# Supplementary material for: Aberrant ERK signaling in astrocytes impairs learning and memory in RASopathy-associated BRAF mutant mouse models
Source: J Clin Invest. 2025 Feb 18;135(8):e176631. doi: 10.1172/JCI176631 (PMC11996877; doi:10.1172/JCI176631)
Supplement: Supplemental table 1 [file jci-135-176631-s125.xlsx]

## Sheet: Key
	Supplemental table 1. Analysis of differentially expressed genes (DEGs) in Nestin;BRAFKE/+ mice
	Table 1A. DEGs in Nestin;BRAFKE/+ mice
	Column	Description
	gene_id	gene id
	gene_name	gene name
	baseMean	average of the normalized count values
	lfc	log2 fold change
	pvalue	p-value
	adjusted_pvalue	p-value with multiple comparison (Benjamini-Hochberg procedure)
	change	direction for differential expression
	Table 1B. Gene Ontology pathways enriched for DEGs
	Column	Description
	change	direction for differential expression
	source	abbreviation of the data source for the pathway term
	term_id	unique pathway identifier
	term_name	name of the pathway term
	adjusted_pvalue	p-value with multiple comparison (False Discovery Rate)
	precision	proportion of genes in the DEG geneset annotated to pathway (defined as intersection_size/query_size)
	recall	proportion of genes in the pathway term overlapped with DEG geneset (defined as intersection_size/term_size)
	intersection_size	number of DEGs annotated to pathway
	intersection	overlapped gene names between genesets
	Table 1C. GSEA enriched pathways with cell type signature gene sets
	Column	Description
	pathway	MsigDB cell type signature geneset
	pvalue	p-value
	adjusted_pvalue	p-value with multiple comparison (Benjamini-Hochberg procedure)
	ES	enrichment score
	NES	normalized enrichment score
	size	size of the pathway after removing non overlapped genes
	leadaingEdge	indexes of leading edge genes driving the enrichment

## Sheet: Table 1A
gene_id	gene_name	baseMean	lfc	pvalue	adjusted_pvalue	change	WT_1	WT_2	WT_3	WT_4	WT_5	KE_1	KE_2	KE_3	KE_4
ENSMUSG00000035486	Plk5	233.366	-2.52134	3.48904e-39	5.13901e-35	Down	460.038	337.052	422.119	332.428	303.256	45.1775	70.5341	56.9062	72.7842
ENSMUSG00000019960	Dusp6	1449.05	0.971936	2.67837e-33	1.97248e-29	Up	968.763	936.144	1147.88	996.279	993.839	1951.67	1915.35	2107.53	2024
ENSMUSG00000039474	Wfs1	2935.99	0.60084	1.92489e-25	9.45056e-22	Up	2363.78	2350.36	2407.27	2459.56	2303.95	3640.3	3520.74	3626.02	3751.88
ENSMUSG00000029819	Npy	771.054	0.989535	1.77839e-23	6.54847e-20	Up	564.366	482.074	534.617	496.131	578.489	1090.28	1194.11	1020.32	979.097
ENSMUSG00000037428	Vgf	3882.7	0.801583	1.07643e-19	3.17095e-16	Up	2891.38	2439.38	3119.1	2804.04	3236.73	5552.82	4965.2	5388.12	4547.52
ENSMUSG00000070348	Ccnd1	1238.56	0.813487	2.13266e-19	5.23532e-16	Up	868.409	914.141	867.135	916.938	1032.87	1830.19	1612.35	1653.27	1451.7
ENSMUSG00000022548	Apod	3074.02	0.74996	4.31773e-19	9.08512e-16	Up	2097.5	2709.42	2390.35	2127.14	2381.01	3707.57	4328.41	4022.37	3902.43
ENSMUSG00000023805	Synj2	1743.65	0.584603	1.02544e-18	1.88797e-15	Up	1458.61	1449.22	1327.09	1465.29	1396.18	2181.57	2146.82	2083.56	2184.52
ENSMUSG00000031530	Dusp4	474.229	0.934075	2.09734e-18	3.43241e-15	Up	338.819	323.05	320.571	369.587	319.27	684.69	581.161	652.924	677.99
ENSMUSG00000019232	Etnppl	589.538	1.19808	3.10916e-18	4.57949e-15	Up	401.416	346.053	297.673	350.505	453.383	1012.98	852.369	899.517	691.949
ENSMUSG00000024517	Grp	477.586	1.03892	1.06737e-17	1.3907e-14	Up	275.228	405.063	303.647	307.32	315.266	641.52	705.341	664.904	679.984
ENSMUSG00000004894	Hapln2	596.676	0.985953	1.13303e-17	1.3907e-14	Up	362.665	392.061	459.95	375.613	461.39	857.368	795.743	933.461	731.83
ENSMUSG00000028906	Epb41	453.762	-0.964035	2.28916e-17	2.59362e-14	Down	629.944	632.098	557.515	538.312	558.472	258.014	321.874	284.531	303.101
ENSMUSG00000013089	Etv5	1926.83	0.565268	8.68514e-16	9.13739e-13	Up	1548.03	1461.23	1702.41	1581.79	1595.35	2395.41	2236.23	2485.9	2335.08
ENSMUSG00000038156	Spon1	2122.74	0.4989	1.76376e-15	1.73189e-12	Up	1759.67	1725.27	1790.02	1788.68	1852.56	2649.41	2472.67	2614.69	2451.73
ENSMUSG00000026185	Igfbp5	2871.87	-0.640626	2.69122e-15	2.47744e-12	Down	3206.36	3786.58	3533.25	3552.26	3088.61	2021.94	2229.27	2026.66	2401.88
ENSMUSG00000031565	Fgfr1	3170.28	0.512466	3.06355e-15	2.6543e-12	Up	2756.25	2666.41	2653.18	2431.44	2719.3	3612.19	4044.28	3931.52	3717.98
ENSMUSG00000031762	Mt2	1730.78	0.71186	4.42951e-15	3.62457e-12	Up	1233.06	1424.22	1249.43	1274.47	1510.28	2390.39	2134.9	2404.04	1956.2
ENSMUSG00000053279	Aldh1a1	1402.98	0.624263	1.28087e-14	9.92947e-12	Up	1121.78	971.15	1234.5	1128.85	1155.98	1824.17	1770.31	1722.16	1697.97
ENSMUSG00000033316	Galnt9	2408.67	0.49972	1.47778e-14	1.08831e-11	Up	1908.71	2080.32	2077.74	1927.28	2108.78	2880.32	3049.85	2874.26	2770.79
ENSMUSG00000026879	Gsn	1562.82	0.633816	1.58718e-14	1.11322e-11	Up	1246.97	1171.18	1254.41	1164	1383.17	2041.02	2114.04	1932.81	1757.79
ENSMUSG00000020932	Gfap	9068.47	0.657573	2.13232e-14	1.42759e-11	Up	6672.04	7106.1	7202.9	6410.53	8354.05	12045.3	12330.5	11754.6	9740.12
ENSMUSG00000053519	Kcnip1	446.585	0.804686	3.31019e-14	2.11981e-11	Up	317.953	314.048	347.452	329.415	348.294	616.422	545.397	639.945	560.339
ENSMUSG00000018217	Pmp22	445.164	0.783909	3.76258e-14	2.30913e-11	Up	339.812	358.055	327.54	322.385	316.267	538.114	588.115	600.011	616.173
ENSMUSG00000031765	Mt1	3883.31	0.613714	5.94586e-14	3.50306e-11	Up	2958.95	3442.53	2961.8	2767.89	3436.9	4773.75	5093.35	5147.51	4367.05
ENSMUSG00000037239	Spred3	1055.56	0.617066	1.01656e-13	5.75883e-11	Up	888.281	828.128	805.411	919.951	784.663	1333.24	1257.69	1265.91	1416.8
ENSMUSG00000022602	Arc	2026.17	0.745725	2.27666e-13	1.24196e-10	Up	1525.18	1311.2	1550.09	1555.68	1765.49	3040.95	2362.39	2851.3	2273.26
ENSMUSG00000023046	Igfbp6	190.466	1.09914	2.62387e-13	1.38025e-10	Up	135.13	127.02	113.494	131.565	112.095	264.037	278.163	252.584	300.11
ENSMUSG00000030854	Ptpn5	2593.31	0.536802	1.79367e-12	9.10999e-10	Up	2211.76	2038.31	1997.1	2121.11	2347.98	3418.43	3020.05	3313.54	2871.49
ENSMUSG00000032554	Trf	6025.78	0.533877	2.12173e-12	1.0417e-09	Up	4212.88	5052.78	5282.46	5135.06	5252.44	7971.32	6984.86	7414.78	6925.47
ENSMUSG00000059173	Pde1a	5175.15	0.42063	4.43732e-12	2.1083e-09	Up	4472.21	4839.75	4086.79	4524.43	4439.75	6085.91	6163.29	5871.32	6092.94
ENSMUSG00000049107	Ntf3	78.8786	-1.71576	5.47636e-12	2.52067e-09	Down	125.194	141.022	116.481	100.431	97.082	23.0907	33.7769	34.9424	37.8877
ENSMUSG00000028876	Epha10	537.62	-0.760441	5.80719e-12	2.59194e-09	Down	755.138	600.093	593.356	669.877	692.585	405.593	349.69	409.325	362.924
ENSMUSG00000026344	Lypd1	1577.37	-0.615752	6.65406e-12	2.88258e-09	Down	1667.27	2141.33	2025.97	1818.81	1744.47	1083.26	1206.03	1223.98	1285.19
ENSMUSG00000020601	Trib2	894.234	0.549708	9.20722e-12	3.87466e-09	Up	689.56	704.109	796.45	760.265	723.611	1115.38	1096.76	1052.27	1109.71
ENSMUSG00000000305	Cdh4	293.109	0.849958	9.63241e-12	3.94099e-09	Up	230.516	199.031	198.117	201.867	233.197	410.613	396.382	410.324	357.939
ENSMUSG00000059325	Hopx	1680.5	0.533542	1.19827e-11	4.77009e-09	Up	1347.33	1317.2	1420.67	1329.71	1527.29	2152.46	1975.95	2199.37	1854.5
ENSMUSG00000004849	Ap1s1	3435.55	0.549352	2.50625e-11	9.71437e-09	Up	2884.43	2787.43	2692	2531.87	3203.71	4294.87	4613.52	4231.02	3681.09
ENSMUSG00000034731	Dgkh	2117.28	-0.485856	2.83825e-11	1.06261e-08	Down	2454.2	2404.37	2298.76	2572.05	2461.08	1822.16	1525.92	1821	1695.97
ENSMUSG00000024427	Spry4	369.652	0.83448	2.88577e-11	1.06261e-08	Up	221.573	277.043	283.735	301.294	267.226	546.146	432.145	501.174	496.528
ENSMUSG00000026072	Il1r1	217.571	-1.00617	3.54786e-11	1.27455e-08	Down	317.953	324.05	243.913	257.104	274.232	119.469	143.055	139.77	138.589
ENSMUSG00000004035	Gstm7	497.314	0.651815	6.25565e-11	2.1938e-08	Up	370.614	399.062	427.097	361.553	397.336	592.327	638.78	669.896	619.164
ENSMUSG00000048960	Prex2	1913.81	0.477522	8.89913e-11	3.04826e-08	Up	1534.12	1559.24	1605.84	1672.18	1709.44	2494.8	2122.98	2369.09	2156.61
ENSMUSG00000035686	Thrsp	855.75	0.559957	1.79361e-10	6.00411e-08	Up	662.733	740.114	748.663	643.765	695.587	966.798	1044.1	1146.11	1053.88
ENSMUSG00000017493	Igfbp4	1920.44	0.523493	1.91807e-10	6.27807e-08	Up	1524.19	1506.23	1629.74	1811.78	1486.26	2481.75	2112.05	2245.3	2486.63
ENSMUSG00000079056	Kcnip3	1787.68	0.466745	2.00532e-10	6.42093e-08	Up	1389.06	1558.24	1464.47	1607.91	1559.32	2321.12	2031.58	2093.55	2063.88
ENSMUSG00000029860	Zyx	734.155	0.563109	2.13871e-10	6.70235e-08	Up	619.015	649.1	580.413	574.467	569.481	824.238	901.048	941.448	948.189
ENSMUSG00000084890	A830036E02Rik	423.137	-0.862716	3.37137e-10	1.03452e-07	Down	646.835	549.085	482.848	557.394	438.37	243.958	270.215	278.541	340.989
ENSMUSG00000059248	Septin9	2065.68	0.404347	4.02056e-10	1.20855e-07	Up	1749.73	1801.28	1744.23	1801.74	1865.58	2513.88	2524.32	2279.24	2311.15
ENSMUSG00000059149	Mfsd4a	1051.35	-0.497786	4.88299e-10	1.43843e-07	Down	1245.98	1309.2	1163.81	1135.88	1228.04	796.128	910.982	836.621	835.523
ENSMUSG00000046318	Ccbe1	486.889	-0.748693	5.84804e-10	1.68179e-07	Down	701.484	548.085	619.24	611.627	519.439	306.203	359.624	320.472	395.826
ENSMUSG00000038255	Neurod2	2752.13	-0.502603	5.93746e-10	1.68179e-07	Down	3487.55	3077.48	3426.73	2946.66	3010.54	1921.55	2400.15	2174.42	2324.11
ENSMUSG00000026826	Nr4a2	1091.57	-0.462247	6.92909e-10	1.92563e-07	Down	1153.57	1237.19	1323.1	1288.53	1250.06	919.613	889.127	869.566	893.351
ENSMUSG00000030513	Pcsk6	577.518	0.573804	7.30445e-10	1.99236e-07	Up	422.281	470.073	499.773	469.014	482.407	734.887	679.511	746.769	692.946
ENSMUSG00000022658	Tagln3	3121.62	0.351656	7.48481e-10	2.00443e-07	Up	2680.74	2690.42	2893.11	2698.59	2846.4	3594.12	3545.58	3680.93	3464.73
ENSMUSG00000040998	Npnt	473.812	-0.692317	8.4974e-10	2.23497e-07	Down	595.168	625.096	597.338	534.295	530.448	293.152	384.46	331.454	372.894
ENSMUSG00000054889	Dsp	635.029	-0.728858	8.98138e-10	2.32082e-07	Down	835.62	777.12	817.357	819.52	641.542	395.554	479.83	402.337	546.38
ENSMUSG00000032500	Dclk3	257.616	-0.863741	9.30896e-10	2.32768e-07	Down	339.812	276.043	352.429	301.294	358.303	176.694	196.701	161.733	155.539
ENSMUSG00000074934	Grem1	174.408	1.02183	9.32401e-10	2.32768e-07	Up	119.232	88.0136	138.383	128.552	110.093	259.018	218.556	249.589	258.234
ENSMUSG00000032911	Cspg4	397.315	0.61926	1.04971e-09	2.57686e-07	Up	309.01	327.05	310.616	327.406	309.261	501.972	474.863	505.167	510.487
ENSMUSG00000035621	Midn	754.63	0.51728	1.3061e-09	3.1537e-07	Up	608.085	583.09	644.129	659.834	638.539	979.85	859.323	922.479	896.343
ENSMUSG00000033849	B3galt2	1079.41	-0.489119	1.3583e-09	3.22684e-07	Down	1220.14	1332.21	1155.85	1335.74	1185	889.495	865.284	816.654	914.289
ENSMUSG00000027419	Pcsk2	4561.79	-0.363781	1.80306e-09	4.21544e-07	Down	5531.39	4835.75	5027.59	5198.33	4859.1	3803.94	3871.43	3844.66	4083.89
ENSMUSG00000021448	Shc3	604.177	0.529191	2.20985e-09	5.08577e-07	Up	531.577	491.076	472.892	478.053	519.439	735.891	758.986	743.774	705.907
ENSMUSG00000049303	Syt12	613.257	0.637425	2.95811e-09	6.70307e-07	Up	553.437	413.064	537.604	469.014	449.379	701.757	786.803	779.714	828.544
ENSMUSG00000050558	Prokr2	110.843	1.09679	3.28343e-09	7.32752e-07	Up	76.5074	66.0102	65.7072	72.3106	77.0651	173.682	147.029	170.719	148.56
ENSMUSG00000033007	Asic4	223.728	0.969468	3.3792e-09	7.4287e-07	Up	125.194	181.028	178.206	152.656	126.106	262.029	312.933	303.5	371.897
ENSMUSG00000034796	Cpne7	6656.45	0.460967	3.54648e-09	7.68178e-07	Up	6310.37	5628.87	5059.45	5232.47	6020.08	7829.76	8874.38	7562.53	7390.09
ENSMUSG00000064373	Selenop	5413.89	0.370919	3.77481e-09	8.05785e-07	Up	4554.68	5291.82	4524.83	4634.91	4761.02	6100.97	6043.08	6593.13	6220.56
ENSMUSG00000037852	Cpe	68547.6	0.418811	3.87765e-09	8.15912e-07	Up	65332.4	59999.3	58279.3	53687.6	56984.1	71165.6	78659.4	89914.8	82906.2
ENSMUSG00000051000	Fam160a1	136.552	-1.26449	4.18486e-09	8.68153e-07	Down	193.753	212.033	216.037	179.772	138.117	50.1972	84.4422	59.9012	94.7192
ENSMUSG00000046182	Gsg1l	484.626	-0.592129	4.35698e-09	8.91306e-07	Down	566.354	553.085	632.183	580.493	543.459	354.392	393.401	346.429	391.838
ENSMUSG00000064080	Fbln2	202.737	0.878359	5.2173e-09	1.05268e-06	Up	132.149	157.024	124.445	154.664	155.131	316.242	282.136	248.59	254.246
ENSMUSG00000029816	Gpnmb	135.913	1.40376	5.63368e-09	1.12133e-06	Up	96.3795	56.0086	56.7471	61.2631	107.09	256.006	226.504	223.631	139.586
ENSMUSG00000017390	Aldoc	15410.2	0.330847	5.7337e-09	1.12602e-06	Up	13420.6	13834.1	14090.2	12849.2	14454.2	17236.7	17446.7	18743.1	16616.7
ENSMUSG00000037855	Zfp365	7519.81	-0.342255	9.08495e-09	1.76069e-06	Down	8243.92	8095.25	8788.83	8904.25	7788.58	6407.17	6154.35	6363.51	6932.45
ENSMUSG00000020431	Adcy1	18517.9	-0.349518	9.88824e-09	1.89148e-06	Down	21576.1	20111.1	20421	21855.9	18948	15576.2	15726.1	15165	17281.8
ENSMUSG00000047797	Gjb1	267.802	0.787429	1.06358e-08	2.0084e-06	Up	187.791	171.026	224.002	183.789	224.189	375.475	388.434	345.43	310.081
ENSMUSG00000004558	Ndrg2	14633.8	0.408051	1.1466e-08	2.13776e-06	Up	12094.1	13161	12227.5	11720.3	13940.8	17544.9	16373.8	19183.4	15458.2
ENSMUSG00000032261	Sh3bgrl2	624.548	-0.530462	1.41826e-08	2.6112e-06	Down	697.509	808.125	688.93	755.244	698.59	488.921	455.988	514.152	513.478
ENSMUSG00000026833	Olfm1	17366.1	-0.291398	1.92743e-08	3.50482e-06	Down	19357.4	19156	19395.6	18219.3	18837.9	14557.2	16332.1	14986.3	15453.2
ENSMUSG00000035236	Scai	1246.72	-0.371903	2.01855e-08	3.62576e-06	Down	1392.04	1353.21	1432.62	1422.11	1375.16	1065.18	1050.06	1053.26	1076.81
ENSMUSG00000054226	Tprkb	1647.07	0.35394	2.051e-08	3.63966e-06	Up	1467.55	1476.23	1380.85	1476.34	1475.25	1937.61	1917.33	1829.98	1862.48
ENSMUSG00000015970	Chdh	164.502	-1.02017	2.29449e-08	4.02329e-06	Down	164.938	247.038	224.997	255.096	184.156	105.414	96.3634	86.8568	115.657
ENSMUSG00000030235	Slco1c1	1277.6	-0.54948	2.40398e-08	4.16567e-06	Down	1274.79	1516.23	1531.18	1753.53	1422.2	1115.38	956.68	882.545	1045.9
ENSMUSG00000020331	Hcn2	2492.97	0.332709	2.4838e-08	4.25394e-06	Up	2084.58	2224.34	2329.62	2198.44	2253.9	2855.22	2763.74	2936.16	2790.73
ENSMUSG00000038178	Slc43a2	1325.23	0.405547	2.77144e-08	4.69202e-06	Up	1210.21	1100.17	1140.92	1079.64	1200.01	1527	1665.99	1525.48	1477.62
ENSMUSG00000046314	Stxbp6	1914.93	-0.387957	3.35244e-08	5.61114e-06	Down	2172.02	2228.34	2098.65	2284.81	1983.68	1579.2	1604.4	1530.48	1752.8
ENSMUSG00000004771	Rab11a	2299.61	0.335004	3.69589e-08	6.11649e-06	Up	1959.38	2072.32	2099.64	1954.39	2128.8	2611.26	2632.61	2724.51	2513.55
ENSMUSG00000038807	Rap1gap2	3053.66	-0.39261	3.94148e-08	6.45045e-06	Down	3102.03	3772.58	3643.76	3440.78	3245.74	2429.55	2622.68	2508.86	2716.94
ENSMUSG00000041324	Inhba	145.588	-1.00073	4.07789e-08	6.60035e-06	Down	186.797	164.025	190.153	185.798	222.188	102.402	109.278	73.8782	75.7753
ENSMUSG00000022323	Rida	701.093	0.580681	4.93077e-08	7.89406e-06	Up	517.667	546.084	571.453	550.364	641.542	958.767	983.503	779.714	760.745
ENSMUSG00000035284	Vps13c	1753.2	-0.377488	5.46708e-08	8.65857e-06	Down	2142.21	1906.29	1899.53	1860.99	2023.71	1448.69	1479.23	1575.4	1442.72
ENSMUSG00000050534	Htr5b	147.058	1.0344	6.03993e-08	9.46405e-06	Up	138.111	74.0114	94.5785	89.3839	89.0752	184.726	199.681	230.62	223.338
ENSMUSG00000039239	Tgfb2	1006.45	-0.500501	6.7247e-08	1.04261e-05	Down	1230.08	1201.19	967.687	1267.44	1171.99	881.463	784.816	755.754	797.635
ENSMUSG00000029093	Sorcs2	1160.17	0.375535	6.80053e-08	1.04338e-05	Up	963.795	1029.16	1056.29	981.214	1043.88	1334.24	1356.04	1372.74	1304.13
ENSMUSG00000040997	Abhd4	1312.13	0.451792	7.14171e-08	1.08444e-05	Up	1037.32	1129.17	1147.88	1035.45	1216.03	1584.22	1483.2	1753.11	1422.78
ENSMUSG00000050751	Pgbd5	3863.47	-0.471439	7.37997e-08	1.10918e-05	Down	4370.86	4401.68	4297.85	5259.59	3896.29	3264.83	2810.43	2920.19	3549.48
ENSMUSG00000047686	Rtl3	40.4812	-1.74785	7.6022e-08	1.13104e-05	Down	74.5202	58.009	66.7027	51.22	51.0431	11.0434	19.8688	13.977	17.9468
ENSMUSG00000052560	Cpne8	627.177	0.534086	8.21079e-08	1.20937e-05	Up	535.552	463.071	544.573	495.127	535.452	767.013	691.433	878.552	733.824
ENSMUSG00000028681	Ptch2	44.9434	1.62302	8.61502e-08	1.25634e-05	Up	12.9168	30.0046	22.898	23.0992	22.0186	80.3155	63.58	76.8733	72.7842
ENSMUSG00000028222	Calb1	2973.5	0.402177	9.05534e-08	1.30761e-05	Up	2570.45	2711.42	2595.43	2712.65	2275.92	3237.72	3305.17	3440.33	3912.4
ENSMUSG00000049892	Rasd1	824.639	0.549055	9.32362e-08	1.33328e-05	Up	770.042	585.09	710.832	614.64	680.575	942.704	944.759	1179.06	994.053
ENSMUSG00000029311	Hsd17b11	781.254	0.463017	1.07349e-07	1.50275e-05	Up	611.066	676.104	655.081	637.739	721.609	984.869	914.956	979.385	850.479
ENSMUSG00000030317	Timp4	707.844	0.469978	1.07848e-07	1.50275e-05	Up	621.002	577.089	604.307	543.334	632.534	821.226	928.864	844.607	797.635
ENSMUSG00000029772	Ahcyl2	4782.71	-0.480972	1.08687e-07	1.50275e-05	Down	5367.44	6748.04	4669.19	5876.24	4992.22	3740.7	3764.13	3662.96	4223.48
ENSMUSG00000027400	Pdyn	148.782	-0.857875	1.09168e-07	1.50275e-05	Down	181.829	210.032	199.113	169.729	184.156	86.3392	105.304	101.832	100.701
ENSMUSG00000019894	Slc6a15	1359.86	-0.407661	1.17875e-07	1.60599e-05	Down	1533.13	1611.25	1468.46	1662.14	1421.2	1131.45	1137.49	1046.28	1227.36
ENSMUSG00000021959	Lats2	1727.66	0.32872	1.18849e-07	1.60599e-05	Up	1599.7	1442.22	1553.08	1547.65	1550.31	1989.82	1939.19	1977.74	1949.22
ENSMUSG00000110444	Gm10033	255.321	-1.01968	1.36435e-07	1.82686e-05	Down	408.371	394.061	227.984	275.182	371.314	144.568	126.167	216.643	133.604
ENSMUSG00000032036	Kirrel3	934.651	0.423767	1.89649e-07	2.51653e-05	Up	767.061	894.138	735.721	780.352	830.702	1113.37	1142.45	1087.21	1060.85
ENSMUSG00000021990	Spata13	381.373	-0.666537	1.94236e-07	2.55438e-05	Down	484.878	447.069	474.884	471.023	431.364	263.033	218.556	344.432	297.119
ENSMUSG00000015568	Lpl	875.945	-0.589358	1.96652e-07	2.56327e-05	Down	1061.17	924.143	923.883	1248.36	1044.88	810.183	638.78	573.055	659.046
ENSMUSG00000041417	Pik3r1	1826.8	-0.407401	2.01833e-07	2.60772e-05	Down	1944.48	2361.36	1824.87	2120.11	2102.78	1591.25	1469.29	1533.47	1493.57
ENSMUSG00000026841	Fibcd1	3411.33	0.365984	2.16361e-07	2.77112e-05	Up	3165.62	3143.49	2793.55	2701.6	3150.66	3751.74	4237.01	4031.35	3726.95
ENSMUSG00000029088	Kcnip4	962.583	-0.37874	2.23624e-07	2.83945e-05	Down	1109.85	1117.17	1015.47	1090.68	1070.9	814.199	791.77	830.631	822.561
ENSMUSG00000037625	Cldn11	2900.99	0.35897	2.26996e-07	2.85762e-05	Up	2235.61	2541.39	2758.71	2572.05	2661.25	3509.79	3321.06	3315.53	3193.53
ENSMUSG00000024883	Rin1	1782.44	0.354157	2.76318e-07	3.44906e-05	Up	1709	1520.23	1455.51	1525.55	1644.39	2083.18	2079.26	2071.58	1953.21
ENSMUSG00000001506	Col1a1	225.471	0.858828	3.17145e-07	3.92541e-05	Up	175.868	183.028	133.405	118.509	183.155	271.065	375.519	327.46	261.226
ENSMUSG00000057230	Aak1	8630.49	-0.286767	3.49918e-07	4.29496e-05	Down	9488.91	8733.35	9871.01	9783.02	9317.87	7793.62	7833.25	7141.23	7712.14
ENSMUSG00000003934	Efnb3	2600.26	0.341857	3.66217e-07	4.44635e-05	Up	2085.57	2433.38	2430.17	2171.33	2387.02	2915.45	3019.06	3097.89	2862.51
ENSMUSG00000074457	S100a16	958.404	0.392117	3.68291e-07	4.44635e-05	Up	755.138	889.137	851.206	809.477	854.722	1117.39	1106.69	1156.09	1085.78
ENSMUSG00000068299	Nat8f4	325.097	0.566154	3.90573e-07	4.67703e-05	Up	279.202	244.038	250.882	272.169	270.228	427.68	376.513	414.317	390.841
ENSMUSG00000039234	Sec24d	496.661	-0.484363	4.04026e-07	4.79911e-05	Down	544.494	638.098	568.467	573.463	550.465	381.499	401.349	396.347	415.767
ENSMUSG00000035237	Lcat	491.862	0.475485	4.2525e-07	5.0108e-05	Up	402.409	399.062	407.185	420.807	436.368	633.489	602.023	567.065	558.345
ENSMUSG00000021143	Pacs2	3140.82	0.328783	4.44192e-07	5.19246e-05	Up	2579.39	2868.44	2953.84	2626.28	2935.48	3537.9	3571.41	3797.74	3396.93
ENSMUSG00000041771	Slc24a4	423.715	-0.488776	4.50555e-07	5.22537e-05	Down	501.769	489.075	498.777	464.997	500.423	327.286	354.657	343.434	333.013
ENSMUSG00000064023	Klk8	218.542	0.732573	4.60303e-07	5.29673e-05	Up	155.002	134.021	206.082	157.677	170.144	287.128	283.13	299.506	274.187
ENSMUSG00000032281	Acsbg1	2727.32	0.351601	4.7442e-07	5.41684e-05	Up	2431.35	2330.36	2496.87	2177.35	2577.18	3045.97	3170.06	3403.39	2913.36
ENSMUSG00000076439	Mog	1405.7	0.490237	4.83679e-07	5.45784e-05	Up	985.654	1094.17	1355.96	1117.8	1318.11	1828.18	1708.71	1746.12	1496.56
ENSMUSG00000015224	Cyp2j9	521.299	0.473274	4.85421e-07	5.45784e-05	Up	419.3	450.069	454.972	399.717	462.39	605.378	651.695	656.917	591.247
ENSMUSG00000000253	Gmpr	1057.7	0.371636	5.09352e-07	5.68352e-05	Up	907.159	896.138	976.647	872.749	970.82	1211.76	1282.53	1236.96	1164.55
ENSMUSG00000053199	Arhgap20	1335.79	-0.407939	5.31401e-07	5.88496e-05	Down	1484.44	1697.26	1337.04	1587.82	1459.23	1132.45	1038.14	1134.13	1151.59
ENSMUSG00000009681	Bcr	3280.31	0.3248	5.49664e-07	6.04179e-05	Up	2686.7	2923.45	3089.23	2789.98	3118.63	3803.94	3874.41	3748.82	3487.66
ENSMUSG00000027875	Hmgcs2	186.655	0.888038	5.56392e-07	6.07044e-05	Up	113.271	176.027	103.539	124.535	138.117	264.037	214.583	309.49	236.299
ENSMUSG00000041986	Elmod1	4044.76	-0.295826	6.81414e-07	7.37981e-05	Down	4498.04	4603.71	4147.52	4678.09	4246.59	3593.12	3389.61	3534.17	3711.99
ENSMUSG00000023886	Smoc2	514.049	-0.567007	6.9928e-07	7.51802e-05	Down	671.675	580.09	610.28	519.23	661.559	367.444	474.863	380.373	360.93
ENSMUSG00000021587	Pcsk1	548.867	-0.545963	7.10015e-07	7.55309e-05	Down	577.283	721.111	580.413	709.045	639.54	466.834	364.592	452.254	428.729
ENSMUSG00000045349	Sh2d5	1250.71	0.452668	7.12798e-07	7.55309e-05	Up	1064.15	956.148	1061.27	996.279	1218.03	1613.34	1607.38	1452.61	1287.18
ENSMUSG00000036833	Pnpla7	428.468	0.575438	7.45061e-07	7.83858e-05	Up	342.793	356.055	316.589	303.303	402.34	552.169	571.227	559.078	452.658
ENSMUSG00000027296	Itpka	4386.52	0.289228	8.28994e-07	8.60649e-05	Up	4109.54	3776.58	4162.45	3801.33	3964.35	4713.52	5237.4	4803.08	4910.44
ENSMUSG00000041762	Gpr155	1318.4	-0.313323	8.29738e-07	8.60649e-05	Down	1450.66	1491.23	1412.7	1437.17	1477.25	1152.53	1156.36	1156.09	1131.64
ENSMUSG00000027499	Pkia	3556.86	-0.290176	8.88213e-07	9.10171e-05	Down	4058.87	4001.62	3841.88	3892.72	3683.11	2956.62	3213.77	3051.97	3311.18
ENSMUSG00000044708	Kcnj10	3675.63	0.294386	8.91509e-07	9.10171e-05	Up	3056.32	3280.51	3455.6	3347.38	3423.89	4310.94	3959.84	4254.98	3991.17
ENSMUSG00000019889	Ptprk	930.239	-0.383473	8.9602e-07	9.10171e-05	Down	1083.03	982.152	1091.14	1038.46	1041.88	772.033	728.19	848.601	786.668
ENSMUSG00000117254	Gm34567	71.7634	-1.15253	9.35524e-07	9.4379e-05	Down	115.258	86.0133	103.539	78.3365	103.087	34.1341	48.6784	39.9342	36.8906
ENSMUSG00000020591	Ntsr2	2531.01	0.304599	9.43417e-07	9.45278e-05	Up	2297.21	2217.34	2284.82	2146.22	2405.03	2857.23	3037.93	2838.32	2695.01
ENSMUSG00000003949	Hlf	2787.23	-0.335433	9.68845e-07	9.64144e-05	Down	2749.3	3204.49	3366.99	3181.67	2970.51	2378.34	2421.01	2314.18	2498.59
ENSMUSG00000090946	Ccdc71l	550.128	-0.419664	9.75338e-07	9.64144e-05	Down	638.887	613.095	627.205	640.752	608.514	452.779	445.06	456.248	468.611
ENSMUSG00000042599	Kdm7a	1488.06	-0.345549	1.05344e-06	0.000103441	Down	1760.66	1629.25	1648.65	1575.77	1671.41	1221.8	1403.73	1216.99	1264.25
ENSMUSG00000027994	Mcub	94.0865	1.01921	1.10673e-06	0.000107954	Up	73.5266	48.0074	55.7515	60.2588	73.0617	155.611	134.114	134.778	111.669
ENSMUSG00000027674	Pex5l	4673.8	0.237316	1.1878e-06	0.0001151	Up	4277.46	4202.65	4458.13	4296.45	4277.61	5094.01	5206.61	5080.62	5170.67
ENSMUSG00000058070	Eml1	1082.48	0.448694	1.20571e-06	0.000116071	Up	875.364	932.144	805.411	999.292	981.829	1496.88	1203.05	1251.94	1196.45
ENSMUSG00000030223	Ptpro	767.883	0.418087	1.25516e-06	0.000120047	Up	601.13	718.111	614.262	695.989	667.564	967.802	882.173	873.56	890.36
ENSMUSG00000011884	Gltp	802.835	0.437725	1.29815e-06	0.000123358	Up	576.29	724.112	764.592	663.851	688.581	938.688	933.831	994.361	941.21
ENSMUSG00000023913	Pla2g7	3133.83	0.297272	1.38914e-06	0.000131158	Up	2676.77	2698.42	2943.88	2900.46	2873.43	3696.52	3285.3	3672.94	3456.75
ENSMUSG00000020246	Hcfc2	771.504	-0.383917	1.41843e-06	0.000133071	Down	895.236	831.128	918.905	822.533	878.742	620.438	674.544	659.912	642.096
ENSMUSG00000058135	Gstm1	3644.03	0.324906	1.51734e-06	0.000141449	Up	3212.32	3410.53	3263.46	2923.56	3406.88	3923.41	4193.3	4525.54	3937.33
ENSMUSG00000039621	Prex1	2384.84	0.316977	1.5297e-06	0.000141704	Up	2186.92	2008.31	2166.35	1995.57	2280.93	2721.69	2729.97	2853.3	2520.53
ENSMUSG00000022136	Dnajc3	1667.67	-0.317739	1.55521e-06	0.000142526	Down	1816.31	1863.29	1743.23	1946.36	1837.55	1528	1358.03	1463.59	1452.69
ENSMUSG00000033161	Atp1a1	10319.5	-0.285967	1.55793e-06	0.000142526	Down	11991.8	10930.7	11196.1	11909.2	10438.8	8872.86	8848.55	8855.4	9831.85
ENSMUSG00000041889	Shisa4	1515.9	0.297603	1.71712e-06	0.00015612	Up	1288.7	1390.21	1407.73	1356.83	1373.16	1709.72	1726.59	1695.21	1694.97
ENSMUSG00000026247	Ecel1	90.0443	1.32902	1.85936e-06	0.000168016	Up	38.7505	58.009	37.8314	50.2157	68.0575	181.714	87.4225	192.682	95.7162
ENSMUSG00000059991	Nptx2	553.446	0.47583	1.89775e-06	0.000170439	Up	480.904	399.062	506.742	427.838	500.423	669.631	702.36	679.879	614.179
ENSMUSG00000090272	Mndal	111.228	0.9214	1.95755e-06	0.000174744	Up	92.4051	61.0094	89.6007	72.3106	66.0558	130.513	162.924	150.751	175.48
ENSMUSG00000035640	Cbarp	5236.97	0.304581	1.99447e-06	0.000176967	Up	4516.92	4943.76	4766.76	4274.36	4954.18	5695.38	5973.54	6414.42	5593.42
ENSMUSG00000041329	Atp1b2	8074.02	0.249367	2.04751e-06	0.000180586	Up	7168.84	7725.19	7302.46	7589.6	7195.08	8892.94	8406.47	9217.8	9167.82
ENSMUSG00000038026	Kcnj9	1704.26	-0.341286	2.10712e-06	0.000184736	Down	1864.99	1937.3	2020.99	1915.23	1746.47	1358.34	1515.99	1393.7	1585.3
ENSMUSG00000056258	Kcnq3	3931.23	-0.290988	2.14064e-06	0.000186565	Down	4344.03	3984.62	4360.57	4581.68	4266.6	3644.32	3503.85	3205.71	3489.65
ENSMUSG00000061175	Fnip2	447.335	-0.520186	2.18462e-06	0.000189278	Down	512.699	592.091	507.737	481.066	525.444	323.27	412.277	323.467	347.968
ENSMUSG00000050272	Dscam	1350.18	0.323421	2.24773e-06	0.000193607	Up	1175.43	1202.19	1157.84	1236.31	1235.04	1621.37	1434.52	1595.37	1493.57
ENSMUSG00000044734	Serpinb1a	235.577	0.706918	2.35738e-06	0.000201871	Up	155.996	161.025	236.944	156.673	180.152	279.096	348.697	302.501	299.113
ENSMUSG00000061718	Ppp1r1b	941.516	-0.514294	2.38198e-06	0.000202799	Down	954.852	1025.16	1204.63	1301.59	1008.85	814.199	607.984	754.756	801.623
ENSMUSG00000025911	Adhfe1	431.551	0.475958	2.50593e-06	0.000212126	Up	337.825	356.055	351.434	379.631	383.324	576.264	496.719	514.152	488.552
ENSMUSG00000021680	Crhbp	613.505	0.463524	2.67538e-06	0.000225175	Up	488.853	518.08	524.662	458.971	584.494	745.931	800.711	753.757	646.085
ENSMUSG00000025958	Creb1	1099.7	-0.356539	2.69837e-06	0.00022582	Down	1152.58	1277.2	1193.68	1199.15	1324.12	983.865	923.897	973.395	869.422
ENSMUSG00000045671	Spred2	2106.56	0.278289	2.90432e-06	0.000241682	Up	1900.76	1973.3	1885.6	1960.42	1817.53	2303.05	2341.53	2304.2	2472.67
ENSMUSG00000041700	Lhfpl1	33.1541	1.57394	2.93092e-06	0.000242526	Up	22.8529	11.0017	14.9334	13.0561	18.0152	51.2012	67.5538	51.9144	47.8581
ENSMUSG00000051136	Ghsr	32.8259	1.5906	3.08109e-06	0.000253527	Up	15.8976	19.0029	13.9379	10.0431	17.0144	42.1657	55.6325	75.8749	45.864
ENSMUSG00000042105	Inpp5f	2582.83	0.313869	3.17906e-06	0.000260135	Up	2263.43	2384.37	2143.45	2507.77	2237.89	3086.12	2691.22	2919.19	3012.07
ENSMUSG00000111971	Gm48678	31.5408	-1.94043	3.43848e-06	0.000279809	Down	41.7313	40.0062	35.8403	76.3278	45.038	16.0631	15.895	2.99506	9.97044
ENSMUSG00000098557	Kctd12	3628.28	-0.25005	3.63756e-06	0.000294383	Down	4122.46	3753.58	3852.83	3993.15	3918.31	3295.95	3314.11	3141.82	3262.33
ENSMUSG00000032698	Lmo2	280.467	0.550782	3.66456e-06	0.000294947	Up	225.548	207.032	252.873	239.027	212.179	342.345	320.88	354.416	369.903
ENSMUSG00000036501	Fam13b	1145.87	-0.329885	3.92321e-06	0.000314049	Down	1285.72	1358.21	1187.71	1295.56	1230.04	974.83	1009.33	949.435	1021.97
ENSMUSG00000018593	Sparc	5699.17	0.307772	4.16132e-06	0.000331309	Up	4789.17	5552.86	4649.28	5074.8	5437.59	6850.92	6231.83	6675.99	6030.12
ENSMUSG00000033208	S100b	2106.31	0.325455	4.22275e-06	0.000334392	Up	1778.55	1828.28	1995.11	1731.44	2020.71	2401.43	2413.06	2570.76	2217.43
ENSMUSG00000052544	St6galnac3	337.734	-0.56018	4.27933e-06	0.000336816	Down	354.716	387.06	461.941	364.566	433.366	258.014	294.058	248.59	237.296
ENSMUSG00000001175	Calm1	66333.2	-0.286538	4.2991e-06	0.000336816	Down	75622.1	74001.4	64955.5	70039.8	79082.8	61157.3	59173.1	59466	53500.4
ENSMUSG00000040690	Col16a1	256.087	0.576732	4.33239e-06	0.000337629	Up	218.593	196.03	188.161	200.863	222.188	339.333	293.064	352.419	294.128
ENSMUSG00000043448	Gjc2	331.499	0.609053	4.37019e-06	0.000338781	Up	226.541	215.033	341.478	265.139	264.223	435.712	415.257	410.324	409.785
ENSMUSG00000030747	Dgat2	1314.45	-0.371752	4.51229e-06	0.000347966	Down	1552.01	1506.23	1583.94	1351.81	1402.18	958.767	1127.55	1183.05	1164.55
ENSMUSG00000028749	Pla2g2f	30.8336	-1.60289	4.85975e-06	0.000372809	Down	51.6673	52.008	48.7826	33.1424	42.0355	8.03155	15.895	12.9786	12.9616
ENSMUSG00000053062	Jam2	976.563	0.367592	4.9801e-06	0.000378828	Up	848.537	841.13	814.371	840.611	918.776	1198.71	1050.06	1229.97	1046.9
ENSMUSG00000004056	Akt2	1583.19	0.314302	4.98965e-06	0.000378828	Up	1353.29	1333.21	1440.58	1453.24	1487.26	1939.62	1731.56	1806.02	1703.95
ENSMUSG00000025453	Nnt	75.332	-0.0457518	5.31067e-06	0.000401132	Down	134.136	236.036	73.6717	65.2804	101.085	8.03155	26.8228	15.9737	16.9497
ENSMUSG00000112663	C630031E19Rik	26.8471	-1.73888	5.37161e-06	0.000403665	Down	38.7505	50.0077	46.7915	35.151	31.0262	6.02367	10.9278	9.98354	12.9616
ENSMUSG00000026721	Rabgap1l	3414.01	-0.31892	5.46057e-06	0.000408268	Down	3712.1	3828.59	3373.96	4063.45	3898.29	3292.94	2899.84	2797.39	2859.52
ENSMUSG00000027489	Necab3	263.613	-0.560871	5.52222e-06	0.000410792	Down	288.145	332.051	344.465	297.277	302.255	185.73	223.523	190.686	208.382
ENSMUSG00000032501	Trib1	254.968	0.736244	5.71388e-06	0.000422913	Up	155.002	170.026	204.09	223.962	201.17	412.621	246.373	371.388	310.081
ENSMUSG00000075410	Prcd	49.2716	-1.24742	5.85529e-06	0.000431212	Down	67.565	75.0116	69.6894	76.3278	52.0439	22.0868	20.8622	26.9556	32.9025
ENSMUSG00000075590	Nrbp2	3206.12	0.227825	6.1537e-06	0.000450934	Up	3017.57	2981.46	2868.22	2979.8	2939.48	3517.82	3478.02	3532.18	3540.5
ENSMUSG00000063358	Mapk1	13015.2	-0.218796	6.33346e-06	0.00046181	Down	13980	14215.2	14106.1	14156.8	13317.2	11445	11911.3	11596.9	12408.2
ENSMUSG00000022637	Cblb	614.763	-0.422888	6.37085e-06	0.000462247	Down	739.24	743.115	673.996	717.08	635.537	467.838	532.483	467.23	556.351
ENSMUSG00000037348	Paqr7	1042.86	-0.398688	6.48916e-06	0.000468524	Down	1221.14	1123.17	1363.92	1100.73	1108.94	756.974	906.015	884.542	920.272
ENSMUSG00000040740	Slc25a34	100.049	0.802408	6.59422e-06	0.000473649	Up	77.501	70.0108	74.6672	68.2933	70.0592	124.489	143.055	133.779	138.589
ENSMUSG00000035910	Dcdc2a	232.265	0.660481	6.62446e-06	0.000473649	Up	207.663	146.023	204.09	163.703	172.145	266.045	271.208	353.417	306.093
ENSMUSG00000039959	Hip1	1093.99	0.316607	6.94462e-06	0.000494142	Up	907.159	986.152	999.545	980.21	1002.85	1283.04	1286.5	1193.03	1207.42
ENSMUSG00000015476	Prrt1	2626.63	0.300142	7.1651e-06	0.000506464	Up	2552.57	2360.36	2202.19	2188.4	2472.09	2895.38	2980.31	3167.78	2820.64
ENSMUSG00000006800	Sulf2	2450.38	0.280389	7.18657e-06	0.000506464	Up	2128.3	2279.35	2218.11	2082.95	2361.99	2754.82	2855.14	2801.38	2571.38
ENSMUSG00000052125	F730043M19Rik	672.038	-0.391692	7.26962e-06	0.000509877	Down	746.196	805.124	756.628	768.3	722.61	539.118	612.951	507.164	590.25
ENSMUSG00000020785	Camkk1	3531.14	-0.331834	7.6294e-06	0.00053176	Down	4229.77	3741.58	4255.04	3594.44	3811.22	2698.6	3371.73	2964.11	3113.77
ENSMUSG00000042249	Grk3	2248.2	-0.280346	7.65382e-06	0.00053176	Down	2397.56	2598.4	2491.89	2455.55	2352.99	1892.43	2090.19	1882.9	2071.86
ENSMUSG00000046240	Hepacam	1918.33	0.27575	7.92534e-06	0.000548039	Up	1626.53	1734.27	1847.77	1704.32	1773.5	2147.44	2113.04	2217.34	2100.77
ENSMUSG00000054057	A930004D18Rik	120.574	0.993005	8.19143e-06	0.000563792	Up	71.5394	78.012	59.7338	112.483	79.0668	239.943	133.121	145.76	165.509
ENSMUSG00000036181	H1f2	462.526	0.660101	8.41135e-06	0.000576236	Up	300.068	324.05	343.469	367.579	457.386	776.049	533.476	609.994	450.664
ENSMUSG00000097974	Gm10605	105.17	-0.939168	8.49995e-06	0.00057961	Down	138.111	123.019	160.286	149.643	112.095	58.2288	82.4553	44.9259	77.7694
ENSMUSG00000016179	Camk1g	611.35	0.37166	8.89565e-06	0.000603245	Up	514.686	568.088	513.711	520.234	546.461	711.796	687.459	748.766	690.952
ENSMUSG00000069516	Lyz2	168.765	0.661205	8.92846e-06	0.000603245	Up	121.22	153.024	110.508	136.587	129.109	226.891	223.523	199.671	218.353
ENSMUSG00000044707	Ccnjl	125.229	-0.783741	9.36267e-06	0.000629693	Down	177.855	163.025	160.286	129.556	158.134	69.2722	103.318	81.865	83.7517
ENSMUSG00000027978	Prss12	251.272	-0.578959	9.50142e-06	0.00063612	Down	258.337	285.044	313.602	311.337	328.277	217.856	176.832	196.676	173.486
ENSMUSG00000036634	Mag	3615.99	0.359981	9.58032e-06	0.0006385	Up	3039.43	2782.43	3786.13	2881.38	3326.81	4044.89	4246.95	4485.6	3950.29
ENSMUSG00000022594	Lynx1	7810.69	0.252572	9.64269e-06	0.000639762	Up	7254.29	6680.03	7164.07	6977.97	7621.44	9018.43	8515.75	8970.21	8094
ENSMUSG00000031760	Mt3	4420.9	0.377615	9.73699e-06	0.000643122	Up	3461.71	3850.59	4175.39	3298.17	4392.71	5105.06	5473.84	5570.82	4459.78
ENSMUSG00000029151	Slc30a3	1001.37	-0.442004	9.93716e-06	0.000653413	Down	1254.92	1108.17	1309.17	1035.45	1049.89	667.623	896.081	807.668	883.381
ENSMUSG00000087644	Gm14703	505.129	0.54652	1.07885e-05	0.000706239	Up	353.723	481.074	442.03	424.825	340.287	547.15	550.364	667.899	738.81
ENSMUSG00000034765	Dusp5	424.747	0.433786	1.09298e-05	0.000712324	Up	384.524	358.055	364.376	326.402	367.31	467.838	518.574	541.108	494.534
ENSMUSG00000071176	Arhgef10	1033.56	0.33632	1.12357e-05	0.000728548	Up	804.818	926.143	971.67	917.943	948.801	1235.86	1189.14	1169.07	1138.62
ENSMUSG00000025586	Cpeb1	1481.06	-0.362621	1.12777e-05	0.000728548	Down	1944.48	1542.24	1610.82	1605.9	1615.36	1177.63	1388.83	1161.09	1283.2
ENSMUSG00000020238	Ncln	1030.7	0.380307	1.15486e-05	0.000742789	Up	892.255	984.152	833.286	868.731	890.752	1160.56	1383.86	1063.25	1199.44
ENSMUSG00000020099	Unc5b	759.116	0.47517	1.18387e-05	0.000758138	Up	523.629	620.096	730.743	563.42	727.614	950.735	943.766	984.377	787.665
ENSMUSG00000062372	Otof	122.415	-0.788834	1.19046e-05	0.000759058	Down	160.964	129.02	139.379	167.72	171.145	101.398	82.4553	75.8749	73.7813
ENSMUSG00000028082	Sh3d19	584.549	-0.438129	1.20584e-05	0.000765552	Down	658.759	707.109	597.338	720.093	667.564	510.004	401.349	522.139	476.587
ENSMUSG00000021259	Cyp46a1	2691.54	0.240577	1.2292e-05	0.000775814	Up	2512.82	2381.37	2464.02	2424.41	2545.15	3012.84	2884.94	3116.86	2881.46
ENSMUSG00000023800	Tiam2	505.809	-0.409295	1.23254e-05	0.000775814	Down	583.245	570.088	593.356	583.506	546.461	401.578	457.975	376.379	439.696
ENSMUSG00000028670	Lypla2	1257.15	0.33116	1.23969e-05	0.000776996	Up	1103.89	1017.16	1263.37	1082.65	1105.93	1386.45	1417.64	1493.54	1443.72
ENSMUSG00000056966	Gjc3	1238.13	0.310881	1.2631e-05	0.000788315	Up	989.628	1124.17	1194.68	1109.77	1107.94	1415.56	1372.93	1428.64	1399.85
ENSMUSG00000073514	Dok6	2749.77	-0.323158	1.30208e-05	0.000809212	Down	3167.61	2741.42	3118.1	3370.48	2837.4	2454.64	2371.34	2143.47	2543.46
ENSMUSG00000040759	Cmtm5	750.885	0.436804	1.3337e-05	0.00082538	Up	578.277	627.097	733.73	543.334	692.585	841.305	961.648	965.408	814.585
ENSMUSG00000110249	9330121K16Rik	321.031	-0.503433	1.3596e-05	0.000837891	Down	353.723	386.06	363.381	400.721	370.313	267.049	281.143	211.651	255.243
ENSMUSG00000020580	Rock2	4261.32	-0.23812	1.37387e-05	0.000843154	Down	4627.21	4383.68	4534.79	4858.87	4598.88	4045.9	3780.03	3684.92	3837.62
ENSMUSG00000022114	Spry2	703.764	0.422077	1.38766e-05	0.000848087	Up	550.456	528.082	643.134	640.752	643.543	950.735	784.816	819.649	772.709
ENSMUSG00000000126	Wnt9a	99.5309	-0.959244	1.40419e-05	0.000854644	Down	143.079	146.023	123.45	146.63	92.0778	48.1893	47.685	64.893	83.7517
ENSMUSG00000047945	Marcksl1	1263.04	-0.382198	1.47038e-05	0.000891245	Down	1331.43	1525.24	1533.17	1498.44	1243.05	970.814	975.556	1082.22	1207.42
ENSMUSG00000033350	Chst2	3710.94	0.278729	1.52319e-05	0.00091947	Up	3290.81	3180.49	3411.79	3217.82	3671.1	4362.14	4128.73	4345.84	3789.76
ENSMUSG00000036585	Fgf1	1173.2	0.316367	1.5664e-05	0.000941692	Up	997.577	1155.18	998.55	999.292	1069.9	1310.15	1309.35	1418.66	1300.15
ENSMUSG00000067786	Nnat	5655.42	0.630829	1.76036e-05	0.00105108	Up	3781.65	5105.79	3963.34	4121.7	5095.3	7855.86	7496.48	7306.95	6171.7
ENSMUSG00000079657	Rab26	729.079	0.3742	1.76473e-05	0.00105108	Up	623.983	644.099	631.187	572.459	691.584	840.301	940.785	842.611	774.703
ENSMUSG00000048756	Foxo3	1223.83	-0.314504	1.76976e-05	0.00105108	Down	1368.19	1472.23	1348.99	1279.5	1305.1	962.783	1103.71	1075.23	1098.74
ENSMUSG00000031292	Cdkl5	2729.28	-0.266501	1.78671e-05	0.00105688	Down	3064.27	2967.46	2785.59	3197.73	2850.41	2499.82	2332.59	2339.14	2526.51
ENSMUSG00000079481	Nhsl2	1376	-0.279098	1.83901e-05	0.00108173	Down	1488.42	1511.23	1470.45	1462.28	1595.35	1247.9	1241.8	1220.99	1145.6
ENSMUSG00000037791	Phf12	983.284	0.295385	1.8434e-05	0.00108173	Up	888.281	864.133	868.131	915.934	877.741	1142.49	1060.99	1117.16	1114.7
ENSMUSG00000038244	Mical2	7899.14	0.253186	1.88215e-05	0.00110009	Up	7857.41	6455	7295.49	7037.23	7411.26	8805.59	8935.97	8783.52	8510.77
ENSMUSG00000037795	N4bp2	311.174	-0.637351	1.89309e-05	0.00110211	Down	320.934	475.073	287.718	428.842	373.315	264.037	197.694	226.626	226.329
ENSMUSG00000041852	Tcf20	2271.64	-0.25536	1.93239e-05	0.00112056	Down	2568.46	2478.38	2323.64	2417.38	2545.15	2049.05	1970.98	2126.49	1965.17
ENSMUSG00000015882	Lcorl	416.057	-0.456999	1.96838e-05	0.00113695	Down	453.083	544.084	434.066	521.239	447.378	342.345	313.926	329.457	358.936
ENSMUSG00000026864	Hspa5	4932.74	-0.347148	1.99663e-05	0.00114876	Down	5189.59	4943.76	6091.85	5076.81	6264.29	4422.37	4583.72	4147.16	3675.1
ENSMUSG00000036529	Sbf1	5035.24	0.295553	2.05277e-05	0.00117647	Up	4915.35	4279.66	4714.99	4008.22	4652.93	5213.48	6121.56	5914.25	5496.7
ENSMUSG00000039031	Arhgap18	146.097	-0.843229	2.15487e-05	0.00123019	Down	202.695	183.028	126.437	244.048	173.146	121.477	78.4816	85.8584	99.7044
ENSMUSG00000043671	Dpy19l3	1510.04	0.344319	2.20531e-05	0.00125413	Up	1404.95	1460.23	1279.3	1270.46	1221.03	1530.01	1658.05	1886.89	1879.43
ENSMUSG00000036040	Adamtsl2	84.0858	-0.908678	2.21918e-05	0.00125717	Down	136.124	117.018	97.5652	91.3925	105.089	42.1657	47.685	66.8897	52.8433
ENSMUSG00000022075	Rhobtb2	1516.69	0.291773	2.2749e-05	0.00128379	Up	1234.05	1334.21	1447.55	1389.97	1414.19	1805.09	1693.81	1686.22	1645.12
ENSMUSG00000041607	Mbp	38292.7	0.278342	2.29946e-05	0.0012927	Up	31433.6	37075.7	36905.5	31219.1	35916.3	40607.5	43063.5	47239.1	41173.9
ENSMUSG00000107272	Gm34583	121.996	0.723519	2.31511e-05	0.00129655	Up	94.3923	87.0134	98.5607	73.3149	97.082	142.56	188.753	167.723	148.56
ENSMUSG00000026354	Lct	599.262	-0.347303	2.37313e-05	0.00132401	Down	678.631	672.104	673.001	687.955	637.538	498.96	519.568	489.193	536.41
ENSMUSG00000028766	Alpl	146.581	-0.619321	2.41164e-05	0.00134041	Down	171.893	174.027	186.17	183.789	169.143	107.422	106.298	106.824	113.663
ENSMUSG00000026608	Kctd3	1705.47	0.273796	2.42129e-05	0.00134072	Up	1537.1	1525.24	1590.91	1432.15	1625.37	1867.34	2009.72	1950.78	1810.63
ENSMUSG00000105265	Sox2ot	836.372	0.32606	2.4873e-05	0.00137212	Up	664.72	735.113	800.433	759.261	743.628	985.873	958.667	928.469	951.18
ENSMUSG00000039145	Camk1d	4195.58	-0.294868	2.58505e-05	0.00142072	Down	5095.2	4332.67	4668.2	4690.14	4288.62	3465.62	3942.95	3341.49	3935.33
ENSMUSG00000037679	Inf2	2300.24	0.273686	2.6277e-05	0.00143879	Up	2170.03	1881.29	2262.91	2065.87	2030.71	2494.8	2642.54	2519.85	2634.19
ENSMUSG00000026317	Cln8	574.243	-0.533065	2.84021e-05	0.00154939	Down	754.145	704.109	702.868	668.873	564.477	358.408	539.437	354.416	521.454
ENSMUSG00000030329	Pianp	1860.95	0.243569	2.92432e-05	0.00158939	Up	1676.21	1727.27	1676.53	1717.38	1725.46	2093.22	1964.03	2136.48	2031.98
ENSMUSG00000020810	Cygb	1001.26	-0.317962	2.96898e-05	0.00160327	Down	1085.01	1138.18	1202.64	1074.62	1051.89	792.112	905.022	850.598	911.298
ENSMUSG00000032878	Ccdc85a	1888.69	-0.262852	2.97164e-05	0.00160327	Down	2045.83	2217.34	2017.01	1986.53	2023.71	1590.25	1773.29	1640.3	1703.95
ENSMUSG00000039542	Ncam1	4486.32	0.244502	2.99635e-05	0.0016107	Up	3888.96	4411.68	3959.35	3995.16	4282.62	5029.76	4831.09	5226.38	4751.91
ENSMUSG00000097178	2310002F09Rik	96.7305	0.77844	3.0329e-05	0.0016185	Up	77.501	54.0083	77.6539	65.2804	76.0642	133.525	134.114	133.779	118.648
ENSMUSG00000050854	Tmem125	166.748	0.649336	3.04331e-05	0.0016185	Up	116.252	105.016	165.263	130.561	126.106	217.856	197.694	225.628	216.359
ENSMUSG00000007097	Atp1a2	23175.4	0.206053	3.04382e-05	0.0016185	Up	21491.6	21746.4	22439	20302.2	21709.3	23938	25903.9	26032.1	25015.8
ENSMUSG00000029636	Wasf3	3125.76	0.285713	3.06349e-05	0.0016231	Up	3030.49	2741.42	2548.64	2729.72	3036.56	3672.43	3437.29	3686.92	3248.37
ENSMUSG00000031698	Mylk3	27.76	-1.58924	3.09247e-05	0.00163258	Down	31.7953	30.0046	41.8137	52.2243	47.0397	18.071	9.93438	9.98354	8.9734
ENSMUSG00000029581	Fscn1	2920.02	0.269884	3.20785e-05	0.00168744	Up	2457.18	2908.45	2633.26	2467.6	2758.33	3181.5	3382.65	3367.45	3123.74
ENSMUSG00000029054	Gabrd	348.025	-0.459245	3.24108e-05	0.00169886	Down	429.236	409.063	419.132	382.644	374.316	244.962	261.274	312.485	299.113
ENSMUSG00000019979	Apaf1	395.195	-0.476963	3.25875e-05	0.00170206	Down	548.469	455.07	396.234	481.066	417.352	302.187	320.88	291.519	343.98
ENSMUSG00000036466	Megf11	428.354	0.416391	3.35742e-05	0.0017474	Up	335.838	381.059	342.474	388.669	380.321	560.201	467.909	513.154	485.56
ENSMUSG00000039358	Drd5	217.529	-0.551716	3.46812e-05	0.00179866	Down	276.222	235.036	296.678	230.992	255.216	146.576	178.819	170.719	167.503
ENSMUSG00000061451	Tmem151a	3503.25	0.219149	3.51252e-05	0.0018153	Up	3209.34	3181.49	3374.96	3108.35	3322.81	3768.81	3932.03	3894.58	3736.92
ENSMUSG00000053825	Ppfia2	3006.45	-0.269823	3.61639e-05	0.00186244	Down	3329.56	3618.56	2973.75	3104.33	3387.86	2604.23	2740.89	2725.51	2573.37
ENSMUSG00000024140	Epas1	3706.06	0.23338	3.63441e-05	0.0018652	Up	3274.91	3715.57	3328.17	3252.97	3436.9	3950.52	4179.39	4174.12	4042.02
ENSMUSG00000002413	Braf	2554.01	-0.267805	3.69681e-05	0.00189064	Down	2790.04	2680.41	2635.26	3030.01	2795.36	2468.7	2189.54	2144.46	2252.32
ENSMUSG00000025512	Chid1	1190.97	0.291545	3.90993e-05	0.00198726	Up	1057.19	1115.17	1070.23	985.232	1113.94	1292.08	1351.08	1446.61	1287.18
ENSMUSG00000057530	Ece1	792.703	0.502498	3.91273e-05	0.00198726	Up	607.091	553.085	633.178	699.002	774.654	1221.8	821.573	1025.31	798.632
ENSMUSG00000040118	Cacna2d1	3831.48	-0.269885	3.93019e-05	0.00198927	Down	4325.15	4351.67	3670.64	4464.17	4103.47	3559.99	3372.72	3185.75	3449.77
ENSMUSG00000018648	Dusp14	360.958	-0.410219	3.95229e-05	0.00199269	Down	384.524	445.069	416.145	404.738	408.345	290.14	294.058	305.496	300.11
ENSMUSG00000031425	Plp1	41921.3	0.252876	3.964e-05	0.00199269	Up	34681.7	40259.2	41770.8	38774.5	35705.2	44159.5	46008.1	46235.8	49696.7
ENSMUSG00000048450	Msx1	195.116	-0.86142	4.02148e-05	0.00201471	Down	169.906	327.05	204.09	349.501	199.168	150.592	97.3569	108.821	149.557
ENSMUSG00000097789	Gm2115	3461.02	0.269052	4.30332e-05	0.0021486	Up	3310.68	2713.42	3280.38	3116.39	3265.76	4009.75	3929.05	3818.7	3705.02
ENSMUSG00000031934	Panx1	320.92	0.488252	4.42491e-05	0.00220184	Up	257.343	228.035	312.607	236.014	289.244	385.515	417.244	406.33	355.945
ENSMUSG00000025579	Gaa	6560.49	0.241313	4.45659e-05	0.00221014	Up	6012.29	5989.92	5731.46	5856.15	6466.46	7583.79	6965.98	7713.28	6725.06
ENSMUSG00000025867	Cplx2	27445.1	-0.195243	4.51205e-05	0.00223013	Down	30772.9	28896.5	29761.4	27972.1	29094.6	23792.5	26218.8	25201.5	25296
ENSMUSG00000041481	Serpina3g	43.0589	1.4011	4.53041e-05	0.00223172	Up	17.8849	25.0039	14.9334	15.0647	39.033	85.3353	73.5144	80.8667	35.8936
ENSMUSG00000025060	Slk	2251.26	-0.21566	4.69413e-05	0.00230466	Down	2402.53	2393.37	2463.02	2434.46	2385.01	2031.98	2051.45	2025.66	2073.85
ENSMUSG00000021215	Net1	663.903	-0.389988	4.85123e-05	0.00237388	Down	743.215	883.136	721.783	663.851	757.64	489.925	580.168	590.027	545.383
ENSMUSG00000069919	Hba-a1	848.259	0.512891	4.9406e-05	0.0024096	Up	711.42	740.114	642.138	687.955	663.56	980.853	1417.64	733.79	1056.87
ENSMUSG00000067924	Rtl8b	1729.56	0.24454	5.12637e-05	0.00249196	Up	1479.47	1610.25	1632.72	1575.77	1612.36	1940.62	1866.67	1969.75	1878.43
ENSMUSG00000028843	Sh3bgrl3	1326.34	0.280461	5.19613e-05	0.00251756	Up	1176.43	1188.18	1199.65	1120.81	1289.09	1507.92	1579.57	1495.53	1379.91
ENSMUSG00000001774	Chordc1	1540.17	-0.322243	5.32116e-05	0.00256969	Down	1803.39	1664.26	1545.11	1936.32	1598.35	1411.55	1235.84	1252.93	1413.81
ENSMUSG00000027162	Lin7c	2328.29	-0.238207	5.55896e-05	0.00267575	Down	2566.48	2427.37	2483.93	2679.51	2426.05	2147.44	2019.66	2034.65	2169.57
ENSMUSG00000046449	Nexmif	966.546	-0.303842	5.66461e-05	0.00271772	Down	1078.06	1097.17	960.718	1085.66	1113.94	893.51	810.645	854.591	804.615
ENSMUSG00000041757	Plekha6	1292.79	-0.304895	5.81789e-05	0.0027822	Down	1338.38	1618.25	1301.2	1457.26	1425.2	1148.51	1155.37	1068.24	1122.67
ENSMUSG00000039629	Strip2	836.203	-0.408861	5.84657e-05	0.00278686	Down	1091.97	902.139	768.575	1070.6	938.793	768.017	621.892	670.894	692.946
ENSMUSG00000047466	8030462N17Rik	648.979	-0.33298	5.95663e-05	0.00282375	Down	716.388	728.112	706.85	687.955	777.657	567.228	598.049	542.106	516.469
ENSMUSG00000037416	Dmxl1	1234.46	-0.256731	5.96229e-05	0.00282375	Down	1348.32	1322.2	1302.2	1397	1343.13	1143.49	1079.87	1075.23	1098.74
ENSMUSG00000032122	Slc37a2	134.562	-0.813488	6.03897e-05	0.0028509	Down	155.996	166.026	143.361	245.053	141.119	109.43	76.4947	68.8864	104.69
ENSMUSG00000045038	Prkce	11658.3	-0.17266	6.10248e-05	0.00286564	Down	12592.9	12295.9	12367.9	12185.3	12203.3	10568.5	10904	10868.1	10938.6
ENSMUSG00000010554	Mettl16	610.274	-0.346384	6.11303e-05	0.00286564	Down	680.618	630.097	705.854	659.834	739.625	543.134	512.614	542.106	478.581
ENSMUSG00000063450	Syne2	485.515	-0.376921	6.12856e-05	0.00286564	Down	585.232	603.093	496.786	523.247	538.455	380.495	419.231	410.324	412.776
ENSMUSG00000021385	Ippk	669.42	-0.342046	6.31578e-05	0.00294383	Down	810.78	788.122	711.828	722.102	712.602	522.051	609.971	550.093	597.229
ENSMUSG00000030450	Oca2	48.2404	-0.0853851	6.34733e-05	0.0029492	Down	33.7825	102.016	45.7959	140.604	37.0313	24.0947	7.9475	14.9753	27.9172
ENSMUSG00000021913	Ogdhl	1585.65	0.297084	6.427e-05	0.00297683	Up	1369.18	1304.2	1451.53	1437.17	1547.31	1967.73	1727.59	1825.99	1640.14
ENSMUSG00000029135	Fosl2	848.2	-0.386629	6.48424e-05	0.00299393	Down	814.754	1190.18	963.705	903.882	944.798	656.58	727.196	720.812	711.889
ENSMUSG00000033039	Micall1	1394.51	0.29553	6.57978e-05	0.00302235	Up	1242	1245.19	1293.24	1200.15	1258.06	1522.98	1427.57	1801.03	1560.37
ENSMUSG00000021719	Rgs7bp	6098.62	-0.237549	6.58683e-05	0.00302235	Down	6855.86	6468	6457.22	7078.4	6096.15	5445.39	5344.69	5223.39	5918.45
ENSMUSG00000024816	Frmd8	467.726	0.431158	6.80994e-05	0.00310587	Up	342.793	357.055	488.821	371.596	416.352	561.205	572.22	574.054	525.442
ENSMUSG00000052305	Hbb-bs	1552.84	0.416868	6.81103e-05	0.00310587	Up	1311.56	1368.21	1319.12	1280.5	1291.09	1736.82	2420.01	1398.69	1849.52
ENSMUSG00000027748	Trpc4	1020.42	0.303974	7.10794e-05	0.00323126	Up	877.351	981.151	831.295	909.908	954.806	1212.76	1094.77	1219.99	1101.73
ENSMUSG00000031808	Slc27a1	1649.99	0.236205	7.16796e-05	0.00324852	Up	1498.35	1521.23	1554.07	1543.63	1446.22	1774.97	1817.99	1788.05	1905.35
ENSMUSG00000047261	Gap43	2928.33	0.253487	7.45932e-05	0.00336591	Up	2479.04	2816.43	2548.64	2751.82	2750.32	3452.56	3015.08	3391.41	3149.66
ENSMUSG00000026170	Cyp27a1	94.3301	0.797361	7.47269e-05	0.00336591	Up	58.6226	56.0086	72.6761	82.3537	69.0583	158.623	127.16	101.832	122.636
ENSMUSG00000078922	Tgtp1	46.1989	-1.16525	7.92599e-05	0.0035592	Down	43.7185	73.0113	52.7648	84.3623	62.0524	34.1341	22.8491	18.9687	23.9291
ENSMUSG00000021708	Rasgrf2	1742.1	-0.266548	8.02551e-05	0.00359294	Down	1927.59	1952.3	1764.14	2027.71	1834.55	1587.24	1403.73	1585.39	1596.27
ENSMUSG00000032479	Map4	13413.7	0.174155	8.10533e-05	0.00361768	Up	12834.4	12573.9	12223.5	12853.2	12607.6	14641.5	13988.6	14573	14427.2
ENSMUSG00000024122	Pdpk1	2662.17	-0.216791	8.15886e-05	0.00363057	Down	2896.35	2810.43	3003.61	2821.12	2771.34	2304.05	2410.08	2450.96	2491.61
ENSMUSG00000028328	Tmod1	665.511	-0.347086	8.26864e-05	0.00366834	Down	656.771	757.117	795.455	797.425	719.608	585.299	512.614	581.042	584.268
ENSMUSG00000042109	Csdc2	1898.68	0.275617	8.3431e-05	0.00369026	Up	1706.02	1910.29	1685.49	1583.8	1675.41	1930.58	2160.73	2264.27	2171.56
ENSMUSG00000022489	Pde1b	1763.65	-0.26961	8.43297e-05	0.00371884	Down	2008.07	2079.32	1834.82	1933.3	1788.51	1447.69	1576.59	1528.48	1676.03
ENSMUSG00000019762	Iyd	58.484	-1.09094	8.47111e-05	0.00372451	Down	93.3987	48.0074	77.6539	103.444	72.0609	41.1617	35.7638	20.9654	33.8995
ENSMUSG00000027447	Cst3	23121.2	0.309177	8.51521e-05	0.00373108	Up	18368.7	20480.2	21558.9	18638.1	23645	27585.4	25263.1	29864.8	22686.7
ENSMUSG00000051043	Gprc5c	112.979	-0.678606	8.549e-05	0.00373108	Down	136.124	155.024	126.437	152.656	125.106	79.3116	66.5603	86.8568	88.7369
ENSMUSG00000028927	Padi2	633.747	-0.338888	8.56207e-05	0.00373108	Down	677.637	717.111	765.588	725.114	656.554	512.012	566.259	502.172	581.277
ENSMUSG00000033964	Zbtb41	572.144	-0.320016	8.65902e-05	0.0037622	Down	611.066	656.101	624.218	664.856	621.525	502.976	475.857	488.195	504.504
ENSMUSG00000032532	Cck	5008.13	0.241893	8.85272e-05	0.00383505	Up	4780.22	4378.68	4973.83	4453.13	4324.65	5080.96	5730.15	5492.94	5858.63
ENSMUSG00000020205	Phlda1	318.261	0.441445	8.94307e-05	0.00386283	Up	252.375	273.042	252.873	269.156	291.246	415.633	339.756	420.307	349.962
ENSMUSG00000042662	Dusp15	235.772	0.450576	9.00051e-05	0.00386893	Up	184.81	207.032	196.126	193.833	205.173	290.14	286.11	286.528	272.193
ENSMUSG00000016664	Pacsin2	1274.8	0.287164	9.02381e-05	0.00386893	Up	1186.36	1015.16	1181.73	1118.81	1224.03	1502.9	1418.63	1484.55	1341.02
ENSMUSG00000033966	Cdkl4	388.241	-0.415895	9.036e-05	0.00386893	Down	389.492	493.076	489.817	440.894	412.348	292.148	312.933	322.468	340.989
ENSMUSG00000039716	Dock3	2775.22	-0.316877	9.17233e-05	0.00391592	Down	2538.66	3252.5	3111.13	3276.07	3223.72	2674.51	2475.65	2153.45	2271.27
ENSMUSG00000040260	Daam2	2497.4	0.201083	9.33364e-05	0.00396883	Up	2333.97	2319.36	2320.66	2297.87	2340.98	2703.62	2786.59	2677.59	2696.01
ENSMUSG00000027782	Kpna4	2072.46	-0.220538	9.35015e-05	0.00396883	Down	2173.01	2243.35	2321.65	2221.54	2184.85	1831.19	1933.23	1827.99	1915.32
ENSMUSG00000046160	Olig1	2322.17	0.321671	9.37738e-05	0.00396895	Up	1833.2	1857.29	2353.51	2030.72	2209.87	2828.11	2434.92	2900.22	2451.73
ENSMUSG00000024261	Syt4	2871.3	-0.248733	9.51286e-05	0.00401475	Down	3102.03	3076.47	2961.8	3405.63	3032.56	2727.72	2341.53	2562.77	2631.2
ENSMUSG00000024640	Psat1	2464.56	0.237564	9.65954e-05	0.00406501	Up	2212.75	2357.36	2242.01	2170.32	2304.95	2666.48	2579.96	2982.08	2665.1
ENSMUSG00000022788	Fgd4	929.953	-0.318985	9.96635e-05	0.00418217	Down	1072.1	1000.15	928.86	1143.91	1016.86	876.443	774.881	744.772	811.594
ENSMUSG00000036061	Smug1	258.536	-0.488806	0.000102479	0.0042881	Down	279.202	262.04	355.416	323.389	291.246	211.832	208.622	184.695	210.376
ENSMUSG00000061353	Cxcl12	1210.27	-0.344838	0.000108661	0.00453391	Down	1284.73	1617.25	1375.87	1250.37	1268.07	881.463	1126.56	999.352	1088.77
ENSMUSG00000020886	Dlg4	15531.1	0.194782	0.00010938	0.00455102	Up	14554.3	13986.2	15327.7	13763.1	14783.5	16327.1	17611.7	16933.1	16493.1
ENSMUSG00000022090	Pdlim2	298.302	0.65464	0.000110552	0.00458683	Up	150.034	200.031	357.407	200.863	232.196	375.475	380.487	425.299	362.924
ENSMUSG00000027177	Hipk3	1787.08	-0.240647	0.000111417	0.00460974	Down	1862.01	2049.32	1865.69	2030.72	1866.58	1622.37	1585.53	1541.46	1660.08
ENSMUSG00000032596	Uba7	86.3835	0.929997	0.000112329	0.00463444	Up	45.7057	62.0096	41.8137	70.302	71.06	180.71	105.304	106.824	93.7221
ENSMUSG00000094410	Zbed6	900.995	-0.35304	0.000112738	0.00463833	Down	1154.57	853.132	1018.46	1086.67	948.801	772.033	784.816	682.874	807.606
ENSMUSG00000040875	Osbpl10	262.986	-0.521274	0.000114204	0.00468555	Down	358.691	340.052	316.589	255.096	292.247	153.603	212.596	226.626	211.373
ENSMUSG00000036676	Tmtc3	289.494	-0.443942	0.000116021	0.00474687	Down	348.755	327.05	309.62	353.518	331.28	243.958	260.281	196.676	234.305
ENSMUSG00000031613	Hpgd	115.296	-0.609471	0.000119452	0.00487369	Down	136.124	146.023	135.397	137.591	143.121	85.3353	80.4684	90.8502	82.7547
ENSMUSG00000041460	Cacna2d4	39.9473	1.16953	0.000121461	0.004942	Up	11.9232	37.0057	23.8935	20.0863	24.0203	60.2367	53.6456	72.8798	55.8345
ENSMUSG00000030268	Bcat1	1955.49	0.247861	0.000122335	0.00495619	Up	1819.29	1659.26	1863.69	1682.23	1889.6	2172.54	2170.66	2296.21	2045.93
ENSMUSG00000057554	Lgals8	568.322	0.317773	0.000122483	0.00495619	Up	515.68	503.078	475.879	524.252	497.42	667.623	602.023	671.892	657.052
ENSMUSG00000030103	Bhlhe40	2260.44	0.24651	0.000122896	0.00495929	Up	2079.61	2049.32	2139.47	2121.11	1922.62	2399.43	2316.7	2629.66	2686.04
ENSMUSG00000079499	6530402F18Rik	315.939	-0.44757	0.000123557	0.00496358	Down	396.448	327.05	388.27	355.527	360.304	241.951	300.018	217.641	256.24
ENSMUSG00000051435	Fhad1	155.248	-0.641914	0.000123677	0.00496358	Down	190.772	198.031	178.206	228.984	150.127	108.426	114.245	88.8535	139.586
ENSMUSG00000072946	Ptgr2	767.06	0.282481	0.000125203	0.00501116	Up	674.656	672.104	681.961	705.028	712.602	912.585	826.54	881.547	836.52
ENSMUSG00000009470	Tnpo1	1497.86	-0.259757	0.000126529	0.00505051	Down	1636.46	1575.24	1537.15	1700.3	1713.45	1450.7	1324.25	1277.89	1265.25
ENSMUSG00000019647	Sema6a	559.223	0.348915	0.000127834	0.00508882	Up	470.968	445.069	508.733	482.071	538.455	701.757	637.787	661.909	586.262
ENSMUSG00000002222	Rmnd5a	2837.74	-0.198792	0.000130441	0.0051786	Down	2976.83	3061.47	2976.73	3139.48	2994.53	2656.44	2541.21	2563.77	2629.21
ENSMUSG00000034480	Diaph2	502.038	-0.33673	0.000132616	0.00524035	Down	554.43	579.089	516.697	596.562	557.471	452.779	411.283	419.309	430.723
ENSMUSG00000054934	Kcnmb4	729.595	-0.292919	0.000132708	0.00524035	Down	810.78	745.115	864.149	789.391	812.686	630.477	656.662	627.965	629.135
ENSMUSG00000028654	Mycl	548.94	-0.394655	0.000134391	0.00529265	Down	667.701	638.098	683.952	537.308	607.513	374.471	527.515	443.269	460.634
ENSMUSG00000031072	LTO1	489.018	0.423427	0.000135725	0.0053309	Up	389.492	402.062	438.048	343.475	486.411	579.276	615.931	655.919	490.546
ENSMUSG00000037685	Atp8a1	4127.55	-0.195198	0.000136098	0.00533136	Down	4438.42	4637.72	4127.6	4414.96	4408.72	3789.89	3774.07	3778.77	3777.8
ENSMUSG00000006390	Elovl1	250.074	0.438609	0.000137229	0.00536139	Up	198.721	231.036	198.117	201.867	220.186	303.191	321.874	290.521	285.155
ENSMUSG00000000732	Icosl	299.482	0.44862	0.000138931	0.00541354	Up	267.279	250.039	250.882	204.88	271.229	326.282	395.388	398.343	331.019
ENSMUSG00000019852	Arfgef3	2297.1	-0.237696	0.000144178	0.00560315	Down	2528.72	2460.38	2287.8	2539.91	2613.21	2211.69	2080.26	1993.71	1958.19
ENSMUSG00000063856	Gpx1	958.628	0.348742	0.00014506	0.0056226	Up	760.106	867.134	776.539	848.645	939.794	1254.93	1000.39	1198.02	982.088
ENSMUSG00000038503	Mesd	1118.43	0.335392	0.000147616	0.00570667	Up	1010.49	1043.16	974.656	813.494	1053.89	1158.55	1443.46	1376.73	1191.47
ENSMUSG00000028778	Hcrtr1	46.3866	1.0013	0.000149184	0.00575219	Up	17.8849	36.0056	33.8491	33.1424	28.0237	73.2879	60.5997	64.893	69.7931
ENSMUSG00000090291	Lrrc10b	1200.73	0.314302	0.000154542	0.0059432	Up	1144.63	913.141	1209.61	976.193	1075.91	1283.04	1456.38	1398.69	1349
ENSMUSG00000105703	Gm43305	598.952	0.440159	0.00015851	0.00607995	Up	360.678	634.098	524.662	481.066	516.436	724.848	760.973	697.849	689.954
ENSMUSG00000022360	Atad2	120.462	-0.631689	0.000163343	0.00624409	Down	159.97	153.024	168.25	131.565	128.108	66.2603	87.4225	91.8486	97.7103
ENSMUSG00000056515	Rab31	1523.37	0.237918	0.000163889	0.00624409	Up	1377.13	1414.22	1405.74	1369.88	1401.18	1661.53	1576.59	1828.98	1675.03
ENSMUSG00000039197	Adk	968.368	0.260768	0.000164061	0.00624409	Up	911.134	883.136	822.335	902.878	870.735	1101.33	1106.69	1027.31	1089.77
ENSMUSG00000055866	Per2	886.635	0.307053	0.000167057	0.0063417	Up	752.157	771.119	834.282	806.464	774.654	1011.98	1128.55	876.555	1023.96
ENSMUSG00000079110	Capn3	160.515	-0.538952	0.000168561	0.00637063	Down	205.676	197.03	207.077	175.755	173.146	100.394	127.16	124.794	133.604
ENSMUSG00000042834	Nrep	996.551	-0.288475	0.000168684	0.00637063	Down	1066.14	1141.18	1116.03	1140.9	1021.86	841.305	779.848	929.468	932.236
ENSMUSG00000002831	Plin4	133.081	-0.833395	0.000172155	0.00648511	Down	229.522	223.034	144.357	151.651	119.101	49.1933	105.304	64.893	110.672
ENSMUSG00000098950	Gm28036	268.75	-0.561009	0.000173068	0.00650286	Down	336.831	348.054	261.833	351.51	306.259	208.82	259.287	138.771	207.385
ENSMUSG00000053644	Aldh7a1	1725.56	0.249059	0.00017457	0.00654262	Up	1543.07	1537.24	1602.86	1466.3	1707.44	1944.64	1966.01	2000.7	1761.78
ENSMUSG00000046743	Fat4	472.737	-0.359995	0.000177129	0.00660767	Down	525.616	590.091	528.644	513.204	509.43	363.428	447.047	363.401	413.773
ENSMUSG00000025221	Kcnip2	3197.71	0.220692	0.000177203	0.00660767	Up	3085.14	2959.46	2992.66	2763.87	2940.48	3275.87	3775.06	3472.28	3514.58
ENSMUSG00000039117	Taf4	459.469	-0.450809	0.000177908	0.0066172	Down	593.181	475.073	473.888	472.027	650.549	401.578	387.441	385.365	296.122
ENSMUSG00000095677	Dynlt1f	151.766	0.554089	0.000178854	0.00663561	Up	119.232	129.02	114.49	102.44	135.114	183.722	190.74	221.635	169.497
ENSMUSG00000015149	Sirt2	2320.07	0.2152	0.000181374	0.00669235	Up	2080.6	2053.32	2242.01	2100.02	2242.89	2601.22	2577.97	2554.79	2427.8
ENSMUSG00000039634	Zfp189	404.046	-0.358796	0.000181579	0.00669235	Down	513.693	448.069	434.066	435.872	447.378	319.254	352.67	340.439	344.977
ENSMUSG00000027288	Zfp106	5343.84	-0.191684	0.00018184	0.00669235	Down	5615.84	6089.94	5537.32	5722.58	5512.66	4766.73	4915.53	4867.97	5065.98
ENSMUSG00000028004	Npy2r	944.323	-0.308464	0.000182201	0.00669235	Down	1190.34	1079.17	941.803	1013.35	1014.86	765.005	888.133	768.733	837.517
ENSMUSG00000021057	Akap5	1607.82	-0.221801	0.000183821	0.00673506	Down	1728.87	1776.27	1676.53	1737.46	1738.47	1460.74	1383.86	1520.49	1447.71
ENSMUSG00000055567	Unc80	4986.79	-0.237588	0.000184861	0.00675637	Down	5578.09	5838.9	4642.31	5428.32	5524.67	4608.1	4364.17	4538.52	4358.08
ENSMUSG00000030340	Scnn1a	108.154	-0.671147	0.000186675	0.00679528	Down	143.079	140.022	139.379	99.4271	149.126	63.2485	82.4553	89.8519	66.8019
ENSMUSG00000028780	Sema3c	501.066	-0.370029	0.000186848	0.00679528	Down	630.938	631.097	469.906	554.381	551.466	400.574	426.185	417.312	427.732
ENSMUSG00000033965	Slc16a2	1052.09	-0.346143	0.000187645	0.00679947	Down	1076.07	1327.2	1019.46	1356.83	1124.95	983.865	821.573	831.629	927.251
ENSMUSG00000031974	Abcb10	521.607	-0.308792	0.000187887	0.00679947	Down	567.347	570.088	603.311	569.446	582.492	445.751	433.139	475.217	447.673
ENSMUSG00000039556	Ppp1r3f	348.223	0.415447	0.000190765	0.00688673	Up	316.959	294.045	246.9	322.385	297.251	455.791	363.598	428.294	408.788
ENSMUSG00000036062	Phf24	3801.27	-0.186853	0.000196151	0.00706272	Down	4216.85	4077.63	3992.21	3972.06	3973.36	3364.22	3577.37	3478.27	3559.45
ENSMUSG00000021721	Htr1a	696.359	-0.289032	0.0001966	0.00706272	Down	762.093	726.112	783.508	764.283	799.675	630.477	642.754	576.05	582.274
ENSMUSG00000027253	Lrp4	881.975	0.279305	0.00019847	0.00711255	Up	764.081	805.124	835.277	727.123	830.702	955.755	1020.26	1052.27	947.192
ENSMUSG00000007888	Crlf1	247.639	-0.563027	0.00019917	0.00712033	Down	336.831	298.046	343.469	208.897	308.26	133.525	214.583	212.649	172.489
ENSMUSG00000037003	Tns2	403.332	0.384162	0.000202568	0.00722429	Up	298.081	396.061	347.452	328.411	362.306	473.862	453.008	520.142	450.664
ENSMUSG00000040649	Rimklb	791.364	0.365522	0.000204096	0.00724408	Up	681.612	625.096	675.987	762.274	678.573	1012.98	726.203	1036.29	923.263
ENSMUSG00000054720	Lrrc8c	630.78	-0.320229	0.000204107	0.00724408	Down	707.445	778.12	634.174	659.834	735.621	532.09	584.141	530.126	515.472
ENSMUSG00000004031	Brinp2	1495.3	-0.223861	0.000206779	0.00732128	Down	1712.97	1582.24	1554.07	1619.96	1590.34	1337.25	1332.2	1360.76	1367.94
ENSMUSG00000026249	Serpine2	3778.31	0.196382	0.000207374	0.00732472	Up	3477.61	3536.55	3512.35	3381.52	3673.1	4118.18	4038.32	4337.85	3929.35
ENSMUSG00000025582	Nptx1	11463.7	-0.207692	0.000208693	0.00735369	Down	12634.7	12050.9	12509.3	11516.5	12754.8	10113.7	11541.8	10019.5	10032.3
ENSMUSG00000027834	Serpini1	4302.99	-0.218981	0.000210749	0.0073847	Down	4329.13	4905.76	4508.91	4976.37	4436.75	4010.76	3703.54	3798.74	4056.97
ENSMUSG00000032125	Robo4	136.709	0.581249	0.000210779	0.0073847	Up	100.354	92.0142	116.481	124.535	105.089	197.777	166.898	151.75	175.48
ENSMUSG00000020268	Lyrm7	272.345	0.552294	0.000211077	0.0073847	Up	237.471	219.034	171.237	268.152	187.158	369.451	250.346	362.403	385.856
ENSMUSG00000009216	Fam163b	2337.36	-0.351833	0.000212172	0.00740539	Down	2777.12	2916.45	2672.09	2632.31	2158.82	1613.34	2098.14	1802.03	2365.99
ENSMUSG00000028971	Cort	96.7258	0.629162	0.000212819	0.00741041	Up	70.5458	78.012	77.6539	65.2804	77.0651	116.458	139.081	126.791	119.645
ENSMUSG00000045731	Pnoc	186.338	0.546085	0.000225867	0.0078462	Up	124.2	156.024	142.366	145.625	175.148	268.053	206.635	263.565	195.421
ENSMUSG00000015981	Stk32c	1195	-0.268875	0.000226739	0.00785798	Down	1349.31	1290.2	1422.66	1252.38	1234.04	946.719	1106.69	1040.28	1112.7
ENSMUSG00000045934	Mtmr11	96.7564	0.645244	0.000228059	0.00788515	Up	64.5842	71.011	79.645	70.302	82.0693	134.529	116.232	139.77	112.666
ENSMUSG00000027286	Lrrc57	531.958	-0.312113	0.000228745	0.00789035	Down	618.021	576.089	629.196	561.411	574.485	420.653	461.948	475.217	470.605
ENSMUSG00000025823	Pdia4	817.741	-0.292663	0.000231675	0.00797276	Down	848.537	857.132	974.656	857.684	974.823	731.875	744.085	713.823	657.052
ENSMUSG00000104674	Gm42756	38.6136	-0.10802	0.000232726	0.00798254	Down	58.6226	62.0096	54.756	61.2631	32.027	13.0513	11.9213	23.9605	29.9113
ENSMUSG00000073411	H2-D1	717.691	0.344634	0.000233043	0.00798254	Up	542.507	649.1	653.089	580.493	708.598	874.435	807.665	913.494	729.836
ENSMUSG00000026456	Cyb5r1	500.3	0.305189	0.000235721	0.00805552	Up	428.243	445.069	441.034	449.933	459.388	594.335	564.273	569.062	551.365
ENSMUSG00000062232	Rapgef2	3150.23	-0.204286	0.000240304	0.00819316	Down	3546.17	3388.52	3195.76	3388.55	3344.82	2858.23	3019.06	2716.52	2894.42
ENSMUSG00000038264	Sema7a	2083.75	-0.232223	0.000243884	0.00829599	Down	2462.15	2145.33	2311.7	2198.44	2155.82	1743.85	1910.38	1872.91	1953.21
ENSMUSG00000055531	Cpsf6	1939.02	-0.198709	0.000245816	0.00834247	Down	2139.23	2037.31	2035.93	2063.86	2086.76	1773.97	1778.25	1774.08	1761.78
ENSMUSG00000037148	Arhgap10	124.161	-0.557359	0.000251488	0.00851531	Down	143.079	169.026	147.343	145.625	140.118	85.3353	95.37	92.8469	98.7074
ENSMUSG00000035805	Mlc1	3455.94	0.252104	0.000252925	0.00852682	Up	2879.46	3123.48	3400.84	2879.37	3412.88	3849.12	3827.71	4201.07	3529.54
ENSMUSG00000051627	H1f4	33.2692	1.28702	0.000253163	0.00852682	Up	16.8912	11.0017	20.9068	7.0302	25.0211	45.1775	56.6259	86.8568	29.9113
ENSMUSG00000074896	Ifit3	181.991	0.568837	0.000253564	0.00852682	Up	111.284	138.021	157.299	136.587	176.149	270.061	235.445	229.621	183.456
ENSMUSG00000039813	Tbc1d2	98.0042	-0.709638	0.000254482	0.00853046	Down	124.2	128.02	109.512	139.6	109.092	68.2682	44.7047	84.8601	73.7813
ENSMUSG00000021750	Fam107a	8854.26	0.469035	0.000254831	0.00853046	Up	6960.19	7188.11	6732	7073.38	8677.33	12309.4	10395.3	11354.3	8998.32
ENSMUSG00000034917	Tjp3	45.3281	-1.24895	0.000255975	0.00854932	Down	50.6737	55.0085	45.7959	116.5	49.0414	35.138	15.895	13.977	25.9231
ENSMUSG00000032625	Thsd7a	832.01	-0.342352	0.000258346	0.00860899	Down	956.839	1021.16	775.544	867.727	1048.89	740.911	752.032	702.841	622.155
ENSMUSG00000071172	Srsf3	2980.18	-0.239455	0.000259044	0.00861277	Down	3075.2	3127.48	3476.51	3495.01	2977.51	2664.47	2532.27	2586.74	2886.44
ENSMUSG00000032349	Elovl5	1565.47	0.240933	0.000260079	0.00862771	Up	1333.41	1455.22	1493.34	1407.04	1457.23	1738.83	1616.32	1887.89	1699.96
ENSMUSG00000051615	Rap2a	2363.54	-0.194212	0.000263366	0.00871712	Down	2408.49	2613.4	2524.75	2529.87	2536.14	2180.57	2183.58	2141.47	2153.62
ENSMUSG00000038764	Ptpn3	1413.76	0.252822	0.000265514	0.00876682	Up	1410.92	1231.19	1238.48	1343.77	1197.01	1538.04	1513.01	1564.42	1687
ENSMUSG00000042216	Sgsm1	1564.9	0.248568	0.000266058	0.00876682	Up	1313.54	1491.23	1395.78	1397	1525.29	1827.18	1674.94	1836.97	1622.19
ENSMUSG00000031156	Slc35a2	497.936	0.376452	0.000271343	0.00892101	Up	393.467	414.064	408.181	436.876	494.418	682.682	580.168	569.062	502.51
ENSMUSG00000028015	Ctso	792.603	0.278646	0.0002768	0.00906611	Up	696.516	732.113	680.965	726.119	723.611	923.629	807.665	965.408	877.399
ENSMUSG00000067925	Rtl8a	1116.88	0.280304	0.000276987	0.00906611	Up	870.396	1071.17	1049.32	951.085	1071.91	1282.04	1260.67	1320.82	1174.52
ENSMUSG00000024944	Arl2	767.27	0.295646	0.000280705	0.0091626	Up	648.823	726.112	688.93	612.631	737.623	846.325	926.877	912.496	805.612
ENSMUSG00000038332	Sesn1	1241	-0.27248	0.00028118	0.0091626	Down	1392.04	1489.23	1302.2	1248.36	1376.16	1009.97	1218.95	1057.26	1074.81
ENSMUSG00000030257	Srgap3	7901.81	-0.164533	0.000283614	0.00922153	Down	8560.88	8423.3	8067.05	8317.73	8365.06	7325.78	7565.03	7159.2	7332.26
ENSMUSG00000037720	Tmem33	2166.93	-0.218356	0.000287331	0.00932181	Down	2411.47	2308.36	2196.21	2284.81	2457.07	2022.95	1913.36	2048.62	1859.49
ENSMUSG00000034653	Ythdc2	639.026	-0.285433	0.000288861	0.00935084	Down	739.24	714.11	701.872	674.899	691.584	523.055	598.049	541.108	567.318
ENSMUSG00000018199	Ro60	1262.36	-0.237211	0.000296519	0.00957768	Down	1362.23	1317.2	1341.02	1460.27	1355.14	1195.7	1069.93	1119.15	1140.62
ENSMUSG00000046352	Gjb2	160.412	0.591333	0.00030165	0.00971909	Up	120.226	178.027	95.5741	116.5	113.096	180.71	218.556	199.671	221.344
ENSMUSG00000058740	Kcnt1	1000.54	0.353821	0.000302216	0.00971909	Up	843.569	916.141	718.797	868.731	1012.86	1349.3	1163.32	1143.12	989.068
ENSMUSG00000034297	Med13	1360.52	-0.226065	0.000311317	0.00998995	Down	1482.46	1414.22	1421.66	1504.46	1519.28	1297.1	1214.97	1206.01	1184.49
ENSMUSG00000024873	Cnih2	6989.73	0.209071	0.000312412	0.00999864	Up	6665.09	5779.89	6863.41	6331.19	6711.67	7766.51	7450.78	7986.83	7352.2
ENSMUSG00000091722	Siah3	281.684	0.373787	0.000312945	0.00999864	Up	226.541	255.039	252.873	240.031	237.2	321.262	342.736	322.468	337.001
ENSMUSG00000113529	Gm47484	276.376	0.410368	0.000315594	0.010055	Up	233.497	230.036	238.935	219.945	245.207	324.274	294.058	389.358	312.075
ENSMUSG00000020333	Acsl6	4713.04	0.195977	0.000316074	0.010055	Up	4512.94	4027.62	4484.02	4351.69	4559.85	5278.74	5033.75	5245.35	4923.4
ENSMUSG00000062949	Atp11c	377.959	-0.456351	0.000321614	0.0102092	Down	408.371	480.074	374.332	546.347	385.325	333.309	250.346	284.531	338.995
ENSMUSG00000020792	Exoc7	1073.11	0.261012	0.000323418	0.0102444	Up	858.473	994.153	1008.51	1022.39	975.824	1269.99	1196.1	1140.12	1192.46
ENSMUSG00000092595	Gm20427	40.2477	1.11167	0.000325039	0.0102736	Up	35.7697	11.0017	25.8846	21.0906	25.0211	62.2445	83.4488	43.9276	53.8404
ENSMUSG00000075289	Carns1	182.558	0.526534	0.000327459	0.010321	Up	149.04	122.019	139.379	175.755	149.126	276.085	211.602	199.671	220.347
ENSMUSG00000029267	Mtf2	749.65	-0.26742	0.000328318	0.010321	Down	809.786	777.12	861.162	867.727	791.669	671.639	627.853	655.919	683.972
ENSMUSG00000024411	Aqp4	3486.88	0.219997	0.000328639	0.010321	Up	3128.86	3362.52	3033.48	3493	3040.57	3946.5	3617.11	3720.87	4039.03
ENSMUSG00000028518	Prkaa2	690.145	-0.291512	0.000335192	0.010493	Down	742.221	794.123	713.819	831.572	726.614	626.461	554.338	594.021	628.138
ENSMUSG00000026514	Cnih3	1235.67	-0.249055	0.000335543	0.010493	Down	1357.26	1485.23	1284.28	1277.49	1325.12	1027.03	1090.79	1161.09	1112.7
ENSMUSG00000045414	Dipk2a	606.612	-0.288764	0.000340146	0.0106144	Down	662.733	659.102	692.912	669.877	661.559	521.047	482.811	576.05	533.419
ENSMUSG00000024472	Dcp2	1515.63	-0.250626	0.000350202	0.0109051	Down	1800.41	1487.23	1672.55	1713.36	1581.34	1341.27	1397.77	1244.95	1401.84
ENSMUSG00000044835	Ankrd45	875.385	-0.244796	0.000352518	0.0109541	Down	966.776	965.149	945.785	922.964	957.809	759.986	826.54	758.749	774.703
ENSMUSG00000056493	Foxk1	1475.86	-0.255808	0.00036833	0.0114213	Down	1758.68	1620.25	1646.66	1537.6	1498.27	1155.54	1357.04	1308.84	1399.85
ENSMUSG00000041308	Sntb2	669.006	-0.279792	0.000371883	0.0115073	Down	754.145	770.119	658.067	749.218	748.632	606.382	584.141	575.052	575.294
ENSMUSG00000050822	Slc29a4	722.734	-0.384143	0.000378166	0.0116772	Down	803.825	863.133	732.734	1013.35	694.587	631.481	540.43	527.131	697.931
ENSMUSG00000037257	Aagab	1404.06	-0.240846	0.000380813	0.0117343	Down	1497.36	1570.24	1636.71	1402.02	1524.29	1147.51	1334.19	1273.9	1250.29
ENSMUSG00000041729	Coro2b	4329.31	0.177266	0.000385195	0.0118206	Up	4281.43	3941.61	3933.47	4030.31	4104.47	4684.4	4796.32	4574.46	4617.31
ENSMUSG00000062591	Tubb4a	11973.7	0.185446	0.00038522	0.0118206	Up	11081.7	10874.7	11804.4	10585.5	11669.9	12727	13561.4	13046.5	12412.2
ENSMUSG00000018102	H2bc4	904.541	0.351434	0.000389142	0.0119162	Up	731.292	798.123	716.805	748.214	942.796	1195.7	999.398	1141.12	867.428
ENSMUSG00000029759	Pon3	88.2087	-1.02099	0.000391924	0.0119764	Down	60.6098	168.026	92.5874	187.807	84.071	65.2564	34.7703	37.9375	62.8138
ENSMUSG00000036273	Lrrk2	517.727	-0.405467	0.000393038	0.0119856	Down	466	546.084	769.57	579.489	614.519	433.704	450.027	398.343	401.809
ENSMUSG00000055320	Tead1	690.515	-0.260916	0.00039595	0.0120495	Down	732.285	781.121	740.699	743.192	777.657	617.426	598.049	631.958	592.244
ENSMUSG00000073680	Tmem88b	1497.05	0.278735	0.000397645	0.0120761	Up	1166.49	1267.2	1564.03	1414.07	1309.11	1741.84	1561.68	1725.16	1723.89
ENSMUSG00000040441	Slc26a10	184.418	-0.659794	0.000398911	0.0120896	Down	336.831	165.025	231.966	234.005	179.151	106.418	153.983	96.8403	155.539
ENSMUSG00000037996	Slc24a2	12711.3	-0.214645	0.000402236	0.0121407	Down	14541.4	12466.9	12924.4	14648.9	13779.6	12440.9	11515.9	10693.4	11390.2
ENSMUSG00000024772	Ehd1	1363.67	-0.272625	0.000402245	0.0121407	Down	1510.28	1518.23	1626.75	1321.68	1515.28	1065.18	1354.06	1186.04	1175.51
ENSMUSG00000043872	Zmym1	289.879	-0.426866	0.000403541	0.0121549	Down	298.081	339.052	397.23	292.255	352.298	213.84	277.169	219.638	219.35
ENSMUSG00000024501	Dpysl3	1191.42	0.23307	0.000408947	0.0122926	Up	1119.79	1130.17	993.572	1079.64	1129.95	1352.31	1318.29	1327.81	1271.23
ENSMUSG00000032517	Mobp	14808.5	0.474852	0.000414621	0.0124378	Up	10517.3	12163.9	12724.3	10714	14510.3	19336	18865.4	19446.9	14998.5
ENSMUSG00000027171	Prrg4	27.8583	-1.16244	0.000419028	0.0125444	Down	34.7761	31.0048	45.7959	50.2157	31.0262	15.0592	11.9213	12.9786	17.9468
ENSMUSG00000021061	Sptb	4696.32	-0.19719	0.000422688	0.0126279	Down	5309.81	5077.78	4949.94	4779.53	4995.22	4051.92	4656.24	4139.18	4307.23
ENSMUSG00000025092	Hspa12a	5309.81	-0.186517	0.000423529	0.0126279	Down	5660.56	5996.93	5205.8	5592.02	5833.93	4969.52	4907.58	4895.93	4725.99
ENSMUSG00000035152	Ap2b1	8398.37	0.170869	0.000425866	0.0126719	Up	7774.94	8192.26	7582.21	7705.09	8220.94	9166.01	9132.67	9141.93	8669.3
ENSMUSG00000030465	Psd3	12324.7	-0.201364	0.000440105	0.0130692	Down	12633.7	13177	12884.6	14623.8	12694.7	11957	10606.9	10692.4	11652.5
ENSMUSG00000027654	Fam83d	33.9381	-0.0896226	0.000442212	0.0131053	Down	63.5906	50.0077	39.8225	32.138	48.0406	13.0513	17.8819	23.9605	16.9497
ENSMUSG00000025855	Prkar1b	10042.6	0.175339	0.000447442	0.0132337	Up	9150.09	9396.45	9315.48	9230.65	10011.5	11252.2	10954.6	10896	10176.8
ENSMUSG00000024064	Galnt14	324.426	-0.37731	0.000448429	0.0132363	Down	369.62	439.068	337.496	346.488	356.301	242.955	276.176	275.546	276.181
ENSMUSG00000062901	Klhl24	1548.77	-0.254629	0.000450415	0.0132683	Down	1745.76	1607.25	1587.92	1882.08	1618.37	1469.77	1359.02	1239.96	1428.76
ENSMUSG00000021816	Ppp3cb	7053.28	-0.200981	0.000456917	0.013433	Down	8016.39	7222.11	7450.79	8047.57	7026.93	6376.05	6331.18	6110.92	6897.55
ENSMUSG00000101111	Gm28437	96561.2	0.206947	0.000467943	0.0137253	Up	92300.7	92909.3	92482.8	85676	81345.7	93261.4	111547	103987	115541
ENSMUSG00000051726	Kcnf1	1445.59	0.261845	0.000468723	0.0137253	Up	1103.89	1328.21	1403.74	1386.96	1310.11	1731.8	1508.04	1629.31	1608.23
ENSMUSG00000075376	Rc3h2	1253.37	-0.228763	0.000471095	0.0137435	Down	1321.49	1298.2	1391.8	1326.7	1442.22	1169.6	1170.27	1103.18	1056.87
ENSMUSG00000030088	Aldh1l1	967.692	0.263892	0.00047121	0.0137435	Up	852.511	827.128	929.856	823.537	936.791	1095.3	1053.04	1181.05	1010.01
ENSMUSG00000049076	Acap2	2609.1	-0.2215	0.000478053	0.0139155	Down	3120.91	2658.41	2680.06	2945.65	2670.25	2339.19	2353.45	2239.31	2474.66
ENSMUSG00000026740	Dnajc1	572.164	-0.384325	0.000479741	0.0139371	Down	652.797	749.116	511.719	657.825	692.585	506.992	546.391	394.35	437.702
ENSMUSG00000018001	Cyth3	824.031	-0.266007	0.000483712	0.0140248	Down	900.204	1016.16	858.175	862.705	882.745	675.654	752.032	728.798	739.807
ENSMUSG00000056708	Ier5	943.988	0.348609	0.000494527	0.0143102	Up	846.55	636.098	889.038	946.063	790.668	1229.83	941.779	1091.2	1124.67
ENSMUSG00000074968	Ano3	2471.8	-0.226681	0.000496505	0.0143393	Down	2849.65	2615.4	2529.73	2827.14	2533.14	2228.76	2331.6	1992.71	2338.07
ENSMUSG00000067336	Bmpr2	3307.09	-0.205681	0.000498095	0.014357	Down	3576.97	3481.54	3309.25	3824.43	3550	3238.72	2954.48	2829.34	2999.11
ENSMUSG00000013483	Card14	31.4879	1.0572	0.000499773	0.0143772	Up	21.8593	19.0029	15.929	13.0561	22.0186	43.1696	70.5341	39.9342	37.8877
ENSMUSG00000025089	Gfra1	1284.37	0.272071	0.000505249	0.0145064	Up	1080.05	1130.17	1208.61	1046.49	1299.1	1483.83	1446.45	1585.39	1279.21
ENSMUSG00000037857	Nufip2	724.512	-0.263496	0.000508242	0.014564	Down	807.799	760.117	834.282	823.537	741.626	619.434	625.866	625.968	681.978
ENSMUSG00000038127	Ccdc50	1227.11	-0.220262	0.000512563	0.0146203	Down	1335.4	1364.21	1255.41	1320.67	1336.13	1116.39	1061.98	1157.09	1096.75
ENSMUSG00000049521	Cdc42ep1	344.071	0.34512	0.000512694	0.0146203	Up	278.209	274.042	332.518	306.316	306.259	418.645	380.487	409.325	390.841
ENSMUSG00000064115	Cadm2	5102.41	-0.1835	0.000513186	0.0146203	Down	5371.42	5029.78	5735.44	5613.11	5407.57	4826.96	4513.19	4715.23	4709.04
ENSMUSG00000035456	Prdm8	1372.31	-0.281442	0.000514723	0.0146358	Down	1695.09	1458.23	1515.25	1473.33	1424.2	1092.29	1378.89	1051.27	1262.26
ENSMUSG00000026686	Lmx1a	22.9928	-0.0534726	0.000518648	0.014719	Down	21.8593	63.0097	20.9068	45.1941	20.0169	8.03155	3.97375	10.9819	12.9616
ENSMUSG00000039637	Coro7	1041.58	0.309389	0.000520268	0.0147366	Up	892.255	1119.17	887.047	856.68	842.712	1025.03	1169.28	1291.87	1290.17
ENSMUSG00000053963	Stum	13176.4	0.208638	0.000521676	0.0147481	Up	13127.5	11904.8	12287.2	11615.9	11898	13442.8	16183.1	13409.9	14718.4
ENSMUSG00000057894	Zfp329	665.721	0.328645	0.000522791	0.0147513	Up	495.808	689.106	545.569	638.744	551.466	801.147	715.275	746.769	807.606
ENSMUSG00000030605	Mfge8	2621.49	-0.245097	0.00052595	0.0148121	Down	2658.88	3104.48	3120.09	2730.73	2675.26	2081.18	2228.28	2521.84	2472.67
ENSMUSG00000021895	Arhgef3	1742.17	-0.218007	0.000527524	0.0148199	Down	2010.06	1917.3	1775.09	1904.18	1780.5	1512.94	1513.01	1610.35	1656.09
ENSMUSG00000026547	Tagln2	195.633	0.450035	0.000528241	0.0148199	Up	134.136	167.026	167.255	161.695	181.153	265.041	242.399	230.62	211.373
ENSMUSG00000027861	Casq2	30.0493	1.10509	0.000530518	0.0148367	Up	27.8209	13.002	13.9379	19.082	13.011	40.1578	51.6588	34.9424	56.8315
ENSMUSG00000041215	Yeats2	686.23	-0.287738	0.000530855	0.0148367	Down	693.535	813.126	799.437	686.951	799.675	570.24	637.787	611.991	563.33
ENSMUSG00000018398	Septin8	6360.15	0.151294	0.000533086	0.0148709	Up	5957.64	6015.93	6138.64	6004.79	6021.08	6732.45	6789.15	6792.8	6788.87
ENSMUSG00000018415	Gid4	1595.9	-0.227162	0.000534632	0.0148858	Down	1812.33	1580.24	1871.66	1711.35	1657.4	1365.36	1424.59	1450.61	1489.58
ENSMUSG00000020961	Ston2	698.179	-0.305067	0.000537476	0.0149368	Down	800.844	738.114	810.388	683.938	844.713	577.268	589.108	689.863	549.371
ENSMUSG00000047507	Baiap3	244.036	0.986375	0.000539037	0.0149519	Up	106.315	189.029	130.419	185.798	157.133	439.728	209.615	451.256	327.03
ENSMUSG00000035614	Togaram1	1060.56	-0.239808	0.000545206	0.0150946	Down	1096.94	1195.18	1122	1146.93	1191.01	976.838	1011.32	889.533	915.286
ENSMUSG00000049092	Gpr137c	500.108	-0.321957	0.000557056	0.0153938	Down	500.776	627.097	569.462	586.519	514.434	411.617	443.073	387.361	460.634
ENSMUSG00000031284	Pak3	2200.98	-0.244744	0.000561081	0.015476	Down	2155.12	2322.36	2425.19	2549.95	2518.13	2192.61	1783.22	2006.69	1855.5
ENSMUSG00000059005	Hnrnpa3	7480.9	-0.195736	0.000565809	0.0155698	Down	7877.28	7742.19	8168.6	8599.94	7597.42	6974.4	6196.07	6989.48	7182.71
ENSMUSG00000020101	Vsir	513.335	0.300957	0.000566596	0.0155698	Up	413.339	464.072	446.012	480.062	476.402	643.528	578.181	560.077	558.345
ENSMUSG00000022139	Mbnl2	4350.36	-0.218119	0.000571923	0.0156869	Down	4760.35	4985.77	4200.28	5100.91	4413.73	4021.8	3814.8	3696.9	4158.67
ENSMUSG00000022604	Cep97	475.135	-0.347192	0.000588478	0.016111	Down	500.776	528.082	585.391	600.58	462.39	388.526	389.428	361.404	459.637
ENSMUSG00000031826	Usp10	988.552	-0.264909	0.000593858	0.0162281	Down	1096.94	1202.19	945.785	1095.71	1078.91	877.447	922.903	806.67	870.419
ENSMUSG00000071379	Hpcal1	657.845	-0.25818	0.000607884	0.0165806	Down	711.42	776.12	695.899	692.976	722.61	560.201	596.063	587.032	578.286
ENSMUSG00000005871	Apc	5933.05	-0.182648	0.000610599	0.0166198	Down	6519.03	6245.96	5849.93	6384.42	6570.55	5739.55	5556.3	5292.27	5239.47
ENSMUSG00000040055	Gjb6	1173.52	0.274459	0.000611576	0.0166198	Up	1132.71	1187.18	958.727	993.266	995.841	1182.65	1428.56	1289.87	1392.87
ENSMUSG00000019796	Lrp11	4097.48	0.163031	0.000620776	0.0168387	Up	3986.33	3859.6	3712.45	3837.48	3911.3	4417.35	4399.93	4413.72	4339.14
ENSMUSG00000006235	Epor	66.9939	-0.708251	0.000630444	0.0170695	Down	86.4434	78.012	100.552	70.302	88.0744	38.1499	60.5997	38.9358	41.8758
ENSMUSG00000029624	Ptcd1	423.209	-0.323488	0.000632836	0.0171028	Down	490.84	484.075	515.702	440.894	442.374	310.219	375.519	366.396	382.865
ENSMUSG00000061028	Clasrp	1116.98	0.251274	0.000635779	0.0171509	Up	1039.31	907.14	1041.36	1110.77	967.817	1308.14	1196.1	1181.05	1301.14
ENSMUSG00000022021	Diaph3	58.3868	-0.820758	0.000639446	0.0172183	Down	50.6737	70.0108	97.5652	82.3537	77.0651	42.1657	26.8228	43.9276	34.8965
ENSMUSG00000036356	Csgalnact1	279.17	-0.420373	0.000647771	0.0174106	Down	273.241	331.051	313.602	373.605	318.269	259.018	181.799	236.61	225.332
ENSMUSG00000038872	Zfhx3	85.0009	0.634847	0.00065012	0.0174419	Up	54.6482	59.0091	66.7027	67.289	74.0625	132.521	118.219	96.8403	95.7162
ENSMUSG00000009621	Vav2	318.85	0.342627	0.000654141	0.0175107	Up	249.394	282.044	309.62	280.204	264.223	359.412	380.487	356.412	387.85
ENSMUSG00000055027	Smyd1	47.1411	0.823072	0.000655059	0.0175107	Up	24.8401	36.0056	38.827	34.1467	25.0211	57.2248	69.5406	56.9062	81.7576
ENSMUSG00000028053	Ash1l	2810.41	-0.172675	0.000657399	0.0175414	Down	3053.34	2942.45	2876.18	3000.89	3036.56	2656.44	2639.56	2537.82	2550.44
ENSMUSG00000005583	Mef2c	2685.68	-0.29854	0.000660227	0.017585	Down	2885.42	2939.45	2785.59	3622.56	2642.23	2522.91	1914.35	2273.25	2585.34
ENSMUSG00000038174	Fam126b	2080.2	-0.248465	0.000662167	0.0176048	Down	2395.58	2037.31	2131.5	2510.78	2257.91	2042.02	1836.87	1664.26	1845.53
ENSMUSG00000025025	Mxi1	1223.81	-0.223679	0.000669093	0.0177569	Down	1223.13	1441.22	1318.13	1323.69	1307.1	1089.28	1071.92	1127.14	1112.7
ENSMUSG00000030889	Vwa3a	191.189	-1.01413	0.000676443	0.0179197	Down	318.946	315.049	199.113	317.363	155.131	77.3037	88.4159	87.8552	161.521
ENSMUSG00000025875	Tspan17	413.574	0.346537	0.000681951	0.0180047	Up	388.499	318.049	372.341	319.372	391.33	472.858	462.942	558.08	438.699
ENSMUSG00000021238	Aldh6a1	1544.47	0.226257	0.000682098	0.0180047	Up	1355.27	1427.22	1357.95	1508.48	1429.21	1830.19	1537.84	1768.08	1686
ENSMUSG00000000056	Narf	1006.54	-0.281873	0.000685362	0.0180585	Down	1148.6	1131.17	1108.06	944.055	1224.03	821.226	983.503	908.502	789.659
ENSMUSG00000025790	Slco3a1	742.807	0.255311	0.000692352	0.0181912	Up	670.682	633.098	679.97	653.808	723.611	868.412	857.337	826.637	771.712
ENSMUSG00000000632	Sez6	3800.26	0.188806	0.000693212	0.0181912	Up	3683.29	3486.54	3359.03	3478.94	3695.12	4224.6	4393.97	3932.52	3948.29
ENSMUSG00000028245	Nsmaf	669.625	0.269725	0.000694103	0.0181912	Up	592.187	563.087	634.174	630.709	589.498	773.037	677.524	797.685	768.721
ENSMUSG00000089774	Slc5a3	597.849	-0.306147	0.00069808	0.0182629	Down	582.251	682.105	649.107	680.925	730.617	578.272	521.555	490.192	465.62
ENSMUSG00000075232	Amd1	3182.6	-0.193435	0.000699454	0.0182664	Down	3262	3493.54	3640.77	3401.61	3215.72	2745.79	2895.87	2915.19	3072.89
ENSMUSG00000024818	Slc25a45	73.6352	0.66537	0.00071176	0.0185549	Up	54.6482	45.0069	73.6717	50.2157	46.0389	80.3155	104.311	96.8403	111.669
ENSMUSG00000026960	Arl6ip6	158.413	-0.476013	0.000721086	0.0187648	Down	229.522	159.025	180.197	184.794	181.153	119.469	134.114	111.816	125.628
ENSMUSG00000031447	Lamp1	6649.13	0.160504	0.000757768	0.0196541	Up	5888.09	6444.99	6373.6	6253.86	6396.4	7238.44	7051.42	7212.11	6983.3
ENSMUSG00000028527	Ak4	1674.97	-0.236819	0.000757929	0.0196541	Down	1828.23	1950.3	1730.29	1757.55	1828.54	1446.68	1706.73	1344.78	1481.61
ENSMUSG00000040936	Ulk4	526.396	0.305426	0.000785029	0.0203211	Up	450.102	514.079	443.026	418.799	496.419	583.292	683.485	586.034	562.333
ENSMUSG00000035158	Mitf	230.874	-0.42023	0.000787004	0.0203365	Down	220.58	287.044	252.873	298.281	275.232	215.848	179.812	169.72	178.471
ENSMUSG00000056608	Chd9	2874.93	0.181891	0.00078922	0.020358	Up	2556.54	2685.41	2838.35	2592.13	2755.33	3080.1	3246.55	3087.91	3032.01
ENSMUSG00000032562	Gnai2	3503.2	0.196497	0.000793883	0.0204186	Up	3035.46	3516.54	3299.3	3060.14	3358.84	3706.56	3863.48	3997.41	3691.06
ENSMUSG00000026109	Tmeff2	1661.33	0.221605	0.000794343	0.0204186	Up	1488.42	1617.25	1459.5	1417.09	1642.39	1835.21	1937.2	1857.94	1696.97
ENSMUSG00000053137	Mapk11	475.196	0.319122	0.000808005	0.0207336	Up	406.384	361.056	480.857	418.799	418.353	554.177	493.738	600.011	543.389
ENSMUSG00000047767	Atg16l2	279.023	-0.369322	0.000814422	0.020862	Down	328.883	363.056	291.7	290.247	318.269	209.824	263.261	217.641	228.323
ENSMUSG00000024750	Zfand5	3351.83	-0.181102	0.000821327	0.0210023	Down	3493.51	3517.54	3507.37	3816.39	3490.95	3230.69	2985.28	2975.09	3149.66
ENSMUSG00000058503	Fam133b	615.804	-0.254686	0.000823643	0.021025	Down	661.739	725.112	657.072	673.894	650.549	525.063	551.358	535.118	562.333
ENSMUSG00000014592	Camta1	6479.53	-0.16594	0.000826432	0.0210307	Down	6921.44	6911.07	6547.82	7212.98	6694.65	6161.21	6015.26	5699.6	6151.76
ENSMUSG00000024066	Xdh	155.278	0.49237	0.000826722	0.0210307	Up	135.13	143.022	106.525	103.444	133.112	174.686	241.405	182.699	177.474
ENSMUSG00000022280	Rnf19a	1025.52	-0.250403	0.000830885	0.0211002	Down	1216.17	1182.18	1053.31	1064.57	1080.91	833.274	987.477	873.56	938.218
ENSMUSG00000036264	Fstl4	184.518	-0.406029	0.000840396	0.021305	Down	218.593	211.033	209.068	222.958	201.17	147.58	158.95	133.779	157.533
ENSMUSG00000045441	Gprin3	195.809	-0.401847	0.00084269	0.0213264	Down	255.356	224.035	210.064	211.91	227.192	149.588	172.858	153.747	157.533
ENSMUSG00000001930	Vwf	379.518	0.754557	0.000845815	0.0213688	Up	384.524	240.037	181.192	216.932	301.254	519.039	633.813	499.177	439.696
ENSMUSG00000044042	Fmn1	325.132	-0.324588	0.000849269	0.0214193	Down	359.684	399.062	330.527	372.6	361.305	280.1	276.176	268.557	278.175
ENSMUSG00000063600	Egfem1	167.105	-0.550903	0.000851941	0.0214372	Down	216.605	200.031	271.789	157.677	178.15	80.3155	159.943	107.822	131.61
ENSMUSG00000070544	Top1	1643.14	-0.19165	0.000854251	0.0214372	Down	1716.95	1733.27	1761.15	1846.93	1719.45	1547.08	1459.36	1470.58	1533.45
ENSMUSG00000019892	Lrriq1	57.4937	-0.857881	0.000854349	0.0214372	Down	76.5074	125.019	44.8003	75.3235	60.0507	29.1144	28.8097	36.9391	40.8788
ENSMUSG00000003526	Prodh	635.461	0.2961	0.000855801	0.0214372	Up	579.27	565.087	580.413	518.226	565.478	670.635	871.245	650.927	717.872
ENSMUSG00000033706	Smyd5	843.649	0.240567	0.00086003	0.0215066	Up	833.633	779.12	701.872	774.326	745.63	923.629	893.1	976.39	965.139
ENSMUSG00000022176	Rem2	248.956	-0.387193	0.00087385	0.0217695	Down	336.831	255.039	264.82	292.255	278.235	203.801	221.537	180.702	207.385
ENSMUSG00000020607	Lratd1	1623.78	-0.191339	0.000874527	0.0217695	Down	1812.33	1695.26	1726.31	1735.45	1703.44	1457.73	1436.51	1534.47	1512.52
ENSMUSG00000024661	Fth1	41569.3	0.217126	0.000874976	0.0217695	Up	38457.4	38711	38533.3	32963.6	42061.5	43762.9	49009.3	49251.8	41373.3
ENSMUSG00000021556	Golm1	1707.98	-0.227114	0.000890287	0.0220803	Down	2084.58	1855.29	1752.19	1692.27	1871.58	1416.57	1592.48	1599.36	1507.53
ENSMUSG00000024713	Pcsk5	256.216	-0.351617	0.000890468	0.0220803	Down	264.298	288.044	309.62	285.225	303.256	219.864	210.609	220.636	204.394
ENSMUSG00000054942	Miga1	2345.93	-0.207941	0.000895873	0.022177	Down	2520.77	2513.39	2367.45	2767.89	2434.06	2255.86	1977.93	2077.57	2198.48
ENSMUSG00000052423	B4galt3	659.88	0.244604	0.000908383	0.022449	Up	604.11	605.093	619.24	585.515	580.49	696.737	719.249	769.731	758.751
ENSMUSG00000036560	Lgi4	538.96	0.265529	0.000917596	0.0226387	Up	484.878	503.078	466.919	460.98	505.427	602.367	651.695	594.021	581.277
ENSMUSG00000041625	Ggact	395.334	0.31214	0.000920313	0.0226677	Up	336.831	363.056	333.514	326.402	377.319	463.822	433.139	506.165	417.761
ENSMUSG00000001995	Sipa1l2	1406.59	-0.237106	0.00092655	0.0227832	Down	1510.28	1553.24	1656.62	1351.81	1577.33	1141.48	1299.42	1358.76	1210.41
ENSMUSG00000063873	Slc24a3	4377.73	0.176593	0.000931513	0.0228188	Up	4300.31	3946.61	4013.11	4141.79	4089.45	4758.7	5011.89	4403.74	4733.97
ENSMUSG00000024654	Asrgl1	4460.07	0.181677	0.000932097	0.0228188	Up	4011.17	4066.63	4359.57	4027.3	4358.68	4882.18	4643.33	5182.46	4609.33
ENSMUSG00000072501	Phf20l1	1631.8	-0.216284	0.000932644	0.0228188	Down	1869.96	1698.26	1766.13	1833.88	1632.38	1420.58	1513.01	1368.74	1583.31
ENSMUSG00000038677	Scube3	99.0324	-0.688045	0.000940772	0.0229795	Down	87.437	135.021	134.401	162.699	100.085	73.2879	41.7244	76.8733	79.7635
ENSMUSG00000043991	Pura	1278.92	-0.203942	0.000952836	0.0232356	Down	1301.62	1429.22	1397.77	1414.07	1324.12	1152.53	1143.45	1144.11	1203.43
ENSMUSG00000027993	Trim2	8798.08	-0.153527	0.000958652	0.0233388	Down	9819.78	8966.38	8945.13	9430.51	9244.81	8288.56	8323.02	7937.91	8226.61
ENSMUSG00000038894	Irs2	1661.19	0.182784	0.000960715	0.0233505	Up	1575.85	1543.24	1556.07	1508.48	1569.33	1768.95	1790.17	1859.93	1778.73
ENSMUSG00000051951	Xkr4	580.181	-0.251807	0.000964142	0.0233941	Down	654.784	646.1	602.316	615.644	651.55	511.008	520.561	520.142	499.519
ENSMUSG00000006412	Pfdn2	1318.15	0.225447	0.000965689	0.0233941	Up	1087	1254.19	1296.22	1130.86	1263.07	1434.64	1521.95	1485.55	1389.88
ENSMUSG00000026509	Capn2	1581.09	0.194658	0.000967694	0.0234042	Up	1521.21	1460.23	1392.79	1462.28	1504.27	1754.89	1657.05	1796.04	1681.02
ENSMUSG00000053754	Chd8	1729.17	0.20049	0.000977073	0.0235923	Up	1536.11	1641.25	1667.57	1570.75	1589.34	1837.22	1777.26	2041.63	1901.36
ENSMUSG00000026425	Srgap2	1658.17	0.202065	0.000982764	0.023677	Up	1550.02	1480.23	1510.27	1611.92	1521.28	1883.4	1881.57	1658.27	1826.58
ENSMUSG00000085925	Rtl1	91.8396	0.543235	0.000984378	0.023677	Up	78.4946	75.0116	65.7072	64.2761	74.0625	109.43	138.088	108.821	112.666
ENSMUSG00000056069	Otulinl	410.307	-0.332917	0.000985404	0.023677	Down	538.533	402.062	437.052	466.002	465.393	353.388	306.972	382.37	340.989
ENSMUSG00000020458	Rtn4	9929.78	-0.158332	0.000996429	0.0239029	Down	10565	10337.6	10443.5	11069.5	10004.4	9296.52	8914.11	9059.06	9678.31
ENSMUSG00000024109	Nrxn1	8615.34	-0.170335	0.00100468	0.0240618	Down	9622.05	9399.45	8425.45	9195.5	9034.63	7928.15	8296.2	7588.49	8048.14
ENSMUSG00000017724	Etv4	146.45	0.470849	0.00100928	0.0241292	Up	113.271	102.016	143.361	118.509	117.099	178.702	154.976	209.654	180.465
ENSMUSG00000048388	Fam171b	7313.59	-0.185407	0.00101078	0.0241292	Down	7911.07	8011.24	7303.45	8437.24	7327.19	6822.8	6508.01	6374.49	7126.87
ENSMUSG00000053310	Nrgn	19572.9	0.170001	0.00101378	0.0241617	Up	17734.8	17392.7	19761.9	19285.8	17700.9	21316.7	20790.7	20319.5	21853.2
ENSMUSG00000034997	Htr2a	281.862	-0.362889	0.00102195	0.0243034	Down	319.94	366.056	272.784	340.462	303.256	235.927	240.412	212.649	245.273
ENSMUSG00000005621	Zfp592	663.641	-0.288785	0.00102302	0.0243034	Down	672.669	769.119	838.264	643.765	759.641	518.035	621.892	598.014	551.365
ENSMUSG00000072772	Grcc10	1488.09	0.257911	0.00102593	0.0243333	Up	1293.67	1286.2	1458.5	1161.99	1500.27	1631.41	1805.08	1771.08	1484.6
ENSMUSG00000062209	Erbb4	1257.78	-0.226628	0.00102908	0.0243687	Down	1269.82	1441.22	1294.23	1383.94	1421.2	1193.69	1043.11	1194.03	1078.8
ENSMUSG00000055022	Cntn1	7513.77	-0.161034	0.00103293	0.0244206	Down	7971.68	8157.26	7387.08	8057.61	8153.89	7253.5	7076.26	6772.83	6793.86
ENSMUSG00000007827	Ankrd26	364.686	-0.316476	0.00103741	0.0244669	Down	381.543	415.064	436.057	381.639	427.361	303.191	351.677	290.521	295.125
ENSMUSG00000031229	Atrx	3455.19	-0.221212	0.00103821	0.0244669	Down	3922.74	3346.52	3677.61	4021.27	3695.12	3313.02	2715.06	3278.59	3126.73
ENSMUSG00000094483	Purb	9994.29	-0.214536	0.00104962	0.0246963	Down	10359.3	10272.6	10934.3	12246.6	9961.41	9553.53	8355.8	8541.92	9723.17
ENSMUSG00000058013	Septin11	1459.88	-0.204979	0.00106797	0.025088	Down	1608.64	1660.26	1538.15	1546.64	1492.26	1238.87	1290.48	1373.74	1389.88
ENSMUSG00000031095	Cul4b	912.88	-0.336173	0.00107195	0.0251128	Down	983.667	1035.16	863.153	1280.5	968.818	915.597	674.544	689.863	804.615
ENSMUSG00000022895	Ets2	1346.63	-0.202132	0.00107244	0.0251128	Down	1393.03	1526.24	1381.84	1466.3	1456.23	1250.91	1260.67	1170.07	1214.4
ENSMUSG00000026663	Atf6	1508.91	-0.186426	0.00108381	0.0253388	Down	1686.14	1553.24	1608.83	1603.89	1598.35	1365.36	1396.77	1374.73	1392.87
ENSMUSG00000030255	Sspn	304.262	0.343112	0.00108789	0.0253689	Up	222.567	278.043	269.798	279.199	269.227	383.507	367.572	321.47	346.971
ENSMUSG00000030536	Iqgap1	598.89	-0.317353	0.00108854	0.0253689	Down	780.972	630.097	549.551	742.188	649.549	553.173	481.817	481.207	521.454
ENSMUSG00000013622	Atraid	947.745	0.209015	0.00109693	0.0254413	Up	836.614	872.135	906.958	882.792	871.736	1046.11	1035.16	1035.29	1042.91
ENSMUSG00000056204	Pgpep1	346.785	-0.363025	0.00109744	0.0254413	Down	310.998	449.069	438.048	412.773	362.306	279.096	279.156	279.539	310.081
ENSMUSG00000018076	Med13l	2010.57	-0.18404	0.00109973	0.0254413	Down	2160.09	2151.33	2134.49	2204.47	2066.75	1825.17	1915.35	1725.16	1912.33
ENSMUSG00000039913	Pak5	570.135	-0.260633	0.00110122	0.0254413	Down	621.995	647.1	602.316	664.856	588.497	502.976	472.876	499.177	531.424
ENSMUSG00000066036	Ubr4	3134.29	0.245111	0.00110128	0.0254413	Up	2301.18	3217.5	2869.21	2808.06	3035.56	3712.59	3479.02	3530.18	3255.35
ENSMUSG00000102543	Pcdhgc5	2906.78	0.194949	0.00110402	0.0254413	Up	3031.48	2631.41	2591.45	2580.08	2649.24	2983.72	3251.52	3221.69	3220.45
ENSMUSG00000001794	Capns1	2455.32	0.213896	0.00110442	0.0254413	Up	2279.32	2434.38	2049.86	2107.05	2434.06	2713.66	2783.61	2796.39	2499.59
ENSMUSG00000056050	Mia3	2182.32	-0.178996	0.00110547	0.0254413	Down	2336.95	2209.34	2365.46	2418.39	2273.92	2050.05	1947.14	1988.72	2050.92
ENSMUSG00000008035	Mid1ip1	1555.3	0.275082	0.00110965	0.0254977	Up	1245.98	1386.21	1337.04	1363.86	1632.38	2017.93	1707.72	1821	1485.6
ENSMUSG00000052087	Rgs14	1644.35	-0.231086	0.00112688	0.0258305	Down	2035.89	1601.25	1815.91	1705.32	1768.49	1393.47	1586.52	1415.67	1476.62
ENSMUSG00000032740	Ccdc88a	1502.6	-0.201121	0.00112764	0.0258305	Down	1680.18	1614.25	1607.83	1578.78	1579.33	1307.14	1289.48	1473.57	1392.87
ENSMUSG00000004040	Stat3	882.967	-0.227904	0.00113346	0.0259109	Down	1002.55	892.138	980.63	960.124	949.802	786.088	739.118	840.614	795.641
ENSMUSG00000015850	Adamtsl4	127.28	0.547382	0.00113549	0.0259109	Up	75.5138	107.017	113.494	92.3969	105.089	161.635	124.18	216.643	149.557
ENSMUSG00000064065	Ipcef1	549.258	-0.296456	0.00113643	0.0259109	Down	608.085	619.096	530.635	653.808	637.538	530.083	420.224	493.187	450.664
ENSMUSG00000033769	Exoc6b	2708.57	0.166478	0.00113972	0.0259425	Up	2675.77	2523.39	2478.95	2517.81	2532.14	2862.24	2985.28	2872.26	2929.32
ENSMUSG00000020251	Glt8d2	209.121	-0.374879	0.00114134	0.0259425	Down	268.273	246.038	225.993	216.932	241.204	155.611	175.838	182.699	169.497
ENSMUSG00000025555	Farp1	1219.86	0.201443	0.00115563	0.0262268	Up	1141.65	1173.18	1071.23	1078.63	1171.99	1328.22	1376.9	1352.77	1284.19
ENSMUSG00000028676	Srsf10	1542.44	-0.189146	0.00116265	0.0263456	Down	1673.23	1701.26	1544.12	1644.06	1672.41	1430.62	1404.72	1421.66	1389.88
ENSMUSG00000073647	Gm10557	35.1622	-0.098998	0.00116531	0.0263653	Down	52.6609	40.0062	59.7338	45.1941	37.0313	16.0631	17.8819	22.9621	24.9261
ENSMUSG00000029084	Cd38	251.433	0.355617	0.00117218	0.02648	Up	216.605	193.03	227.984	227.979	216.183	311.223	259.287	316.478	294.128
ENSMUSG00000021250	Fos	101.963	-0.518661	0.00117799	0.0265543	Down	118.239	108.017	136.392	113.487	136.115	79.3116	87.4225	70.8831	67.799
ENSMUSG00000072893	4933439C10Rik	394.699	0.306204	0.00117907	0.0265543	Up	378.563	363.056	327.54	353.518	313.265	417.641	468.903	429.292	500.516
ENSMUSG00000021000	Mia2	881.775	-0.224624	0.00118393	0.0266232	Down	922.063	978.151	900.985	990.253	980.828	842.309	760.973	791.695	768.721
ENSMUSG00000026343	Gpr39	178.813	-0.428513	0.00119921	0.0269255	Down	177.855	230.036	187.166	222.958	222.188	164.647	140.075	132.781	131.61
ENSMUSG00000021792	Prxl2a	2870.81	0.202373	0.0012074	0.0270682	Up	2507.85	2711.42	2502.85	2695.58	2869.42	3434.49	3114.43	3102.88	2898.41
ENSMUSG00000051113	Fam71e1	51.6703	0.741654	0.00122907	0.027512	Up	55.6418	27.0042	31.858	33.1424	31.0262	60.2367	80.4684	65.8914	79.7635
ENSMUSG00000027195	Hsd17b12	1577.96	0.202512	0.00123599	0.027625	Up	1409.92	1561.24	1372.88	1444.2	1507.27	1763.93	1643.15	1828.98	1670.05
ENSMUSG00000008090	Fgfrl1	389.082	0.294601	0.00124968	0.0278886	Up	371.607	322.05	329.531	325.398	371.314	454.787	447.047	468.228	411.779
ENSMUSG00000026424	Gpr37l1	3204.33	0.234981	0.0012623	0.0281141	Up	2864.56	2700.42	3288.34	2590.12	3126.64	3412.41	3482.99	4070.29	3303.21
ENSMUSG00000016624	Phf21b	155.469	0.467925	0.00126459	0.0281141	Up	142.085	109.017	112.499	130.561	138.117	216.852	156.963	220.636	172.489
ENSMUSG00000092083	Kcnb2	391.927	-0.296791	0.00126551	0.0281141	Down	415.326	452.07	425.105	467.006	419.354	346.361	355.651	296.511	349.962
ENSMUSG00000034135	Sik3	3136.76	0.153937	0.00127339	0.0282247	Up	2936.1	2963.46	2976.73	2948.66	2999.53	3366.22	3413.45	3311.54	3315.17
ENSMUSG00000022887	Masp1	234.188	0.340279	0.00127432	0.0282247	Up	203.689	198.031	207.077	190.82	212.179	270.061	294.058	269.556	262.223
ENSMUSG00000002274	Metrn	1059.48	0.244564	0.00129346	0.0284772	Up	840.588	967.149	1063.26	897.856	1027.87	1192.69	1167.29	1276.89	1101.73
ENSMUSG00000022715	Tmem114	40.8135	-0.103098	0.00129402	0.0284772	Down	54.6482	45.0069	71.6805	46.1984	51.0431	20.0789	34.7703	18.9687	24.9261
ENSMUSG00000047205	Dusp18	793.308	-0.236234	0.00129659	0.0284772	Down	893.249	891.138	829.304	888.818	805.68	682.682	718.255	674.887	755.759
ENSMUSG00000006782	Cnp	6794.4	0.229995	0.00129729	0.0284772	Up	5308.82	5882.91	7326.35	5976.67	6486.48	7679.17	7122.95	8209.47	7156.78
ENSMUSG00000001763	Tspan33	558.798	-0.3104	0.00129893	0.0284772	Down	598.149	740.114	504.75	666.864	615.52	506.992	458.968	458.244	479.578
ENSMUSG00000021770	Samd8	1684	-0.182946	0.00129984	0.0284772	Down	1866.98	1738.27	1796	1827.85	1748.48	1530.01	1584.53	1477.56	1586.3
ENSMUSG00000042182	Bend6	1614.72	-0.239346	0.00130335	0.0284772	Down	1585.79	1896.29	1748.21	1916.23	1646.39	1464.75	1237.82	1512.51	1524.48
ENSMUSG00000030655	Smg1	3156.78	-0.244267	0.00130368	0.0284772	Down	3245.11	3440.53	3350.07	3142.5	4086.45	3006.81	3012.1	2793.39	2334.08
ENSMUSG00000055373	Fut9	1377.91	-0.261185	0.00130599	0.0284772	Down	1362.23	1434.22	1535.16	1743.49	1479.25	1370.38	1045.1	1203.02	1228.36
ENSMUSG00000036162	Fam219aos	270.718	0.372618	0.00130657	0.0284772	Up	248.401	242.037	232.962	179.772	236.199	266.045	372.539	350.422	308.087
ENSMUSG00000028124	Gclm	1178.65	0.199506	0.0013088	0.0284772	Up	1142.64	1054.16	1044.35	1106.75	1107.94	1325.21	1246.76	1311.84	1268.24
ENSMUSG00000070709	Zfp974	178.04	-0.419428	0.00130892	0.0284772	Down	251.382	184.028	215.042	203.876	184.156	123.485	136.101	146.758	157.533
ENSMUSG00000026380	Tfcp2l1	120.255	0.487595	0.00131602	0.0285544	Up	110.29	111.017	71.6805	88.3796	100.085	146.576	159.943	151.75	142.577
ENSMUSG00000061524	Zic2	258.249	0.404357	0.00131635	0.0285544	Up	196.733	267.041	175.219	219.945	224.189	329.294	260.281	355.414	296.122
ENSMUSG00000033579	Fa2h	712.158	0.287243	0.00132312	0.028644	Up	553.437	555.086	740.699	665.86	652.551	885.479	760.973	813.659	781.683
ENSMUSG00000031093	Dock11	356.343	0.339594	0.00132437	0.028644	Up	297.087	348.054	261.833	338.454	298.252	441.735	353.664	441.272	426.735
ENSMUSG00000052353	Cemip	521.661	-0.321083	0.00133261	0.0287777	Down	641.867	715.11	488.821	537.308	558.472	385.515	461.948	449.259	456.646
ENSMUSG00000005506	Celf1	3936.63	-0.162105	0.00133445	0.0287777	Down	4232.75	4170.64	4041.99	4226.15	4141.5	3683.47	3429.35	3831.68	3672.11
ENSMUSG00000066043	Phactr4	270.8	-0.365808	0.00134171	0.0288919	Down	271.254	371.057	269.798	327.406	307.259	236.931	229.484	201.668	222.341
ENSMUSG00000066278	Vps37b	416.509	-0.278843	0.0013497	0.0290216	Down	469.974	489.075	451.986	464.997	428.362	338.329	364.592	353.417	387.85
ENSMUSG00000079557	Marchf2	1090.67	0.203537	0.00136591	0.0293189	Up	983.667	948.146	1057.29	1022.39	1026.87	1233.85	1164.31	1207.01	1172.52
ENSMUSG00000030322	Mbd4	145.246	-0.454119	0.00136751	0.0293189	Down	155.002	219.034	158.295	149.643	176.149	102.402	120.206	118.804	107.681
ENSMUSG00000027584	Oprl1	733.113	-0.244537	0.00137228	0.0293783	Down	863.441	792.122	798.442	740.179	810.685	605.378	626.859	721.81	639.105
ENSMUSG00000028005	Gucy1b1	2469.08	-0.175013	0.00138597	0.0296284	Down	2751.29	2565.4	2623.31	2668.46	2506.12	2210.69	2217.35	2296.21	2382.94
ENSMUSG00000091712	Sec14l5	496.457	0.285179	0.00139511	0.0297805	Up	383.531	449.069	513.711	433.864	424.358	540.122	591.095	548.096	584.268
ENSMUSG00000032850	Rnft2	1616.09	0.180858	0.00139784	0.0297956	Up	1533.13	1503.23	1526.2	1435.16	1541.3	1702.69	1796.14	1794.04	1712.92
ENSMUSG00000047030	Spata2	1486.42	-0.211104	0.00142946	0.0304256	Down	1564.92	1739.27	1673.54	1534.59	1512.28	1204.73	1375.91	1355.76	1416.8
ENSMUSG00000032316	Clk3	1146.68	0.219653	0.00143908	0.0305439	Up	965.782	1188.18	1020.45	1024.4	1057.89	1244.89	1318.29	1244.95	1255.28
ENSMUSG00000020362	Cnot6	1198.92	-0.21469	0.00143916	0.0305439	Down	1187.36	1387.21	1344.01	1332.72	1220.03	1049.12	1065.96	1060.25	1143.61
ENSMUSG00000000402	Egfl6	75.781	-0.555959	0.00145559	0.0306343	Down	101.347	84.013	94.5785	98.4227	83.0702	53.209	51.6588	54.9095	60.8197
ENSMUSG00000029231	Pdgfra	1316.49	0.217202	0.00145677	0.0306343	Up	1072.1	1309.2	1209.61	1225.26	1226.04	1494.87	1356.04	1527.48	1427.77
ENSMUSG00000028197	Col24a1	26.7556	-0.0311792	0.00145784	0.0306343	Down	19.8721	100.015	22.898	17.0733	40.0338	6.02367	9.93438	17.9704	6.97931
ENSMUSG00000044864	Ankrd50	937.411	0.20776	0.00145805	0.0306343	Up	845.556	833.129	900.985	844.628	895.756	1042.09	1023.24	1058.26	993.056
ENSMUSG00000038119	Cdon	291.275	-0.33927	0.00145858	0.0306343	Down	309.01	381.059	311.611	344.48	303.256	233.919	262.268	213.648	262.223
ENSMUSG00000036620	Mgat4b	1099.9	-0.202391	0.00145863	0.0306343	Down	1233.06	1178.18	1208.61	1156.97	1134.96	934.672	1001.39	1013.33	1037.92
ENSMUSG00000044288	Cnr1	3907.13	-0.164996	0.00145957	0.0306343	Down	4297.33	4292.66	3785.13	4155.85	4178.53	3659.38	3664.79	3549.15	3581.38
ENSMUSG00000023043	Krt18	61.8816	-1.00738	0.0014602	0.0306343	Down	34.7761	147.023	65.7072	128.552	49.0414	37.1459	18.8753	28.9523	46.8611
ENSMUSG00000034853	Acot11	982.297	0.212367	0.0014632	0.0306343	Up	911.134	898.139	861.162	890.826	955.807	1125.42	1048.08	1129.14	1020.97
ENSMUSG00000030189	Ybx3	481.08	0.263245	0.00146422	0.0306343	Up	442.153	440.068	409.176	410.764	455.385	545.142	526.522	587.032	513.478
ENSMUSG00000041268	Dmxl2	4558.09	-0.15848	0.00150117	0.0313628	Down	4759.36	4754.73	4685.12	4994.45	4873.12	4445.46	4298.6	4025.36	4186.59
ENSMUSG00000027984	Hadh	478.03	0.266214	0.00150967	0.0314957	Up	414.332	403.062	437.052	448.928	440.372	580.28	497.712	556.083	524.445
ENSMUSG00000040249	Lrp1	6647.15	0.21594	0.00151515	0.0315653	Up	5478.73	6736.04	5897.72	6408.53	5998.07	7554.68	8024.99	6310.6	7415.02
ENSMUSG00000024827	Gldc	1023.37	0.261952	0.00153746	0.0319847	Up	893.249	823.127	972.665	880.783	1027.87	1233.85	1061.98	1292.87	1023.96
ENSMUSG00000018334	Ksr1	2630.06	-0.212084	0.00155795	0.0323654	Down	3130.84	2735.42	2954.83	2570.04	2814.38	2120.33	2631.62	2334.15	2378.95
ENSMUSG00000027239	Mdk	223.231	0.392728	0.00156624	0.0324918	Up	179.842	184.028	185.175	157.677	226.191	277.089	266.241	314.482	218.353
ENSMUSG00000048279	Sacs	1486.86	-0.223256	0.00158936	0.0328922	Down	1618.58	1540.24	1499.32	1608.91	1787.51	1474.79	1345.11	1311.84	1195.46
ENSMUSG00000036698	Ago2	2090.66	-0.178101	0.00159001	0.0328922	Down	2078.62	2274.35	2232.05	2220.54	2322.96	1999.86	1949.12	1897.87	1840.54
ENSMUSG00000029602	Rasal1	1645.84	-0.220806	0.00159408	0.0329301	Down	1687.14	1999.31	1840.8	1613.93	1777.5	1331.23	1597.45	1492.54	1472.63
ENSMUSG00000018669	Cdk5rap3	541.024	0.245878	0.00159903	0.0329647	Up	529.59	483.075	483.844	473.032	476.402	570.24	623.879	606.999	622.155
ENSMUSG00000045733	Sprn	4046.53	0.166591	0.00160023	0.0329647	Up	4014.16	3828.59	3646.75	3695.87	3892.29	4280.82	4361.19	4448.67	4250.4
ENSMUSG00000063531	Sema3e	1482.4	0.232997	0.00161349	0.0331914	Up	1515.24	1179.18	1264.37	1397	1403.18	1772.97	1686.86	1544.45	1578.32
ENSMUSG00000007682	Dio2	1260.9	-0.216547	0.00162233	0.0333268	Down	1382.1	1424.22	1426.64	1280.5	1308.1	1015.99	1239.81	1094.2	1176.51
ENSMUSG00000025076	Casp7	46.4957	0.710238	0.00163907	0.0336238	Up	28.8145	27.0042	39.8225	37.1596	32.027	70.2761	51.6588	67.8881	63.8108
ENSMUSG00000070532	Ccdc190	289.606	0.331753	0.00165609	0.0339087	Up	237.471	222.034	272.784	250.074	274.232	366.44	313.926	361.404	308.087
ENSMUSG00000003153	Slc2a3	2451.76	-0.170665	0.00165756	0.0339087	Down	2721.48	2656.41	2545.65	2493.71	2596.19	2160.49	2371.34	2252.29	2268.28
ENSMUSG00000059970	Hspa2	1230.1	-0.189023	0.00166749	0.0340645	Down	1333.41	1298.2	1318.13	1292.55	1334.13	1117.39	1190.14	1079.22	1107.72
ENSMUSG00000046447	Camk2n1	13196.9	-0.233819	0.00168253	0.034324	Down	14135	13299.1	14705.5	16956.8	12587.6	12281.2	10552.3	10961.9	13292.6
ENSMUSG00000019961	Tmpo	605.766	-0.280616	0.00168976	0.0344239	Down	603.117	705.109	639.152	772.317	630.532	571.244	467.909	507.164	555.354
ENSMUSG00000060716	Plekhh1	828.559	0.241343	0.00169844	0.034553	Up	651.803	796.123	831.295	711.054	764.646	896.522	925.884	973.395	906.313
ENSMUSG00000025278	Flnb	1372.89	-0.202205	0.00170884	0.0347166	Down	1528.16	1478.23	1481.4	1382.94	1510.28	1189.67	1380.88	1191.04	1213.4
ENSMUSG00000032537	Ephb1	778.248	0.278839	0.00171533	0.0347395	Up	646.835	628.097	848.22	711.054	627.53	832.27	813.625	928.469	968.13
ENSMUSG00000052911	Lamb2	610.052	0.297391	0.00171575	0.0347395	Up	555.424	627.097	494.795	475.04	525.444	612.406	843.428	647.932	708.898
ENSMUSG00000000627	Sema4f	929.914	-0.209848	0.00172082	0.0347395	Down	1006.52	999.154	1067.24	965.145	978.827	785.084	884.159	824.64	858.455
ENSMUSG00000046607	Hrk	983.895	-0.261997	0.00172235	0.0347395	Down	1118.8	1091.17	1190.69	1103.74	920.778	739.907	863.297	824.64	1002.03
ENSMUSG00000027406	Idh3b	4098.34	0.162601	0.00172293	0.0347395	Up	3902.87	3684.57	3986.23	3679.81	4022.4	4381.21	4579.75	4429.7	4218.49
ENSMUSG00000070044	Fam149a	445.954	0.26616	0.00172412	0.0347395	Up	368.627	410.063	409.176	422.816	386.326	516.027	462.942	517.147	520.457
ENSMUSG00000038738	Shank1	8504.94	0.168792	0.00173502	0.0349113	Up	8245.91	7522.16	7874.9	7777.41	8547.22	9509.36	9209.17	9315.64	8542.67
ENSMUSG00000037579	Kcnh3	1587.27	-0.218266	0.00174538	0.035072	Down	1869.96	1710.26	1779.07	1577.78	1656.4	1256.94	1565.66	1398.69	1470.64
ENSMUSG00000030000	Add2	6916.11	-0.156141	0.00175748	0.035267	Down	7677.57	7239.12	7101.35	7513.27	6960.88	6315.81	6481.19	6207.77	6747.99
ENSMUSG00000050379	Septin6	1360.43	0.201312	0.00176575	0.0353847	Up	1191.33	1331.21	1334.05	1197.14	1225.03	1386.45	1575.59	1476.57	1526.47
ENSMUSG00000029287	Tgfbr3	460.151	-0.321224	0.00179339	0.0358898	Down	551.45	618.095	422.119	545.342	457.386	363.428	390.421	359.407	433.714
ENSMUSG00000029575	Mmab	600.364	0.238686	0.00180132	0.0359774	Up	562.379	557.086	492.804	552.373	558.472	696.737	694.413	635.952	653.064
ENSMUSG00000031548	Sfrp1	155.294	-0.56394	0.00180266	0.0359774	Down	126.188	288.044	177.21	219.945	143.121	103.406	105.304	93.8453	140.583
ENSMUSG00000041141	Pnmal1	2855.79	-0.152899	0.00181002	0.0360755	Down	3035.46	3006.46	2995.65	3065.17	2951.49	2652.42	2582.94	2695.56	2716.94
ENSMUSG00000060882	Kcnd2	2244.61	-0.17629	0.00181439	0.0361138	Down	2563.5	2381.37	2219.11	2461.57	2323.96	2067.12	2040.52	2023.66	2120.71
ENSMUSG00000038393	Txnip	649.476	0.302732	0.00182113	0.036199	Up	567.347	639.099	474.884	524.252	644.544	782.073	686.465	872.561	654.061
ENSMUSG00000025813	Homer2	1898.29	-0.185636	0.0018346	0.0364175	Down	2155.12	2036.31	1879.62	2069.89	1999.69	1745.86	1621.29	1818	1758.79
ENSMUSG00000055024	Ep300	1380.93	0.207272	0.00183934	0.0364626	Up	1358.26	1338.21	1144.9	1190.11	1323.12	1483.83	1534.86	1599.36	1455.68
ENSMUSG00000023232	Serinc2	187.146	0.438243	0.0018427	0.0364801	Up	145.066	142.022	154.312	133.574	188.159	247.974	291.077	199.671	182.459
ENSMUSG00000008489	Elavl2	1638.8	-0.207635	0.00184873	0.0365052	Down	1879.9	1771.27	1677.52	1898.15	1604.35	1445.68	1439.49	1408.68	1624.18
ENSMUSG00000020189	Osbpl8	1665.04	-0.179946	0.00184893	0.0365052	Down	1742.78	1752.27	1728.3	1881.08	1768.49	1611.33	1509.03	1458.6	1533.45
ENSMUSG00000032293	Ireb2	1475.96	-0.189595	0.00185555	0.036587	Down	1595.73	1514.23	1593.9	1680.22	1509.27	1370.38	1340.15	1270.9	1408.82
ENSMUSG00000027356	Fermt1	30.6223	-0.0802619	0.00186369	0.0366983	Down	55.6418	31.0048	32.8536	37.1596	49.0414	20.0789	15.895	19.9671	13.9586
ENSMUSG00000022203	Efs	216.006	-0.39478	0.00187037	0.0367806	Down	191.765	269.042	257.851	288.238	240.203	196.773	152.989	168.722	178.471
ENSMUSG00000024298	Zfp871	2339.6	-0.168822	0.00187626	0.0368473	Down	2535.67	2428.37	2402.29	2609.21	2426.05	2223.74	2105.09	2113.52	2212.44
ENSMUSG00000026478	Lamc1	781.73	0.291532	0.00187983	0.0368681	Up	624.976	848.131	559.506	723.106	706.597	967.802	829.52	909.501	866.431
ENSMUSG00000020181	Nav3	1409.72	-0.276011	0.00188589	0.036938	Down	1381.11	1957.3	1364.92	1513.5	1592.34	1219.79	1393.79	1083.21	1181.5
ENSMUSG00000040620	Dhx33	1615.95	-0.231198	0.00189106	0.0369665	Down	2054.77	1739.27	1695.44	1578.78	1737.47	1272	1593.47	1426.65	1445.71
ENSMUSG00000063428	Ddo	225.167	0.435982	0.00189237	0.0369665	Up	180.836	171.026	181.192	177.764	206.174	294.156	198.688	377.378	239.291
ENSMUSG00000035864	Syt1	28789.6	-0.155124	0.00190092	0.0370255	Down	31403.8	31610.9	27617.9	31004.2	30132.4	27226	27072.2	26022.1	27016.9
ENSMUSG00000031283	Chrdl1	75.5395	-0.55386	0.00190425	0.0370255	Down	95.3859	92.0142	117.476	86.371	76.0642	40.1578	49.6719	58.9029	63.8108
ENSMUSG00000030432	Rpl28	2058.36	0.194983	0.00190506	0.0370255	Up	1764.64	2016.31	2054.84	1772.61	1921.62	2111.29	2378.29	2279.24	2226.4
ENSMUSG00000026255	Efhd1	460.515	0.278294	0.00190545	0.0370255	Up	359.684	438.068	454.972	369.587	420.355	491.933	532.483	569.062	508.492
ENSMUSG00000052301	Doc2a	249.571	-0.327724	0.00191435	0.0371495	Down	273.241	278.043	265.815	292.255	298.252	229.903	222.53	188.689	197.415
ENSMUSG00000046523	Kctd4	1657.84	-0.217599	0.00192157	0.0372404	Down	1962.37	1711.26	1764.14	1892.13	1638.38	1433.63	1563.67	1332.8	1622.19
ENSMUSG00000025153	Fasn	4697.72	0.169725	0.00192824	0.0373206	Up	4295.34	4607.71	4424.28	4065.46	4606.89	4903.26	5398.34	5141.52	4836.66
ENSMUSG00000028626	Col9a2	97.0891	0.638179	0.00193263	0.0373565	Up	41.7313	75.0116	95.5741	91.3925	51.0431	129.509	120.206	100.834	168.5
ENSMUSG00000019851	Perp	126.991	-0.538894	0.00193807	0.0374126	Down	134.136	225.035	106.525	172.742	135.114	95.3747	85.4356	85.8584	102.696
ENSMUSG00000038212	Mfsd14b	886.975	-0.214847	0.00194205	0.0374403	Down	1029.37	923.142	922.887	1007.33	909.768	796.128	765.94	788.7	839.511
ENSMUSG00000071252	2210408I21Rik	202.083	-0.35201	0.00194694	0.0374855	Down	222.567	224.035	218.028	238.022	247.209	185.73	170.871	157.74	154.542
ENSMUSG00000038844	Kif16b	293.371	-0.296667	0.00195316	0.0375338	Down	302.055	324.05	353.425	319.372	338.286	251.99	258.294	249.589	243.279
ENSMUSG00000040495	Chrm4	139.895	-0.448717	0.00195454	0.0375338	Down	157.983	215.033	172.232	135.582	155.131	80.3155	103.318	128.788	110.672
ENSMUSG00000044807	Zfp354c	996.699	-0.206736	0.00195813	0.0375538	Down	1142.64	1040.16	1036.38	1127.84	1020.86	899.534	894.094	862.578	946.195
ENSMUSG00000021706	Zfyve16	365.384	-0.269367	0.00197016	0.0377354	Down	411.352	417.064	388.27	415.786	385.325	312.227	312.933	312.485	333.013
ENSMUSG00000017400	Stac2	1369.56	0.250227	0.00197881	0.037783	Up	1152.58	1101.17	1337.04	1168.02	1418.2	1674.58	1498.1	1648.28	1328.06
ENSMUSG00000058248	Kcnh1	1014.32	-0.222938	0.00198124	0.037783	Down	1152.58	1156.18	947.776	1140.9	1101.93	945.715	924.89	855.589	903.322
ENSMUSG00000028820	Sfpq	3002.74	-0.162898	0.00198289	0.037783	Down	3102.03	3227.5	3345.09	3192.71	3035.56	2661.46	2802.49	2745.47	2912.37
ENSMUSG00000046997	Spsb4	74.1964	0.569919	0.00198291	0.037783	Up	75.5138	54.0083	43.8048	56.2416	50.0423	88.3471	112.258	81.865	105.687
ENSMUSG00000106099	Gm42664	60.5776	-0.596637	0.00198723	0.0378165	Down	92.4051	69.0107	64.7116	78.3365	71.06	42.1657	44.7047	37.9375	44.867
ENSMUSG00000025417	Pip4k2c	2902.91	0.178945	0.00199667	0.037947	Up	2940.07	2518.39	2781.6	2616.24	2703.28	3022.88	3308.15	3087.91	3147.67
ENSMUSG00000022389	Tef	6631.46	-0.16369	0.0020053	0.038062	Down	6874.74	7063.09	7443.83	7048.27	6698.66	5861.03	6488.14	5774.48	6430.93
ENSMUSG00000044468	Tent5c	92.9229	-0.574267	0.002018	0.0382537	Down	84.4562	135.021	102.543	145.625	101.085	78.3076	65.5669	50.9161	72.7842
ENSMUSG00000020701	Tmem132e	188.952	0.346613	0.00202173	0.0382752	Up	163.944	164.025	152.321	157.677	172.145	229.903	218.556	232.616	209.379
ENSMUSG00000024843	Chka	1141.93	-0.208009	0.00202791	0.0383429	Down	1343.35	1173.18	1195.67	1156.97	1288.09	1012.98	1102.72	1021.32	983.085
ENSMUSG00000021420	Fars2	676.42	0.287851	0.00203162	0.0383638	Up	541.514	651.1	601.32	494.122	687.581	751.954	816.606	878.552	665.028
ENSMUSG00000032607	Amt	403.138	0.270661	0.00203644	0.0384056	Up	392.473	325.05	361.389	350.505	368.311	457.799	490.758	436.281	445.679
ENSMUSG00000007850	Hnrnph1	4314.89	-0.170185	0.00204412	0.038501	Down	4659	4365.67	4533.79	4963.32	4379.7	4126.21	3782.02	3863.63	4160.66
ENSMUSG00000055523	Gucy2g	54.2377	-0.108195	0.00205052	0.0385441	Down	72.533	82.0127	74.6672	48.2071	68.0575	25.0986	39.7375	42.9292	34.8965
ENSMUSG00000061232	H2-K1	560.318	0.324271	0.0020542	0.0385441	Up	426.256	663.102	402.207	464.997	476.402	629.473	695.406	628.963	656.055
ENSMUSG00000051335	Gfod1	2723.26	-0.182009	0.0020553	0.0385441	Down	3007.64	2963.46	2987.68	2739.77	2844.4	2288.99	2737.91	2397.05	2542.46
ENSMUSG00000023033	Scn8a	6171.75	-0.156232	0.00205687	0.0385441	Down	6853.87	6188.96	6259.11	6528.04	6761.71	5959.41	5856.31	5608.75	5529.61
ENSMUSG00000039968	Rsbn1l	663.805	-0.246355	0.00207027	0.0387459	Down	703.471	795.123	684.947	785.373	663.56	579.276	556.325	567.065	639.105
ENSMUSG00000022587	Ly6e	2928.56	0.158734	0.0020836	0.0389459	Up	2906.29	2801.43	2636.25	2653.4	2783.35	3056.01	3201.85	3205.71	3112.77
ENSMUSG00000021301	Hecw1	794.828	-0.240339	0.00208682	0.0389567	Down	850.524	829.128	822.335	954.098	871.736	783.076	637.787	705.836	698.928
ENSMUSG00000020220	Vps13d	2114.4	0.202398	0.00209767	0.0391096	Up	1783.52	2127.33	2026.97	1773.62	2031.72	2208.68	2343.52	2514.85	2219.42
ENSMUSG00000073164	2410018L13Rik	32.0656	-0.0902177	0.00210152	0.0391217	Down	44.7121	39.006	46.7915	43.1855	37.0313	17.0671	14.9016	23.9605	21.935
ENSMUSG00000034614	Pik3ip1	794.907	0.256203	0.00210588	0.0391217	Up	699.496	731.113	799.437	714.067	618.522	782.073	919.923	863.576	1025.96
ENSMUSG00000039989	Cbx4	972.66	0.219047	0.00210629	0.0391217	Up	963.795	779.12	956.736	860.697	889.751	1045.11	1105.7	1079.22	1073.82
ENSMUSG00000026571	Dcaf6	1921.01	-0.16831	0.00211812	0.0392919	Down	2044.83	2026.31	2098.65	2078.93	1945.64	1723.77	1770.31	1742.13	1858.49
ENSMUSG00000022905	Kpna1	2838.9	-0.165437	0.00212737	0.0394139	Down	3004.65	2999.46	2917	3208.78	2909.46	2708.64	2518.36	2567.77	2715.95
ENSMUSG00000064329	Scn1a	1891.04	-0.168482	0.0021326	0.0394323	Down	2060.73	1980.31	1917.45	2016.66	2055.74	1797.06	1779.25	1706.19	1705.94
ENSMUSG00000036779	Tent4b	909.207	-0.196071	0.00213372	0.0394323	Down	958.827	994.153	961.714	1010.34	952.805	834.278	819.586	804.673	846.49
ENSMUSG00000010080	Epn3	118.193	-0.0470397	0.00214336	0.0395608	Down	88.4306	326.05	101.547	205.884	128.108	61.2406	38.7441	51.9144	61.8167
ENSMUSG00000027339	Rassf2	1410.52	0.216058	0.00214732	0.0395843	Up	1243	1312.2	1354.96	1144.92	1394.18	1498.89	1570.62	1737.14	1438.73
ENSMUSG00000052889	Prkcb	7276.95	0.155439	0.00215184	0.0396181	Up	7092.34	6349.98	6914.19	7135.65	6822.76	8052.64	7371.31	7917.95	7835.77
ENSMUSG00000053841	Txlna	1041.69	-0.206688	0.00215747	0.0396721	Down	1010.49	1123.17	1230.52	1113.78	1137.96	946.719	930.851	955.425	926.254
ENSMUSG00000072568	Lratd2	437.808	-0.363536	0.00216287	0.0397218	Down	466	440.068	475.879	655.817	460.389	439.728	293.064	326.462	382.865
ENSMUSG00000021775	Nr1d2	2162.21	-0.219195	0.00216574	0.0397251	Down	2252.5	2274.35	2355.5	2697.59	2122.79	2030.98	1731.56	1867.92	2126.69
ENSMUSG00000028161	Ppp3ca	34638.1	-0.163134	0.00217274	0.0398038	Down	40790.4	35211.4	35049.8	37791.3	34758.4	31259.8	31958.9	31134.7	33787.8
ENSMUSG00000041624	Gucy1a2	165.057	-0.386941	0.00218469	0.0398798	Down	230.516	163.025	194.135	174.751	195.165	123.485	147.029	128.788	128.619
ENSMUSG00000035517	Tdrd7	685.901	-0.230101	0.00218647	0.0398798	Down	784.946	737.114	727.757	786.378	694.587	598.351	628.846	561.075	654.061
ENSMUSG00000028603	Scp2	2088.46	0.187718	0.00218712	0.0398798	Up	1753.71	1937.3	2156.39	1877.06	1976.67	2246.83	2332.59	2287.23	2228.39
ENSMUSG00000098188	Sowahc	326.803	-0.452443	0.00218771	0.0398798	Down	306.03	421.065	296.678	500.148	396.335	348.369	196.701	238.607	237.296
ENSMUSG00000031775	Pllp	1072.48	0.246625	0.00219883	0.0400328	Up	784.946	987.152	1138.92	941.042	989.836	1208.75	1182.19	1250.94	1168.54
ENSMUSG00000029125	Stx18	581.07	-0.266613	0.00221073	0.0401997	Down	619.015	708.109	545.569	676.907	656.554	549.157	524.535	458.244	491.543
ENSMUSG00000021010	Npas3	294.333	0.461307	0.00222758	0.0404562	Up	182.823	282.044	178.206	277.191	278.235	495.948	298.031	357.411	299.113
ENSMUSG00000071708	Sms	3052.17	-0.175536	0.00225119	0.0408347	Down	3553.12	3000.46	3139.01	3384.54	3173.68	2856.22	2805.47	2688.57	2868.5
ENSMUSG00000035504	Reep6	182.752	0.364462	0.00228936	0.0414363	Up	138.111	188.029	141.37	156.673	151.128	216.852	207.628	223.631	221.344
ENSMUSG00000041794	Myrip	1245.24	-0.194185	0.00228998	0.0414363	Down	1328.45	1423.22	1336.05	1271.46	1326.12	1064.18	1230.87	1088.21	1138.62
ENSMUSG00000039917	Rhbdd2	1369.94	0.216665	0.00230918	0.0417323	Up	1174.44	1381.21	1292.24	1136.88	1266.07	1399.5	1456.38	1730.15	1492.57
ENSMUSG00000090137	Uba52	4760.82	0.19155	0.00232047	0.0418851	Up	4200.95	4791.74	4415.32	3906.78	4716.98	4950.45	5515.57	5505.92	4843.64
ENSMUSG00000027452	Acss1	852.326	0.233288	0.00232511	0.0419175	Up	744.208	725.112	781.517	778.343	844.713	1037.07	875.218	1017.32	867.428
ENSMUSG00000021752	Kctd6	842.783	-0.21952	0.00233725	0.0420723	Down	922.063	925.143	968.683	827.554	928.784	691.718	826.54	754.756	739.807
ENSMUSG00000031328	Flna	1963.65	0.164587	0.00233941	0.0420723	Up	1872.94	1931.3	1786.04	1830.86	1797.52	2044.03	2100.13	2141.47	2168.57
ENSMUSG00000037395	Rcor3	431.029	-0.291347	0.00234749	0.0421661	Down	545.488	491.076	497.782	405.743	474.401	302.187	406.316	386.363	369.903
ENSMUSG00000039615	Stub1	2342	0.16351	0.00236478	0.0424249	Up	2167.05	2102.32	2323.64	2145.21	2260.91	2523.92	2494.52	2608.7	2451.73
ENSMUSG00000024835	Coro1b	1232.79	0.207149	0.00236948	0.0424546	Up	1134.69	1251.19	1000.54	1122.82	1157.98	1376.41	1436.51	1289.87	1325.07
ENSMUSG00000032289	Thsd4	1245.1	0.237082	0.0023722	0.0424546	Up	1312.55	1122.17	1019.46	1056.54	1114.94	1300.11	1615.33	1267.91	1396.86
ENSMUSG00000029861	Fam131b	2353.56	0.176288	0.00238887	0.0427011	Up	2243.56	2189.34	2257.94	2264.73	2022.71	2421.51	2466.71	2550.79	2764.8
ENSMUSG00000022505	Emp2	476.652	-0.259606	0.00239726	0.042799	Down	476.929	555.086	576.431	530.278	488.412	390.534	428.172	398.343	445.679
ENSMUSG00000029723	Tsc22d4	1266.31	0.202647	0.00240454	0.042877	Up	1109.85	1094.17	1300.21	1102.74	1226.04	1385.44	1422.6	1435.63	1320.09
ENSMUSG00000032766	Gng11	166.213	0.390329	0.00240868	0.042899	Up	115.258	130.02	169.246	151.651	130.11	207.816	187.76	192.682	211.373
ENSMUSG00000037578	Pkd2l1	26.5027	0.830693	0.00241662	0.0429453	Up	20.8657	13.002	17.9201	16.069	16.0135	36.142	48.6784	30.949	38.8847
ENSMUSG00000034235	Usp54	1530.1	0.18702	0.00241719	0.0429453	Up	1489.41	1475.23	1423.66	1346.78	1366.15	1518.97	1723.61	1696.2	1730.87
ENSMUSG00000063659	Zbtb18	10432.2	-0.153466	0.00242003	0.0429453	Down	11437.4	10016.5	11428.1	11414	10775.1	9846.68	9657.21	9401.5	9913.61
ENSMUSG00000037771	Slc32a1	1367.8	0.245427	0.00245308	0.0434794	Up	1182.39	1212.19	1199.65	1113.78	1450.22	1637.43	1483.2	1737.14	1294.16
ENSMUSG00000045087	S1pr5	360.141	0.284054	0.00247483	0.0437691	Up	278.209	301.046	369.354	308.324	334.282	422.661	417.244	419.309	390.841
ENSMUSG00000027404	Snrpb	1035.86	-0.21522	0.00247536	0.0437691	Down	1063.15	1122.17	1278.3	1075.62	1071.91	850.341	955.687	936.456	969.127
ENSMUSG00000006362	Cbfa2t3	711.265	-0.290871	0.00248722	0.0439259	Down	803.825	803.124	823.331	690.968	849.718	559.197	798.724	514.152	558.345
ENSMUSG00000033792	Atp7a	146.475	-0.541377	0.00249716	0.0440486	Down	142.085	184.028	139.379	255.096	167.141	149.588	87.4225	84.8601	108.678
ENSMUSG00000052372	Il1rapl1	206.829	-0.325089	0.00251366	0.044275	Down	225.548	221.034	251.877	246.057	225.19	175.69	170.871	165.727	179.468
ENSMUSG00000041040	Fam117b	1476.31	-0.187527	0.002516	0.044275	Down	1570.89	1648.25	1460.49	1685.24	1531.29	1395.48	1295.44	1311.84	1387.89
ENSMUSG00000021451	Sema4d	1257.67	0.188576	0.00254446	0.0447223	Up	1107.87	1172.18	1222.55	1115.79	1215.03	1365.36	1462.34	1342.79	1315.1
ENSMUSG00000079465	Col4a3	36.8796	-0.0686574	0.00254902	0.044749	Down	33.7825	73.0113	31.858	78.3365	33.0279	24.0947	12.9147	17.9704	26.9202
ENSMUSG00000015852	Fcrls	465.843	0.274512	0.00256879	0.0450425	Up	369.62	372.057	461.941	444.911	424.358	585.299	483.804	536.116	514.475
ENSMUSG00000021709	Erbin	1662.2	-0.21991	0.00258186	0.0452178	Down	1648.39	1787.28	1784.05	2065.87	1719.45	1631.41	1304.38	1468.58	1550.4
ENSMUSG00000006262	Mob1b	805.01	-0.244711	0.00258515	0.0452218	Down	930.012	880.136	759.615	995.275	840.71	769.021	663.616	666.9	739.807
ENSMUSG00000048483	Zdhhc22	226.649	-0.356135	0.00260208	0.0454234	Down	213.625	290.045	252.873	298.281	240.203	200.789	164.911	179.704	199.409
ENSMUSG00000027351	Spred1	3225.96	0.169381	0.00260285	0.0454234	Up	2976.83	2946.45	2974.74	3286.11	2935.48	3667.41	3385.64	3281.59	3579.39
ENSMUSG00000000326	Comt	1391.39	0.175895	0.00261208	0.0455305	Up	1269.82	1351.21	1293.24	1239.32	1340.13	1482.83	1530.89	1554.44	1460.67
ENSMUSG00000037236	Matr3	8549.24	-0.167614	0.00263643	0.0459007	Down	9220.63	9088.4	8837.61	9867.38	8355.06	7904.05	7600.79	7513.61	8555.63
ENSMUSG00000057880	Abat	5504.28	0.194875	0.00264058	0.0459186	Up	4823.94	5341.82	4597.51	5099.9	5611.74	6636.07	5759.95	6230.73	5436.88
ENSMUSG00000027332	Ivd	2056.66	0.173156	0.00265894	0.0461833	Up	2112.4	1824.28	1882.61	1894.14	1892.6	2162.5	2319.68	2164.43	2257.31
ENSMUSG00000039007	Cpq	280.944	-0.358048	0.0027256	0.0472854	Down	312.985	347.054	255.86	389.674	299.253	264.037	192.727	223.631	243.279
ENSMUSG00000052392	Acot4	132.187	-0.476997	0.00273166	0.0473348	Down	141.092	210.032	132.41	186.802	122.103	93.3668	92.3897	86.8568	124.631
ENSMUSG00000039457	Ppl	81.8874	0.51085	0.00274515	0.0475127	Up	70.5458	53.0082	57.7427	59.2545	78.0659	120.473	101.331	112.814	83.7517
ENSMUSG00000044770	Scml4	112.253	0.430239	0.00278472	0.0481411	Up	100.354	107.017	74.6672	87.3753	84.071	125.493	159.943	123.796	147.563
ENSMUSG00000038545	Cul7	475.225	0.242682	0.00278917	0.0481458	Up	384.524	457.071	448.003	432.859	421.356	529.079	505.66	556.083	542.392
ENSMUSG00000020846	Rflnb	259.087	-0.316189	0.002794	0.0481458	Down	251.382	344.053	304.642	285.225	280.237	202.797	234.451	203.664	225.332
ENSMUSG00000001313	Rnd2	1134.82	0.213947	0.00279481	0.0481458	Up	924.051	1072.17	1172.77	954.098	1064.9	1191.68	1274.58	1339.79	1219.38
ENSMUSG00000049044	Rapgef4	11624.8	0.130574	0.00281199	0.0482721	Up	11052.8	10722.7	11264.8	10768.3	11488.7	12456.9	12245.1	12752	11871.8
ENSMUSG00000035045	Zc3h12b	513.158	-0.231051	0.00281415	0.0482721	Down	600.136	540.083	528.644	564.424	563.476	462.818	469.896	437.279	451.661
ENSMUSG00000070327	Rnf213	228.227	0.33465	0.00281833	0.0482721	Up	167.919	244.038	182.188	180.776	203.172	262.029	282.136	274.547	257.237
ENSMUSG00000026110	Mgat4a	790.138	-0.217108	0.00281988	0.0482721	Down	909.147	903.139	803.419	781.356	888.751	667.623	755.013	722.808	679.984
ENSMUSG00000065947	mt-Nd4l	2079.9	0.424885	0.0028212	0.0482721	Up	1497.36	1704.26	1551.09	1795.71	2047.73	3143.35	2242.19	2650.63	2086.81
ENSMUSG00000045967	Gpr158	2251.75	-0.161292	0.0028218	0.0482721	Down	2506.86	2359.36	2237.03	2376.21	2446.07	2129.37	2057.41	2120.5	2032.97
ENSMUSG00000043110	Lrrn4	29.4	-0.0799131	0.00285411	0.0487682	Down	45.7057	37.0057	35.8403	37.1596	37.0313	16.0631	17.8819	18.9687	18.9438
ENSMUSG00000020015	Cdk17	3434.87	-0.170608	0.0028776	0.0491125	Down	3728	3880.6	3442.66	3756.13	3466.93	3077.09	2907.79	3329.51	3325.14
ENSMUSG00000103509	Gm38372	29.2762	-0.0568652	0.00290368	0.0495003	Down	40.7377	39.006	47.787	28.1208	41.0347	12.0473	27.8163	11.9802	14.9557
ENSMUSG00000015127	Unkl	839.369	-0.218549	0.00294029	0.0500665	None	970.75	945.146	922.887	874.757	843.712	664.611	734.15	791.695	806.609
ENSMUSG00000029403	Cdkl2	811.036	-0.223505	0.00294599	0.0501056	None	916.102	911.141	763.597	897.856	918.776	769.021	758.986	672.891	690.952
ENSMUSG00000063889	Crem	235.394	-0.314503	0.00295889	0.0502671	None	232.503	269.042	264.82	279.199	281.237	220.868	188.753	195.677	186.447
ENSMUSG00000039153	Runx2	227.082	0.323592	0.00297265	0.0504425	None	236.477	180.028	183.184	194.837	184.156	251.99	246.373	285.529	281.166
ENSMUSG00000040268	Plekha1	1993.56	-0.16121	0.00297925	0.0504964	None	2052.78	2176.34	2151.41	2132.16	2045.73	1803.08	1770.31	1904.86	1905.35
ENSMUSG00000037492	Zmat4	1119.05	-0.21268	0.00298908	0.050599	None	1135.69	1348.21	1262.37	1179.06	1129.95	912.585	978.536	1052.27	1072.82
ENSMUSG00000032402	Smad3	1409.21	-0.183872	0.00299354	0.050599	None	1514.25	1588.25	1420.67	1424.12	1588.34	1281.03	1360.02	1286.88	1219.38
ENSMUSG00000031373	Car5b	80.6729	-0.470924	0.00299561	0.050599	None	81.4754	108.017	103.539	98.4227	93.0786	59.2327	65.5669	53.9111	62.8138
ENSMUSG00000016256	Ctsz	662.696	0.244826	0.00300473	0.0506743	None	561.386	576.089	590.369	585.515	673.569	821.226	699.38	800.68	656.055
ENSMUSG00000015697	Setdb1	852.864	-0.21006	0.00300695	0.0506743	None	987.641	950.147	928.86	858.688	891.753	685.694	817.599	765.738	789.659
ENSMUSG00000022141	Nipbl	1092	-0.187381	0.00301717	0.050762	None	1170.46	1165.18	1136.93	1194.13	1174.99	1022.02	920.917	1053.26	990.065
ENSMUSG00000020326	Ccng1	1589.56	-0.197917	0.00301904	0.050762	None	1578.83	1783.28	1621.77	1881.08	1676.42	1558.12	1328.23	1413.67	1464.66
ENSMUSG00000019948	Actr6	381.652	-0.259658	0.00303271	0.0508851	None	394.46	421.065	404.199	444.911	440.372	367.444	317.9	327.46	317.06
ENSMUSG00000043241	Upf2	1128.81	-0.177189	0.00303516	0.0508851	None	1248.96	1159.18	1221.56	1193.12	1197.01	1019	1011.32	1068.24	1040.91
ENSMUSG00000028126	Pip5k1a	1361.92	-0.182369	0.00303673	0.0508851	None	1587.78	1465.23	1394.78	1413.07	1421.2	1177.63	1295.44	1228.97	1273.23
ENSMUSG00000067780	Pi15	39.947	-0.117616	0.00304046	0.0508897	None	49.6801	59.0091	47.787	49.2114	48.0406	24.0947	25.8294	27.9539	27.9172
ENSMUSG00000070366	Plpp4	78.0056	0.479704	0.00305773	0.0511206	None	58.6226	57.0088	63.716	59.2545	68.0575	105.414	86.4291	114.811	88.7369
ENSMUSG00000027498	Cstf1	495.767	0.246934	0.00307669	0.0513244	None	440.166	473.073	432.074	418.799	458.387	542.13	648.715	508.162	540.398
ENSMUSG00000045589	Frrs1l	7709.07	-0.149189	0.00307689	0.0513244	None	8571.81	7785.2	8083.97	8511.56	7692.5	7116.96	7006.71	7026.42	7586.51
ENSMUSG00000097767	Miat	8824.49	-0.212048	0.00308259	0.0513613	None	11285.3	9332.44	9165.15	9793.06	8264.98	7009.54	8000.15	7510.62	9059.14
ENSMUSG00000045136	Tubb2b	3993.49	0.18519	0.0031154	0.051798	None	3597.84	3681.57	4023.07	3280.09	3929.32	4103.12	4481.4	4755.16	4089.87
ENSMUSG00000028268	Gbp3	108.299	0.40688	0.00311693	0.051798	None	80.4818	90.0139	91.5918	89.3839	94.0794	140.552	122.193	141.766	124.631
ENSMUSG00000018634	Crhr1	161.424	-0.341374	0.00312036	0.051798	None	178.849	184.028	205.086	167.72	189.16	122.481	135.108	141.766	128.619
ENSMUSG00000031078	Cttn	3463.52	0.188084	0.00312286	0.051798	None	3613.73	3116.48	3210.69	2928.58	3176.68	3418.43	4151.58	3750.82	3804.72
ENSMUSG00000003974	Grm3	765.371	0.213093	0.00317326	0.0525748	None	696.516	646.1	732.734	700.007	728.615	877.447	782.829	911.497	812.591
ENSMUSG00000060275	Nrg2	104.382	-0.438808	0.00319331	0.0528348	None	118.239	125.019	146.348	115.496	118.1	68.2682	104.311	61.8979	81.7576
ENSMUSG00000030270	Cpne9	225.708	-0.322461	0.00319613	0.0528348	None	262.311	293.045	222.011	253.087	250.211	181.714	165.904	212.649	190.435
ENSMUSG00000007872	Id3	551.227	0.218892	0.00320124	0.0528599	None	484.878	520.08	497.782	498.14	514.434	617.426	583.148	646.933	598.226
ENSMUSG00000049313	Sorl1	6857.02	0.155982	0.00321403	0.0530117	None	6300.44	6541.01	6610.54	6173.52	6638.61	7227.39	8128.31	6947.55	7145.81
ENSMUSG00000019726	Lyst	1659.21	-0.407834	0.00324286	0.0534273	None	1765.63	1771.27	2000.09	1759.56	2457.07	1477.81	1435.52	1256.93	1009.01
ENSMUSG00000027865	Gdap2	616.349	-0.213187	0.00327977	0.053975	None	685.586	704.109	620.236	643.765	685.579	546.146	572.22	552.09	537.407
ENSMUSG00000041241	Mul1	808.473	-0.239673	0.00329838	0.0542207	None	782.959	985.152	877.091	792.403	994.84	717.82	741.104	755.754	629.135
ENSMUSG00000004319	Clcn3	3815.95	-0.145045	0.00330988	0.0543492	None	3889.95	4205.65	3899.62	4133.76	3940.33	3605.16	3542.6	3490.25	3636.22
ENSMUSG00000091736	Yy2	26.8753	-0.0303049	0.00332643	0.0545602	None	22.8529	35.0054	20.9068	19.082	108.091	14.0552	15.895	4.99177	0.997044
ENSMUSG00000046192	Iqub	70.6185	-0.59214	0.00334762	0.0548009	None	59.6162	96.0148	88.6051	120.518	74.0625	59.2327	36.7572	44.9259	55.8345
ENSMUSG00000027737	Slc7a11	920.601	-0.265445	0.00334855	0.0548009	None	931.999	1296.2	1055.3	945.059	900.761	644.532	834.488	791.695	885.375
ENSMUSG00000006369	Fbln1	308.441	0.363163	0.00337361	0.0551498	None	227.535	380.059	197.121	247.061	246.208	349.373	409.296	339.44	379.874
ENSMUSG00000022037	Clu	17536.2	0.183347	0.00338638	0.0551991	None	15064	15982.5	15688.1	17266.2	17520.8	21660.1	17394.1	19583.7	17666.6
ENSMUSG00000042686	Jph1	742.486	-0.254033	0.0033866	0.0551991	None	891.262	851.131	767.579	894.843	686.58	596.343	619.905	609.994	764.733
ENSMUSG00000056596	Trnp1	1990.77	0.199683	0.00338787	0.0551991	None	1863.01	1732.27	1790.02	1703.32	2080.76	2306.06	2295.83	2226.33	1919.31
ENSMUSG00000027004	Frzb	564.999	0.267611	0.00345133	0.0561708	None	581.258	484.075	424.11	509.187	511.432	667.623	549.371	732.792	625.147
ENSMUSG00000014601	Strip1	1717.52	0.16652	0.00345629	0.0561895	None	1740.79	1556.24	1594.89	1547.65	1600.35	1775.98	1907.4	1871.91	1862.48
ENSMUSG00000079523	Tmsb10	1126.21	0.263523	0.0034634	0.056243	None	830.652	948.146	1043.35	1083.65	1126.95	1540.05	1126.56	1311.84	1124.67
ENSMUSG00000031516	Dctn6	1054.88	0.178249	0.00347185	0.0562479	None	1006.52	1026.16	944.789	965.145	967.817	1109.36	1131.53	1180.05	1162.55
ENSMUSG00000021036	Sptlc2	703.671	0.220554	0.00347609	0.0562479	None	628.951	685.106	631.187	649.791	609.515	750.95	698.387	858.584	820.567
ENSMUSG00000042010	Acacb	196.675	0.462973	0.00347778	0.0562479	None	104.328	139.021	185.175	137.591	215.182	310.219	221.537	287.526	169.497
ENSMUSG00000032128	Robo3	416.025	0.330249	0.00347898	0.0562479	None	439.172	273.042	414.154	355.527	286.242	411.617	437.113	535.118	592.244
ENSMUSG00000074227	Spint2	413.244	-0.374749	0.00348403	0.0562678	None	353.723	609.094	388.27	581.498	451.381	398.566	271.208	323.467	341.986
ENSMUSG00000024726	Carnmt1	326.702	-0.269015	0.00350736	0.0565308	None	341.799	380.059	338.491	385.656	364.308	302.187	293.064	254.58	280.169
ENSMUSG00000026558	Uck2	588.603	0.287253	0.00350798	0.0565308	None	603.117	539.083	400.216	471.023	566.478	689.71	616.925	801.678	609.194
ENSMUSG00000032181	Scg3	5878.38	0.162004	0.00352859	0.0568007	None	5245.23	5541.86	5468.63	5896.33	5449.6	6656.15	5683.46	6568.17	6396.04
ENSMUSG00000055805	Fmnl1	2254.48	0.187624	0.00353972	0.0569176	None	2009.06	1933.3	2335.59	1995.57	2174.84	2448.62	2698.18	2338.15	2357.01
ENSMUSG00000054280	Prr14l	1289.97	-0.188539	0.00355008	0.057022	None	1455.63	1402.22	1381.84	1273.47	1406.19	1094.3	1298.42	1146.11	1151.59
ENSMUSG00000062488	Ifit3b	107.868	0.421435	0.00355502	0.0570391	None	70.5458	92.0142	90.5962	85.3667	100.085	149.588	122.193	145.76	114.66
ENSMUSG00000028883	Sema3a	110.353	0.496017	0.00357174	0.0571876	None	67.565	81.0125	81.6362	113.487	91.0769	191.753	117.226	120.801	128.619
ENSMUSG00000026748	Plxdc2	735.396	0.26038	0.00357204	0.0571876	None	592.187	632.098	631.187	706.033	728.615	984.869	722.229	877.553	743.795
ENSMUSG00000036578	Fxyd7	385.937	-0.25191	0.00357969	0.0572193	None	417.313	381.059	447.008	438.885	441.373	361.42	317.9	344.432	324.039
ENSMUSG00000093674	Rpl41	3161.03	0.167117	0.00358179	0.0572193	None	2643.98	2987.46	3161.91	2974.78	3033.56	3517.82	3258.48	3547.15	3324.14
ENSMUSG00000017485	Top2b	2111.84	-0.211199	0.00359993	0.0574468	None	2066.69	2201.34	2246.99	2626.28	2270.92	2175.55	1764.35	1758.1	1896.38
ENSMUSG00000028158	Mttp	241.582	0.302902	0.0036121	0.0575293	None	186.797	219.034	204.09	209.902	233.197	310.219	269.222	289.523	252.252
ENSMUSG00000034361	Cpne2	965.148	0.474586	0.00361515	0.0575293	None	591.194	1073.17	613.267	797.425	746.631	1295.09	1200.07	1153.1	1216.39
ENSMUSG00000037343	Taf2	687.637	-0.200498	0.00361682	0.0575293	None	719.368	716.111	749.659	765.287	752.636	651.56	616.925	606.001	611.188
ENSMUSG00000067194	Eif1ax	3678.81	-0.146065	0.0036216	0.0575433	None	3972.42	3843.59	3784.14	4044.37	3725.15	3444.53	3276.36	3447.32	3571.41
ENSMUSG00000022477	Aco2	10146.8	0.126017	0.00364221	0.0578083	None	9708.49	9604.48	9560.39	9533.95	10034.5	10909.9	10706.3	10909	10354.3
ENSMUSG00000037486	Asxl2	570.847	-0.208312	0.00368665	0.0584506	None	637.893	586.09	628.2	626.692	608.514	512.012	515.594	502.172	520.457
ENSMUSG00000071713	Csf2rb	26.0851	0.814296	0.00371143	0.0587803	None	16.8912	12.0019	15.929	20.0863	19.0161	50.1972	29.8031	38.9358	31.9054
ENSMUSG00000037946	Fgd3	187.046	0.315043	0.00372061	0.0588624	None	157.983	149.023	183.184	163.703	152.128	210.828	208.622	225.628	232.311
ENSMUSG00000048351	Coa7	253.49	0.342449	0.00373989	0.0591039	None	283.177	188.029	197.121	168.725	222.188	260.022	381.48	296.511	284.158
ENSMUSG00000000296	Tpd52l1	473.971	0.251673	0.00375733	0.0592713	None	400.422	470.073	373.336	464.997	415.351	576.264	484.798	536.116	544.386
ENSMUSG00000073702	Rpl31	2676.79	0.163396	0.00375853	0.0592713	None	2325.03	2668.41	2507.82	2412.36	2643.23	2917.46	2913.75	2966.11	2736.89
ENSMUSG00000017664	Slc35c2	841.256	0.200949	0.00376566	0.0593202	None	754.145	707.109	812.38	776.334	821.694	984.869	928.864	916.489	869.422
ENSMUSG00000066113	Adamtsl1	177.09	-0.418125	0.00377585	0.0594173	None	193.753	350.054	152.321	173.746	203.172	107.422	161.93	120.801	130.613
ENSMUSG00000030313	Dennd5b	1121.01	-0.171446	0.00378698	0.0595287	None	1201.27	1145.18	1204.63	1207.19	1209.02	1055.15	1000.39	1049.27	1016.98
ENSMUSG00000044933	Sstr3	732.27	0.202207	0.00380068	0.0596804	None	715.394	669.103	676.983	621.67	679.574	752.958	832.501	844.607	797.635
ENSMUSG00000024782	Ak3	1642.31	0.157906	0.00383413	0.0601415	None	1490.4	1577.24	1567.02	1515.51	1571.33	1759.91	1729.57	1834.97	1734.86
ENSMUSG00000044258	Ctla2a	93.1987	0.420405	0.00384189	0.0601992	None	64.5842	76.0117	80.6406	66.2847	87.0735	119.469	116.232	128.788	99.7044
ENSMUSG00000047866	Lonp2	1321.31	0.170811	0.00387063	0.0605219	None	1166.49	1255.19	1261.38	1199.15	1289.09	1449.7	1482.21	1419.66	1368.94
ENSMUSG00000026610	Esrrg	365.975	-0.242863	0.00387071	0.0605219	None	388.499	419.065	378.314	411.769	411.347	336.321	314.92	319.473	314.069
ENSMUSG00000021929	Kpna3	2081.23	-0.155753	0.00388086	0.0606163	None	2205.8	2293.35	2135.48	2270.75	2103.78	1900.47	1874.62	1926.82	2020.01
ENSMUSG00000036452	Arhgap26	1694.97	0.160976	0.00390121	0.0608697	None	1586.78	1534.24	1668.56	1627.99	1538.3	1803.08	1753.42	1854.94	1887.4
ENSMUSG00000050967	Creg2	3765.78	-0.160061	0.00391885	0.0610801	None	4320.18	3904.6	4016.1	3928.88	3808.22	3255.79	3710.49	3304.55	3643.2
ENSMUSG00000039982	Dtx4	883.11	-0.20222	0.0039424	0.0613822	None	1032.35	990.153	898.993	941.042	898.759	742.919	825.547	775.721	842.502
ENSMUSG00000069539	Scyl2	592.112	-0.227435	0.00396478	0.0616286	None	681.612	689.106	561.498	665.86	631.533	530.083	482.811	551.091	535.413
ENSMUSG00000071324	Armc2	133.827	-0.386837	0.00397071	0.0616286	None	155.996	158.024	145.352	180.776	138.117	109.43	115.239	82.8634	118.648
ENSMUSG00000020023	Tmcc3	1305.33	0.166663	0.00397078	0.0616286	None	1155.56	1270.2	1255.41	1204.17	1226.04	1391.47	1407.7	1432.64	1404.84
ENSMUSG00000010663	Fads1	4711.86	0.143736	0.00399109	0.0618787	None	4352.97	4721.73	4295.85	4399.9	4530.83	5030.76	4831.09	5296.27	4947.33
ENSMUSG00000003352	Cacnb3	3458.11	-0.158566	0.00399927	0.0619403	None	3666.39	3810.59	3770.2	3405.63	3667.1	2972.68	3463.12	3173.77	3193.53
ENSMUSG00000039318	Rab3gap2	1668.58	0.194596	0.00401714	0.0621517	None	1602.68	1464.23	1387.81	1606.9	1651.39	2037	1798.12	1770.08	1698.96
ENSMUSG00000041073	Nacad	697.863	0.245107	0.00405089	0.0626082	None	555.424	606.094	751.65	611.627	604.51	746.934	897.074	698.848	808.603
ENSMUSG00000030607	Acan	72.9129	-0.501154	0.00406122	0.0627021	None	94.3923	77.0119	74.6672	86.371	113.096	65.2564	57.6194	47.921	39.8818
ENSMUSG00000026657	Frmd4a	1259.24	0.213457	0.00406558	0.0627036	None	1159.53	1215.19	1111.05	1256.4	1006.85	1336.25	1414.66	1248.94	1584.3
ENSMUSG00000097248	Gm2694	31.6254	0.708064	0.00407135	0.0627268	None	20.8657	21.0032	18.9157	29.1251	15.0127	46.1814	35.7638	38.9358	58.8256
ENSMUSG00000070000	Fcho1	1014.08	0.196895	0.00409118	0.0629665	None	1039.31	828.128	934.834	903.882	966.816	1118.39	1153.38	1108.17	1073.82
ENSMUSG00000015291	Gdi1	11569.9	0.137133	0.00410542	0.0631198	None	11378.7	11129.7	10351.9	10679.9	11385.6	12385.7	12890.8	12063.1	11863.8
ENSMUSG00000028832	Stmn1	4523.55	-0.205414	0.00411309	0.0631718	None	4052.91	5055.78	5168.96	5479.54	4644.92	4386.23	3649.89	4019.37	4254.39
ENSMUSG00000063171	Rps4l	406.169	0.244418	0.00412817	0.0633374	None	319.94	387.06	393.247	334.436	383.324	446.755	479.83	476.215	434.711
ENSMUSG00000033257	Ttll4	473.681	-0.22956	0.00414396	0.0635135	None	465.006	563.087	531.631	503.161	527.445	414.629	447.047	401.338	409.785
ENSMUSG00000001089	Luzp1	2162.16	-0.152565	0.00415061	0.0635492	None	2425.38	2180.34	2251.96	2282.8	2282.93	2003.87	2072.31	1948.79	2011.04
ENSMUSG00000099083	Atf7	674.098	-0.23107	0.00416173	0.0636533	None	640.874	677.105	865.144	746.205	759.641	624.453	584.141	595.019	574.297
ENSMUSG00000042567	Nek10	109.289	-0.403072	0.0041806	0.0638756	None	126.188	174.027	114.49	125.539	111.094	69.2722	90.4028	76.8733	95.7162
ENSMUSG00000054648	Zfp869	580.133	0.208955	0.00418948	0.0639449	None	543.501	540.083	526.653	549.36	493.417	617.426	628.846	631.958	689.954
ENSMUSG00000032011	Thy1	8661.73	0.121641	0.00419785	0.0640063	None	8178.34	8395.3	8159.64	8118.87	8522.2	9227.25	9117.77	9352.58	8883.66
ENSMUSG00000041992	Rapgef5	3931.08	-0.146224	0.0042195	0.0642699	None	4252.62	4415.68	3904.6	4058.43	4085.45	3539.91	3779.04	3628.02	3715.98
ENSMUSG00000027639	Samhd1	343.659	0.260301	0.00423296	0.0643525	None	266.286	296.046	330.527	314.35	323.273	424.668	375.519	394.35	367.909
ENSMUSG00000029361	Nos1	1601.51	-0.18296	0.00423366	0.0643525	None	1711.98	1720.27	1604.85	1641.05	1904.61	1546.07	1499.1	1475.57	1310.12
ENSMUSG00000051243	Islr2	1911.02	-0.202099	0.00425789	0.0646541	None	2287.27	1866.29	2196.21	1829.86	2153.82	1588.24	1956.08	1685.22	1636.15
ENSMUSG00000033671	Cep350	1036.76	-0.197974	0.00428207	0.0649543	None	1205.24	970.15	1184.72	1072.61	1155.98	932.664	950.72	956.423	902.325
ENSMUSG00000021701	Plk2	3815.36	-0.157754	0.00429851	0.0651366	None	4376.82	3786.58	3992.21	4056.42	4000.38	3503.77	3780.03	3278.59	3563.44
ENSMUSG00000019872	Smpdl3a	601.74	-0.231787	0.0043061	0.0651846	None	558.405	723.112	652.094	710.05	646.546	567.228	503.673	516.149	538.404
ENSMUSG00000042604	Kcna4	476.015	0.290087	0.00431146	0.0651986	None	415.326	355.055	400.216	512.2	407.344	658.587	470.889	510.159	554.356
ENSMUSG00000038816	Ctnnal1	426.306	-0.338388	0.00433209	0.0654435	None	409.364	517.08	417.141	643.765	441.373	430.692	312.933	287.526	376.883
ENSMUSG00000054893	Zfp667	391.074	-0.245304	0.0043367	0.0654459	None	430.23	480.074	428.092	414.782	404.341	306.203	370.552	323.467	361.927
ENSMUSG00000028634	Hivep3	1025.26	-0.186361	0.00436465	0.0658003	None	1130.72	992.153	1165.8	1104.75	1105.93	941.7	980.523	880.548	925.257
ENSMUSG00000039552	Rsph4a	144.429	-0.396187	0.00438049	0.0659716	None	130.162	204.031	152.321	202.871	157.133	129.509	96.3634	107.822	119.645
ENSMUSG00000026437	Cdk18	409.434	-0.28018	0.00439392	0.0661062	None	379.556	472.073	521.675	392.687	530.448	347.365	360.618	384.366	296.122
ENSMUSG00000047446	Arl4a	752.009	-0.209793	0.00441702	0.0663321	None	814.754	805.124	810.388	891.831	747.631	678.666	608.977	677.882	732.827
ENSMUSG00000040242	Fgfr1op2	2321.24	-0.152918	0.00441952	0.0663321	None	2573.43	2482.38	2389.35	2471.62	2351.99	2079.17	2223.31	2072.58	2247.34
ENSMUSG00000052040	Klf13	3721.26	-0.171084	0.00442244	0.0663321	None	4193	3682.57	4357.58	3690.85	3899.29	3134.31	3497.89	3571.11	3464.73
ENSMUSG00000027778	Ift80	610.787	-0.236235	0.0044292	0.066366	None	621.995	635.098	675.987	646.778	768.649	595.339	523.542	565.068	464.623
ENSMUSG00000021072	Tmx1	871.272	-0.191962	0.00447926	0.0668399	None	936.967	1014.16	860.167	971.171	900.761	788.096	783.822	765.738	820.567
ENSMUSG00000035206	Sppl2b	679.797	0.212127	0.00448464	0.0668399	None	666.707	591.091	610.28	571.454	660.558	740.911	835.481	735.787	705.907
ENSMUSG00000032014	Oaf	218.533	0.328445	0.00448509	0.0668399	None	201.701	179.028	218.028	148.638	159.134	189.745	334.788	242.6	293.131
ENSMUSG00000017376	Nlk	1146.85	-0.255029	0.00448899	0.0668399	None	947.897	1271.2	1529.18	1367.88	1216.03	1057.15	914.956	992.364	1024.96
ENSMUSG00000021690	Jmy	1149.37	-0.169849	0.00449167	0.0668399	None	1184.37	1254.19	1242.46	1228.28	1202.02	1044.1	1092.78	1020.32	1075.81
ENSMUSG00000004366	Sst	4014.06	0.184314	0.0044925	0.0668399	None	3177.54	4109.63	3840.88	3556.27	3923.31	4434.42	4748.63	4201.07	4134.74
ENSMUSG00000024346	Pfdn1	700.564	0.189603	0.0044926	0.0668399	None	624.976	626.097	669.018	651.8	664.561	792.112	756.006	773.724	746.786
ENSMUSG00000044072	Eml6	674.287	0.196782	0.00450753	0.066978	None	654.784	601.093	632.183	627.696	586.495	708.785	745.078	727.8	784.674
ENSMUSG00000049571	Cfap46	63.6809	0.492829	0.00451098	0.066978	None	42.7249	40.0062	56.7471	35.151	53.0448	76.2998	62.5866	136.775	69.7931
ENSMUSG00000005397	Nid1	207.037	0.390291	0.0045509	0.0674255	None	217.599	161.025	110.508	168.725	196.166	296.164	281.143	219.638	212.37
ENSMUSG00000027953	Slc50a1	431.554	0.242181	0.0045523	0.0674255	None	401.416	407.063	353.425	345.484	424.358	480.889	532.483	497.18	441.691
ENSMUSG00000034022	Cpsf1	1056.98	0.191797	0.00455485	0.0674255	None	998.571	939.145	945.785	954.098	1040.88	1205.74	1072.91	1272.9	1082.79
ENSMUSG00000039620	Trmt9b	236.344	0.300456	0.00458548	0.0678108	None	199.714	192.03	208.073	192.828	231.195	292.148	248.359	320.472	242.282
ENSMUSG00000076441	Ass1	520.266	0.260038	0.00459954	0.0679505	None	402.409	464.072	462.937	460.98	523.442	665.615	518.574	665.902	518.463
ENSMUSG00000044465	Fam160a2	1325.02	-0.199276	0.00461347	0.0680879	None	1541.08	1482.23	1390.8	1485.38	1255.06	1086.27	1174.24	1157.09	1352.99
ENSMUSG00000038400	Pmepa1	492.121	-0.263202	0.00462007	0.0681171	None	517.667	641.099	522.671	593.549	459.388	389.53	404.329	402.337	498.522
ENSMUSG00000034761	Map4k5	1134.01	-0.177045	0.00465407	0.0685498	None	1150.59	1182.18	1284.28	1275.48	1161.98	1049.12	1005.36	1016.32	1080.8
ENSMUSG00000037692	Ahdc1	1110.78	-0.179776	0.00466146	0.0685717	None	1226.11	1091.17	1261.38	1131.86	1232.04	1001.94	1035.16	1040.28	977.103
ENSMUSG00000025907	Rb1cc1	1861.68	-0.165398	0.00466487	0.0685717	None	1968.33	1839.28	2144.44	1996.58	1946.64	1701.69	1618.31	1798.04	1741.84
ENSMUSG00000047213	Ythdf3	1411.79	-0.166025	0.00467055	0.0685786	None	1540.08	1482.23	1424.65	1568.74	1484.25	1345.29	1225.9	1319.82	1315.1
ENSMUSG00000087370	Tmem170b	1442.87	-0.15314	0.00467888	0.0685786	None	1541.08	1486.23	1526.2	1537.6	1536.3	1358.34	1324.25	1344.78	1331.05
ENSMUSG00000052336	Cx3cr1	985.036	0.175473	0.0046793	0.0685786	None	900.204	870.134	957.732	915.934	942.796	1097.31	1044.1	1096.19	1040.91
ENSMUSG00000035047	Kri1	618.157	0.256625	0.00468994	0.0686662	None	627.957	512.079	551.542	577.48	473.4	640.516	787.796	586.034	806.609
ENSMUSG00000027315	Spint1	47.2758	0.566174	0.00471781	0.0687812	None	23.8465	32.0049	40.8181	30.1294	43.0363	72.284	54.6391	79.8683	48.8552
ENSMUSG00000034021	Pds5b	2344.92	-0.166121	0.00471787	0.0687812	None	2536.67	2671.41	2212.14	2597.16	2449.07	2214.7	2092.18	2136.48	2194.49
ENSMUSG00000026475	Rgs16	140.926	0.360586	0.00472015	0.0687812	None	94.3923	118.018	127.432	126.544	124.105	191.753	180.806	145.76	159.527
ENSMUSG00000040035	Disp2	8176.55	0.137089	0.0047234	0.0687812	None	8018.37	7742.19	7582.21	7320.44	8126.86	8592.76	8825.7	9079.03	8301.39
ENSMUSG00000068428	Gmnc	70.054	-0.507757	0.00472422	0.0687812	None	81.4754	101.016	58.7382	103.444	84.071	61.2406	40.7309	49.9177	49.8522
ENSMUSG00000048108	Tmem72	390.677	-0.0155683	0.00472582	0.0687812	None	547.475	1640.25	81.6362	709.045	211.178	62.2445	25.8294	103.829	134.601
ENSMUSG00000036768	Kif15	23.2942	-0.0436209	0.00476397	0.069268	None	27.8209	20.0031	58.7382	33.1424	23.0194	9.0355	5.96063	16.972	14.9557
ENSMUSG00000036030	Prtg	104.641	-0.385892	0.00479166	0.0696019	None	118.239	108.017	134.401	138.595	113.096	86.3392	80.4684	73.8782	88.7369
ENSMUSG00000023010	Tmbim6	6540.23	0.139179	0.00480876	0.0697815	None	5742.03	6342.98	6340.74	6271.94	6317.33	7164.15	6657.02	7193.14	6832.74
ENSMUSG00000055296	Tmem245	1372.34	-0.195536	0.00484915	0.0702983	None	1461.59	1480.23	1314.14	1610.92	1515.28	1391.47	1222.92	1149.11	1205.43
ENSMUSG00000091474	2610021A01Rik	398.353	-0.294023	0.00485845	0.0703639	None	438.179	434.067	389.265	558.398	415.351	394.55	319.887	277.542	357.939
ENSMUSG00000018800	Abca5	933.17	-0.199749	0.0048791	0.0705096	None	942.929	1105.17	944.789	1080.64	955.807	862.388	786.803	836.621	883.381
ENSMUSG00000022206	Npr3	618.652	-0.252292	0.00488401	0.0705096	None	611.066	824.127	569.462	747.209	667.564	581.284	512.614	509.161	545.383
ENSMUSG00000027568	Ntsr1	70.4582	-0.416949	0.00488462	0.0705096	None	70.5458	110.017	84.6229	66.2847	99.0837	46.1814	59.6063	54.9095	42.8729
ENSMUSG00000072966	Gprasp2	2525.08	0.150459	0.00488877	0.0705096	None	2429.36	2434.38	2299.75	2269.75	2467.08	2672.5	2658.44	2885.24	2609.26
ENSMUSG00000116207	Nnt	293.43	0.293089	0.00489413	0.0705096	None	244.426	225.035	255.86	272.169	282.238	396.558	287.103	371.388	306.093
ENSMUSG00000038526	Car14	258.148	-0.394519	0.00489723	0.0705096	None	210.644	359.055	275.771	401.725	260.22	243.958	161.93	182.699	227.326
ENSMUSG00000005360	Slc1a3	13687.5	0.166033	0.00491273	0.0706636	None	12095.1	13348.1	12486.4	12460.5	13628.5	15275	13433.3	16615.6	13845
ENSMUSG00000042772	Smg7	1876.69	-0.151066	0.00492509	0.0707724	None	1941.5	2080.32	1949.31	1916.23	2022.71	1720.76	1753.42	1796.04	1709.93
ENSMUSG00000026482	Rgl1	2201.3	-0.148978	0.00493318	0.0708194	None	2390.61	2179.34	2337.58	2345.07	2365	2102.26	2102.11	1976.74	2013.03
ENSMUSG00000020435	Osbp2	1443.79	-0.172014	0.00494304	0.0708346	None	1543.07	1493.23	1491.35	1560.7	1605.36	1398.49	1411.67	1221.99	1268.24
ENSMUSG00000027947	Il6ra	203.378	-0.305746	0.00494385	0.0708346	None	251.382	236.036	222.011	250.074	195.165	154.607	151.996	170.719	198.412
ENSMUSG00000048747	E130114P18Rik	80.759	0.391795	0.00497333	0.0711878	None	65.5778	69.0107	65.7072	60.2588	66.0558	94.3708	104.311	103.829	97.7103
ENSMUSG00000047259	Mc4r	88.2809	-0.3615	0.00501206	0.0716672	None	132.149	102.016	104.534	80.3451	111.094	53.209	78.4816	70.8831	61.8167
ENSMUSG00000000693	Loxl3	104.472	0.400425	0.00501656	0.0716672	None	96.3795	88.0136	67.6983	69.2976	92.0778	123.485	179.812	108.821	114.66
ENSMUSG00000062480	Acat3	122.561	-0.37683	0.00502664	0.0717103	None	138.111	136.021	213.051	154.664	103.087	65.2564	101.331	69.8848	121.639
ENSMUSG00000030757	Zkscan2	555.27	0.2476	0.00503184	0.0717103	None	517.667	574.089	384.287	522.243	487.412	656.58	595.069	624.97	635.117
ENSMUSG00000035606	Ky	76.2115	0.422894	0.00503492	0.0717103	None	71.5394	55.0085	56.7471	67.289	51.0431	91.3589	91.3963	89.8519	111.669
ENSMUSG00000013523	Bcas1	2167.31	0.19756	0.00503905	0.0717103	None	1724.89	2026.31	2121.55	1967.45	2130.8	2512.87	2128.94	2676.59	2216.43
ENSMUSG00000030201	Lrp6	1181.23	-0.184373	0.00505444	0.0718457	None	1309.57	1170.18	1226.53	1379.93	1239.05	1150.52	1023.24	1035.29	1096.75
ENSMUSG00000021508	Cxcl14	1539.15	0.162463	0.00505832	0.0718457	None	1407.94	1419.22	1535.16	1382.94	1465.24	1616.35	1623.28	1769.08	1633.16
ENSMUSG00000015944	Castor2	2630.33	-0.149828	0.00507449	0.0720059	None	2574.42	2788.43	2983.7	2738.76	2804.37	2435.57	2421.01	2504.87	2421.82
ENSMUSG00000042099	Kank3	357.127	0.281636	0.00508539	0.0720911	None	349.748	268.041	375.327	285.225	269.227	337.325	391.414	468.228	469.608
ENSMUSG00000031303	Map3k15	63.8471	-0.526454	0.00509805	0.0721556	None	54.6482	98.0151	68.6939	95.4098	78.0659	55.2169	32.7834	47.921	43.8699
ENSMUSG00000052812	Atad2b	462.843	-0.230059	0.00509973	0.0721556	None	434.204	572.088	516.697	503.161	510.431	408.605	415.257	401.338	403.803
ENSMUSG00000022812	Gsk3b	3743.45	-0.151391	0.00512584	0.0724553	None	3928.71	3900.6	3788.12	4245.23	3911.3	3688.49	3201.85	3513.21	3513.58
ENSMUSG00000041841	Rpl37	2498.52	0.204894	0.00513528	0.0725192	None	2052.78	2356.36	2638.24	1931.3	2419.04	2510.86	2899.84	3089.91	2588.33
ENSMUSG00000032328	Tmem30a	8460.4	-0.138297	0.00515569	0.0726922	None	9029.86	8960.38	8506.09	9476.7	8482.16	8050.63	7530.26	7809.13	8298.4
ENSMUSG00000040785	Ttc3	17071.5	-0.143301	0.0051574	0.0726922	None	17689.1	18229.8	16850.9	19432.5	17694.9	16943.6	15721.1	14910.4	16171.1
ENSMUSG00000068154	Insm1	116.385	0.356091	0.00516772	0.0727681	None	103.335	90.0139	90.5962	105.453	96.0811	150.592	149.016	120.801	141.58
ENSMUSG00000022124	Fbxl3	1742.9	-0.152649	0.00521671	0.0733312	None	1939.51	1763.27	1796	1893.13	1824.54	1643.46	1560.69	1631.31	1634.16
ENSMUSG00000056234	Ncoa4	1826.91	-0.154925	0.00521767	0.0733312	None	1998.14	1986.31	1831.84	2002.6	1851.56	1677.59	1639.17	1687.22	1767.76
ENSMUSG00000017734	Dbndd2	2151.2	0.183008	0.00522959	0.0734286	None	1951.44	1974.3	2237.03	1750.52	2032.72	2121.33	2524.32	2476.92	2292.2
ENSMUSG00000050963	Kcns2	688.967	-0.212003	0.00525951	0.0737736	None	833.633	762.118	761.606	680.925	714.603	528.075	654.675	624.97	640.102
ENSMUSG00000063954	H2ac19	371.119	0.321319	0.00526857	0.0737736	None	257.343	309.048	306.633	324.393	393.332	550.161	485.791	368.393	344.977
ENSMUSG00000029001	Fbxo44	1626.13	0.16095	0.00526918	0.0737736	None	1437.74	1478.23	1634.71	1510.49	1561.32	1778.99	1692.82	1829.98	1710.93
ENSMUSG00000043770	Gm12481	101.751	0.410213	0.00529509	0.0740659	None	58.6226	82.0127	91.5918	64.2761	104.088	138.544	126.167	154.745	95.7162
ENSMUSG00000073982	Rhog	389.633	0.231213	0.00531132	0.0742224	None	313.978	371.057	387.274	335.441	346.292	415.633	442.08	452.254	442.688
ENSMUSG00000036198	Arhgap36	40.8511	0.667002	0.00536069	0.0748414	None	32.7889	31.0048	10.9512	23.0992	37.0313	75.2958	40.7309	78.87	37.8877
ENSMUSG00000079487	Med12	815.952	0.188441	0.00536983	0.0748793	None	784.946	750.116	684.947	763.278	783.662	942.704	929.858	845.606	858.455
ENSMUSG00000022146	Osmr	123.78	0.325318	0.00537358	0.0748793	None	117.245	108.017	100.552	91.3925	100.085	127.501	159.943	155.743	153.545
ENSMUSG00000034587	8430429K09Rik	104.601	0.362685	0.00539173	0.0750612	None	107.309	82.0127	73.6717	81.3494	86.0727	122.481	138.088	123.796	126.625
ENSMUSG00000033953	Ppp3r1	22256.1	-0.15621	0.0054127	0.0752424	None	25382.6	22703.5	23111	25214.3	21438.1	20077.9	20033.7	19742.5	22601
ENSMUSG00000032278	Paqr5	104.071	-0.354914	0.00541496	0.0752424	None	113.271	178.027	114.49	108.466	110.093	61.2406	85.4356	78.87	86.7428
ENSMUSG00000097286	Gm26684	31.2215	-0.0482821	0.00542557	0.0752562	None	10.9296	80.0123	35.8403	51.22	40.0338	23.0907	9.93438	15.9737	13.9586
ENSMUSG00000039781	Cep131	534.935	0.241917	0.00542617	0.0752562	None	491.833	427.066	478.866	456.963	539.456	648.548	544.404	694.854	532.422
ENSMUSG00000002059	Rab34	323.834	0.256103	0.00544153	0.0753982	None	302.055	317.049	271.789	282.212	258.218	329.294	336.775	408.327	408.788
ENSMUSG00000110020	Gm45441	102.306	-0.379678	0.00545698	0.0755413	None	136.124	116.018	114.49	117.505	121.102	75.2958	57.6194	105.826	76.7724
ENSMUSG00000015243	Abca1	881.687	0.198017	0.00546377	0.0755642	None	798.857	795.123	801.428	908.904	747.631	1004.95	923.897	905.507	1048.89
ENSMUSG00000029364	Wsb2	4751.38	0.139362	0.00547632	0.0755874	None	4580.51	4695.72	4252.05	4338.64	4634.91	5025.74	5365.56	4953.83	4915.43
ENSMUSG00000028701	Lurap1	369.663	-0.304293	0.00548707	0.0755874	None	622.989	336.052	379.31	399.717	383.324	268.053	303.992	308.491	325.036
ENSMUSG00000047141	Zfp654	502.016	-0.215306	0.00548879	0.0755874	None	530.584	597.092	500.768	576.476	526.445	454.787	445.06	424.3	462.628
ENSMUSG00000034432	Cops8	1457.23	0.15552	0.00549085	0.0755874	None	1330.43	1386.21	1372.88	1402.02	1358.15	1586.23	1620.3	1478.56	1580.31
ENSMUSG00000059208	Hnrnpm	2348.33	-0.141204	0.00549292	0.0755874	None	2554.55	2404.37	2530.72	2473.62	2397.02	2126.35	2162.71	2223.33	2262.29
ENSMUSG00000028096	Gpr89	578.157	0.194237	0.00549624	0.0755874	None	543.501	542.084	503.755	533.291	538.455	643.528	653.682	616.983	628.138
ENSMUSG00000036745	Ttll7	4556.42	-0.140263	0.00554252	0.0761528	None	4622.24	4695.72	4889.21	5102.92	4647.93	4400.29	4216.15	4041.34	4391.98
ENSMUSG00000024589	Nedd4l	3082.2	-0.149319	0.0055519	0.0762105	None	3144.75	3459.53	3059.37	3324.28	3314.8	2960.63	3009.12	2658.62	2808.67
ENSMUSG00000073565	Prr16	95.9883	-0.372381	0.00558545	0.0765997	None	95.3859	124.019	122.454	122.526	101.085	73.2879	77.4881	64.893	82.7547
ENSMUSG00000019877	Serinc1	19996.1	-0.131987	0.00561388	0.0768917	None	21698.3	21673.3	19861.5	21991.5	19777.7	18481.6	18254.4	18344.8	19882.1
ENSMUSG00000025019	Lcor	181.274	-0.296739	0.00561718	0.0768917	None	245.42	196.03	186.17	203.876	198.167	144.568	161.93	139.77	155.539
ENSMUSG00000019055	Plod1	402.231	0.234788	0.005624	0.0769136	None	343.787	350.054	405.194	318.367	382.323	427.68	498.706	467.23	426.735
ENSMUSG00000053916	Nanp	295.055	-0.250066	0.00566888	0.0774554	None	323.915	344.053	307.629	349.501	305.258	257.01	251.34	242.6	274.187
ENSMUSG00000022490	Ppp1r1a	1097.45	-0.177419	0.00571509	0.0780144	None	1137.68	1168.18	1307.17	1137.89	1125.95	927.644	1022.25	1008.34	1041.91
ENSMUSG00000062590	Armc9	572.298	-0.18962	0.00573986	0.078253	None	616.034	605.093	625.214	611.627	621.525	518.035	525.528	514.152	513.478
ENSMUSG00000026181	Ppm1f	1743.1	-0.166161	0.0057432	0.078253	None	1792.46	1957.3	1802.96	1731.44	1990.68	1606.31	1691.82	1623.32	1491.58
ENSMUSG00000018293	Pfn1	2166.83	0.146236	0.0057515	0.0782937	None	1972.3	2061.32	2165.35	1965.44	2064.74	2246.83	2398.16	2331.16	2296.19
ENSMUSG00000038615	Nfe2l1	5789.11	-0.145226	0.00577739	0.0785495	None	5558.21	5982.92	6688.19	6173.52	6123.17	5479.53	5442.05	5281.29	5373.07
ENSMUSG00000049630	C1ql3	1785.4	0.148866	0.00578095	0.0785495	None	1670.25	1751.27	1667.57	1642.05	1672.41	1859.3	2044.49	1835.97	1925.29
ENSMUSG00000022842	Ece2	516.01	0.203526	0.00580187	0.078761	None	504.75	461.071	455.968	461.984	477.403	563.213	549.371	606.001	564.327
ENSMUSG00000033307	Mif	1710.78	0.179802	0.00580859	0.0787797	None	1583.8	1673.26	1616.79	1393.99	1658.4	1718.75	2050.46	1922.83	1778.73
ENSMUSG00000045095	Magi1	1281.01	0.187656	0.0058355	0.0790718	None	1296.65	1206.19	1093.13	1223.25	1091.92	1342.27	1272.59	1488.55	1514.51
ENSMUSG00000113186	A330076C08Rik	22.3051	0.735646	0.00584757	0.0791626	None	12.9168	12.0019	13.9379	19.082	13.011	39.1538	32.7834	22.9621	34.8965
ENSMUSG00000028133	Rwdd3	166.615	0.321083	0.00587289	0.0794323	None	175.868	112.017	131.414	131.565	154.13	205.809	214.583	194.679	179.468
ENSMUSG00000020175	Rab36	583.685	0.193767	0.00588095	0.0794683	None	569.334	516.08	518.688	527.265	554.468	650.556	655.669	639.945	621.158
ENSMUSG00000020121	Srgap1	418.773	0.221869	0.00593729	0.0801561	None	361.671	390.06	367.363	376.618	400.338	489.925	435.126	505.167	442.688
ENSMUSG00000033720	Sfxn5	3191.93	0.173401	0.00595469	0.0802759	None	2674.78	2891.45	3286.35	2782.95	3228.73	3536.9	3552.53	3594.07	3179.57
ENSMUSG00000006205	Htra1	3021.98	0.157218	0.00595706	0.0802759	None	2821.83	3147.49	2759.7	2705.62	2743.32	3004.81	3434.31	3222.69	3358.04
ENSMUSG00000030029	Lrig1	663.016	0.212917	0.00596268	0.0802782	None	638.887	682.105	570.458	557.394	559.472	638.509	768.921	760.746	790.656
ENSMUSG00000031239	Itm2a	858.588	-0.198151	0.00598939	0.0805642	None	886.294	978.151	1015.47	921.96	842.712	693.725	801.704	741.777	845.493
ENSMUSG00000100600	A230077H06Rik	122.149	-0.31476	0.00604231	0.0812018	None	139.104	155.024	149.334	135.582	127.107	84.3313	99.3438	100.834	108.678
ENSMUSG00000030879	Mrpl17	558.88	0.214333	0.00608016	0.081636	None	504.75	566.087	494.795	436.876	521.44	561.205	652.688	688.864	603.212
ENSMUSG00000030352	Tspan9	1072.23	0.202442	0.00612911	0.0822183	None	924.051	1158.18	871.118	919.951	1031.87	1178.63	1290.48	1155.1	1120.68
ENSMUSG00000020377	Ltc4s	68.7473	-0.533769	0.00614652	0.0823767	None	60.6098	93.0144	72.6761	125.539	75.0634	64.2524	30.7966	45.9243	50.8492
ENSMUSG00000024811	Tnks2	3539.89	-0.138755	0.00617837	0.0827284	None	3864.12	3582.55	3603.94	3821.41	3740.16	3411.4	3428.35	3112.87	3294.23
ENSMUSG00000027030	Stk39	1574.29	-0.237733	0.00619786	0.0828781	None	1356.27	2103.32	1623.76	2003.61	1586.34	1481.82	1192.13	1342.79	1478.62
ENSMUSG00000037370	Enpp1	131.938	0.353353	0.00620081	0.0828781	None	116.252	100.015	103.539	107.462	114.096	165.651	118.219	212.649	149.557
ENSMUSG00000027962	Vcam1	695.786	-0.205343	0.00620981	0.0829233	None	669.688	799.123	779.526	822.533	699.591	632.485	590.102	600.011	669.017
ENSMUSG00000037166	Ppp1r14a	235.404	0.288292	0.00621645	0.0829366	None	172.887	180.028	266.811	183.789	211.178	266.045	278.163	297.509	262.223
ENSMUSG00000024431	Nr3c1	1669.42	-0.166377	0.00623532	0.0829956	None	1685.15	1746.27	1806.95	1943.35	1699.44	1607.31	1426.58	1506.52	1603.25
ENSMUSG00000025283	Sat1	677.137	0.207582	0.00623735	0.0829956	None	597.155	562.087	626.209	682.933	627.53	838.293	695.406	727.8	736.816
ENSMUSG00000031442	Mcf2l	3091.25	-0.141784	0.00623777	0.0829956	None	3481.58	3159.49	3282.37	3097.3	3259.75	2745.79	2979.32	2935.16	2880.46
ENSMUSG00000029427	Zcchc8	543.376	-0.242668	0.00628001	0.083415	None	660.746	693.107	528.644	598.571	533.45	412.621	535.463	405.332	522.451
ENSMUSG00000018451	6330403K07Rik	2970.54	0.175214	0.00628618	0.083415	None	2441.28	2854.44	2735.81	2743.78	3048.57	3535.89	3158.14	3301.56	2915.36
ENSMUSG00000093577	Gm20632	117.855	0.358165	0.00629047	0.083415	None	89.4243	83.0128	102.543	96.4141	115.097	167.659	127.16	159.737	119.645
ENSMUSG00000028669	Pithd1	1438.18	0.162912	0.00629195	0.083415	None	1352.29	1332.21	1416.69	1339.75	1281.08	1473.79	1460.35	1657.27	1630.17
ENSMUSG00000052551	Adarb2	476.728	-0.228354	0.00629763	0.0834153	None	464.013	515.08	634.174	512.2	498.421	389.53	441.086	400.34	435.708
ENSMUSG00000034247	Plekhm1	586.268	-0.198814	0.00631065	0.0835126	None	616.034	703.109	630.191	623.679	600.507	488.921	531.489	528.129	554.356
ENSMUSG00000030265	Kras	2173.6	-0.155668	0.00631946	0.0835542	None	2267.4	2368.37	2120.55	2409.35	2349.98	2146.43	1893.49	2037.64	1969.16
ENSMUSG00000070695	Cntnap5a	623.476	-0.213008	0.00633509	0.0836308	None	655.778	682.105	652.094	746.205	654.553	587.307	465.922	595.019	572.303
ENSMUSG00000022528	Hes1	184.847	-0.281512	0.00633661	0.0836308	None	218.593	208.032	194.135	188.811	235.199	157.619	166.898	157.74	136.595
ENSMUSG00000019818	Cd164	1593.21	-0.207492	0.00634579	0.0836769	None	1471.53	1843.28	1604.85	1954.39	1765.49	1653.5	1346.11	1316.83	1382.9
ENSMUSG00000043556	Fbxl7	59.1175	0.371017	0.00635909	0.0837773	None	46.6993	57.0088	39.8225	41.1769	43.0363	65.2564	89.4094	69.8848	79.7635
ENSMUSG00000002028	Kmt2a	2606.6	-0.162436	0.00638178	0.0840011	None	2527.73	2873.44	2790.56	2648.38	3017.55	2498.82	2511.41	2392.06	2199.48
ENSMUSG00002076161	7SK	85.0987	0.40219	0.00641001	0.0842974	None	42.7249	69.0107	77.6539	84.3623	37.0313	99.3905	95.37	88.8535	171.492
ENSMUSG00000006301	Tmbim1	657.095	0.198982	0.00641796	0.0843266	None	551.45	604.093	619.24	579.489	658.556	762.998	721.236	754.756	662.037
ENSMUSG00000079043	Fastkd5	146.482	-0.304302	0.00643757	0.0845089	None	171.893	185.029	140.374	172.742	166.14	124.489	117.226	119.802	120.642
ENSMUSG00000034006	Slc66a2	431.955	-0.231778	0.00645298	0.0845607	None	475.936	497.077	534.617	443.907	433.366	317.246	415.257	360.406	409.785
ENSMUSG00000038848	Ythdf1	1156.22	-0.160603	0.006453	0.0845607	None	1157.55	1291.2	1235.49	1262.42	1196.01	1066.19	1051.06	1051.27	1094.75
ENSMUSG00000033272	Slc35a4	960.941	0.194126	0.00645912	0.0845657	None	913.121	903.139	891.029	781.356	911.77	974.83	1017.28	1236.96	1018.98
ENSMUSG00000021774	Ube2e1	1154.08	0.157172	0.00649392	0.0847793	None	1130.72	1030.16	1077.2	1090.68	1086.92	1254.93	1231.86	1245.95	1238.33
ENSMUSG00000057130	Txnl4a	424.258	0.226978	0.00649991	0.0847793	None	374.588	327.05	439.043	378.626	392.331	486.913	460.955	496.182	462.628
ENSMUSG00000021180	Rps6ka5	491.132	-0.203748	0.00650065	0.0847793	None	483.885	530.082	562.493	547.351	538.455	456.795	435.126	431.289	434.711
ENSMUSG00000017692	Rhbdl3	468.347	-0.219969	0.00650127	0.0847793	None	521.641	493.076	584.396	450.937	519.439	365.436	435.126	440.274	404.8
ENSMUSG00000024516	Sec11c	1316.09	0.160046	0.00650421	0.0847793	None	1155.56	1228.19	1332.06	1249.37	1200.01	1400.5	1391.81	1428.64	1458.68
ENSMUSG00000060176	Kif27	87.8251	-0.438511	0.00651467	0.0848404	None	82.469	132.02	89.6007	137.591	90.0761	72.284	42.7178	70.8831	72.7842
ENSMUSG00000058076	Sdhc	1252.17	0.178528	0.00653357	0.0849784	None	1097.93	1087.17	1226.53	1142.91	1258.06	1451.7	1318.29	1429.64	1257.27
ENSMUSG00000079484	Phyhd1	176.087	0.281222	0.0065368	0.0849784	None	148.047	159.025	142.366	147.634	167.141	216.852	210.609	206.659	186.447
ENSMUSG00000058799	Nap1l1	3755.82	-0.140048	0.00654958	0.0850695	None	3825.37	4107.63	3857.81	4143.8	3818.22	3556.97	3291.26	3569.12	3632.23
ENSMUSG00000038116	Phf20	2015.14	-0.158123	0.00656727	0.0851802	None	2352.85	2189.34	2001.08	2025.7	2130.8	1753.89	1933.23	1884.89	1864.47
ENSMUSG00000020053	Igf1	163.921	-0.292189	0.00656968	0.0851802	None	240.452	170.026	192.144	164.707	178.15	109.43	151.003	130.784	138.589
ENSMUSG00000031610	Scrg1	329.453	0.237054	0.00661449	0.0856859	None	281.19	299.046	277.762	310.333	310.262	408.605	378.5	346.429	352.954
ENSMUSG00000056972	Magel2	65.5102	0.532395	0.00663206	0.085838	None	38.7505	64.0099	25.8846	47.2027	59.0499	115.454	56.6259	118.804	63.8108
ENSMUSG00000039257	Vstm2b	682.362	-0.185388	0.00670384	0.0866909	None	720.362	709.109	754.637	701.011	783.662	630.477	646.728	616.983	578.286
ENSMUSG00000039810	Zc3h10	233.926	-0.281605	0.00674487	0.0871449	None	243.433	256.04	259.842	241.035	320.27	217.856	201.668	205.661	159.527
ENSMUSG00000002797	Ggct	332.259	0.233088	0.00675686	0.0871614	None	322.921	291.045	297.673	281.208	291.246	348.369	345.716	429.292	382.865
ENSMUSG00000001289	Pfdn5	1969.45	0.160304	0.00676065	0.0871614	None	1652.36	1964.3	1859.71	1813.79	1934.63	2193.62	2073.3	2210.36	2023
ENSMUSG00000010453	Kansl3	1648.27	-0.162836	0.0067639	0.0871614	None	1794.45	1905.29	1733.28	1679.21	1665.41	1373.4	1568.64	1522.49	1592.28
ENSMUSG00000028600	Podn	83.195	0.380399	0.0067925	0.0874534	None	75.5138	55.0085	61.7249	62.2674	76.0642	112.442	130.14	86.8568	88.7369
ENSMUSG00000077450	Rab11b	3577.46	0.134873	0.006821	0.0877436	None	3312.67	3556.55	3428.72	3226.86	3437.9	3667.41	4019.45	3790.75	3756.86
ENSMUSG00000023074	Mospd1	242.983	-0.297989	0.00683542	0.0878524	None	238.465	291.045	252.873	346.488	248.21	231.911	181.799	175.71	220.347
ENSMUSG00000032841	Prr5l	299.387	0.278263	0.00685626	0.0880434	None	191.765	267.041	304.642	244.048	293.248	374.471	333.795	380.373	305.095
ENSMUSG00000060376	Bckdha	729.517	0.180082	0.00687662	0.0881832	None	642.861	651.1	704.859	659.834	716.605	827.25	801.704	810.663	750.774
ENSMUSG00000042978	Sbk1	1999.54	0.158019	0.00687912	0.0881832	None	1774.57	1884.29	2064.8	1754.54	1889.6	2039.01	2281.93	2172.42	2134.67
ENSMUSG00000039735	Fnbp1l	978.352	-0.23279	0.00690657	0.0884581	None	975.718	1215.19	898.993	1254.39	1028.87	967.802	719.249	860.581	884.378
ENSMUSG00000051262	Nat8f3	74.4803	0.461466	0.00692075	0.0885627	None	32.7889	55.0085	66.7027	54.2329	75.0634	128.505	93.3831	95.842	68.796
ENSMUSG00000028926	Cdk14	5154.17	-0.149993	0.00693225	0.088633	None	5756.93	5711.88	5134.12	5630.18	5027.25	4553.89	4827.11	4571.46	5174.66
ENSMUSG00000038534	Osbpl7	366.56	0.254882	0.00693942	0.0886476	None	336.831	296.046	306.633	282.212	391.33	449.767	461.948	431.289	342.983
ENSMUSG00000025006	Sorbs1	1656.63	0.16854	0.00695327	0.0887475	None	1349.31	1638.25	1613.81	1503.46	1616.36	1837.22	1748.45	1889.88	1712.92
ENSMUSG00000039478	Micu3	1883.09	-0.159147	0.00697541	0.0889531	None	1984.22	1977.31	1966.24	2183.38	1880.59	1787.02	1619.3	1704.19	1845.53
ENSMUSG00000022995	Enah	3713.31	0.127749	0.00700745	0.0892843	None	3505.43	3622.56	3403.83	3585.4	3562.01	4013.77	3777.05	4042.34	3907.42
ENSMUSG00000058656	Samd12	815.778	-0.189061	0.00702223	0.0893953	None	874.37	845.13	831.295	966.15	871.736	806.167	671.564	733.79	741.801
ENSMUSG00000045128	Rpl18a	3621.14	0.153042	0.00703677	0.0895031	None	3144.75	3469.54	3678.61	3147.52	3568.01	3786.88	3975.74	4113.22	3706.01
ENSMUSG00000022829	Stxbp5l	802.061	-0.20904	0.00706474	0.0897813	None	983.667	814.126	744.681	926.982	883.746	779.061	676.531	707.833	701.919
ENSMUSG00000024620	Pdgfrb	474.205	0.202777	0.00710526	0.0902184	None	404.396	469.072	441.034	438.885	410.347	505.988	507.647	536.116	554.356
ENSMUSG00000085438	Oip5os1	9314.13	-0.156667	0.00711914	0.0903168	None	9532.63	9425.45	9750.55	11089.6	9546.06	9369.81	7849.15	8380.18	8883.66
ENSMUSG00000022010	Tsc22d1	6827.1	-0.122459	0.00715912	0.0907458	None	6814.13	7524.16	7098.37	7154.73	7072.97	6406.17	6281.51	6591.13	6500.73
ENSMUSG00000042055	Wdr11	1120.94	0.156746	0.00720478	0.0912461	None	1066.14	1028.16	1063.26	1070.6	1024.87	1199.71	1140.47	1256.93	1238.33
ENSMUSG00000023328	Ache	991.451	0.167052	0.00721245	0.0912648	None	968.763	910.14	926.869	856.68	955.807	1033.06	1109.67	1123.15	1038.92
ENSMUSG00000050063	Klk6	27.5091	0.0668545	0.00721886	0.0912675	None	19.8721	17.0026	20.9068	17.0733	20.0169	36.142	38.7441	41.9309	35.8936
ENSMUSG00000030795	Fus	4572.74	0.133406	0.00723004	0.0913015	None	4556.66	4136.64	4378.49	4429.02	4210.56	4802.87	4608.56	5020.72	5011.14
ENSMUSG00000040209	Zfp704	1324.76	-0.160865	0.00723395	0.0913015	None	1323.48	1394.22	1399.76	1494.42	1425.2	1312.16	1192.13	1176.06	1205.43
ENSMUSG00000036905	C1qb	717.87	0.204047	0.007254	0.0914761	None	671.675	577.089	671.01	624.683	730.617	848.333	764.947	861.58	710.892
ENSMUSG00000020366	Mapk9	3893.41	-0.141178	0.0073149	0.0921653	None	4064.83	4232.65	3809.02	4371.78	4018.39	3800.93	3501.87	3535.17	3706.01
ENSMUSG00000026004	Kansl1l	286.947	-0.232746	0.00733032	0.0922805	None	314.972	312.048	319.576	314.35	320.27	250.986	226.504	277.542	246.27
ENSMUSG00000042423	Fbrs	813.201	0.184753	0.0074188	0.0933147	None	850.524	700.108	721.783	740.179	738.624	868.412	843.428	952.43	903.322
ENSMUSG00000021253	Tgfb3	219.539	0.259357	0.00747368	0.0939248	None	182.823	205.032	192.144	184.794	195.165	246.97	299.025	221.635	248.264
ENSMUSG00000028803	Nipal3	1675.37	0.150257	0.0075236	0.0944715	None	1644.41	1555.24	1485.38	1544.63	1656.4	1848.26	1802.1	1830.98	1710.93
ENSMUSG00000032064	Dixdc1	1935.24	-0.158686	0.00754669	0.0946807	None	1918.65	2294.35	2044.89	1995.57	2031.72	1709.72	1907.4	1713.18	1801.66
ENSMUSG00000070871	Ccnyl1	292.878	-0.243253	0.00755577	0.0947089	None	304.042	363.056	366.367	315.354	288.243	211.832	268.228	237.608	281.166
ENSMUSG00000019789	Hey2	102.305	-0.316291	0.0075618	0.0947089	None	105.322	122.019	130.419	121.522	115.097	81.3195	89.4094	71.8815	83.7517
ENSMUSG00000063019	Manbal	580.027	0.181543	0.0075911	0.094981	None	540.52	519.08	546.564	529.273	546.461	637.505	647.721	629.961	623.153
ENSMUSG00000035172	Plekhh3	192.105	-0.29588	0.00759641	0.094981	None	174.874	239.037	235.948	255.096	191.161	162.639	160.937	130.784	178.471
ENSMUSG00000027784	Ppm1l	2556.76	-0.129742	0.00763775	0.0954168	None	2659.87	2645.41	2708.93	2769.9	2616.21	2419.51	2392.2	2336.15	2462.7
ENSMUSG00000022601	Zbtb11	1075.69	-0.165677	0.0077105	0.0962378	None	1225.11	1111.17	1168.79	1153.96	1077.91	930.656	1012.31	952.43	1048.89
ENSMUSG00000014496	Ankrd28	1562.39	0.148689	0.00771947	0.0962378	None	1356.27	1507.23	1529.18	1491.41	1472.24	1699.68	1624.27	1706.19	1675.03
ENSMUSG00000040565	Btaf1	988.916	-0.183807	0.00772307	0.0962378	None	1109.85	1030.16	1027.42	969.163	1184	907.566	899.061	972.397	800.626
ENSMUSG00000061882	Ccdc62	87.7056	0.542533	0.00773836	0.0963432	None	67.565	48.0074	42.8092	98.4227	64.0541	180.71	122.193	60.8996	104.69
ENSMUSG00000090053	Pakap	282.126	-0.234063	0.00774461	0.0963432	None	343.787	288.044	326.545	315.354	288.243	227.895	231.471	253.582	264.217
ENSMUSG00000004530	Coro1c	1983.3	0.13693	0.00775498	0.0963908	None	1958.39	1840.28	1904.51	1831.87	1858.57	2036	2128.94	2153.45	2137.66
ENSMUSG00000034940	Synrg	1595.47	-0.145944	0.00778559	0.0966819	None	1783.52	1644.25	1636.71	1720.39	1639.38	1472.79	1499.1	1437.63	1525.48
ENSMUSG00000038530	Rgs4	3231.26	0.166189	0.00779153	0.0966819	None	2915.23	3176.49	2698.97	3295.15	3000.53	3802.94	3142.24	3545.16	3504.61
ENSMUSG00000030283	St8sia1	1249.78	-0.146329	0.00780166	0.0967261	None	1355.27	1296.2	1309.17	1330.72	1309.11	1159.56	1149.41	1166.08	1172.52
ENSMUSG00000048905	Bnip5	77.244	-0.123918	0.00782182	0.0968946	None	100.354	125.019	63.716	101.436	78.0659	53.209	46.6916	60.8996	65.8049
ENSMUSG00000039298	Cdk5rap2	534.685	0.234827	0.00783409	0.096965	None	411.352	565.087	413.159	525.256	479.405	671.639	618.912	530.126	597.229
ENSMUSG00000028300	C9orf72	457.909	-0.211285	0.0078425	0.0969876	None	544.494	483.075	538.6	475.04	464.392	354.392	436.119	391.355	433.714
ENSMUSG00000021388	Aspn	34.0564	-0.0454505	0.00786083	0.0971327	None	44.7121	68.0105	45.7959	40.1725	27.0228	10.0394	17.8819	21.9638	30.9084
ENSMUSG00000104344	Gm38077	106.514	-0.359227	0.00788088	0.0972989	None	174.874	94.0145	109.512	152.656	105.089	84.3313	66.5603	77.8716	93.7221
ENSMUSG00000055538	Zcchc24	1867.35	0.137736	0.00790002	0.0973093	None	1704.03	1790.28	1830.84	1727.42	1787.51	1964.72	2057.41	1973.75	1970.16
ENSMUSG00000047714	Ppp1r2	3001.85	-0.142032	0.00790221	0.0973093	None	3159.66	3123.48	3094.21	3411.65	3027.56	2888.35	2770.7	2618.68	2922.34
ENSMUSG00000022175	Lrp10	672.915	-0.186158	0.00790572	0.0973093	None	729.304	698.108	691.916	792.403	708.598	652.564	585.135	577.049	621.158
ENSMUSG00000038481	Cdk19	1290.26	-0.170311	0.00791363	0.0973093	None	1283.73	1389.21	1379.85	1518.52	1310.11	1242.88	1128.55	1119.15	1240.32
ENSMUSG00000051590	Map3k19	109.729	-0.295135	0.00792083	0.0973093	None	120.226	132.02	143.361	115.496	126.106	78.3076	78.4816	105.826	87.7399
ENSMUSG00000034055	Phka1	663.706	0.178038	0.00792844	0.0973093	None	638.887	592.091	589.373	611.627	641.542	751.954	739.118	713.823	694.94
ENSMUSG00000020866	Cacna1g	1105.6	-0.200997	0.00793255	0.0973093	None	1239.02	1048.16	1418.68	1021.39	1304.1	906.562	1088.81	1026.31	897.34
ENSMUSG00000058290	Espl1	47.9335	-0.0378654	0.00793459	0.0973093	None	21.8593	127.02	94.5785	40.1725	47.0397	15.0592	29.8031	26.9556	28.9143
ENSMUSG00000039109	F13a1	45.8081	0.0814053	0.00795401	0.0974664	None	37.7569	42.0065	29.8669	28.1208	33.0279	48.1893	59.6063	71.8815	61.8167
ENSMUSG00000015829	Tnr	4020.47	0.144742	0.00796803	0.097557	None	3824.38	3806.59	3476.51	3930.88	3960.34	4630.19	4147.6	4290.93	4116.79
ENSMUSG00000032193	Ldlr	352.806	0.240678	0.00800386	0.0979144	None	296.094	303.047	291.7	360.549	323.273	468.842	378.5	365.398	387.85
ENSMUSG00000025791	Pgm1	1294.81	0.145408	0.00803671	0.0982346	None	1208.22	1234.19	1224.54	1221.25	1218.03	1380.42	1346.11	1429.64	1390.88
ENSMUSG00000029510	Gpc2	67.1281	0.358787	0.00804718	0.098281	None	47.6929	45.0069	64.7116	55.2373	55.0465	90.355	77.4881	86.8568	81.7576
ENSMUSG00000045994	B3gat1	5190.13	0.127191	0.00806001	0.0983561	None	5211.45	4961.77	4923.06	4829.74	4768.03	5189.39	5648.69	5478.97	5700.1
ENSMUSG00000000739	Sult5a1	27.6211	0.0668507	0.00811595	0.0988551	None	22.8529	16.0025	17.9201	18.0776	21.0177	39.1538	40.7309	37.9375	34.8965
ENSMUSG00000029245	Epha5	2598.23	-0.153337	0.00812691	0.0988551	None	2882.44	2442.38	2740.79	2874.35	2826.39	2580.14	2358.42	2341.14	2338.07
ENSMUSG00000115423	ENSMUSG00000115423	252.906	-0.24676	0.00812968	0.0988551	None	273.241	272.042	282.74	319.372	257.217	226.891	196.701	210.653	237.296
ENSMUSG00000019970	Sgk1	1767.62	-0.195652	0.00813316	0.0988551	None	1958.39	2304.36	1543.12	1879.07	1905.61	1556.11	1450.42	1736.14	1575.33
ENSMUSG00000050511	Oprd1	200.002	-0.246793	0.00813842	0.0988551	None	250.388	235.036	222.011	196.845	221.187	144.568	184.779	174.712	170.495
ENSMUSG00000021986	Amer2	1835.08	-0.147419	0.00814117	0.0988551	None	1941.5	2026.31	1904.51	2009.63	1816.53	1652.49	1688.84	1657.27	1818.61
ENSMUSG00000022811	Zfp148	2113.08	-0.152549	0.00825342	0.100136	None	2384.65	2325.36	1991.13	2322.98	2176.84	1973.75	1957.07	1878.9	2007.05
ENSMUSG00000040852	Plekhh2	191.616	-0.248439	0.00827194	0.1002	None	218.593	226.035	202.099	210.906	213.18	159.627	173.852	155.743	164.512
ENSMUSG00000039738	Slx4	463.397	-0.20113	0.00827231	0.1002	None	486.865	542.084	456.963	512.2	519.439	433.704	432.145	387.361	399.815
ENSMUSG00000024621	Csf1r	1704.44	0.141917	0.00828946	0.100325	None	1539.09	1596.25	1686.48	1578.78	1650.39	1829.19	1796.14	1884.89	1778.73
ENSMUSG00000044216	Kcnj4	1059.96	-0.18159	0.00830748	0.10046	None	1173.44	1205.19	1235.49	1074.62	1035.87	809.179	973.569	984.377	1047.89
ENSMUSG00000038696	Mapkap1	931.154	0.180541	0.00834327	0.100811	None	851.518	860.133	934.834	850.654	803.679	939.692	1111.66	940.449	1087.78
ENSMUSG00000015966	Il17rb	24.1774	-0.0513188	0.00837563	0.101119	None	44.7121	24.0037	32.8536	31.1337	27.0228	12.0473	15.895	12.9786	16.9497
ENSMUSG00000009378	Slc16a12	97.0181	-0.353652	0.00840714	0.101388	None	121.22	152.023	69.6894	131.565	108.091	80.3155	59.6063	74.8766	75.7753
ENSMUSG00000097636	Mirt1	137.115	0.285422	0.00841172	0.101388	None	107.309	104.016	131.414	93.4012	137.116	163.643	173.852	187.691	135.598
ENSMUSG00000021458	Aopep	664.956	0.188247	0.00846651	0.101857	None	661.739	563.087	631.187	636.735	562.475	703.765	741.104	691.859	792.65
ENSMUSG00000042719	Naa25	837.896	-0.182283	0.00846652	0.101857	None	902.191	1043.16	841.251	870.74	859.726	695.733	777.862	758.749	791.653
ENSMUSG00000040234	Tm7sf3	1077.78	0.156995	0.0084769	0.101857	None	980.686	1031.16	968.683	1056.54	1012.86	1217.78	1109.67	1164.08	1158.57
ENSMUSG00000026384	Ptpn4	1575.36	-0.152378	0.0084784	0.101857	None	1625.53	1570.24	1708.39	1694.28	1748.48	1548.08	1388.83	1504.52	1389.88
ENSMUSG00000026442	Nfasc	5228.74	0.134373	0.00848923	0.101857	None	4806.06	4699.73	5111.22	4930.18	5255.44	5854	5441.06	5714.58	5246.45
ENSMUSG00000056832	Ttc26	236.092	-0.234645	0.00849663	0.101857	None	267.279	297.046	247.895	249.07	254.215	185.73	223.523	191.684	208.382
ENSMUSG00000038679	Trps1	679.067	-0.181423	0.00849901	0.101857	None	729.304	712.11	710.832	759.261	735.621	644.532	655.669	554.086	610.191
ENSMUSG00000107476	Zfp862-ps	233.872	-0.24661	0.00852552	0.10202	None	259.33	261.04	263.824	256.1	265.224	196.773	240.412	166.725	195.421
ENSMUSG00000107585	3300002P13Rik	755.702	0.191741	0.00852651	0.10202	None	714.4	616.095	735.721	626.692	765.647	841.305	893.1	856.588	751.771
ENSMUSG00000048497	Mmgt2	164.583	-0.289092	0.00855014	0.1022	None	174.874	201.031	183.184	220.949	158.134	135.532	115.239	132.781	159.527
ENSMUSG00000029211	Gabra4	1993.55	-0.152686	0.00855539	0.1022	None	2247.53	2202.34	1931.39	2192.42	1994.68	1807.1	1775.27	1840.96	1950.22
ENSMUSG00000032503	Arpp21	2730.18	-0.169362	0.00858106	0.102413	None	2695.64	3098.48	2722.87	3304.19	2758.33	2685.55	2403.13	2275.25	2628.21
ENSMUSG00000105152	Gm42864	34.4916	-0.0579895	0.00858717	0.102413	None	61.6034	26.004	47.787	36.1553	51.0431	22.0868	24.8359	22.9621	17.9468
ENSMUSG00000028833	Ncdn	40706.9	-0.157498	0.00859421	0.102414	None	49371.1	38572	43065.1	40941.9	44120.3	36473.3	41407.5	35769	36642.4
ENSMUSG00000024294	Mib1	3489.65	-0.123635	0.00865802	0.103091	None	3527.29	3631.56	3639.78	3750.11	3692.12	3419.43	3253.51	3239.66	3253.35
ENSMUSG00000025862	Stag2	1508.91	-0.193897	0.00870231	0.103535	None	1463.58	1666.26	1520.22	1903.17	1588.34	1554.11	1267.63	1232.97	1383.9
ENSMUSG00000052144	Ppp4r2	1900.91	-0.162247	0.00872205	0.103647	None	1873.93	2010.31	2044.89	2232.59	1950.65	1861.31	1752.42	1573.41	1808.64
ENSMUSG00000049001	Ndnf	554.853	0.27129	0.00872582	0.103647	None	516.673	378.058	436.057	549.36	546.461	819.218	511.62	680.877	555.354
ENSMUSG00000002767	Mrpl2	420.253	0.22409	0.0087403	0.103693	None	337.825	361.056	382.296	376.618	430.363	538.114	447.047	496.182	412.776
ENSMUSG00000027248	Pdia3	3751.95	-0.140538	0.00874372	0.103693	None	3719.06	3833.59	4004.15	4032.32	4178.53	3767.8	3365.77	3559.13	3307.2
ENSMUSG00000021987	Mtmr6	2897.23	-0.128447	0.00877844	0.104021	None	3134.82	2983.46	2906.05	3136.47	3017.55	2794.98	2680.29	2679.58	2741.87
ENSMUSG00000014786	Slc9a5	274.338	-0.23631	0.00880543	0.104214	None	310.998	320.049	256.855	313.346	321.271	258.014	214.583	251.585	222.341
ENSMUSG00000042473	Tbc1d8b	333.991	-0.219704	0.00880889	0.104214	None	382.537	397.061	327.54	386.661	340.287	287.128	288.097	282.534	314.069
ENSMUSG00000025658	Cnksr2	4960.64	-0.145112	0.00882668	0.10434	None	5832.45	5024.78	4816.53	5354	5173.37	4660.31	4795.32	4327.86	4661.18
ENSMUSG00000022016	Akap11	5938.49	-0.118518	0.00884468	0.104469	None	6029.18	6062.94	6271.05	6324.16	6257.28	5802.8	5671.53	5461	5566.5
ENSMUSG00000038970	Lmtk2	2278.3	-0.136486	0.00885199	0.104472	None	2428.37	2276.35	2421.21	2415.37	2436.06	2182.57	2223.31	2025.66	2095.79
ENSMUSG00000001143	Lman2l	956.358	-0.165752	0.00887263	0.104512	None	1077.07	956.148	970.674	1066.58	1028.87	924.633	876.212	838.617	868.425
ENSMUSG00000002984	Tomm40	1140.5	0.150322	0.00887314	0.104512	None	1089.98	1054.16	1097.11	1025.4	1091.92	1194.69	1227.89	1279.89	1203.43
ENSMUSG00000025337	Sbds	1199.1	0.15532	0.00887671	0.104512	None	1075.08	1173.18	1099.1	1085.66	1187	1318.18	1287.5	1342.79	1223.37
ENSMUSG00000006154	Eps8l1	139.186	0.285284	0.00895314	0.105328	None	162.951	97.015	88.6051	100.431	123.104	166.655	208.622	151.75	153.545
ENSMUSG00000035764	Fbxo45	1350.94	-0.143048	0.00896744	0.105412	None	1466.56	1430.22	1410.71	1446.21	1376.16	1228.83	1256.7	1239.96	1303.14
ENSMUSG00000022255	Mtdh	1929.93	-0.181388	0.00900526	0.105772	None	2074.64	2025.31	1944.33	2415.37	1914.62	1880.39	1483.2	1750.11	1881.42
ENSMUSG00000052539	Magi3	967.713	-0.167047	0.00904153	0.106083	None	1061.17	1100.17	953.749	1007.33	1045.88	872.428	959.661	835.622	873.411
ENSMUSG00000040710	St8sia4	359.974	-0.218793	0.00904626	0.106083	None	363.659	465.072	374.332	407.751	368.311	304.195	308.959	310.488	337.001
ENSMUSG00000075224	Lrrc55	270.346	-0.238264	0.00905334	0.106083	None	291.126	279.043	297.673	315.354	318.269	257.01	194.714	261.569	218.353
ENSMUSG00000022552	Sharpin	577.006	0.194135	0.0090648	0.106133	None	578.277	527.081	496.786	485.084	545.461	610.398	605.997	728.798	615.176
ENSMUSG00000020888	Dvl2	353.621	-0.226229	0.00908324	0.106265	None	430.23	355.055	464.928	390.678	333.281	253.998	311.939	289.523	352.954
ENSMUSG00000025757	Hspa4l	3271.81	-0.141117	0.00910017	0.106378	None	3642.55	3178.49	3317.22	3522.13	3600.04	3241.74	3085.62	2941.15	2917.35
ENSMUSG00000073940	Hbb-bt	246.8	0.265322	0.00912237	0.106553	None	198.721	199.031	235.948	208.897	215.182	287.128	382.473	213.648	280.169
ENSMUSG00000078515	Ddi2	1359.84	-0.150253	0.00916591	0.106977	None	1432.78	1459.23	1532.17	1399.01	1383.17	1170.6	1276.57	1274.9	1310.12
ENSMUSG00000024892	Pcx	1338.42	0.158616	0.00917603	0.10701	None	1183.38	1165.18	1378.85	1242.34	1290.09	1481.82	1397.77	1505.52	1400.85
ENSMUSG00000022698	Naa50	1807.06	-0.147706	0.00919252	0.107118	None	1876.92	1874.29	1901.53	2069.89	1827.54	1738.83	1596.45	1625.32	1752.8
ENSMUSG00000031955	Bcar1	1059.76	-0.170484	0.0092091	0.10718	None	1229.09	1203.19	1098.11	1045.49	1101.93	862.388	1021.25	985.375	991.062
ENSMUSG00000042750	Bex2	3639.48	0.135795	0.00921245	0.10718	None	3330.56	3372.52	3796.08	3353.4	3368.84	3698.53	3809.83	4059.31	3966.24
ENSMUSG00000032253	Phip	1077.9	-0.169968	0.00922318	0.10722	None	1146.62	1140.18	1078.19	1197.14	1198.01	1062.17	1048.08	885.54	945.198
ENSMUSG00000046567	4930430F08Rik	330.591	-0.209084	0.00923204	0.107239	None	397.441	338.052	373.336	345.484	356.301	273.073	303.992	292.518	295.125
ENSMUSG00000059401	Mamld1	677.218	-0.192234	0.00924222	0.107272	None	705.458	845.13	640.147	725.114	751.635	618.43	643.748	576.05	589.253
ENSMUSG00000110195	Pde2a	7755.08	0.114806	0.00925705	0.10736	None	7290.06	7690.19	7163.08	7338.52	7646.46	8302.62	8195.86	8236.42	7932.48
ENSMUSG00000089669	Tnfsf13	34.1677	0.0589152	0.00928332	0.10758	None	20.8657	38.0059	14.9334	18.0776	27.0228	45.1775	57.6194	46.9226	38.8847
ENSMUSG00000026335	Pam	3451.79	0.169676	0.0093047	0.107625	None	3198.41	3591.55	2657.16	3299.17	3332.81	4012.77	3619.09	3757.8	3597.33
ENSMUSG00000093904	Tomm20	7118.78	-0.116664	0.00930603	0.107625	None	7234.42	7404.14	7745.48	7293.33	7391.24	6611.98	6673.91	6941.56	6772.92
ENSMUSG00000002107	Celf2	7483.47	-0.132625	0.0093091	0.107625	None	8227.03	7612.17	7506.55	8383.01	7523.35	7189.24	6860.68	6725.91	7323.29
ENSMUSG00000059323	Tonsl	181.683	0.251672	0.00933364	0.107824	None	130.162	203.031	120.463	136.587	147.124	205.809	324.854	152.748	214.364
ENSMUSG00000047246	H2bc6	128.637	0.314947	0.00934705	0.107894	None	92.4051	82.0127	102.543	91.3925	148.125	205.809	140.075	189.687	105.687
ENSMUSG00000025495	Ptdss2	931.081	0.184993	0.00936755	0.108046	None	751.164	870.134	896.007	936.02	835.706	1088.28	1060	897.52	1044.9
ENSMUSG00000003411	Rab3b	919.926	0.166994	0.00943198	0.108609	None	799.85	943.146	849.215	850.654	835.706	970.814	949.726	1057.26	1022.97
ENSMUSG00000049928	Glp2r	89.1037	0.309266	0.00943271	0.108609	None	63.5906	80.0123	73.6717	79.3408	73.0617	115.454	107.291	100.834	108.678
ENSMUSG00000037664	Cdkn1c	151.62	-0.0465521	0.00943846	0.108609	None	248.401	259.04	110.508	247.061	139.117	82.3234	51.6588	109.819	116.654
ENSMUSG00000024743	Syt7	5865.72	-0.127871	0.00944791	0.108633	None	6299.44	5880.91	6358.66	6341.24	5858.95	5413.27	5645.71	5212.41	5780.86
ENSMUSG00000028788	Ptp4a2	2797.72	-0.150896	0.00947692	0.108845	None	2862.57	3000.46	2755.72	3237.91	2955.5	2825.1	2399.15	2550.79	2592.31
ENSMUSG00000002602	Axl	953.447	0.184251	0.00948116	0.108845	None	794.882	1012.16	901.98	876.766	798.674	959.771	1081.85	1009.34	1145.6
ENSMUSG00000034252	Senp6	1473.44	-0.182516	0.00949033	0.108865	None	1425.82	1703.26	1562.04	1807.76	1426.2	1375.4	1230.87	1255.93	1473.63
ENSMUSG00000044337	Ackr3	251.373	-0.227706	0.00952635	0.109193	None	307.023	312.048	269.798	257.104	257.217	180.71	225.51	220.636	232.311
ENSMUSG00000035033	Tbr1	745.219	-0.172284	0.00954792	0.109331	None	794.882	758.117	821.34	837.598	775.655	693.725	622.885	704.838	697.931
ENSMUSG00000034310	Tmem132d	293.87	-0.220022	0.00955804	0.109331	None	308.017	332.051	298.669	346.488	330.279	282.108	245.379	250.587	251.255
ENSMUSG00000018567	Gabarap	1828.19	0.141195	0.00956134	0.109331	None	1649.38	1726.27	1803.96	1643.06	1806.53	1948.66	2015.68	1992.71	1867.46
ENSMUSG00000040794	C1qtnf4	1841.48	-0.140847	0.00956802	0.109331	None	1904.74	1972.3	2044.89	1825.84	1966.66	1629.4	1742.49	1794.04	1692.98
ENSMUSG00000026504	Sdccag8	468.111	0.203582	0.00960018	0.109613	None	454.076	388.06	436.057	357.536	469.396	500.968	570.233	567.065	469.608
ENSMUSG00000021702	Thbs4	366.05	0.264409	0.00964171	0.109987	None	311.991	245.038	331.523	267.147	417.352	493.941	424.198	489.193	314.069
ENSMUSG00000031355	Arhgap6	150.026	0.390391	0.00964787	0.109987	None	70.5458	158.024	92.5874	145.625	130.11	264.037	136.101	192.682	160.524
ENSMUSG00000024558	Mapk4	971.615	-0.195248	0.00969437	0.110432	None	1002.55	1051.16	926.869	1180.07	1098.93	1021.01	786.803	849.599	827.547
ENSMUSG00000029670	Ing3	378.606	-0.217156	0.00971539	0.110586	None	338.819	453.07	475.879	417.794	400.338	321.262	324.854	333.45	341.986
ENSMUSG00000052516	Robo2	1807.35	-0.148524	0.00977949	0.111229	None	1792.46	1912.3	2067.78	1853.96	1943.64	1645.46	1811.04	1593.37	1646.12
ENSMUSG00000031732	Phlpp2	897.744	-0.157736	0.00980612	0.111446	None	926.038	1030.16	928.86	942.046	948.801	809.179	843.428	819.649	831.535
ENSMUSG00000102504	Gm21955	259.534	-0.236615	0.00982451	0.111569	None	291.126	241.037	321.567	281.208	314.265	233.919	196.701	253.582	202.4
ENSMUSG00000074825	Itpripl1	69.9338	-0.102145	0.00984021	0.111661	None	92.4051	103.016	49.7782	88.3796	93.0786	60.2367	39.7375	58.9029	43.8699
ENSMUSG00000024053	Emilin2	83.1939	0.224917	0.00985892	0.111756	None	54.6482	76.0117	75.6628	63.2718	67.0566	96.3786	127.16	86.8568	101.698
ENSMUSG00000032570	Atp2c1	3695.82	-0.132958	0.00986369	0.111756	None	4094.64	3697.57	3906.59	3928.88	3784.2	3410.4	3236.62	3653.98	3549.48
ENSMUSG00000043439	Epop	485.895	-0.223277	0.00987846	0.111819	None	528.597	455.07	677.978	561.411	470.397	387.522	437.113	380.373	474.593
ENSMUSG00000057715	A830018L16Rik	1657.34	-0.179029	0.0098877	0.111819	None	1931.56	1875.29	1710.38	1873.05	1531.29	1351.31	1388.83	1521.49	1732.86
ENSMUSG00000052133	Sema5b	278.919	-0.219453	0.00989206	0.111819	None	310.998	270.042	350.438	301.294	307.259	237.935	236.438	253.582	242.282
ENSMUSG00000026288	Inpp5d	243.777	0.22812	0.00990628	0.111877	None	243.433	189.029	242.917	196.845	198.167	239.943	300.018	282.534	301.107
ENSMUSG00000033475	Tomm6	984.184	0.16262	0.00991242	0.111877	None	853.505	886.137	965.696	924.973	963.814	1125.42	1085.83	1037.29	1014.99
ENSMUSG00000024002	Brd4	1675.94	-0.146054	0.00993423	0.111973	None	1637.46	1872.29	1724.32	1827.85	1795.52	1627.39	1564.66	1499.53	1534.45
ENSMUSG00000027884	Clcc1	456.436	0.183763	0.00993608	0.111973	None	428.243	421.065	412.163	401.725	432.365	496.952	493.738	534.119	487.555
ENSMUSG00000060510	Zfp266	716.743	-0.180012	0.00998795	0.112471	None	859.466	763.118	723.774	773.322	740.625	622.445	591.095	703.84	673.005
ENSMUSG00000021028	Mbip	229.184	-0.226606	0.0100172	0.112714	None	291.126	247.038	257.851	243.044	237.2	173.682	200.674	201.668	210.376
ENSMUSG00000027340	Slc23a2	2953.83	-0.14636	0.0100414	0.1129	None	3039.43	3431.53	2854.28	3299.17	2993.53	2781.93	2644.53	2684.57	2855.53
ENSMUSG00000029467	Atp2a2	15400.6	-0.118325	0.010187	0.11437	None	16265.3	15571.4	15428.2	16628.4	16523	15428.6	13885.3	14721.7	14153
ENSMUSG00000030232	Aebp2	1286.62	-0.171571	0.0101921	0.11437	None	1345.34	1263.19	1468.46	1514.51	1283.08	1211.76	1079.87	1157.09	1256.28
ENSMUSG00000014226	Cacybp	1498.19	-0.14626	0.0101979	0.11437	None	1502.33	1618.25	1552.08	1693.27	1554.31	1457.73	1342.13	1346.78	1416.8
ENSMUSG00000018412	Kansl1	1644.75	0.132027	0.0102032	0.11437	None	1565.92	1564.24	1589.91	1542.63	1536.3	1702.69	1790.17	1732.14	1778.73
ENSMUSG00000025509	Pnpla2	365.34	0.213492	0.0102243	0.11452	None	340.806	386.06	271.789	304.307	335.283	396.558	434.132	419.309	399.815
ENSMUSG00000031785	Adgrg1	1086.02	-0.146933	0.0102418	0.114587	None	1157.55	1130.17	1159.83	1187.1	1112.94	1004.95	1018.27	963.412	1039.92
ENSMUSG00000028857	Tmem222	1110.54	0.151078	0.0102458	0.114587	None	1010.49	1100.17	1067.24	983.223	1045.88	1135.46	1214.97	1246.94	1190.47
ENSMUSG00000024081	Cebpz	821.657	-0.158692	0.0102875	0.114833	None	849.53	927.143	856.184	885.805	854.722	746.934	733.157	768.733	772.709
ENSMUSG00000046096	Mosmo	1337.76	-0.177725	0.0102892	0.114833	None	1584.8	1354.21	1317.13	1611.92	1315.11	1252.92	1121.59	1163.08	1319.09
ENSMUSG00000005514	Por	1478.05	0.171076	0.0102912	0.114833	None	1382.1	1267.2	1415.69	1230.28	1543.3	1643.46	1762.36	1633.31	1424.78
ENSMUSG00000000708	Kat2b	538.791	-0.201457	0.0103247	0.115119	None	586.226	530.082	581.409	673.894	559.472	526.067	419.231	473.22	499.519
ENSMUSG00000067594	Krt77	158.923	-0.124506	0.0103778	0.115623	None	210.644	204.031	197.121	174.751	146.123	88.3471	167.891	89.8519	151.551
ENSMUSG00000033152	Podxl2	2201.67	0.161204	0.0104005	0.115747	None	1946.47	1963.3	2328.62	1841.91	2173.84	2283.97	2451.8	2579.75	2245.34
ENSMUSG00000023809	Rps6ka2	1080.2	-0.162974	0.0104046	0.115747	None	1096.94	1316.2	1074.21	1142.91	1135.96	968.806	1008.34	976.39	1002.03
ENSMUSG00000026655	Fam107b	332.357	-0.206278	0.0104191	0.115776	None	340.806	385.059	356.412	373.605	360.304	299.175	266.241	314.482	295.125
ENSMUSG00000071415	Rpl23	2698.08	0.139171	0.0104229	0.115776	None	2307.15	2659.41	2649.19	2533.88	2607.2	2926.5	2776.66	3006.04	2816.65
ENSMUSG00000055945	Prr18	885.761	0.190587	0.0104418	0.115899	None	736.26	769.119	980.63	704.024	846.715	909.573	1060.99	1034.29	930.242
ENSMUSG00000103092	Pcdha5	175.976	-0.257566	0.0104581	0.115991	None	215.612	151.023	219.024	202.871	210.177	158.623	133.121	155.743	137.592
ENSMUSG00000072949	Acot1	317.104	0.231429	0.0104841	0.116193	None	245.42	336.052	260.838	228.984	301.254	340.337	329.821	481.207	330.022
ENSMUSG00000023019	Gpd1	2318.71	0.158034	0.01053	0.116508	None	2268.4	2028.31	2399.31	1975.49	2148.81	2278.95	2774.67	2474.92	2519.53
ENSMUSG00000034617	Mtrr	301.064	-0.220763	0.0105341	0.116508	None	281.19	361.056	335.505	316.359	372.314	278.093	277.169	255.579	232.311
ENSMUSG00000020604	Arsg	612.726	0.236924	0.0105363	0.116508	None	406.384	589.091	542.582	617.653	570.482	835.282	577.187	721.81	654.061
ENSMUSG00000048429	Timm29	1383.85	-0.15231	0.0105639	0.116726	None	1495.37	1556.24	1490.36	1358.84	1450.22	1161.56	1365.98	1284.88	1291.17
ENSMUSG00000047731	Wbp1l	910.101	0.157944	0.0105939	0.11695	None	805.812	889.137	824.326	851.658	883.746	1022.02	954.693	1012.33	947.192
ENSMUSG00000024793	Tnfrsf25	129.855	-0.111662	0.0106001	0.11695	None	162.951	133.021	192.144	117.505	157.133	80.3155	144.048	86.8568	94.7192
ENSMUSG00000020936	Nmt1	3970.5	-0.131226	0.0106105	0.116978	None	4158.23	4290.66	4273.95	3880.67	4247.59	3521.84	4005.54	3706.89	3649.18
ENSMUSG00000029673	Auts2	1835.47	-0.162942	0.0107193	0.118013	None	2154.13	1977.31	1960.26	1902.17	1807.53	1499.89	1835.87	1569.41	1812.63
ENSMUSG00000027533	Fabp5	1641.45	0.168105	0.0107204	0.118013	None	1393.03	1548.24	1773.1	1401.02	1506.27	1631.41	1924.29	1795.04	1800.66
ENSMUSG00000020407	Upp1	35.2058	-0.0632876	0.0107323	0.118056	None	39.7441	49.0076	26.8802	63.2718	48.0406	34.1341	21.8556	13.977	19.9409
ENSMUSG00000032244	Fem1b	3003.24	-0.116901	0.0107575	0.118245	None	3068.25	3267.5	3069.32	3153.54	3141.65	2842.17	2741.89	2913.2	2831.61
ENSMUSG00000069020	Urm1	585.888	0.169656	0.0107895	0.118508	None	551.45	540.083	545.569	542.329	536.453	629.473	673.551	606.999	647.082
ENSMUSG00000032407	U2surp	1493.89	-0.148735	0.0108083	0.118543	None	1643.42	1529.24	1509.27	1704.32	1522.29	1435.64	1318.29	1345.78	1436.74
ENSMUSG00000064068	Mtx1	440.326	0.192185	0.0108089	0.118543	None	391.479	432.067	392.252	405.743	384.325	471.854	537.45	438.277	509.489
ENSMUSG00000049791	Fzd4	436.08	-0.230642	0.0108459	0.1188	None	452.089	598.092	386.278	547.351	439.371	391.538	329.821	371.388	408.788
ENSMUSG00000040167	Ikzf5	479.127	-0.203475	0.0108574	0.1188	None	601.13	520.08	428.092	541.325	526.445	444.747	415.257	415.315	419.756
ENSMUSG00000031024	Denn2b	513.263	-0.190933	0.0108649	0.1188	None	514.686	566.087	534.617	611.627	551.466	502.976	459.962	416.314	461.631
ENSMUSG00000045515	Pou3f3	2468.66	0.142393	0.0108698	0.1188	None	2227.66	2159.33	2530.72	2430.44	2295.94	2722.7	2488.56	2684.57	2678.06
ENSMUSG00000038056	Kmt2c	1598.09	-0.137567	0.0108726	0.1188	None	1598.71	1735.27	1712.37	1632.01	1741.47	1492.87	1539.83	1488.55	1441.73
ENSMUSG00000036473	Tbc1d24	1847.05	-0.145649	0.010941	0.119459	None	2040.86	2077.32	1828.85	1935.31	1889.6	1639.44	1621.29	1822	1768.76
ENSMUSG00000050931	Sgms2	162.022	-0.103279	0.0109524	0.119495	None	247.407	179.028	156.303	224.966	160.135	112.442	57.6194	185.694	134.601
ENSMUSG00000002748	Baz1b	2473.04	-0.122453	0.01097	0.119598	None	2541.64	2606.4	2542.67	2605.19	2638.23	2390.39	2368.36	2278.24	2286.22
ENSMUSG00000031517	Gpm6a	26725.4	-0.1235	0.0109915	0.119744	None	28996.3	27097.2	26972.8	30017.9	26737.6	25833.5	24780.3	23787.8	26305
ENSMUSG00000041012	Cmtm8	25.6386	-0.0587673	0.0110084	0.119839	None	33.7825	34.0052	26.8802	35.151	35.0296	19.0749	15.895	15.9737	14.9557
ENSMUSG00000011256	Adam19	342.154	0.198991	0.0110393	0.120087	None	337.825	294.045	293.691	300.29	326.276	388.526	386.447	389.358	362.924
ENSMUSG00000020128	Vps54	708.721	-0.177021	0.0110672	0.120302	None	775.01	764.118	731.739	841.615	696.588	649.552	613.944	605.003	700.922
ENSMUSG00000020902	Ntn1	180.152	0.221383	0.0111293	0.120806	None	111.284	160.025	191.148	120.518	175.148	204.805	248.359	228.623	181.462
ENSMUSG00000027007	Itprid2	1238.89	-0.153759	0.01113	0.120806	None	1215.18	1325.2	1310.16	1400.01	1320.11	1224.81	1098.74	1117.16	1138.62
ENSMUSG00000040325	Dcaf1	694.948	-0.186767	0.0112849	0.122328	None	643.855	743.115	834.282	736.162	802.678	654.572	672.557	586.034	581.277
ENSMUSG00000029202	Pds5a	1271.88	-0.148765	0.0112868	0.122328	None	1342.36	1294.2	1331.07	1456.25	1312.11	1238.87	1134.51	1129.14	1208.42
ENSMUSG00000008658	Rbfox1	4530.56	-0.130591	0.0113248	0.122568	None	5159.78	4361.67	4687.11	4972.36	4647.93	4315.96	4273.77	4018.37	4338.14
ENSMUSG00000045312	Lhfpl2	654.905	-0.185631	0.0113321	0.122568	None	709.432	741.114	808.397	627.696	677.572	487.917	634.807	599.012	608.197
ENSMUSG00000035203	Epn1	6748.65	0.149581	0.011334	0.122568	None	6019.25	6822.05	6616.51	5537.79	6585.56	6672.21	8133.27	7394.81	6956.38
ENSMUSG00000029438	Bcl7a	1803.49	-0.139398	0.0113452	0.122599	None	1872.94	2006.31	1926.41	1916.23	1792.51	1590.25	1712.69	1632.31	1781.72
ENSMUSG00000060534	Dcc	693.43	-0.159396	0.0113558	0.122625	None	740.234	722.111	765.588	719.089	749.633	626.461	656.662	633.955	627.141
ENSMUSG00000024787	Snx15	455.511	0.19126	0.011485	0.123928	None	389.492	387.06	489.817	398.713	410.347	482.897	507.647	523.138	510.487
ENSMUSG00000044117	Bmerb1	3829.85	0.114455	0.0115021	0.124022	None	3484.56	3803.59	3651.73	3637.62	3702.13	4073	4192.31	3926.53	3997.15
ENSMUSG00000041075	Fzd7	244.318	-0.256791	0.0115645	0.124604	None	246.413	363.056	206.082	311.337	262.221	220.868	174.845	203.664	210.376
ENSMUSG00000070392	Gm20634	242.627	0.276771	0.0115992	0.124886	None	185.804	161.025	194.135	194.837	285.241	390.534	282.136	291.519	198.412
ENSMUSG00000058488	Kl	1406.13	-0.0331436	0.01164	0.125117	None	1217.16	2953.46	1054.3	3367.46	1289.09	911.581	327.834	657.915	876.402
ENSMUSG00000015013	Trappc2l	435.109	0.194834	0.0116516	0.125117	None	360.678	435.067	414.154	344.48	412.348	448.763	488.771	549.095	462.628
ENSMUSG00000020170	Frs2	1339.54	0.144238	0.011673	0.125117	None	1181.39	1318.2	1212.6	1276.48	1314.11	1517.96	1437.5	1418.66	1378.91
ENSMUSG00000022799	Arhgap31	695.471	0.18381	0.0116744	0.125117	None	566.354	697.108	599.329	643.765	688.581	833.274	719.249	803.675	707.901
ENSMUSG00000032854	Ugt8a	1309.16	0.176865	0.011676	0.125117	None	1082.03	1072.17	1381.84	1283.51	1232.04	1556.11	1312.33	1463.59	1398.85
ENSMUSG00000039934	Gsap	197.301	0.238896	0.0116831	0.125117	None	187.791	170.026	144.357	182.785	181.153	251.99	206.635	234.613	216.359
ENSMUSG00000110080	Gm6145	608.045	0.195062	0.0116882	0.125117	None	548.469	562.087	494.795	597.567	573.484	746.934	577.187	723.807	648.079
ENSMUSG00000019978	Epb41l2	1639.99	0.151505	0.0116935	0.125117	None	1471.53	1642.25	1535.16	1630	1410.19	1718.75	1731.56	1697.2	1923.3
ENSMUSG00000031592	Pcm1	1624.23	-0.1462	0.0116971	0.125117	None	1707.01	1724.27	1625.75	1867.02	1664.41	1587.24	1464.33	1424.65	1553.39
ENSMUSG00000020048	Hsp90b1	5707.42	-0.12584	0.0117082	0.125145	None	5990.43	5562.86	5972.38	6187.58	6197.23	5741.56	5150.97	5390.11	5173.66
ENSMUSG00000053153	Spag16	54.41	-0.0719651	0.011742	0.125416	None	73.5266	85.0131	30.8625	92.3969	61.0516	49.1933	28.8097	30.949	37.8877
ENSMUSG00000050122	Vwa3b	216.983	-0.217763	0.0117629	0.125482	None	273.241	241.037	248.891	233.001	216.183	158.623	180.806	194.679	206.388
ENSMUSG00000053641	Dennd4a	1096.56	-0.151267	0.0117652	0.125482	None	1182.39	1221.19	1118.02	1213.21	1089.92	984.869	1023.24	957.422	1078.8
ENSMUSG00000031278	Acsl4	1814.92	-0.134898	0.0117767	0.125513	None	1933.55	1899.29	1804.96	2007.62	1903.61	1775.98	1666.99	1640.3	1701.95
ENSMUSG00000003420	Fcgrt	348.687	0.19638	0.0118123	0.125724	None	294.106	310.048	342.474	286.229	342.289	386.519	418.237	399.342	358.936
ENSMUSG00000028360	Slc44a5	804.123	-0.172107	0.0118136	0.125724	None	946.903	828.128	895.011	814.498	840.71	665.615	821.573	678.881	745.789
ENSMUSG00000060981	H4c8	39.4014	0.0672755	0.0118223	0.125726	None	23.8465	17.0026	33.8491	27.1165	40.0338	73.2879	49.6719	53.9111	35.8936
ENSMUSG00000027712	Anxa5	831.503	0.170181	0.0118406	0.12583	None	736.26	834.129	682.956	794.412	802.678	978.846	853.363	932.463	868.425
ENSMUSG00000025421	Hdhd2	1708.6	0.131256	0.0118517	0.125857	None	1558.96	1619.25	1629.74	1601.88	1688.43	1873.36	1817	1842.96	1745.82
ENSMUSG00000038390	Gpr162	2687.12	0.125788	0.0118827	0.126095	None	2564.49	2423.37	2686.03	2483.67	2620.21	2840.16	2836.26	2949.14	2780.76
ENSMUSG00000031605	Klhl2	5765.7	-0.143342	0.0118969	0.126155	None	6340.18	5778.89	6359.66	5494.6	6511.5	5153.25	5936.78	5323.22	4993.2
ENSMUSG00000042699	Dhx9	2358.01	-0.138566	0.0119165	0.126272	None	2697.63	2237.35	2481.94	2528.86	2486.1	2238.8	2193.51	2162.43	2195.49
ENSMUSG00000039307	Hexdc	610.774	0.171677	0.0119453	0.126486	None	594.174	605.093	505.746	544.338	570.482	654.572	652.688	709.83	660.043
ENSMUSG00000019944	Rhobtb1	109.866	0.263578	0.0119552	0.1265	None	78.4946	97.015	95.5741	106.457	84.071	139.548	108.285	136.775	142.577
ENSMUSG00000021610	Clptm1l	1784.99	0.127103	0.0119694	0.126559	None	1663.29	1751.27	1690.47	1692.27	1688.43	1877.38	1869.65	1926.82	1905.35
ENSMUSG00000044857	Lemd2	527.241	0.180128	0.0119933	0.126721	None	488.853	428.066	515.702	508.183	485.41	609.394	577.187	554.086	578.286
ENSMUSG00000048458	Inka2	1854.01	-0.1413	0.0120308	0.127027	None	2132.27	1882.29	1945.33	1900.16	1934.63	1649.48	1851.77	1648.28	1741.84
ENSMUSG00000042425	Frmpd3	995.416	0.162074	0.0120437	0.127036	None	898.217	952.147	871.118	892.835	1019.86	1145.5	1089.8	1109.17	980.094
ENSMUSG00000028207	Asph	2445.79	0.120938	0.012049	0.127036	None	2405.51	2288.35	2355.5	2302.89	2309.95	2525.92	2562.08	2647.63	2614.25
ENSMUSG00000014668	Chfr	637.481	-0.169141	0.0120852	0.127327	None	728.311	655.101	703.863	696.994	636.538	549.157	586.128	560.077	621.158
ENSMUSG00000074733	Zfp950	782.018	-0.163448	0.012119	0.12744	None	822.703	841.13	777.535	893.839	839.709	770.025	683.485	698.848	710.892
ENSMUSG00000019359	Gdpd2	169.429	0.258466	0.0121209	0.12744	None	128.175	139.021	136.392	141.608	171.145	235.927	251.34	156.742	164.512
ENSMUSG00000031910	Has3	108.659	0.0439154	0.0121241	0.12744	None	43.7185	81.0125	47.787	63.2718	104.088	230.907	214.583	101.832	90.731
ENSMUSG00000026127	Imp4	545.121	0.185831	0.0121447	0.12744	None	468.981	463.071	596.342	460.98	498.421	564.217	620.898	631.958	601.218
ENSMUSG00000030654	Arl6ip1	6091.45	-0.13744	0.0121472	0.12744	None	6125.56	6712.04	6008.22	7002.07	6257.28	6036.72	5175.81	5691.62	5813.76
ENSMUSG00000066643	Wdr35	896.191	-0.158134	0.0121479	0.12744	None	924.051	942.145	914.923	983.223	1008.85	894.514	808.658	811.662	777.694
ENSMUSG00000037905	Bri3bp	2304.47	-0.121596	0.0121654	0.127466	None	2382.66	2393.37	2414.24	2441.49	2405.03	2200.65	2140.86	2182.4	2179.54
ENSMUSG00000032936	Camkv	14511.9	0.120253	0.0121676	0.127466	None	14359.5	13539.1	14334.1	12961.7	13947.8	14509	16524.8	15211.9	15218.9
ENSMUSG00000033949	Trim36	176.484	0.228983	0.0121845	0.127552	None	154.008	142.022	169.246	140.604	164.139	198.781	235.445	192.682	191.432
ENSMUSG00000028410	Dnaja1	5964.21	-0.12649	0.0122859	0.128522	None	6297.45	5718.88	6644.39	6523.02	6073.13	5687.34	5470.86	5497.94	5764.91
ENSMUSG00000035215	Lsm7	545.988	0.177929	0.0123252	0.128842	None	501.769	480.074	563.489	481.066	480.406	553.173	646.728	581.042	626.144
ENSMUSG00000042286	Stab1	318.393	0.208117	0.012363	0.129145	None	256.35	319.049	284.731	235.009	317.268	342.345	396.382	394.35	320.051
ENSMUSG00000032621	Srek1	1375.65	-0.15611	0.0123863	0.129251	None	1469.54	1489.23	1393.79	1613.93	1349.14	1289.06	1172.26	1234.96	1368.94
ENSMUSG00000042197	Zfp451	1055.53	-0.167198	0.0123963	0.129251	None	1254.92	1123.17	973.661	1096.71	1209.02	999.928	958.667	988.37	895.346
ENSMUSG00000036760	Kcnk9	1366.39	-0.149784	0.0123995	0.129251	None	1526.17	1512.23	1330.07	1495.42	1381.17	1242.88	1297.43	1189.04	1323.08
ENSMUSG00000029392	Rilpl1	1008.25	-0.163618	0.0124309	0.129487	None	1094.95	1119.17	1149.88	942.046	1102.93	813.195	1014.3	943.445	894.348
ENSMUSG00000025780	Itih5	885.637	0.17097	0.0124397	0.129487	None	760.106	977.151	749.659	789.391	816.69	939.692	975.556	995.359	967.133
ENSMUSG00000031453	Rasa3	1540.7	0.144677	0.012456	0.129523	None	1344.34	1395.22	1508.28	1502.45	1503.27	1772.97	1639.17	1606.35	1594.27
ENSMUSG00000039841	Zfp800	214.488	-0.224846	0.0124607	0.129523	None	269.266	220.034	211.059	243.044	250.211	197.777	177.825	186.692	174.483
ENSMUSG00000034209	Rasl10a	528.467	-0.203001	0.0124711	0.129539	None	594.174	506.078	650.103	489.101	683.577	450.771	567.253	430.291	384.859
ENSMUSG00000036948	Trappc14	973.832	0.153053	0.0124934	0.129679	None	888.281	885.137	986.603	850.654	941.795	1018	1084.83	1092.2	1016.98
ENSMUSG00000066705	Fxyd6	1492.54	0.18647	0.0125219	0.129884	None	1136.68	1700.26	1222.55	1442.19	1335.13	1726.78	1507.04	1691.21	1671.05
ENSMUSG00000033352	Map2k4	4372.39	-0.127054	0.0125383	0.129963	None	4817.98	4649.72	4268.97	4796.6	4386.7	4114.16	3970.77	4057.31	4289.28
ENSMUSG00000003031	Cdkn1b	991.562	-0.157523	0.0125501	0.129994	None	1048.25	1030.16	1069.23	1148.93	982.83	922.625	848.396	896.522	977.103
ENSMUSG00000019590	Cyb561	960.838	-0.170356	0.0125726	0.130134	None	918.089	977.151	1098.11	1108.76	1050.89	959.771	790.776	890.532	853.47
ENSMUSG00000032511	Scn5a	60.0748	0.0557191	0.0126403	0.130587	None	40.7377	46.0071	19.9113	37.1596	63.0532	112.442	42.7178	132.781	45.864
ENSMUSG00000028423	Nfx1	1789.98	-0.13186	0.0126421	0.130587	None	2004.1	1781.27	1852.74	1912.21	1859.57	1681.61	1649.11	1674.24	1694.97
ENSMUSG00000058153	Sez6l	5952.19	0.111746	0.0126429	0.130587	None	5753.95	5823.9	5409.89	5658.3	5863.95	6387.09	6369.92	6208.76	6093.93
ENSMUSG00000039782	Cpeb2	1263.65	-0.144966	0.0126572	0.130644	None	1268.83	1325.2	1363.92	1424.12	1304.1	1215.78	1178.22	1092.2	1200.44
ENSMUSG00000013367	Iglon5	462.596	0.18681	0.0126873	0.130797	None	483.885	374.058	422.119	400.721	431.364	498.96	509.633	542.106	500.516
ENSMUSG00000097683	Gm26644	239.86	0.216013	0.0126898	0.130797	None	224.554	174.027	235.948	212.915	219.185	282.108	264.254	281.536	264.217
ENSMUSG00000021824	Ap3m1	1493.71	0.138336	0.0127132	0.130946	None	1478.48	1395.22	1328.08	1388.97	1464.24	1631.41	1649.11	1569.41	1538.44
ENSMUSG00000078117	Gm16485	138.903	-0.220118	0.0127529	0.131263	None	148.047	154.024	181.192	150.647	152.128	107.422	119.213	117.806	119.645
ENSMUSG00000027366	Sppl2a	1003.18	-0.160984	0.0127984	0.131639	None	1046.26	1048.16	1026.43	1081.65	1149.97	994.909	847.402	980.384	853.47
ENSMUSG00000044006	Cilp2	35.4947	0.0577369	0.0128341	0.131914	None	18.8785	37.0057	24.8891	19.082	28.0237	41.1617	57.6194	50.9161	41.8758
ENSMUSG00000057897	Camk2b	19558.5	-0.125795	0.0128435	0.131919	None	22762.4	19309	20747.5	19798	19963.9	17259.8	18978.6	18367.7	18839.1
ENSMUSG00000020219	Timm13	800.044	0.153545	0.0128825	0.132228	None	718.375	780.12	772.557	747.209	724.612	834.278	858.33	871.563	893.351
ENSMUSG00000064356	mt-Atp8	12634.1	0.125413	0.0129076	0.132367	None	11071.7	13175	11884	12355.1	11542.7	13296.2	13690.6	12755	13936.7
ENSMUSG00000025132	Arhgdia	4211.75	0.121364	0.0129211	0.132367	None	3764.76	3975.61	4330.7	3944.94	4058.43	4429.4	4478.42	4514.56	4408.93
ENSMUSG00000038976	Ppp1r9b	22503.8	0.107637	0.0129231	0.132367	None	21420.1	21322.3	22757.6	21287.4	21463.1	22949.2	23488.8	24061.3	23784.5
ENSMUSG00000015095	Fbxw5	1484.58	0.134733	0.0129406	0.132455	None	1426.81	1440.22	1368.9	1336.74	1445.22	1553.1	1583.54	1666.25	1540.43
ENSMUSG00000067889	Sptbn2	22863.9	0.119449	0.0129697	0.132579	None	22186.2	19901.1	23327	20901.8	22614.1	24143.9	24640.2	24762.2	23298.9
ENSMUSG00000025135	Anapc11	815.896	0.163062	0.0129707	0.132579	None	673.663	783.121	773.553	759.261	803.679	941.7	909.989	862.578	835.523
ENSMUSG00000025597	Klhl4	270.746	0.220908	0.0129948	0.132733	None	234.49	197.03	269.798	271.165	230.194	336.321	280.149	298.508	319.054
ENSMUSG00000046417	Lrrc75a	122.045	-0.220961	0.0130852	0.133407	None	153.015	148.023	124.445	142.613	128.108	95.3747	106.298	91.8486	108.678
ENSMUSG00000027775	Mfsd1	614.496	0.164295	0.01309	0.133407	None	561.386	588.091	600.325	545.342	554.468	623.449	665.603	703.84	687.96
ENSMUSG00000018572	Phf23	608.669	-0.159497	0.0131042	0.133407	None	643.855	658.102	671.01	637.739	639.54	537.11	565.266	559.078	566.321
ENSMUSG00000027223	Mapk8ip1	5810.79	0.12071	0.0131085	0.133407	None	5367.44	5265.81	5863.87	5404.21	5804.9	6280.68	6223.89	6220.74	5865.61
ENSMUSG00000027257	Pacsin3	370.918	0.188683	0.01311	0.133407	None	329.876	300.046	365.372	343.475	350.296	434.708	400.355	417.312	396.824
ENSMUSG00000058441	Panx2	2331.01	0.160212	0.0131151	0.133407	None	2191.89	1961.3	2421.21	1891.12	2355.99	2428.54	2652.48	2758.45	2318.13
ENSMUSG00000045962	Wnk1	4124.19	0.132739	0.0131661	0.133832	None	3470.65	4158.64	3973.29	4074.5	3865.26	4538.83	4257.87	4341.84	4436.85
ENSMUSG00000024870	Rab1b	2243.3	0.134584	0.0133038	0.135022	None	2019	2061.32	2347.54	2053.82	2133.8	2330.15	2396.17	2468.93	2378.95
ENSMUSG00000064225	Paqr9	1634.15	-0.125894	0.0133186	0.135022	None	1739.8	1721.27	1664.58	1720.39	1720.45	1546.07	1542.81	1522.49	1529.47
ENSMUSG00000039652	Cpeb3	1308.32	-0.160071	0.013324	0.135022	None	1426.81	1231.19	1608.83	1405.03	1320.11	1140.48	1187.16	1194.03	1261.26
ENSMUSG00000061046	Haghl	1236.35	0.15565	0.0133274	0.135022	None	1222.13	1016.16	1229.52	1111.78	1190	1334.24	1278.55	1450.61	1294.16
ENSMUSG00000032575	Manf	720.224	-0.170049	0.0133289	0.135022	None	690.554	756.117	849.215	746.205	829.701	675.654	694.413	632.956	607.2
ENSMUSG00000037563	Rps16	2394.33	0.143435	0.013341	0.135052	None	2030.92	2350.36	2415.24	2117.09	2347.98	2524.92	2528.3	2773.43	2460.7
ENSMUSG00000063760	Rnf217	324.707	-0.196934	0.0133635	0.135186	None	352.729	351.054	329.531	388.669	349.295	311.223	276.176	272.551	291.137
ENSMUSG00000033237	Arid2	868.922	-0.14822	0.0133974	0.135436	None	944.916	955.147	851.206	935.016	926.783	816.207	804.684	788.7	797.635
ENSMUSG00000078348	Sf3b5	583.505	0.181219	0.0134684	0.136061	None	513.693	549.085	547.56	469.014	582.492	623.449	752.032	625.968	588.256
ENSMUSG00000055639	Dach1	107.841	-0.216244	0.0135239	0.136528	None	131.156	120.019	121.459	124.535	119.101	86.3392	95.37	80.8667	91.7281
ENSMUSG00000028294	Cfap206	47.7495	-0.0767781	0.0135892	0.137093	None	54.6482	65.01	38.827	75.3235	62.0524	46.1814	22.8491	34.9424	29.9113
ENSMUSG00000024132	Eci1	333.806	0.197817	0.0136761	0.137828	None	281.19	298.046	298.669	323.389	309.261	407.601	328.828	393.351	363.921
ENSMUSG00000032002	Dcun1d5	635.694	-0.171103	0.0136826	0.137828	None	734.272	603.093	674.992	736.162	670.566	609.394	538.443	569.062	585.265
ENSMUSG00000034910	Pygo1	1480.84	-0.13034	0.0136902	0.137828	None	1624.54	1545.24	1533.17	1561.71	1517.28	1354.32	1387.83	1380.72	1422.78
ENSMUSG00000090622	A930033H14Rik	50.2628	0.0660205	0.0137018	0.137851	None	33.7825	44.0068	38.827	33.1424	37.0313	56.2209	43.7113	101.832	63.8108
ENSMUSG00000009394	Syn2	12511.4	-0.111265	0.0137176	0.137891	None	13064.9	13733.1	12162.8	12988.8	13231.2	11985.1	12232.2	11526	11678.4
ENSMUSG00000002489	Tiam1	1995.28	-0.166249	0.0137245	0.137891	None	2030.92	2449.38	1945.33	2365.16	1903.61	1799.07	1671.96	1766.09	2025.99
ENSMUSG00000073125	Xlr3b	72.7113	-0.0486076	0.0137516	0.137931	None	154.008	74.0114	73.6717	62.2674	91.0769	34.1341	88.4159	32.9457	43.8699
ENSMUSG00000026519	Tmem63a	707.46	0.190898	0.0137541	0.137931	None	602.123	526.081	816.362	652.804	619.523	784.08	780.842	775.721	809.6
ENSMUSG00000054051	Ercc6	689.042	-0.173527	0.0137566	0.137931	None	726.324	718.111	745.677	677.912	845.714	646.54	635.8	661.909	543.389
ENSMUSG00000052752	Traf7	938.959	0.178432	0.0138001	0.138274	None	980.686	767.118	803.419	784.369	966.816	1069.2	1149.41	1014.33	915.286
ENSMUSG00000002668	Dennd1c	31.8492	0.0642835	0.0138121	0.138299	None	20.8657	18.0028	21.9024	31.1337	21.0177	54.213	47.685	26.9556	44.867
ENSMUSG00000049721	Gal3st1	219.812	0.216828	0.0138278	0.138363	None	168.912	189.029	210.064	176.759	218.184	263.033	229.484	300.505	222.341
ENSMUSG00000041132	N4bp2l1	494.546	0.170085	0.0138569	0.138454	None	430.23	466.072	462.937	480.062	445.376	554.177	515.594	541.108	555.354
ENSMUSG00000057440	Mpp7	96.0468	-0.110686	0.0138591	0.138454	None	90.4179	84.013	128.428	170.733	104.088	98.3865	47.685	65.8914	74.7783
ENSMUSG00000006307	Kmt2b	1141.79	0.172843	0.0138651	0.138454	None	1248.96	941.145	915.918	1097.71	1069.9	1334.24	1238.82	1204.01	1225.37
ENSMUSG00000057069	Ero1b	447.481	-0.189926	0.0139586	0.139292	None	538.533	554.086	396.234	473.032	483.408	382.503	396.382	405.332	397.821
ENSMUSG00000044627	Swi5	1588.32	0.131446	0.0139733	0.139345	None	1429.79	1542.24	1527.19	1477.35	1546.31	1706.71	1648.11	1770.08	1647.12
ENSMUSG00000024072	Yipf4	934.135	-0.159098	0.0140243	0.13976	None	986.648	972.15	937.82	1065.58	1009.85	933.668	861.31	796.687	843.499
ENSMUSG00000037234	Hook3	1487.24	-0.150965	0.0140386	0.139807	None	1585.79	1540.24	1473.43	1751.52	1541.3	1488.85	1316.3	1284.88	1402.84
ENSMUSG00000020057	Dram1	25.1779	-0.037953	0.0141066	0.14039	None	29.8081	44.0068	34.8447	19.082	37.0313	10.0394	21.8556	16.972	12.9616
ENSMUSG00000083012	Fam220a	29.314	-0.0283263	0.0141621	0.140846	None	15.8976	76.0117	22.898	23.0992	67.0566	18.071	26.8228	7.98683	5.98226
ENSMUSG00000028854	Slc9a1	1236.1	0.161274	0.0141793	0.140922	None	1118.8	1199.19	1187.71	969.163	1237.04	1245.89	1490.16	1434.63	1242.32
ENSMUSG00000035992	Fnip1	1090.26	-0.153077	0.0142068	0.140939	None	1183.38	1112.17	1095.12	1263.43	1135.96	1076.23	963.634	959.418	1022.97
ENSMUSG00000022577	Ly6h	2918.93	0.119556	0.0142165	0.140939	None	2719.49	2893.45	2805.5	2654.4	2832.39	3001.79	3073.7	3254.63	3035
ENSMUSG00000049382	Krt8	42.1249	-0.0429779	0.0142182	0.140939	None	15.8976	96.0148	39.8225	94.4055	38.0321	37.1459	12.9147	17.9704	26.9202
ENSMUSG00000020755	Sap30bp	891.339	0.152633	0.0142193	0.140939	None	792.895	846.131	871.118	770.309	879.743	945.715	978.536	1026.31	911.298
ENSMUSG00000024232	Bambi	103.489	-0.118288	0.0142603	0.141211	None	146.06	123.019	105.53	97.4184	129.109	72.284	100.337	81.865	75.7753
ENSMUSG00000020156	Pwwp3a	712.649	0.153758	0.0142753	0.141211	None	685.586	626.097	661.054	660.838	690.583	796.128	744.085	805.672	743.795
ENSMUSG00000024319	Vps52	1512.32	0.129012	0.0142754	0.141211	None	1460.6	1359.21	1484.38	1434.16	1435.21	1608.32	1595.46	1624.32	1609.23
ENSMUSG00000051062	Fbll1	498.386	0.178725	0.014339	0.141687	None	460.038	444.069	488.821	384.652	488.412	509	610.964	588.031	511.484
ENSMUSG00000008348	Ubc	3502.44	0.133059	0.0143428	0.141687	None	3140.78	3168.49	3419.76	3268.04	3582.02	3974.62	3661.81	3854.64	3451.77
ENSMUSG00000096606	Tpbgl	95.0698	-0.124206	0.0143665	0.141826	None	123.207	117.018	109.512	93.4012	109.092	63.2485	71.5275	92.8469	75.7753
ENSMUSG00000053093	Myh7	265.918	0.227848	0.0143871	0.141934	None	195.74	295.046	197.121	265.139	200.169	316.242	244.386	330.455	348.965
ENSMUSG00000035048	Anapc13	324.684	0.196922	0.0144113	0.142078	None	277.215	261.04	310.616	312.342	307.259	404.59	347.703	355.414	345.974
ENSMUSG00000089837	Npcd	67.8238	0.0463232	0.0144721	0.142488	None	81.4754	32.0049	47.787	24.1035	56.0473	61.2406	130.14	107.822	69.7931
ENSMUSG00000103697	Gm38020	115.935	-0.185545	0.0144792	0.142488	None	152.021	97.015	146.348	126.544	147.124	99.3905	94.3766	96.8403	83.7517
ENSMUSG00000022401	Xpnpep3	375.583	-0.202959	0.0144819	0.142488	None	492.827	372.057	346.456	405.743	453.383	356.4	334.788	322.468	296.122
ENSMUSG00000006005	Tpr	1992.54	-0.151177	0.0144961	0.142532	None	1920.63	2410.37	2209.15	1928.28	2142.81	1686.63	1879.58	1950.78	1804.65
ENSMUSG00000051736	Fam229b	161.221	0.214334	0.0145101	0.142575	None	146.06	135.021	138.383	140.604	143.121	189.745	158.95	216.643	182.459
ENSMUSG00000026473	Glul	30856.5	0.115173	0.0145204	0.142581	None	28292.8	30989.8	30459.3	27841.6	29845.2	31107.2	32340.4	34681.8	32150.7
ENSMUSG00000022893	Adamts1	364.372	-0.196818	0.0145548	0.142754	None	368.627	414.064	360.394	451.941	397.336	364.432	302.998	298.508	321.048
ENSMUSG00000028581	Laptm5	745.166	0.14948	0.0145644	0.142754	None	662.733	723.112	701.872	692.976	708.598	810.183	801.704	813.659	791.653
ENSMUSG00000026470	Stx6	1746.62	0.12955	0.0145672	0.142754	None	1663.29	1662.26	1614.8	1603.89	1731.46	1883.4	1811.04	1970.75	1778.73
ENSMUSG00000030495	Slc7a10	598.189	-0.20741	0.0145784	0.142764	None	603.117	545.084	842.246	747.209	573.484	517.031	431.152	538.113	586.262
ENSMUSG00000039546	Ajap1	777.388	-0.159094	0.0145875	0.142764	None	830.652	842.13	781.517	791.399	906.766	739.907	716.268	737.784	650.073
ENSMUSG00000029641	Rasl11a	133.673	0.207271	0.0146295	0.143079	None	132.149	103.016	113.494	105.453	123.104	153.603	159.943	165.727	146.565
ENSMUSG00000021699	Pde4d	487.729	-0.178389	0.0146623	0.143306	None	497.795	593.092	470.901	555.385	520.439	456.795	429.165	423.302	442.688
ENSMUSG00000021094	Dhrs7	470.758	0.174553	0.014677	0.143354	None	399.428	408.063	489.817	437.881	429.363	522.051	511.62	517.147	521.454
ENSMUSG00000052681	Rap1b	1425.74	-0.140403	0.0146869	0.143356	None	1575.85	1529.24	1390.8	1587.82	1450.22	1344.28	1250.74	1328.81	1373.93
ENSMUSG00000002812	Flii	998.702	0.158482	0.0147165	0.143549	None	897.223	1022.16	853.198	877.77	1001.85	1103.33	1121.59	1107.17	1004.02
ENSMUSG00000031790	Mmp15	447.034	0.234456	0.0148074	0.144341	None	322.921	452.07	313.602	408.756	446.377	627.465	386.447	628.963	436.705
ENSMUSG00000057863	Rpl36	974.831	0.157864	0.014833	0.144494	None	820.716	922.142	1008.51	822.533	952.805	1019	1125.56	1097.19	1005.02
ENSMUSG00000028469	Npr2	967.242	0.149737	0.0148782	0.144839	None	941.935	851.131	871.118	954.098	908.767	1103.33	962.641	1073.23	1038.92
ENSMUSG00000037706	Cd81	5310.51	0.117427	0.0148886	0.144844	None	4821.95	5253.81	5007.68	4938.21	5326.5	5737.54	5546.36	5823.4	5339.17
ENSMUSG00000040389	Wdr47	2668.82	-0.141579	0.0149244	0.145097	None	3064.27	2482.38	2860.25	2711.65	2995.53	2532.95	2515.38	2529.83	2327.1
ENSMUSG00000090223	Pcp4	1416.82	0.158637	0.0149427	0.145179	None	1196.3	1500.23	1259.39	1363.86	1271.07	1539.05	1364.98	1667.25	1589.29
ENSMUSG00000014956	Ppp1cb	6405.02	-0.116554	0.0149579	0.145231	None	6611.43	7027.08	6859.43	6411.54	6542.52	5660.24	6332.17	6020.07	6180.68
ENSMUSG00000026153	Fam135a	573.904	-0.163171	0.0150076	0.145585	None	584.238	673.104	587.382	629.705	600.507	523.055	518.574	514.152	534.416
ENSMUSG00000025128	Bhlhe22	1781.89	-0.156009	0.0150142	0.145585	None	2086.57	1713.26	1963.25	1979.5	1774.5	1579.2	1790.17	1412.67	1737.85
ENSMUSG00000032564	Cpne4	2067.86	-0.152222	0.0150255	0.145599	None	2488.97	2136.33	2127.52	2111.07	2153.82	1773.97	2175.63	1712.18	1931.27
ENSMUSG00000031715	Smarca5	1548.9	-0.145098	0.0150383	0.145627	None	1703.04	1595.25	1558.06	1792.7	1556.31	1484.83	1439.49	1301.85	1508.53
ENSMUSG00000020273	Papolg	402.495	-0.174011	0.0150568	0.14571	None	468.981	414.064	448.003	426.833	418.353	340.337	363.598	366.396	375.886
ENSMUSG00000031075	Ano1	71.4878	0.109457	0.0151004	0.145957	None	56.6354	49.0076	48.7826	63.2718	66.0558	114.45	62.5866	107.822	74.7783
ENSMUSG00000104918	Gm42944	25.6347	-0.0520469	0.0151067	0.145957	None	24.8401	35.0054	39.8225	34.1467	30.0254	16.0631	16.8884	15.9737	17.9468
ENSMUSG00000096883	Shisa8	32.0771	-0.0442059	0.0151197	0.145957	None	21.8593	55.0085	56.7471	49.2114	26.022	16.0631	14.9016	19.9671	28.9143
ENSMUSG00000018411	Mapt	7563.08	-0.104285	0.0151275	0.145957	None	7832.57	8162.26	7936.63	7656.89	7729.53	6868.99	7157.72	7409.78	7313.32
ENSMUSG00000072214	Septin5	8629.48	0.108138	0.0151318	0.145957	None	7939.88	8460.31	8646.47	8067.65	8269.98	8825.67	8956.83	9420.47	9078.09
ENSMUSG00000022032	Scara5	40.3159	-0.0426404	0.0152124	0.146638	None	26.8273	119.018	26.8802	56.2416	40.0338	25.0986	21.8556	19.9671	26.9202
ENSMUSG00000031906	Smpd3	1883.42	-0.124323	0.0152335	0.146742	None	2072.66	1979.31	1926.41	1908.2	1988.68	1719.76	1835.87	1763.09	1756.79
ENSMUSG00000028557	Rnf11	4502.18	-0.114022	0.015243	0.146742	None	4674.9	4578.71	4713	4925.15	4565.86	4353.1	4102.9	4223.04	4383.01
ENSMUSG00000028249	Sdcbp	4399.41	-0.118976	0.0153062	0.147243	None	4931.25	4734.73	4503.93	4579.67	4336.66	3841.09	4037.33	4242.01	4387.99
ENSMUSG00000048109	Rbm15	207.783	-0.197736	0.0153151	0.147243	None	248.401	205.032	246.9	220.949	231.195	172.678	196.701	169.72	178.471
ENSMUSG00000028412	Slc44a1	2185.48	0.133638	0.0153544	0.147525	None	1857.04	2073.32	2153.4	2058.84	2184.85	2464.68	2338.55	2334.15	2204.46
ENSMUSG00000028969	Cdk5	1441.12	0.133775	0.0154033	0.147832	None	1348.32	1365.21	1335.05	1328.71	1429.21	1576.19	1645.13	1475.57	1466.65
ENSMUSG00000017291	Taok1	2855.33	-0.11406	0.0154065	0.147832	None	2947.03	2920.45	2951.84	3027	3041.57	2802.01	2673.34	2687.57	2647.15
ENSMUSG00000021027	Ralgapa1	2923.58	-0.128323	0.0154629	0.148277	None	3106	3119.48	2797.53	3164.59	3168.68	2911.44	2774.67	2618.68	2651.14
ENSMUSG00000021936	Mapk8	1940.23	-0.132212	0.015474	0.148287	None	2071.66	2065.32	1993.12	2120.11	1958.65	1802.08	1904.42	1658.27	1888.4
ENSMUSG00000024158	Hagh	1188.76	0.145163	0.0154991	0.148431	None	1135.69	1119.17	1168.79	1002.31	1138.96	1182.65	1316.3	1383.72	1251.29
ENSMUSG00000026575	Nme7	1312.9	0.143611	0.0155238	0.14857	None	930.012	1081.17	1367.9	890.826	1268.07	1474.79	1812.03	1646.29	1345.01
ENSMUSG00000030075	Cntn3	361.746	-0.18526	0.015617	0.149366	None	423.275	357.055	365.372	413.777	409.346	352.384	312.933	313.483	308.087
ENSMUSG00000023959	Clic5	165.662	-0.199506	0.0156445	0.14953	None	182.823	197.03	183.184	181.781	180.152	134.529	129.147	156.742	145.568
ENSMUSG00000022656	Nectin3	744.638	-0.170605	0.0156545	0.14953	None	894.243	731.113	804.415	852.662	730.617	650.556	713.288	591.026	733.824
ENSMUSG00000078619	Smarcd2	400.012	-0.175403	0.0156723	0.149544	None	472.955	445.069	440.039	383.648	434.367	313.231	383.467	372.386	354.948
ENSMUSG00000025357	Dgka	216.887	0.197823	0.015689	0.149544	None	192.759	186.029	194.135	170.733	218.184	249.982	269.222	253.582	217.356
ENSMUSG00000036896	C1qc	558.92	0.183853	0.0156948	0.149544	None	476.929	454.07	566.475	438.885	591.5	640.516	671.564	660.91	529.43
ENSMUSG00000048039	Isg20l2	248.4	-0.190141	0.0157025	0.149544	None	261.318	273.042	306.633	261.122	264.223	200.789	227.497	216.643	224.335
ENSMUSG00000019039	Dalrd3	1228.03	0.157805	0.0157068	0.149544	None	1217.16	1173.18	981.625	1153.96	1191.01	1405.52	1214.97	1440.62	1274.22
ENSMUSG00000027273	Snap25	45327.5	-0.0975921	0.015721	0.149584	None	48100.3	48417.5	45144.8	46276.8	46689.4	42470.9	43532.4	43747.9	43567.8
ENSMUSG00000055723	Rras2	381.006	-0.177421	0.0157317	0.149589	None	397.441	443.068	424.11	422.816	380.321	319.254	353.664	319.473	368.906
ENSMUSG00000019804	Snx3	2310.47	0.12749	0.0157559	0.149617	None	2056.76	2302.36	2244.99	2096	2254.9	2420.51	2411.07	2619.68	2387.92
ENSMUSG00000028976	Slc2a5	87.2902	0.0929972	0.0157635	0.149617	None	62.597	96.0148	64.7116	55.2373	75.0634	91.3589	137.094	104.827	98.7074
ENSMUSG00000022680	Pdxdc1	1841.86	0.136663	0.0157652	0.149617	None	1642.43	1804.28	1711.37	1647.07	1881.59	2024.96	2003.76	2042.63	1818.61
ENSMUSG00000028337	Coro2a	429.703	-0.177352	0.0158024	0.149813	None	440.166	556.086	456.963	419.803	469.396	344.353	403.336	399.342	377.88
ENSMUSG00000063434	Sorcs3	835.25	0.149555	0.0158156	0.149813	None	806.805	731.113	765.588	781.356	824.696	949.731	913.963	889.533	854.467
ENSMUSG00000001542	Ell2	451.844	-0.193833	0.0158163	0.149813	None	465.006	486.075	463.932	586.519	466.394	449.767	333.795	396.347	418.758
ENSMUSG00000025782	Taf3	383.138	-0.181364	0.0158642	0.150169	None	466	395.061	460.946	357.536	426.36	289.136	328.828	396.347	328.027
ENSMUSG00000068617	Efcab1	255.931	-0.204465	0.0159014	0.150425	None	280.196	286.044	256.855	330.419	262.221	239.943	184.779	225.628	237.296
ENSMUSG00000002996	Hbp1	514.302	-0.168723	0.0159455	0.150745	None	521.641	602.093	560.502	577.48	509.43	445.751	441.086	467.23	503.507
ENSMUSG00000028630	Dyrk2	1330.38	-0.141413	0.0159871	0.151041	None	1461.59	1389.21	1302.2	1410.06	1474.24	1294.08	1299.42	1166.08	1176.51
ENSMUSG00000038695	Josd2	732.848	0.172324	0.0160099	0.151132	None	637.893	581.09	814.371	622.674	705.596	795.124	825.547	848.601	764.733
ENSMUSG00000030704	Rab6a	11628.8	-0.122194	0.016022	0.151132	None	11953	12588.9	11506.7	13249.9	11588.8	11334.5	10463.9	10492.7	11481
ENSMUSG00000035722	Abca7	344.527	-0.194039	0.0160275	0.151132	None	361.671	314.048	429.088	372.6	415.351	329.294	302.998	302.501	273.19
ENSMUSG00000021374	Nup153	868.971	-0.164893	0.0160424	0.151176	None	963.795	916.141	824.326	926.982	1032.87	869.416	825.547	752.759	708.898
ENSMUSG00000048701	Ccdc6	1188.38	-0.139376	0.0160709	0.151348	None	1269.82	1288.2	1305.18	1166.01	1259.06	1021.01	1172.26	1114.16	1099.74
ENSMUSG00000050919	Zfp366	133.095	-0.0611955	0.0161015	0.151539	None	154.008	235.036	139.379	92.3969	173.146	67.2643	143.055	108.821	84.7487
ENSMUSG00000040136	Abcc8	585.587	-0.178827	0.0161159	0.151578	None	771.036	522.081	647.116	605.601	643.543	504.984	565.266	499.177	511.484
ENSMUSG00000014361	Mertk	908.209	0.13912	0.0161308	0.151621	None	851.518	897.138	840.255	840.611	845.714	945.715	988.47	978.387	986.077
ENSMUSG00000041842	Fhdc1	74.6519	0.0735253	0.0161971	0.152147	None	38.7505	47.0073	37.8314	77.3322	73.0617	183.722	80.4684	68.8864	64.8079
ENSMUSG00000050721	Plekho2	266.754	0.201856	0.016231	0.152369	None	250.388	199.031	235.948	238.022	265.224	339.333	275.182	328.458	269.202
ENSMUSG00000036990	Otud4	1217.88	-0.142928	0.0162727	0.152663	None	1212.2	1324.2	1274.32	1393.99	1239.05	1174.61	1091.79	1077.22	1173.52
ENSMUSG00000047361	Gm973	163.777	0.197525	0.0163818	0.153588	None	147.053	140.022	131.414	131.565	159.134	197.777	164.911	233.615	168.5
ENSMUSG00000075318	Scn2a	5398.51	-0.124692	0.0164319	0.15396	None	5834.44	5584.86	5169.96	6054	5665.78	5425.31	4964.21	4830.04	5058
ENSMUSG00000015994	Fnta	932.607	0.151951	0.016449	0.154022	None	763.087	922.142	921.891	848.645	889.751	1013.98	955.687	1093.2	985.079
ENSMUSG00000017723	Wfdc2	35.923	-0.0162521	0.0164742	0.154104	None	15.8976	110.017	19.9113	111.479	23.0194	16.0631	2.98031	7.98683	15.9527
ENSMUSG00000042532	Golga7b	1505.57	0.126694	0.0164787	0.154104	None	1353.29	1459.23	1496.33	1414.07	1419.2	1575.19	1634.2	1586.38	1612.22
ENSMUSG00000020423	Btg2	255.955	-0.185495	0.0165227	0.154418	None	305.036	257.04	287.718	283.216	270.228	218.86	216.569	231.618	233.308
ENSMUSG00000107023	Gm42715	206.379	-0.0326275	0.0165411	0.154492	None	103.335	340.052	498.777	217.936	243.205	97.3826	109.278	132.781	114.66
ENSMUSG00000030125	Lrrc23	90.6939	0.126334	0.0165599	0.154569	None	73.5266	79.0122	44.8003	93.4012	75.0634	151.596	105.304	87.8552	105.687
ENSMUSG00000016494	Cd34	791.662	-0.172671	0.0165778	0.154639	None	975.718	932.144	799.437	850.654	741.626	603.37	657.656	753.757	810.597
ENSMUSG00000045287	Rtn4rl1	1804.58	0.131916	0.0166123	0.154703	None	1779.54	1699.26	1648.65	1606.9	1798.52	1910.51	2061.38	1909.85	1826.58
ENSMUSG00000029571	Tmem106b	4257.6	-0.119401	0.016613	0.154703	None	4382.78	4501.69	4188.33	4554.56	4633.91	4268.77	4061.17	3872.62	3854.57
ENSMUSG00000025795	Rassf3	344.418	-0.186587	0.0166162	0.154703	None	329.876	379.059	439.043	398.713	341.288	291.144	283.13	304.498	333.013
ENSMUSG00000031885	Cbfb	504.724	-0.175483	0.0166346	0.154776	None	487.859	615.095	520.68	585.515	520.439	465.83	415.257	458.244	473.596
ENSMUSG00000018143	Mafk	257.6	0.184373	0.0166752	0.155056	None	218.593	269.042	228.98	208.897	227.192	261.025	293.064	317.477	294.128
ENSMUSG00000035370	Gm49322	56.0243	-0.0632919	0.0167115	0.155296	None	84.4562	90.0139	49.7782	57.2459	61.0516	31.1223	35.7638	51.9144	42.8729
ENSMUSG00000005225	Plekha8	355.159	-0.177703	0.0167229	0.155304	None	351.735	414.064	400.216	369.587	396.335	310.219	352.67	294.514	307.09
ENSMUSG00000031971	Ccsap	1038.95	-0.133184	0.0167399	0.155364	None	1067.13	1136.18	1114.04	1066.58	1095.93	940.696	984.497	977.389	968.13
ENSMUSG00000029713	Gnb2	3960.3	0.126131	0.0167676	0.155523	None	3806.49	4071.63	3706.48	3511.08	3686.11	3863.18	4477.42	4232.02	4288.29
ENSMUSG00000067288	Rps28	899.552	0.171576	0.0167938	0.155581	None	673.663	894.138	922.887	718.084	903.763	967.802	1053.04	1065.24	897.34
ENSMUSG00000042272	Sestd1	1096.12	-0.137967	0.0167989	0.155581	None	1196.3	1112.17	1145.89	1211.2	1124.95	1034.06	1038.14	954.426	1047.89
ENSMUSG00000002963	Pnkp	367.651	0.169935	0.016811	0.155581	None	337.825	318.049	352.429	318.367	354.299	405.593	440.093	396.347	385.856
ENSMUSG00000007653	Gabrb2	1656.84	-0.141133	0.0168207	0.155581	None	1894.8	1648.25	1681.51	1816.8	1730.46	1566.15	1372.93	1649.28	1551.4
ENSMUSG00000020953	Coch	157.891	-0.105798	0.0168267	0.155581	None	173.88	252.039	108.516	256.1	145.123	139.548	86.4291	113.812	145.568
ENSMUSG00000114584	Gm47694	79.8832	-0.115616	0.0168503	0.155701	None	97.3731	81.0125	106.525	102.44	79.0668	59.2327	57.6194	61.8979	73.7813
ENSMUSG00000022723	Crybg3	213.057	0.199968	0.0168891	0.155962	None	154.008	195.03	209.068	191.824	195.165	256.006	222.53	259.572	234.305
ENSMUSG00000019767	Ccdc170	33.196	-0.059588	0.0169053	0.156014	None	26.8273	49.0076	41.8137	46.1984	44.0372	27.1065	18.8753	23.9605	20.9379
ENSMUSG00000052727	Map1b	17202.9	-0.124411	0.0169286	0.156131	None	17183.4	18023.8	16981.3	19119.1	18961	17928.4	15755.9	15542.4	15330.5
ENSMUSG00000046159	Chrm3	997.001	-0.15971	0.0169393	0.156132	None	1197.29	1082.17	989.59	1077.63	1000.85	853.353	1013.31	795.688	963.145
ENSMUSG00000026970	Rbms1	331.941	-0.182399	0.0169904	0.156384	None	328.883	384.059	344.465	364.566	391.33	318.25	266.241	318.475	271.196
ENSMUSG00000081221	Gm14760	24.3845	-0.0335643	0.0169982	0.156384	None	63.5906	16.0025	30.8625	21.0906	33.0279	11.0434	13.9081	17.9704	11.9645
ENSMUSG00000057766	Ankrd29	573.079	0.178813	0.0169985	0.156384	None	500.776	477.074	516.697	552.373	577.488	731.875	574.207	655.919	571.306
ENSMUSG00000028601	Echdc2	270.463	-0.189624	0.0170128	0.156418	None	332.857	240.037	336.5	301.294	284.24	227.895	234.451	231.618	245.273
ENSMUSG00000054604	Cggbp1	1324.4	-0.135013	0.0170275	0.156456	None	1335.4	1468.23	1332.06	1462.28	1383.17	1281.03	1191.13	1220.99	1245.31
ENSMUSG00000038042	Ptpdc1	774.542	0.149925	0.0171245	0.157249	None	755.138	713.11	737.712	654.813	748.632	790.104	872.238	890.532	808.603
ENSMUSG00000055044	Pdlim1	117.991	0.0993372	0.0171383	0.157277	None	86.4434	83.0128	129.423	75.3235	109.092	129.509	198.688	126.791	123.633
ENSMUSG00000035513	Ntng2	558.147	-0.171774	0.0172389	0.158088	None	700.49	604.093	587.382	521.239	629.532	438.724	600.036	468.228	473.596
ENSMUSG00000047935	Sox1ot	438.389	0.198895	0.0172481	0.158088	None	398.435	409.063	314.598	405.743	429.363	563.213	398.368	581.042	445.679
ENSMUSG00000000276	Dgke	1685.24	-0.126033	0.0172741	0.158143	None	1837.17	1794.28	1656.62	1827.85	1731.46	1596.27	1533.87	1575.4	1614.21
ENSMUSG00000031659	Adcy7	83.6372	0.115138	0.0172756	0.158143	None	65.5778	72.0111	73.6717	57.2459	78.0659	94.3708	116.232	105.826	89.734
ENSMUSG00000039194	Rlbp1	355.576	-0.178255	0.0173165	0.158239	None	414.332	351.054	423.114	379.631	372.314	295.16	283.13	355.414	326.033
ENSMUSG00000032323	Cyp11a1	23.5109	-0.0434491	0.0173172	0.158239	None	43.7185	17.0026	34.8447	30.1294	28.0237	14.0552	16.8884	11.9802	14.9557
ENSMUSG00000062563	Cys1	238.053	-0.185088	0.0173183	0.158239	None	278.209	244.038	290.704	260.117	248.21	188.742	244.386	171.717	216.359
ENSMUSG00000024548	Setbp1	831.354	-0.148761	0.017372	0.158525	None	884.306	879.136	823.331	923.969	908.767	821.226	781.835	715.82	743.795
ENSMUSG00000026173	Plcd4	385.752	0.181288	0.0173789	0.158525	None	330.87	300.046	409.176	326.402	380.321	442.739	435.126	453.253	393.832
ENSMUSG00000028194	Ddah1	1957.38	0.13148	0.0173819	0.158525	None	1840.15	1917.3	1797.99	1824.84	1879.59	2083.18	1925.28	2293.22	2054.91
ENSMUSG00000041763	Tpp2	1158.71	-0.143867	0.0173931	0.158529	None	1262.87	1224.19	1109.06	1295.56	1252.06	1151.52	1081.85	1002.35	1048.89
ENSMUSG00000081058	H3c15	75.4773	0.0840627	0.0174248	0.15872	None	52.6609	39.006	69.6894	58.2502	76.0642	123.485	68.5472	121.799	69.7931
ENSMUSG00000113679	Gm10432	56.3404	0.0809268	0.0174774	0.159032	None	57.629	33.0051	45.7959	39.1682	48.0406	69.2722	82.4553	66.8897	64.8079
ENSMUSG00000035725	Prkx	268.287	-0.181874	0.0174807	0.159032	None	274.234	321.05	293.691	289.242	291.246	229.903	260.281	216.643	238.294
ENSMUSG00000057322	Rpl38	1404.7	0.131936	0.0175359	0.159436	None	1283.73	1350.21	1433.61	1251.37	1308.1	1401.51	1540.82	1551.44	1521.49
ENSMUSG00000053646	Plxnb1	2352.94	0.149724	0.017554	0.159436	None	2031.92	2373.37	2198.2	2070.89	2300.94	2513.88	2994.22	2275.25	2417.83
ENSMUSG00000048721	Fndc9	36.6275	0.0664096	0.0175641	0.159436	None	22.8529	26.004	24.8891	27.1165	36.0304	61.2406	44.7047	50.9161	35.8936
ENSMUSG00000041238	Rbbp8	81.9377	-0.10067	0.0175729	0.159436	None	89.4243	83.0128	88.6051	144.621	82.0693	80.3155	47.685	50.9161	70.7901
ENSMUSG00000038132	Rbm24	310.623	0.19536	0.0175792	0.159436	None	245.42	291.045	270.793	332.428	249.21	380.495	318.893	319.473	387.85
ENSMUSG00000041846	Ppp4r3a	912.351	-0.147498	0.0176384	0.159794	None	920.076	924.143	1069.23	986.236	947.8	837.289	873.232	794.69	858.455
ENSMUSG00000027660	Skil	1590.06	-0.146597	0.0176403	0.159794	None	1649.38	1797.28	1679.51	1804.75	1512.28	1404.52	1349.09	1482.56	1631.16
ENSMUSG00000003528	Slc25a1	605.863	0.162124	0.0176662	0.15993	None	612.059	509.079	591.364	522.243	559.472	622.445	740.111	634.953	661.04
ENSMUSG00000021279	Cdc42bpb	3227.75	0.157209	0.0177301	0.160352	None	2728.43	3338.52	2650.19	2966.74	3320.8	3852.13	3854.54	3192.74	3145.67
ENSMUSG00000074345	Tnfaip8l3	782.679	-0.146207	0.0177346	0.160352	None	831.646	857.132	796.45	838.602	825.697	725.852	753.026	687.866	727.842
ENSMUSG00000022607	Ptk2	2140.67	0.128456	0.0177772	0.160638	None	1986.21	1935.3	2218.11	1958.41	2040.72	2217.71	2439.88	2204.37	2265.28
ENSMUSG00000042642	Flad1	597.19	0.163388	0.0177926	0.160679	None	596.162	508.078	589.373	503.161	549.464	602.367	746.072	626.966	653.064
ENSMUSG00000059070	Rpl18	1803.8	0.127203	0.0178201	0.160829	None	1566.91	1753.27	1739.25	1732.44	1762.49	2002.87	1868.66	1945.79	1862.48
ENSMUSG00000032423	Syncrip	1820.03	-0.145403	0.0178437	0.160943	None	2109.42	1739.27	2000.09	2046.79	1769.49	1631.41	1698.78	1558.43	1826.58
ENSMUSG00000012848	Rps5	2620.6	0.118687	0.0179061	0.161398	None	2370.74	2614.4	2570.54	2390.27	2538.14	2699.61	2787.59	2884.24	2729.91
ENSMUSG00000027634	Ndrg3	9295.87	-0.107109	0.0179321	0.161398	None	9865.48	9967.54	9588.27	9388.32	9481.01	8425.1	9194.26	8744.58	9008.29
ENSMUSG00000019173	Rab5c	2382.82	0.12768	0.0179432	0.161398	None	2180.96	2309.36	2334.6	2110.06	2364	2475.73	2522.34	2726.5	2421.82
ENSMUSG00000096014	Sox1	358.765	0.210092	0.0179545	0.161398	None	288.145	299.046	282.74	349.501	348.294	504.984	291.077	502.172	362.924
ENSMUSG00000056755	Grm7	854.933	-0.139656	0.017958	0.161398	None	953.859	877.135	908.949	873.753	913.772	770.025	828.527	783.708	784.674
ENSMUSG00000090071	Cdk5r2	3389.05	0.127119	0.0179744	0.161398	None	3184.5	2892.45	3574.07	3180.66	3240.74	3609.18	3543.59	3703.89	3572.41
ENSMUSG00000028758	Kif17	359.013	0.175472	0.0179751	0.161398	None	339.812	326.05	304.642	304.307	359.303	409.609	438.106	387.361	361.927
ENSMUSG00000052949	Rnf157	6059.13	0.104573	0.0179944	0.161398	None	5902	5983.92	5719.51	5575.95	5907.99	6183.29	6562.65	6431.4	6265.42
ENSMUSG00000049176	Frmpd4	1960.78	-0.124386	0.018008	0.161398	None	2035.89	2003.31	1994.11	2144.21	2106.78	1961.71	1759.38	1844.96	1796.67
ENSMUSG00000037971	1110032A03Rik	540.658	0.170805	0.0180229	0.161398	None	459.044	524.081	500.768	429.846	547.462	584.296	578.181	705.836	536.41
ENSMUSG00000039795	Zfand1	383.453	0.173168	0.0180253	0.161398	None	357.697	372.057	318.58	371.596	335.283	428.684	434.132	390.356	442.688
ENSMUSG00000038172	Ttc39b	1135.36	0.149148	0.0180257	0.161398	None	1214.18	968.149	969.678	1088.68	1055.89	1265.97	1142.45	1282.88	1230.35
ENSMUSG00000038871	Bpgm	1246.66	0.138483	0.0180412	0.161439	None	1160.53	1211.19	1224.54	1080.64	1177.99	1242.88	1473.27	1318.83	1330.06
ENSMUSG00000056174	Col8a2	158.759	-0.0322835	0.0180575	0.161487	None	150.034	382.059	94.5785	312.342	157.133	104.41	44.7047	85.8584	97.7103
ENSMUSG00000021765	Fst	23.1983	-0.0359014	0.0180688	0.16149	None	31.7953	46.0071	20.9068	38.1639	17.0144	10.0394	7.9475	14.9753	21.935
ENSMUSG00000009090	Ap1b1	3057.14	0.118108	0.0180908	0.161588	None	3100.04	2767.43	2875.19	2826.14	3006.54	3233.7	3358.81	3211.7	3134.71
ENSMUSG00000059898	Dsc3	29.7383	-0.0452642	0.0181294	0.161835	None	38.7505	56.0086	30.8625	39.1682	26.022	14.0552	16.8884	18.9687	26.9202
ENSMUSG00000025001	Hells	47.6082	-0.0736688	0.0183002	0.163258	None	52.6609	64.0099	51.7693	64.2761	55.0465	37.1459	43.7113	23.9605	35.8936
ENSMUSG00000022664	Slc35a5	898.065	-0.148335	0.0183204	0.163258	None	989.628	1014.16	882.069	999.292	895.756	808.175	852.369	762.742	878.396
ENSMUSG00000038838	Vars2	409.619	-0.173866	0.018322	0.163258	None	493.821	488.075	385.283	443.907	416.352	341.341	373.533	355.414	388.847
ENSMUSG00000020484	Xbp1	1239.6	-0.141406	0.0183381	0.163262	None	1188.35	1396.22	1298.21	1279.5	1407.19	1197.71	1162.32	1159.09	1067.83
ENSMUSG00000035877	Zhx3	1571.23	-0.138176	0.0183447	0.163262	None	1688.13	1709.26	1552.08	1547.65	1815.53	1482.83	1509.03	1505.52	1331.05
ENSMUSG00000047412	Zbtb44	434.15	-0.161765	0.01836	0.163299	None	464.013	462.071	499.773	462.989	449.379	372.463	369.559	419.309	407.791
ENSMUSG00000006442	Srm	696.906	0.151722	0.0183755	0.163339	None	677.637	652.101	647.116	587.524	677.572	716.816	774.881	814.657	723.854
ENSMUSG00000026701	Prdx6	3404.62	0.121245	0.018392	0.163387	None	3051.35	3240.5	3278.39	3145.51	3476.94	3763.79	3605.18	3718.87	3361.04
ENSMUSG00000049929	Lpar4	62.239	-0.0926536	0.0184058	0.163411	None	83.4626	68.0105	73.6717	78.3365	64.0541	45.1775	49.6719	42.9292	54.8374
ENSMUSG00000063972	Nr6a1	152.097	-0.151514	0.0184659	0.163846	None	193.753	193.03	156.303	158.682	157.133	108.426	123.186	140.768	137.592
ENSMUSG00000028937	Acot7	4377.32	0.117696	0.0185005	0.164054	None	4172.14	4187.65	4212.23	3893.72	4393.71	4550.88	4961.23	4628.37	4395.97
ENSMUSG00000044550	Tceal3	2069.11	0.122469	0.0185155	0.164089	None	1867.97	1958.3	2063.8	1891.12	2053.73	2204.66	2217.35	2262.27	2102.77
ENSMUSG00000041263	Rusc1	2103.85	0.119064	0.0185407	0.164213	None	2009.06	2022.31	2018.01	1994.57	1975.67	2181.57	2109.07	2363.1	2261.3
ENSMUSG00000049939	Lrrc4	1852.12	-0.118228	0.0185936	0.164582	None	1987.21	1999.31	1875.64	1910.2	1917.62	1699.68	1726.59	1789.05	1763.77
ENSMUSG00000032374	Plod2	138.018	-0.136392	0.0186081	0.164612	None	192.759	152.023	147.343	169.729	129.109	99.3905	87.4225	129.786	134.601
ENSMUSG00000022285	Ywhaz	22293.8	-0.110267	0.0186396	0.164792	None	22927.4	24128.7	22483.8	24341.6	22052.6	21132	20608.9	20710.9	22258
ENSMUSG00000057278	Snrpg	203.204	0.180023	0.0186884	0.16502	None	188.785	159.025	198.117	158.682	192.162	221.872	272.202	222.633	215.362
ENSMUSG00000033020	Polr2f	392.41	0.179102	0.0186895	0.16502	None	283.177	371.057	409.176	332.428	373.315	441.735	499.699	407.328	413.773
ENSMUSG00000021068	Nin	1083.19	-0.154797	0.0187016	0.16502	None	1343.35	1114.17	1121	1018.37	1219.03	905.558	1128.55	967.405	931.239
ENSMUSG00000041468	Gpr12	331.006	-0.17003	0.0187229	0.16502	None	402.409	368.057	355.416	313.346	371.314	260.022	329.821	295.513	283.161
ENSMUSG00000003039	Fam32a	1529.55	0.127958	0.0187282	0.16502	None	1389.06	1504.23	1527.19	1388.97	1436.21	1548.08	1693.81	1634.31	1644.13
ENSMUSG00000067879	Vxn	5603.59	0.121479	0.0187326	0.16502	None	5663.54	4989.77	5342.19	5654.29	5006.23	5924.27	5696.37	5835.38	6320.26
ENSMUSG00000028838	Extl1	1132.64	-0.145748	0.0187467	0.165045	None	1212.2	1118.17	1360.93	1118.81	1221.03	978.846	1141.46	1018.32	1023.96
ENSMUSG00000110618	Gm39822	64.106	0.0829562	0.0187972	0.165324	None	52.6609	56.0086	57.7427	42.1812	51.0431	64.2524	83.4488	90.8502	78.7665
ENSMUSG00000000948	Gm38393	215.794	-0.187901	0.0188009	0.165324	None	262.311	190.029	267.806	260.117	221.187	186.734	173.852	180.702	199.409
ENSMUSG00000039990	Edrf1	536.021	-0.1719	0.0188594	0.16574	None	728.311	496.077	553.533	565.429	573.484	460.81	491.752	473.22	481.572
ENSMUSG00000087038	2900079G21Rik	134.244	0.182343	0.0189126	0.166108	None	103.335	101.016	139.379	116.5	121.102	164.647	165.904	146.758	149.557
ENSMUSG00000047230	Cldn2	198.437	-0.0153344	0.0189365	0.166219	None	78.4946	938.145	59.7338	378.626	122.103	65.2564	19.8688	51.9144	71.7872
ENSMUSG00000024292	Cyp4f14	140.554	0.177972	0.0190111	0.166729	None	138.111	123.019	114.49	115.496	124.105	154.607	163.917	169.72	161.521
ENSMUSG00000031409	Tceal6	1054.79	0.136759	0.0190173	0.166729	None	1031.36	909.14	1030.41	1023.4	972.822	1141.48	1080.86	1148.11	1155.57
ENSMUSG00000061589	Dot1l	1406.91	-0.147158	0.019079	0.167171	None	1759.67	1391.21	1509.27	1445.21	1401.18	1162.57	1322.27	1296.86	1373.93
ENSMUSG00000069495	Epc2	1075.14	-0.150698	0.0191441	0.167617	None	1257.9	1130.17	1096.11	1198.15	1054.89	943.708	869.258	1059.25	1066.84
ENSMUSG00000060802	B2m	1450.52	0.150925	0.0191526	0.167617	None	1209.21	1385.21	1302.2	1478.35	1397.18	1767.95	1404.72	1595.37	1514.51
ENSMUSG00000047459	Dynlrb1	1931.23	0.134481	0.0191761	0.167723	None	1699.06	1896.29	1816.9	1729.43	1964.66	2118.32	2006.74	2236.31	1913.33
ENSMUSG00000042106	Inka1	87.3975	0.0966496	0.0191954	0.167792	None	71.5394	78.012	78.6495	55.2373	78.0659	88.3471	119.213	120.801	96.7133
ENSMUSG00000001211	Agpat3	4875.16	0.116166	0.0192088	0.167809	None	4597.4	4755.73	4845.41	4292.44	4747.01	4863.11	5441.06	5287.28	5047.04
ENSMUSG00000015652	Steap1	66.1175	-0.0115315	0.0193097	0.168591	None	38.7505	308.048	32.8536	117.505	28.0237	10.0394	3.97375	22.9621	32.9025
ENSMUSG00000011148	Adssl1	293.008	0.174215	0.0193346	0.168708	None	230.516	255.039	311.611	253.087	273.231	326.282	331.808	338.442	317.06
ENSMUSG00000033060	Lmo7	1756.56	-0.143169	0.0193584	0.168816	None	2088.55	1671.26	1729.29	1985.53	1842.56	1717.75	1593.47	1544.45	1636.15
ENSMUSG00000030306	Tmtc1	1275.17	-0.136216	0.019516	0.170089	None	1272.81	1452.22	1316.13	1407.04	1285.09	1182.65	1193.12	1126.14	1241.32
ENSMUSG00000117098	Gm49909	1476.36	0.140751	0.0195865	0.170603	None	1022.42	1513.23	1216.58	1057.54	1495.26	1770.96	1868.66	1897.87	1444.72
ENSMUSG00000052632	Asap2	1213.67	0.130124	0.0197557	0.171975	None	1249.95	1101.17	1132.95	1127.84	1122.95	1248.91	1308.36	1306.85	1324.07
ENSMUSG00000029922	Mkrn1	2155.23	0.118387	0.0198127	0.172369	None	2032.91	2098.32	2129.51	1929.29	2065.74	2162.5	2364.38	2346.13	2268.28
ENSMUSG00000039323	Igfbp2	884.94	-0.065499	0.0198944	0.172978	None	739.24	1641.25	788.486	1188.1	1070.9	739.907	538.443	645.935	612.185
ENSMUSG00000022159	Rab2b	620.607	0.151044	0.0199203	0.173101	None	543.501	602.093	603.311	572.459	562.475	652.564	736.137	621.975	690.952
ENSMUSG00000037315	Jade3	205.041	-0.175659	0.0199908	0.173611	None	216.605	242.037	223.006	217.936	231.195	175.69	198.688	165.727	174.483
ENSMUSG00000016409	Nkap	366.803	-0.16591	0.0200156	0.173724	None	438.179	380.059	380.305	410.764	375.317	323.27	316.907	329.457	346.971
ENSMUSG00000026163	Sphkap	4793.07	-0.102536	0.0200375	0.173811	None	5185.61	4901.76	4974.83	4975.37	4852.1	4438.44	4542.99	4584.44	4682.12
ENSMUSG00000038375	Trp53inp2	3023.21	0.128523	0.0201	0.174251	None	2805.93	2690.42	2815.45	2908.49	3099.62	3535.89	3136.28	3245.65	2971.19
ENSMUSG00000073418	C4b	802.911	0.11906	0.0201197	0.17432	None	624.976	556.086	654.085	621.67	882.745	1201.72	951.713	1018.32	714.881
ENSMUSG00000003477	Inmt	38.18	-0.0377709	0.0201428	0.174417	None	21.8593	60.0093	76.6584	42.1812	47.0397	20.0789	10.9278	43.9276	20.9379
ENSMUSG00000029725	Ppp1r35	117.197	-0.173493	0.0201899	0.174622	None	119.232	131.02	129.423	145.625	139.117	111.438	101.331	84.8601	92.7251
ENSMUSG00000064181	Rab3ip	899.926	-0.140311	0.0202029	0.174622	None	999.564	922.142	990.585	914.93	946.8	788.096	908.002	791.695	837.517
ENSMUSG00000024866	Acy3	25.2818	0.0446016	0.0202058	0.174622	None	16.8912	21.0032	16.9246	14.0604	19.0161	30.1183	51.6588	26.9556	30.9084
ENSMUSG00000020723	Cacng4	527.87	0.163382	0.0202138	0.174622	None	480.904	487.075	459.95	491.109	510.431	612.406	505.66	652.924	550.368
ENSMUSG00000037617	Spag1	259.15	-0.184518	0.0202379	0.174669	None	281.19	298.046	262.829	316.359	276.233	235.927	168.884	262.567	230.317
ENSMUSG00000027479	Mapre1	1851.35	-0.13493	0.0202479	0.174669	None	2168.04	1797.28	1913.47	2030.72	1877.59	1712.73	1571.62	1804.03	1786.7
ENSMUSG00000027706	Sec62	3476.14	-0.147703	0.0202549	0.174669	None	3286.84	3846.59	3476.51	4242.22	3621.06	3615.2	2977.33	2972.1	3247.37
ENSMUSG00000028282	Casp8ap2	284.443	-0.177301	0.0203342	0.17525	None	285.164	331.051	285.727	326.402	325.275	277.089	242.399	247.592	239.291
ENSMUSG00000074649	BC029722	1052.81	0.136328	0.0203499	0.175283	None	898.217	1014.16	1017.47	998.288	1028.87	1180.64	1096.76	1154.1	1086.78
ENSMUSG00000031351	Zfp185	102.738	-0.0866691	0.0203677	0.175333	None	83.4626	167.026	83.6273	176.759	106.09	102.402	56.6259	65.8914	82.7547
ENSMUSG00000022797	Tfrc	2630.79	0.121762	0.0203973	0.175404	None	2722.47	2449.38	2426.19	2530.87	2390.02	2691.57	2733.94	2812.36	2920.34
ENSMUSG00000034111	Tmed8	1146.92	-0.12957	0.0203997	0.175404	None	1212.2	1253.19	1128.97	1250.37	1198.01	1097.31	1027.21	1076.23	1078.8
ENSMUSG00000042436	Mfap4	51.6984	-0.0524959	0.0204224	0.175497	None	50.6737	98.0151	59.7338	48.2071	62.0524	28.1104	53.6456	29.9506	34.8965
ENSMUSG00000006345	Ggt1	34.5069	0.0498186	0.0205017	0.176076	None	18.8785	30.0046	22.898	17.0733	36.0304	49.1933	50.6653	55.9078	29.9113
ENSMUSG00000053113	Socs3	25.4115	0.0535613	0.0205512	0.176397	None	22.8529	13.002	14.9334	21.0906	19.0161	42.1657	31.79	31.9473	31.9054
ENSMUSG00000048100	Taf13	480.328	0.166449	0.0205821	0.17656	None	423.275	393.061	498.777	382.644	486.411	525.063	603.017	534.119	476.587
ENSMUSG00000022321	Cdh10	653.075	0.14893	0.0206449	0.176863	None	670.682	596.092	600.325	604.597	568.48	659.591	706.334	713.823	757.753
ENSMUSG00000117613	Gm2629	50.7974	0.0708552	0.0206583	0.176863	None	36.7633	46.0071	41.8137	39.1682	36.0304	56.2209	81.4619	49.9177	69.7931
ENSMUSG00000031214	Ophn1	841.18	-0.136527	0.0206599	0.176863	None	885.3	841.13	905.962	917.943	897.758	812.191	774.881	761.744	773.706
ENSMUSG00000079022	Col22a1	46.2546	-0.0599188	0.0206751	0.176863	None	66.5714	34.0052	76.6584	58.2502	49.0414	31.1223	28.8097	34.9424	36.8906
ENSMUSG00000003992	Ssbp2	1105.24	-0.147728	0.0206774	0.176863	None	1082.03	1281.2	1303.19	1173.04	1067.9	908.57	1033.18	986.374	1111.7
ENSMUSG00000020647	Ncoa1	3093.61	-0.12225	0.0207729	0.177576	None	3293.79	3410.53	3002.62	3240.92	3285.77	2927.5	3143.24	2675.59	2862.51
ENSMUSG00000028680	Plk3	167.886	0.182867	0.020806	0.177756	None	144.072	136.021	152.321	146.63	161.136	206.813	172.858	214.646	176.477
ENSMUSG00000024383	Map3k2	646.157	-0.147503	0.0208288	0.177847	None	635.906	706.109	699.881	738.171	665.562	613.41	590.102	554.086	612.185
ENSMUSG00000031622	Sin3b	1746.11	0.123473	0.020912	0.178429	None	1620.57	1694.26	1708.39	1558.69	1707.44	1796.06	1969.99	1857.94	1801.66
ENSMUSG00000072693	Gm10401	111.057	0.159334	0.0209363	0.178429	None	96.3795	100.015	92.5874	91.3925	100.085	128.505	130.14	135.776	124.631
ENSMUSG00000027774	Gfm1	964.148	-0.13995	0.0209407	0.178429	None	1057.19	945.146	1004.52	1102.74	998.843	941.7	863.297	852.594	911.298
ENSMUSG00000084911	Gm16185	91.4188	-0.118932	0.0209453	0.178429	None	130.162	83.0128	101.547	113.487	100.085	76.2998	73.5144	67.8881	76.7724
ENSMUSG00000040842	Szrd1	676.824	-0.178663	0.0209575	0.178429	None	665.714	770.119	634.174	731.14	912.771	721.836	601.03	580.044	474.593
ENSMUSG00000025742	Prps2	770.639	-0.175935	0.0209849	0.178459	None	747.189	895.138	777.535	1020.38	747.631	751.954	563.279	673.889	758.751
ENSMUSG00000029504	Ddx51	421.53	-0.146167	0.0209852	0.178459	None	630.938	488.075	379.31	416.79	441.373	302.187	310.946	450.258	373.892
ENSMUSG00000026275	Ppp1r7	2223.42	-0.150138	0.0210401	0.178814	None	2848.66	2340.36	2262.91	2391.27	2085.76	1776.98	2172.65	1844.96	2287.22
ENSMUSG00000036880	Acaa2	456.481	-0.172025	0.0210512	0.178814	None	460.038	560.086	428.092	559.403	472.399	440.732	384.46	379.375	423.744
ENSMUSG00000022026	Olfm4	90.5242	-0.109303	0.0210819	0.178971	None	103.335	111.017	107.521	89.3839	109.092	66.2603	85.4356	72.8798	69.7931
ENSMUSG00000108616	Gm35040	542.441	0.155636	0.0210948	0.178978	None	481.897	491.076	512.715	518.226	511.432	617.426	636.793	531.124	581.277
ENSMUSG00000040618	Pck2	595.946	0.147247	0.0211697	0.17951	None	585.232	540.083	569.462	512.2	565.478	610.398	653.682	692.858	634.12
ENSMUSG00000041720	Pi4ka	4868.27	0.111226	0.0212416	0.180016	None	4449.35	4974.77	4498.95	4521.42	4839.09	5179.35	5186.74	5228.38	4936.36
ENSMUSG00000031201	Brcc3	672.935	-0.147389	0.0212741	0.180187	None	749.177	710.11	716.805	754.24	659.557	594.335	573.213	628.963	670.014
ENSMUSG00000021054	Sgpp1	847.18	-0.137286	0.0213164	0.180442	None	922.063	900.139	832.291	921.96	907.767	816.207	797.73	750.762	775.7
ENSMUSG00000068037	Mas1	599.665	-0.159205	0.0213419	0.180554	None	779.978	588.091	631.187	622.674	621.525	497.956	598.049	499.177	558.345
ENSMUSG00000028494	Plin2	116.798	0.0953861	0.0213882	0.180578	None	83.4626	107.017	99.5563	72.3106	121.102	134.529	188.753	134.778	109.675
ENSMUSG00000001419	Mef2d	3949.04	-0.108217	0.0213929	0.180578	None	4230.76	3931.61	4321.74	3998.17	4083.45	3611.19	3797.91	3795.74	3770.82
ENSMUSG00000030342	Cd9	951.898	-0.149692	0.0213972	0.180578	None	882.319	1063.16	996.559	1099.72	1035.87	965.794	820.579	851.596	851.476
ENSMUSG00000001750	Tcirg1	263.895	0.189906	0.0214004	0.180578	None	222.567	220.034	224.002	292.255	209.177	339.333	291.077	244.597	332.016
ENSMUSG00000106019	Gm43672	109.614	0.158967	0.0214082	0.180578	None	98.3667	79.0122	102.543	100.431	92.0778	134.529	127.16	120.801	131.61
ENSMUSG00000000120	Ngfr	46.156	0.0605785	0.0214222	0.180578	None	42.7249	42.0065	25.8846	34.1467	32.027	53.209	41.7244	80.8667	62.8138
ENSMUSG00000055078	Gabra5	4245.62	0.129483	0.0214305	0.180578	None	4380.79	4216.65	3710.46	4082.54	3726.15	4257.73	4547.96	4416.72	4871.56
ENSMUSG00000031029	Eif3f	2194.43	0.12022	0.0214501	0.18064	None	1992.17	2195.34	2164.35	1971.47	2104.78	2221.73	2472.67	2319.18	2308.16
ENSMUSG00000020661	Dnmt3a	1314.59	-0.135728	0.0214917	0.180887	None	1380.11	1587.24	1277.31	1340.76	1377.16	1163.57	1233.85	1242.95	1228.36
ENSMUSG00000021373	Cap2	4526.79	0.112426	0.0215464	0.181243	None	4595.41	4222.65	4430.26	4255.28	4119.48	4475.58	4806.25	4822.05	5014.13
ENSMUSG00000025576	Rbfox3	3728.31	-0.121163	0.0215627	0.181277	None	3993.29	3579.55	4112.67	4124.72	3726.15	3530.87	3501.87	3315.53	3670.12
ENSMUSG00000007987	Ift22	854.809	0.14964	0.0215823	0.181328	None	719.368	896.138	722.779	826.55	817.691	992.901	903.035	914.492	900.331
ENSMUSG00000056121	Fez2	743.455	0.13953	0.0216027	0.181328	None	664.72	671.104	755.632	695.989	699.591	802.151	822.566	780.713	798.632
ENSMUSG00000069270	H2ac6	42.1692	0.0661496	0.0216057	0.181328	None	32.7889	25.0039	33.8491	31.1337	39.033	62.2445	43.7113	67.8881	43.8699
ENSMUSG00000030555	Ttc23	74.6771	-0.0674417	0.0216937	0.181844	None	78.4946	137.021	69.6894	85.3667	78.0659	48.1893	73.5144	40.9325	60.8197
ENSMUSG00000025188	Hps1	324.39	0.168313	0.0217119	0.181844	None	358.691	191.029	320.571	269.156	281.237	363.428	453.008	314.482	367.909
ENSMUSG00000027630	Tbl1xr1	1679.84	-0.143784	0.0217156	0.181844	None	1742.78	1697.26	1751.2	2019.67	1707.44	1678.59	1573.61	1336.8	1611.22
ENSMUSG00000043257	Pigv	123.463	0.131702	0.0217214	0.181844	None	101.347	116.018	117.476	107.462	88.0744	122.481	143.055	142.765	172.489
ENSMUSG00000054196	Cthrc1	62.9414	-0.0806792	0.0217289	0.181844	None	66.5714	71.011	66.7027	75.3235	95.0803	60.2367	37.7506	56.9062	36.8906
ENSMUSG00000075595	Zfp652	1060.02	-0.125477	0.0217476	0.181897	None	1123.76	1105.17	1125.98	1074.62	1146.97	980.853	1015.29	1003.35	964.142
ENSMUSG00000020137	Thap2	395.694	-0.160258	0.0218273	0.18246	None	442.153	441.068	390.261	452.945	406.343	361.42	341.743	350.422	374.889
ENSMUSG00000004032	Gstm5	2577	0.1218	0.0219353	0.183228	None	2382.66	2486.38	2598.42	2256.69	2518.13	2595.2	2859.11	2838.32	2658.12
ENSMUSG00000025510	Cd151	402.933	0.170394	0.0219458	0.183228	None	307.023	428.066	338.491	362.557	396.335	483.901	458.968	439.276	411.779
ENSMUSG00000107019	Gm43682	88.7467	-0.0864827	0.0219566	0.183228	None	124.2	129.02	79.645	93.4012	93.0786	58.2288	78.4816	66.8897	75.7753
ENSMUSG00000006575	Rundc3a	5335.45	0.111525	0.0219935	0.183433	None	5052.47	4956.77	5281.46	4812.67	5398.56	5620.08	5865.26	5717.57	5314.24
ENSMUSG00000013275	Slc41a1	1501.08	0.121641	0.0220215	0.183562	None	1376.14	1486.23	1446.55	1378.92	1439.22	1556.11	1690.83	1556.43	1579.32
ENSMUSG00000104586	4921539H07Rik	140.998	0.137556	0.0220389	0.183604	None	145.066	79.0122	136.392	116.5	127.107	174.686	154.976	180.702	154.542
ENSMUSG00000005483	Dnajb1	848.062	-0.143796	0.0221504	0.184428	None	850.524	984.152	929.856	820.524	935.79	731.875	858.33	772.726	748.78
ENSMUSG00000025013	Tll2	36.9301	0.0574792	0.0221813	0.184498	None	32.7889	20.0031	35.8403	28.1208	24.0203	43.1696	51.6588	42.9292	53.8404
ENSMUSG00000005696	Sh2d1a	110.625	0.12777	0.0221839	0.184498	None	75.5138	111.017	99.5563	105.453	78.0659	125.493	122.193	122.798	155.539
ENSMUSG00000057637	Prdm2	1276.58	-0.124898	0.0222213	0.184705	None	1304.6	1434.22	1284.28	1320.67	1366.15	1197.71	1197.09	1211	1173.52
ENSMUSG00000033454	Zbtb1	425.818	-0.154471	0.0222399	0.184756	None	477.923	468.072	438.048	455.958	447.378	375.475	413.27	361.404	394.829
ENSMUSG00000063065	Mapk3	2463.76	-0.115108	0.0222584	0.184805	None	2564.49	2742.42	2552.62	2551.96	2469.09	2203.66	2332.59	2333.15	2423.81
ENSMUSG00000042650	Alkbh5	1136.81	-0.123974	0.022271	0.184806	None	1187.36	1169.18	1238.48	1207.19	1168.99	1052.13	1063.97	1055.26	1088.77
ENSMUSG00000032299	Commd4	648.957	0.146981	0.0222928	0.184882	None	597.155	576.089	662.049	541.325	634.536	670.635	753.026	735.787	670.014
ENSMUSG00000003662	Ciao1	981.242	0.132336	0.0223198	0.185002	None	902.191	991.153	903.971	881.787	942.796	1023.02	1035.16	1120.15	1030.94
ENSMUSG00000026319	Relch	1324.09	-0.123043	0.0223647	0.185244	None	1421.85	1333.21	1354.96	1425.12	1416.2	1295.09	1203.05	1248.94	1218.39
ENSMUSG00000021130	Galnt16	4208.4	-0.107681	0.0223741	0.185244	None	4655.03	4361.67	4289.88	4219.12	4388.71	3842.09	3967.79	4167.13	3984.19
ENSMUSG00000030246	Ldhb	6700.24	0.128163	0.0224651	0.185892	None	5796.68	6191.96	6593.61	6391.45	6830.77	7683.19	6743.45	7455.71	6615.39
ENSMUSG00000031731	Ap1g1	2119.1	-0.124441	0.0225251	0.186233	None	2152.14	2171.34	2194.22	2377.21	2235.89	2125.35	2036.55	1806.02	1973.15
ENSMUSG00000010608	Rbm25	2506.66	-0.134946	0.0225316	0.186233	None	2768.18	2502.39	2564.57	2973.77	2434.06	2407.46	2164.7	2219.34	2525.51
ENSMUSG00000109130	Gm45187	26.7229	-0.0367176	0.0225981	0.186678	None	52.6609	43.0066	23.8935	25.1078	29.0245	10.0394	21.8556	15.9737	18.9438
ENSMUSG00000039202	Abhd2	2073.71	-0.159284	0.0226204	0.186758	None	1944.48	2422.37	1965.24	2651.39	2165.83	2185.59	1659.04	1758.1	1911.33
ENSMUSG00000005774	Rfx5	443.703	0.169715	0.0226342	0.186766	None	365.646	382.059	406.19	437.881	435.368	569.236	434.132	508.162	454.652
ENSMUSG00000002055	Spag5	109.61	-0.124595	0.0226472	0.186766	None	153.015	101.016	125.441	126.544	120.101	88.3471	80.4684	98.837	92.7251
ENSMUSG00000015647	Lama5	309.543	-0.118847	0.0226594	0.186766	None	477.923	292.045	363.381	299.285	318.269	203.801	218.556	338.442	274.187
ENSMUSG00000042035	Igsf3	334.53	-0.166711	0.0226915	0.186926	None	353.723	419.065	360.394	390.678	309.261	265.041	289.09	277.542	345.974
ENSMUSG00000026843	Fubp3	654.887	-0.141953	0.0227147	0.18699	None	725.33	667.103	743.686	683.938	666.563	563.213	601.03	613.988	629.135
ENSMUSG00000034573	Ptpn13	377.712	0.158165	0.0227261	0.18699	None	317.953	367.057	349.443	360.549	345.292	426.676	399.362	415.315	417.761
ENSMUSG00000020956	Dtd2	183.177	0.173044	0.0227374	0.18699	None	159.97	173.027	157.299	173.746	152.128	205.809	213.589	189.687	223.338
ENSMUSG00000025728	Pigq	2031.83	0.11772	0.0227879	0.187272	None	1984.22	1901.29	2037.92	1857.98	1888.59	2017.93	2160.73	2232.32	2205.46
ENSMUSG00000020668	Kif3c	4166.97	0.107673	0.0227971	0.187272	None	4085.69	4151.64	3885.68	3886.69	3941.33	4214.56	4642.33	4253.99	4440.83
ENSMUSG00000085133	B930095G15Rik	894.752	0.1443	0.0228791	0.187841	None	770.042	843.13	800.433	855.675	910.769	1078.24	957.674	951.431	885.375
ENSMUSG00000038302	Afg1l	370.044	0.165586	0.0229001	0.187909	None	318.946	309.048	355.416	349.501	360.304	449.767	428.172	376.379	382.865
ENSMUSG00000060639	H4c9	41.8334	0.0563612	0.0229698	0.188375	None	28.8145	16.0025	43.8048	28.1208	40.0338	68.2682	48.6784	62.8963	39.8818
ENSMUSG00000003534	Ddr1	1493.14	0.142535	0.0230792	0.189167	None	1239.02	1284.2	1558.06	1446.21	1469.24	1753.89	1545.79	1614.34	1527.47
ENSMUSG00000020444	Guk1	1561.91	0.127797	0.0231136	0.189344	None	1406.94	1527.24	1591.91	1361.85	1490.26	1557.12	1719.64	1751.11	1651.1
ENSMUSG00000014905	Dnajb9	773.216	-0.144088	0.0231317	0.189387	None	785.94	808.125	828.309	899.865	785.663	746.934	695.406	664.904	743.795
ENSMUSG00000061578	Ksr2	1036.14	-0.134211	0.0231626	0.189535	None	1108.86	1137.18	1161.82	1017.37	1066.9	861.384	1018.27	969.402	984.082
ENSMUSG00000018774	Cd68	135.046	0.126395	0.0232187	0.189888	None	104.328	97.015	112.499	108.466	150.127	198.781	183.786	140.768	119.645
ENSMUSG00000028413	B4galt1	164.126	-0.151568	0.0232488	0.190023	None	162.951	218.034	182.188	190.82	165.139	130.513	122.193	151.75	153.545
ENSMUSG00000024875	Yif1a	207.41	0.151552	0.023261	0.190023	None	180.836	200.031	190.153	159.686	185.156	207.816	293.064	217.641	232.311
ENSMUSG00000010277	2610507B11Rik	6218.94	0.0974253	0.0233287	0.19047	None	5821.52	6104.94	5986.32	5892.31	6144.19	6554.75	6691.8	6430.4	6344.19
ENSMUSG00000054252	Fgfr3	2209.41	0.121971	0.0233661	0.19067	None	2301.18	2010.31	2095.66	1994.57	2075.75	2216.71	2519.36	2300.21	2370.97
ENSMUSG00000025964	Adam23	2311.84	-0.108654	0.0233942	0.190793	None	2453.21	2394.37	2357.49	2458.56	2377.01	2204.66	2223.31	2116.51	2221.41
ENSMUSG00000029708	Gcc1	439.904	-0.156188	0.0234266	0.190831	None	454.076	513.079	427.097	498.14	474.401	419.649	372.539	403.335	396.824
ENSMUSG00000031433	Rbm41	114.63	-0.150892	0.0234294	0.190831	None	137.117	122.019	121.459	144.621	122.103	101.398	90.4028	90.8502	101.698
ENSMUSG00000004892	Bcan	4429.51	0.125204	0.0234573	0.190831	None	4429.48	3697.57	4646.29	4059.44	4180.53	4547.87	4798.3	4780.12	4725.99
ENSMUSG00000029406	Pitpnm2	4674.96	-0.137306	0.0234612	0.190831	None	5587.03	5125.79	4863.33	4333.61	4970.2	3735.68	5076.47	4117.21	4265.35
ENSMUSG00000039747	Orai2	3597.37	-0.136482	0.0234796	0.190831	None	4116.5	3990.62	3882.7	3546.23	3518.97	2855.22	3621.08	3258.63	3586.37
ENSMUSG00000034687	Fras1	394.179	-0.165052	0.0234892	0.190831	None	397.441	467.072	379.31	422.816	477.403	386.519	375.519	328.458	313.072
ENSMUSG00000020892	Aloxe3	197.539	-0.161602	0.0234895	0.190831	None	257.343	232.036	153.317	229.988	239.202	190.749	160.937	162.732	151.551
ENSMUSG00000054920	Klhl5	1259.11	0.123559	0.0235149	0.190871	None	1208.22	1160.18	1203.64	1232.29	1163.98	1347.29	1252.72	1388.71	1374.92
ENSMUSG00000017765	Slc12a4	477.004	-0.147601	0.0235203	0.190871	None	512.699	530.082	487.826	487.092	535.452	434.708	429.165	461.24	414.77
ENSMUSG00000029103	Lrpap1	3511.13	0.129561	0.0235526	0.191008	None	3025.52	3431.53	3240.56	3217.82	3680.11	4034.85	3766.12	3832.68	3371.01
ENSMUSG00000033174	Mgll	3612.52	-0.126734	0.0235631	0.191008	None	3973.42	3754.58	4073.84	3844.51	3407.88	3033.92	3298.21	3378.43	3747.89
ENSMUSG00000031950	Gabarapl2	2638.46	0.112145	0.0236021	0.191219	None	2464.13	2551.39	2584.48	2397.3	2603.2	2734.74	2765.73	2948.14	2697
ENSMUSG00000023845	Lnpep	2380.53	-0.120825	0.0236372	0.191298	None	2452.21	2316.36	2529.73	2661.43	2524.13	2407.46	2197.48	2127.49	2208.45
ENSMUSG00000059897	Zfp930	256.726	-0.160407	0.0236379	0.191298	None	315.966	285.044	275.771	283.216	252.213	200.789	198.688	249.589	249.261
ENSMUSG00000021760	Gpx8	137.575	-0.122309	0.0236719	0.191468	None	115.258	197.03	126.437	195.841	160.135	142.56	90.4028	104.827	105.687
ENSMUSG00000000743	Chmp1a	1891.67	0.128638	0.0237744	0.192192	None	1726.88	1691.26	2031.94	1698.29	1789.51	1928.58	2138.87	2004.69	2015.03
ENSMUSG00000002324	Rec8	44.5968	0.0542325	0.0238034	0.192321	None	48.6865	38.0059	15.929	27.1165	39.033	60.2367	58.6128	66.8897	46.8611
ENSMUSG00000033282	Rpgrip1l	483.246	-0.171129	0.0238524	0.192579	None	673.663	500.077	384.287	558.398	548.463	467.838	398.368	416.314	401.809
ENSMUSG00000020594	Pum2	4043.99	-0.106706	0.0238659	0.192579	None	4287.4	4348.67	4015.11	4340.64	4067.43	3811.98	3649.89	3905.56	3969.23
ENSMUSG00000028962	Slc4a2	1063.62	-0.176886	0.0238746	0.192579	None	954.852	1128.17	1097.11	1359.84	1265.07	1200.72	766.934	953.428	846.49
ENSMUSG00000027316	Gfra4	848.459	0.130113	0.0239313	0.192749	None	836.614	792.122	792.468	757.253	816.69	880.459	957.674	912.496	890.36
ENSMUSG00000042426	Dhx29	510.624	-0.147224	0.0239401	0.192749	None	525.616	548.085	544.573	535.299	575.486	481.893	498.706	444.268	441.691
ENSMUSG00000040412	Elapor1	579.42	-0.150044	0.023945	0.192749	None	577.283	709.109	590.369	570.45	665.562	517.031	558.312	537.114	489.549
ENSMUSG00000038267	Slc22a23	1090.35	0.146725	0.0239595	0.192749	None	919.083	1124.17	926.869	1000.3	1112.94	1278.02	1238.82	1138.12	1074.81
ENSMUSG00000097523	1700022N22Rik	26.9494	-0.0397489	0.0239611	0.192749	None	32.7889	35.0054	42.8092	23.0992	37.0313	13.0513	24.8359	17.9704	15.9527
ENSMUSG00000073838	Tufm	879.899	0.136315	0.0240431	0.193235	None	799.85	801.124	824.326	812.49	895.756	1006.96	944.759	961.415	872.414
ENSMUSG00000044244	Il20rb	50.8016	-0.0640058	0.024059	0.193235	None	79.4882	50.0077	61.7249	54.2329	59.0499	33.1302	34.7703	46.9226	37.8877
ENSMUSG00000037475	Thoc2	967.961	-0.130723	0.0240713	0.193235	None	983.667	1003.15	1101.09	1048.5	975.824	880.459	874.225	902.512	942.207
ENSMUSG00000033697	Arhgap39	2819.65	0.135047	0.024081	0.193235	None	2971.87	2657.41	2604.39	2271.76	2692.27	2678.52	3388.62	3145.81	2966.21
ENSMUSG00000024304	Cdh2	2634.9	0.111791	0.0240964	0.193235	None	2654.91	2390.37	2448.09	2615.23	2479.09	2844.17	2701.16	2756.46	2824.63
ENSMUSG00000025860	Xiap	1790.33	-0.128466	0.0241063	0.193235	None	1904.74	1901.29	1874.65	2014.65	1734.46	1639.44	1525.92	1705.19	1812.63
ENSMUSG00000022031	Elp3	1545.45	0.119535	0.0241134	0.193235	None	1477.49	1395.22	1520.22	1421.1	1526.29	1651.49	1729.57	1609.35	1578.32
ENSMUSG00000024646	Cyb5a	623.462	0.142055	0.024152	0.193344	None	545.488	587.091	596.342	564.424	618.522	693.725	664.61	705.836	635.117
ENSMUSG00000030264	Thumpd3	587.115	-0.155979	0.024156	0.193344	None	558.405	654.101	596.342	685.946	661.559	606.382	510.627	506.165	504.504
ENSMUSG00000039449	Prpf18	1019.91	-0.137508	0.0241664	0.193344	None	1085.01	1008.16	1205.63	1115.79	1000.85	897.526	947.739	903.51	1014.99
ENSMUSG00000020430	Pes1	677.215	0.135366	0.0241816	0.193349	None	634.912	618.095	652.094	608.614	663.56	729.867	743.091	746.769	697.931
ENSMUSG00000035914	Cd276	192.513	0.167298	0.0241932	0.193349	None	175.868	167.026	169.246	177.764	171.145	222.876	191.733	238.607	218.353
ENSMUSG00000020180	Snrpd3	1192.87	0.121746	0.0242541	0.19373	None	1092.96	1191.18	1115.03	1156.97	1103.93	1263.97	1250.74	1259.92	1301.14
ENSMUSG00000049583	Grm5	4649.86	-0.111473	0.0242928	0.19384	None	4799.1	4768.74	4676.16	5193.31	4848.09	4678.38	4039.32	4451.66	4393.97
ENSMUSG00000033102	Cdc14b	208.31	-0.112178	0.0242941	0.19384	None	155.002	313.048	218.028	319.372	199.168	193.761	112.258	173.714	190.435
ENSMUSG00000030509	Asb7	393.807	-0.157428	0.0243763	0.19422	None	380.55	436.067	465.924	448.928	396.335	348.369	331.808	356.412	379.874
ENSMUSG00000027957	Slc35a3	479.665	-0.151613	0.0243789	0.19422	None	570.328	506.078	468.91	545.342	486.411	435.712	412.277	432.287	459.637
ENSMUSG00000020482	Ccdc117	328.104	-0.142979	0.0243814	0.19422	None	341.799	394.061	418.137	295.268	360.304	232.915	337.769	289.523	283.161
ENSMUSG00000059811	Atl2	1171.9	-0.13323	0.0244075	0.194323	None	1243.99	1328.21	1145.89	1312.64	1166.99	1085.26	1010.33	1101.18	1152.58
ENSMUSG00000031066	Usp11	2746.24	0.113219	0.024441	0.194408	None	2796	2650.41	2400.3	2596.15	2663.25	2922.48	2892.89	2939.15	2855.53
ENSMUSG00000025766	D3Ertd751e	367.46	0.167665	0.0244446	0.194408	None	323.915	340.052	289.709	363.562	356.301	471.854	370.552	409.325	381.868
ENSMUSG00000038500	Prr3	443.831	0.152788	0.0244623	0.194444	None	397.441	435.067	417.141	375.613	412.348	454.787	567.253	453.253	481.572
ENSMUSG00000039830	Olig2	585.2	0.16072	0.0244783	0.194467	None	486.865	458.071	608.289	509.187	610.516	709.789	619.905	701.843	562.333
ENSMUSG00000023571	C1qtnf12	145.28	-0.162314	0.0245478	0.194914	None	155.996	167.026	144.357	185.798	159.134	138.544	117.226	113.812	125.628
ENSMUSG00000006586	Runx1t1	420.231	-0.151997	0.0246101	0.195269	None	479.91	433.067	465.924	440.894	441.373	360.416	420.224	351.421	388.847
ENSMUSG00000013663	Pten	3608.47	-0.115584	0.0246191	0.195269	None	3556.1	3847.59	3661.68	4069.48	3734.15	3628.25	3247.55	3297.56	3433.82
ENSMUSG00000046093	Hpcal4	19928.1	0.100705	0.0247388	0.196014	None	18936.1	20022.1	18527.4	19848.3	18706.8	20943.3	20183.7	20797.7	21387.6
ENSMUSG00000000532	Acvr1b	2214.27	-0.11044	0.0247397	0.196014	None	2358.81	2321.36	2301.74	2360.14	2207.86	2043.03	2057.41	2086.56	2191.5
ENSMUSG00000031376	Atp2b3	2728.11	-0.125367	0.0247558	0.196037	None	3053.34	2736.42	2603.4	3012.94	2942.48	2748.8	2592.87	2381.07	2481.64
ENSMUSG00000060548	Tnfrsf19	1174.01	0.122509	0.0248039	0.196312	None	1153.57	1082.17	1078.19	1154.96	1098.93	1278.02	1197.09	1256.93	1266.25
ENSMUSG00000042507	Mideas	520.411	-0.143781	0.024824	0.196366	None	579.27	557.086	590.369	531.282	528.446	427.68	475.857	494.185	499.519
ENSMUSG00000059213	Ddn	41197.6	-0.11078	0.0248786	0.196537	None	46044.5	40870.3	45490.3	41219	41551.1	35963.3	41293.2	38135.1	40211.8
ENSMUSG00000029468	P2rx7	239.765	0.102821	0.0248834	0.196537	None	175.868	183.028	319.576	182.785	174.147	218.86	296.044	287.526	320.051
ENSMUSG00000039789	Zfp597	402.816	-0.15399	0.0248995	0.196537	None	403.403	475.073	406.19	443.907	439.371	378.487	370.552	349.424	358.936
ENSMUSG00000020381	Mrnip	134.8	0.154958	0.0249051	0.196537	None	126.188	117.018	112.499	116.5	121.102	154.607	150.009	162.732	152.548
ENSMUSG00000078202	Nrarp	398.283	0.153408	0.0249276	0.196537	None	397.441	370.057	353.425	375.613	334.282	410.613	412.277	452.254	478.581
ENSMUSG00000102070	Gm28661	116335	0.107112	0.0249337	0.196537	None	113134	113880	113357	114062	100424	114311	120804	121402	135647
ENSMUSG00000018906	P4ha2	257.555	-0.146954	0.0249391	0.196537	None	333.851	289.045	271.789	252.083	273.231	191.753	259.287	215.644	231.314
ENSMUSG00000034023	Fancd2	89.8503	-0.0898764	0.0249657	0.196642	None	139.104	94.0145	89.6007	92.3969	105.089	66.2603	71.5275	80.8667	69.7931
ENSMUSG00000042444	Mindy2	1590.47	-0.116923	0.0249826	0.19666	None	1617.59	1766.27	1633.72	1652.1	1655.4	1475.8	1459.36	1548.45	1505.54
ENSMUSG00000061298	Agbl4	168.268	-0.167794	0.0249948	0.19666	None	169.906	184.028	172.232	208.897	204.172	173.682	136.101	134.778	130.613
ENSMUSG00000025666	Tmem47	3411.27	0.136237	0.0250215	0.196766	None	2953.98	3187.49	3024.52	3604.48	3273.76	4197.49	3300.2	3588.08	3571.41
ENSMUSG00000096916	Zfp850	153.63	-0.116704	0.0250821	0.197031	None	195.74	203.031	161.281	151.651	156.132	101.398	140.075	131.783	141.58
ENSMUSG00000027663	Zmat3	1790.46	0.119542	0.0250944	0.197031	None	1644.41	1640.25	1697.44	1795.71	1730.46	2038.01	1912.37	1788.05	1867.46
ENSMUSG00000032192	Gnb5	2176.63	0.119009	0.0251047	0.197031	None	2163.07	2077.32	2142.45	1964.44	2006.69	2119.33	2370.34	2366.1	2379.94
ENSMUSG00000018481	Appbp2	1991.43	-0.114612	0.0251109	0.197031	None	2115.38	2137.33	1952.3	2176.35	2032.72	1913.52	1810.04	1861.93	1923.3
ENSMUSG00000024187	Fam234a	363.063	0.153473	0.0251347	0.197031	None	321.927	359.055	311.611	342.471	338.286	412.621	391.414	396.347	393.832
ENSMUSG00000048799	Cep120	1193.84	-0.122054	0.0251355	0.197031	None	1303.61	1270.2	1273.33	1192.12	1239.05	1045.11	1143.45	1147.11	1130.65
ENSMUSG00000034258	Flvcr2	75.7256	-0.0790398	0.0251944	0.197387	None	69.5522	103.016	68.6939	123.531	86.0727	76.2998	61.5931	35.9407	56.8315
ENSMUSG00000027546	Atp9a	6763.46	0.102316	0.0252614	0.197807	None	6659.13	6568.01	6526.91	6166.49	6580.56	6801.72	7446.81	7116.27	7005.23
ENSMUSG00000036282	Naa30	930.647	-0.146683	0.0253246	0.198197	None	1072.1	989.153	906.958	1119.81	886.749	855.36	778.855	817.652	949.186
ENSMUSG00000075415	Fnbp1	3029.93	0.126708	0.0253402	0.198214	None	2656.89	3091.48	2991.67	2553.97	3008.54	3051.99	3393.58	3450.31	3070.9
ENSMUSG00000024369	Nelfe	354.822	0.15494	0.0253803	0.198422	None	324.908	312.048	336.5	349.501	309.261	395.554	386.447	368.393	410.782
ENSMUSG00000025521	Tmem192	247.861	0.158219	0.025445	0.198822	None	209.65	242.037	224.997	207.893	237.2	271.065	276.176	299.506	262.223
ENSMUSG00000031016	Wee1	366.623	-0.154307	0.0254647	0.198871	None	375.582	394.061	411.168	421.812	372.314	333.309	311.939	329.457	349.962
ENSMUSG00000053398	Phgdh	1455.15	0.132875	0.0254822	0.198902	None	1365.21	1231.19	1569.01	1282.51	1392.18	1498.89	1575.59	1650.28	1531.46
ENSMUSG00000035274	Tpbg	147.066	-0.138979	0.0255103	0.199015	None	125.194	201.031	163.272	169.729	171.145	132.521	110.272	132.781	117.651
ENSMUSG00000042793	Lgr6	50.7323	-0.0722054	0.0255724	0.199343	None	57.629	63.0097	49.7782	79.3408	53.0448	44.1735	29.8031	36.9391	42.8729
ENSMUSG00000033972	Zfp944	261.764	-0.164016	0.0255794	0.199343	None	271.254	314.048	274.775	314.35	259.219	228.899	240.412	199.671	253.249
ENSMUSG00000055692	Tmem191c	1441.02	0.145856	0.0256303	0.199635	None	1486.43	1048.16	1528.19	1333.73	1301.1	1540.05	1525.92	1604.35	1601.25
ENSMUSG00000033446	Lpar6	120.699	0.136886	0.0256904	0.199997	None	106.315	99.0153	116.481	101.436	103.087	131.517	135.108	150.751	142.577
ENSMUSG00000069206	Zfp874a	289.234	-0.155218	0.0257041	0.199998	None	334.844	292.045	331.523	315.354	297.251	244.962	246.373	268.557	272.193
ENSMUSG00000006522	Itih3	357.439	0.152462	0.0257276	0.200075	None	343.787	319.049	343.469	336.445	296.25	365.436	386.447	391.355	434.711
ENSMUSG00000003273	Car11	1598.07	0.132043	0.0257584	0.20013	None	1628.51	1311.2	1508.28	1602.88	1478.25	1796.06	1596.45	1720.16	1740.84
ENSMUSG00000041540	Sox5	602.426	-0.143755	0.0257619	0.20013	None	821.71	638.098	653.089	567.437	618.522	429.688	643.748	494.185	555.354
ENSMUSG00000039768	Dnajc11	1077.57	0.121692	0.0258058	0.200304	None	1037.32	1007.16	1049.32	976.193	1036.88	1112.37	1191.13	1157.09	1130.65
ENSMUSG00000038812	Trmt112	354.424	0.150457	0.0258115	0.200304	None	300.068	325.05	372.341	281.208	333.281	357.404	409.296	432.287	378.877
ENSMUSG00000020898	Ctc1	561.399	0.152471	0.0258306	0.200347	None	442.153	563.087	570.458	487.092	484.409	568.232	765.94	522.139	649.076
ENSMUSG00000034825	Nrip3	4837.31	0.106319	0.0258462	0.200362	None	4872.63	4683.72	4660.23	4520.42	4418.73	4738.62	5199.65	5106.58	5335.18
ENSMUSG00000016534	Lamp2	1857.41	-0.148861	0.0259262	0.200877	None	1795.44	2164.33	1757.17	2287.83	1904.61	1899.46	1554.73	1596.37	1756.79
ENSMUSG00000033590	Myo5c	42.2765	-0.0564899	0.025964	0.201064	None	40.7377	34.0052	77.6539	55.2373	52.0439	34.1341	28.8097	28.9523	28.9143
ENSMUSG00000038146	Notch3	288.085	0.163099	0.0260238	0.201421	None	237.471	296.046	225.993	282.212	262.221	353.388	323.861	293.516	318.057
ENSMUSG00000029580	Actb	20883.2	0.0872987	0.0260731	0.201635	None	20540.8	19972.1	20581.3	19830.2	20132	21196.3	22197.4	21677.3	21821.3
ENSMUSG00000027132	Katnbl1	234.782	-0.158753	0.0260808	0.201635	None	260.324	255.039	255.86	272.169	238.201	204.805	208.622	194.679	223.338
ENSMUSG00000071658	Gng3	2265.7	0.114546	0.0260925	0.201635	None	2048.81	2241.35	2153.4	2076.92	2276.92	2431.55	2384.25	2504.87	2273.26
ENSMUSG00000074282	Zfp94	178.754	0.16205	0.0261213	0.201752	None	159.97	167.026	150.33	169.729	152.128	204.805	186.766	206.659	211.373
ENSMUSG00000102349	Gm37376	62.7432	0.0168681	0.0261615	0.201956	None	28.8145	27.0042	33.8491	35.151	7.00592	41.1617	64.5734	74.8766	252.252
ENSMUSG00000025939	Ube2w	1282.31	-0.118326	0.0262252	0.202342	None	1329.44	1348.21	1363.92	1393.99	1288.09	1194.69	1195.11	1170.07	1257.27
ENSMUSG00000051985	Igfn1	48.1067	-0.0190759	0.0263249	0.202931	None	18.8785	196.03	34.8447	64.2761	45.038	19.0749	12.9147	20.9654	20.9379
ENSMUSG00000044080	S100a1	824.462	0.142427	0.0263291	0.202931	None	677.637	804.124	812.38	700.007	841.711	901.542	957.674	912.496	812.591
ENSMUSG00000049436	Upk1b	23.3091	-0.0413361	0.0263556	0.203	None	20.8657	37.0057	32.8536	36.1553	22.0186	14.0552	13.9081	12.9786	19.9409
ENSMUSG00000048078	Tenm4	2133.7	0.153151	0.0263656	0.203	None	1806.37	2112.33	1645.67	2035.74	2274.92	2779.92	2263.05	2286.23	1999.07
ENSMUSG00000020758	Itgb4	255.178	0.148399	0.026392	0.20306	None	176.861	233.036	234.953	220.949	247.209	322.266	385.454	217.641	258.234
ENSMUSG00000079436	Kcnj13	329.86	-0.0100595	0.0264023	0.20306	None	26.8273	2010.31	86.614	476.045	133.112	86.3392	31.79	36.9391	80.7606
ENSMUSG00000028999	Rint1	329.982	-0.158444	0.0264148	0.20306	None	375.582	287.044	385.283	358.54	397.336	321.262	296.044	286.528	262.223
ENSMUSG00000085837	Kcnmb4os2	82.8651	-0.0764286	0.0264798	0.203454	None	90.4179	118.018	96.5696	75.3235	101.085	54.213	83.4488	64.893	61.8167
ENSMUSG00000000805	Car4	671.638	0.141801	0.0265446	0.203846	None	672.669	645.1	639.152	588.528	571.483	632.485	775.875	724.805	794.644
ENSMUSG00000027680	Fxr1	1274.38	-0.119287	0.02658	0.204011	None	1378.13	1284.2	1346	1369.88	1306.1	1195.7	1226.9	1138.12	1224.37
ENSMUSG00000038712	Mindy1	421.722	0.144368	0.0267139	0.204932	None	377.569	386.06	406.19	389.674	399.337	464.826	464.929	456.248	450.664
ENSMUSG00000035441	Myo1d	418.962	0.149861	0.0267758	0.2053	None	337.825	396.061	431.079	380.635	385.325	454.787	437.113	488.195	459.637
ENSMUSG00000002111	Spi1	66.1596	-0.0851592	0.0268484	0.205653	None	61.6034	72.0111	81.6362	97.4184	76.0642	64.2524	49.6719	40.9325	51.8463
ENSMUSG00000037366	Pafah2	143.411	-0.134658	0.0268498	0.205653	None	114.264	189.029	164.268	173.746	171.145	137.54	118.219	110.817	111.669
ENSMUSG00000020107	Anapc16	884.96	0.130197	0.0268693	0.205682	None	830.652	801.124	890.033	771.313	868.734	920.617	984.497	988.37	909.304
ENSMUSG00000033434	Gtpbp6	456.626	0.145675	0.0268815	0.205682	None	381.543	431.067	477.87	395.7	422.357	470.85	519.568	512.156	498.522
ENSMUSG00000106631	Gm42669	38.713	-0.0563264	0.0269365	0.205995	None	54.6482	46.0071	46.7915	46.1984	41.0347	24.0947	33.7769	23.9605	31.9054
ENSMUSG00000063810	Alms1	196.42	-0.159072	0.0269526	0.205999	None	227.535	181.028	218.028	237.018	223.188	191.753	151.003	173.714	164.512
ENSMUSG00000026761	Orc4	896.767	-0.141106	0.0269683	0.205999	None	985.654	881.136	917.909	1068.59	922.779	890.499	722.229	833.626	848.484
ENSMUSG00000020463	Ppp4r3b	1051.99	-0.136061	0.0269789	0.205999	None	1087	1134.18	1038.37	1227.27	1089.92	1045.11	990.457	863.576	992.059
ENSMUSG00000010803	Gabra1	5696.15	-0.105047	0.0270431	0.206383	None	6032.16	5835.9	5736.43	6274.95	5758.86	5552.82	5030.77	5480.96	5562.51
ENSMUSG00000028234	Rps20	1720.49	0.12451	0.0270766	0.206447	None	1435.76	1760.27	1624.76	1632.01	1691.43	1914.52	1821.96	1840.96	1762.77
ENSMUSG00000063626	Unc5d	598.606	-0.157473	0.0270796	0.206447	None	549.462	919.142	513.711	691.972	634.536	542.13	457.975	549.095	529.43
ENSMUSG00000028098	Rnf115	1032.1	-0.123652	0.0270959	0.206465	None	1133.7	1071.17	1051.31	1125.84	1046.88	963.786	951.713	943.445	1001.03
ENSMUSG00000032060	Cryab	1260.88	-0.135927	0.0271182	0.206528	None	1169.47	1309.2	1425.65	1362.85	1424.2	1262.96	1082.85	1220.99	1089.77
ENSMUSG00000075703	Selenoi	1157.75	-0.122488	0.0271724	0.206715	None	1291.68	1188.18	1186.71	1189.11	1223.03	1068.2	1077.88	1116.16	1078.8
ENSMUSG00000039463	Slc9a8	637.387	0.137907	0.0271767	0.206715	None	627.957	630.097	558.511	584.511	575.486	654.572	653.682	738.782	712.886
ENSMUSG00000003279	Dlgap1	12409.6	-0.0989251	0.0271849	0.206715	None	13206	12265.9	12651.6	13646.6	12633.7	12275.2	11416.6	11543	12048.3
ENSMUSG00000030842	Lamtor1	1056.04	0.1363	0.0272111	0.206807	None	912.127	983.152	1124.99	912.921	1018.86	1083.26	1164.31	1202.02	1102.73
ENSMUSG00000017167	Cntnap1	3873.71	-0.119023	0.0272484	0.206941	None	4468.23	3611.56	4316.76	3905.78	4054.42	3476.66	3846.59	3551.15	3632.23
ENSMUSG00000050875	Minar2	784.818	0.136946	0.0272568	0.206941	None	703.471	767.118	736.717	774.326	691.584	839.297	759.98	892.528	898.337
ENSMUSG00000031333	Abcb7	900.758	-0.138053	0.0272912	0.207096	None	1016.46	823.127	968.683	989.249	988.835	888.491	797.73	832.627	801.623
ENSMUSG00000048022	Tmem229a	1557.83	0.117066	0.0274033	0.207839	None	1476.49	1392.21	1525.2	1540.62	1478.25	1709.72	1570.62	1671.24	1656.09
ENSMUSG00000060961	Slc4a4	3567.68	0.0979941	0.0274605	0.208148	None	3471.65	3410.53	3333.15	3492	3441.91	3814.99	3586.31	3830.68	3727.95
ENSMUSG00000020076	Ddx50	1260.4	-0.120602	0.0274836	0.208148	None	1410.92	1301.2	1349.98	1292.55	1272.07	1102.33	1181.2	1206.01	1227.36
ENSMUSG00000079391	Gm2974	24.181	0.0444404	0.0274864	0.208148	None	17.8849	13.002	18.9157	22.0949	13.011	33.1302	38.7441	19.9671	40.8788
ENSMUSG00000068284	Usf3	1381.43	-0.121414	0.0275469	0.208499	None	1466.56	1469.23	1417.68	1444.2	1457.23	1290.07	1407.7	1193.03	1287.18
ENSMUSG00000022865	Cxadr	523.417	-0.157539	0.027565	0.208528	None	482.891	623.096	550.546	672.89	510.431	501.972	431.152	422.304	515.472
ENSMUSG00000003617	Cp	351.774	0.155668	0.0276197	0.208835	None	322.921	403.062	219.024	333.432	293.248	408.605	367.572	399.342	418.758
ENSMUSG00000033880	Lgals3bp	341.749	0.172602	0.0276955	0.209301	None	219.586	305.047	264.82	382.644	320.27	549.157	325.848	353.417	354.948
ENSMUSG00000036098	Myrf	1314.37	0.126416	0.0277291	0.209415	None	1158.54	1159.18	1377.86	1244.34	1267.07	1440.66	1344.12	1462.59	1374.92
ENSMUSG00000031367	Ap1s2	990.555	-0.146597	0.0277562	0.209415	None	1008.51	1169.18	904.967	1188.1	1029.87	989.889	802.698	898.519	923.263
ENSMUSG00000020817	Rabep1	2838.25	-0.108542	0.0277604	0.209415	None	3022.54	3126.48	2770.65	3024.99	2859.41	2649.41	2675.33	2636.65	2778.76
ENSMUSG00000000823	Zfp512b	1526.85	0.134581	0.0277675	0.209415	None	1605.66	1264.2	1450.54	1521.54	1323.12	1619.36	1659.04	1525.48	1772.74
ENSMUSG00000033658	Ddx19b	682.346	0.135522	0.027793	0.209462	None	702.477	632.098	622.227	613.636	624.527	691.718	778.855	723.807	751.771
ENSMUSG00000039246	Lyplal1	105.194	0.11067	0.0278021	0.209462	None	90.4179	105.016	76.6584	94.4055	83.0702	120.473	100.337	142.765	133.604
ENSMUSG00000068099	1500009C09Rik	1284.85	0.12556	0.0278843	0.209974	None	1187.36	1129.17	1335.05	1152.95	1260.06	1359.34	1349.09	1469.58	1321.08
ENSMUSG00000021803	Cdhr1	157.297	0.143052	0.0279266	0.210089	None	148.047	140.022	144.357	133.574	133.112	162.639	184.779	181.7	187.444
ENSMUSG00000033998	Kcnk1	1757.12	-0.112683	0.0279282	0.210089	None	1744.77	1872.29	1808.94	1902.17	1857.57	1732.81	1665.99	1590.38	1639.14
ENSMUSG00000039483	Asb6	512.476	0.140595	0.0279868	0.210378	None	528.597	497.077	448.003	421.812	470.397	498.96	594.076	591.026	562.333
ENSMUSG00000026289	Atg16l1	1259.47	-0.154439	0.0279957	0.210378	None	1283.73	1354.21	1276.31	1688.25	1177.99	1240.88	1003.37	1017.32	1293.17
ENSMUSG00000039774	Galnt12	25.4111	-0.0439048	0.0280095	0.210378	None	36.7633	38.0059	23.8935	31.1337	30.0254	16.0631	14.9016	19.9671	17.9468
ENSMUSG00000102918	Pcdhgc3	2439.08	0.115884	0.0280676	0.210707	None	2385.64	2356.36	2128.51	2235.6	2490.1	2680.53	2657.45	2610.7	2406.86
ENSMUSG00000006403	Adamts4	476.063	0.147709	0.0281199	0.210841	None	377.569	429.066	517.693	407.751	457.386	514.019	536.456	546.1	498.522
ENSMUSG00000079057	Cyp4v3	165.866	0.151589	0.0281238	0.210841	None	160.964	138.021	144.357	153.66	143.121	188.742	178.819	190.686	194.424
ENSMUSG00000028466	Creb3	636.855	0.139008	0.0281284	0.210841	None	573.309	627.097	578.422	547.351	643.543	690.714	704.347	731.793	635.117
ENSMUSG00000047496	Rnf152	165.966	-0.126997	0.0281609	0.210897	None	157.983	229.035	156.303	234.005	164.139	152.6	102.324	143.763	153.545
ENSMUSG00000056895	H2bu2	269.684	0.148738	0.0281741	0.210897	None	247.407	257.04	244.909	219.945	257.217	282.108	318.893	314.482	285.155
ENSMUSG00000033253	Szt2	829.5	0.138775	0.0281793	0.210897	None	841.582	739.114	721.783	758.257	809.684	919.613	1008.34	810.663	856.461
ENSMUSG00000029798	Herc6	104.106	-0.114098	0.0281931	0.210897	None	127.181	100.015	102.543	130.561	135.114	106.418	79.475	81.865	73.7813
ENSMUSG00000019428	Fkbp8	5416.68	0.114237	0.0282818	0.211453	None	5275.04	4812.74	5564.2	4928.17	5320.49	5584.94	5987.45	5720.57	5556.53
ENSMUSG00000038024	Dennd4c	423.992	-0.14652	0.0283042	0.211513	None	468.981	459.071	409.176	451.941	487.412	408.605	388.434	383.368	358.936
ENSMUSG00000045917	Tmem268	190.849	0.147229	0.0283457	0.211651	None	156.989	191.029	167.255	184.794	146.123	205.809	188.753	226.626	250.258
ENSMUSG00000030592	Ryr1	520.332	0.145455	0.028354	0.211651	None	504.75	401.062	564.484	426.833	489.413	533.094	607.984	600.011	555.354
ENSMUSG00000053617	Sh3pxd2a	1184.81	-0.126071	0.0283657	0.211651	None	1300.63	1325.2	1233.5	1165	1234.04	1008.96	1208.02	1073.23	1114.7
ENSMUSG00000037242	Clic4	1855.77	0.137986	0.0284307	0.212028	None	1431.78	1904.29	1744.23	1790.69	1814.53	2167.52	1816	2126.49	1906.35
ENSMUSG00000030220	Arhgdib	170.234	0.141341	0.0284511	0.21206	None	111.284	182.028	148.339	148.638	159.134	210.828	193.72	196.676	181.462
ENSMUSG00000024241	Sos1	1225.22	-0.117137	0.0284637	0.21206	None	1295.66	1305.2	1214.59	1295.56	1311.11	1184.65	1135.5	1157.09	1127.66
ENSMUSG00000017776	Crk	3046.94	-0.106751	0.0285709	0.21275	None	3348.44	3192.49	3169.87	3144.51	3028.56	2718.68	2931.63	2864.28	3024.03
ENSMUSG00000035713	Usp35	356.712	0.14895	0.0286007	0.212819	None	291.126	346.053	328.536	282.212	370.313	398.566	398.368	450.258	344.977
ENSMUSG00000048234	Rnf149	527.913	-0.138391	0.028609	0.212819	None	553.437	549.085	596.342	539.316	577.488	473.862	460.955	529.128	471.602
ENSMUSG00000002957	Ap2a2	5577	0.102124	0.0286711	0.213173	None	5401.22	5433.84	5230.69	5111.96	5581.71	5827.9	6235.81	5754.51	5615.35
ENSMUSG00000026399	Cd55	172.041	-0.15198	0.0286948	0.2132	None	160.964	203.031	182.188	206.889	203.172	170.671	134.114	148.755	138.589
ENSMUSG00000026851	BC005624	1286.48	0.11415	0.0287036	0.2132	None	1202.26	1256.19	1214.59	1251.37	1199.01	1362.35	1392.8	1305.85	1393.87
ENSMUSG00000025050	Pcgf6	374.574	-0.143865	0.0287399	0.213362	None	485.872	391.06	400.216	381.639	384.325	292.148	388.434	298.508	348.965
ENSMUSG00000027896	Slc16a4	86.1422	-0.0921378	0.0287825	0.213531	None	88.4306	113.017	82.6317	129.556	86.0727	79.3116	63.58	54.9095	77.7694
ENSMUSG00000027272	Ubr1	1220.49	-0.122117	0.0287916	0.213531	None	1326.46	1263.19	1185.72	1318.66	1324.12	1208.75	1104.7	1147.11	1105.72
ENSMUSG00000031776	Arl2bp	2492.94	0.103711	0.02883	0.213708	None	2321.06	2491.38	2361.48	2409.35	2372	2616.28	2543.2	2679.58	2642.17
ENSMUSG00000028455	Stoml2	787.102	0.13194	0.0289055	0.214159	None	686.58	824.127	713.819	703.02	764.646	838.293	863.297	872.561	817.576
ENSMUSG00000029090	Adgra3	483.876	-0.136542	0.0289531	0.214404	None	381.543	472.073	793.464	535.299	518.438	416.637	398.368	420.307	418.758
ENSMUSG00000008450	Nutf2	626.712	0.13316	0.028988	0.214555	None	612.059	597.092	561.498	556.39	609.515	664.611	713.288	674.887	651.07
ENSMUSG00000035578	Iqcg	198.387	-0.136421	0.0290937	0.215229	None	157.983	245.038	227.984	268.152	217.183	198.781	130.14	172.715	167.503
ENSMUSG00000092242	Gm20515	63.6739	0.0838833	0.0291673	0.215665	None	60.6098	48.0074	50.7737	54.2329	51.0431	76.2998	83.4488	68.8864	79.7635
ENSMUSG00000001248	Gramd1a	1895.56	0.117581	0.0292427	0.215815	None	1901.76	1664.26	1910.49	1687.25	1833.55	1927.57	2044.49	2115.51	1975.14
ENSMUSG00000020799	Tekt1	71.1517	-0.0880773	0.0292462	0.215815	None	75.5138	76.0117	82.6317	101.436	78.0659	66.2603	42.7178	58.9029	58.8256
ENSMUSG00000019990	Pde7b	329.746	-0.144105	0.0292507	0.215815	None	361.671	364.056	351.434	361.553	337.285	287.128	304.985	285.529	314.069
ENSMUSG00000022704	Qtrt2	356.133	-0.149804	0.0292561	0.215815	None	421.288	339.052	384.287	389.674	394.333	329.294	354.657	281.536	311.078
ENSMUSG00000054555	Adam12	152.931	0.123688	0.0292733	0.215815	None	121.22	143.022	113.494	122.526	162.137	201.793	157.957	211.651	142.577
ENSMUSG00000019188	H13	1145.32	0.122919	0.0292754	0.215815	None	1040.3	1182.18	1004.52	1096.71	1095.93	1251.92	1236.83	1192.03	1207.42
ENSMUSG00000028745	Capzb	3850.03	0.0993505	0.0292977	0.21583	None	3667.39	3865.6	3512.35	3700.9	3762.18	4097.1	4057.2	4015.38	3972.22
[truncated: 12,730 more rows]

## Sheet: Table 1B
change	source	term_id	term_name	adjusted_pvalue	term_size	query_size	intersection_size	intersection
Down	GO:BP	GO:0071363	cellular response to growth factor stimulus	6.00444e-06	732	72	14	Plk5,Ntf3,Ccbe1,Npnt,Tgfb2,Smoc2,Adamtsl2,Msx1,Hpgd,Scube3,Fos,Sfrp1,Chrdl1,Atp7a
Down	GO:BP	GO:0070848	response to growth factor	7.34575e-06	761	72	14	Plk5,Ntf3,Ccbe1,Npnt,Tgfb2,Smoc2,Adamtsl2,Msx1,Hpgd,Scube3,Fos,Sfrp1,Chrdl1,Atp7a
Up	GO:BP	GO:0000165	MAPK cascade	9.43365e-06	758	100	16	Dusp6,Npy,Dusp4,Fgfr1,Gsn,Spred3,Igfbp6,Trf,Spry4,Igfbp4,Cspg4,Gpnmb,Trib1,Ece1,Hcrtr1,Dynlt1f
Down	GO:BP	GO:0141091	transforming growth factor beta receptor superfamily signaling pathway	1.37662e-05	351	72	10	Npnt,Inhba,Tgfb2,Adamtsl2,Msx1,Hpgd,Scube3,Fos,Sfrp1,Chrdl1
Down	GO:BP	GO:0007167	enzyme-linked receptor protein signaling pathway	1.37662e-05	970	72	15	Igfbp5,Ntf3,Epha10,Ccbe1,Npnt,Inhba,Tgfb2,Smoc2,Adamtsl2,Msx1,Hpgd,Scube3,Fos,Sfrp1,Chrdl1
Up	GO:BP	GO:0007218	neuropeptide signaling pathway	3.18235e-05	107	100	7	Npy,Grp,Prokr2,Ecel1,Hcrtr1,Cort,Pnoc
Up	GO:BP	GO:0043408	regulation of MAPK cascade	3.36398e-05	670	100	14	Dusp6,Npy,Dusp4,Fgfr1,Gsn,Spred3,Igfbp6,Spry4,Igfbp4,Cspg4,Gpnmb,Ece1,Hcrtr1,Dynlt1f
Down	GO:BP	GO:0007178	transmembrane receptor protein serine/threonine kinase signaling pathway	3.84869e-05	400	72	10	Npnt,Inhba,Tgfb2,Adamtsl2,Msx1,Hpgd,Scube3,Fos,Sfrp1,Chrdl1
Up	GO:CC	GO:0062023	collagen-containing extracellular matrix	6.02898e-05	371	103	11	Hapln2,Igfbp6,Trf,Pcsk6,Cspg4,Fbln2,Col1a1,Serpinb1a,Col16a1,Vwf,Adamtsl4
Up	GO:BP	GO:0007610	behavior	0.000114646	771	100	14	Wfs1,Npy,Grp,Etv5,Arc,Ptpn5,Shc3,Asic4,Klk8,Ghsr,Dcdc2a,Hcrtr1,Cort,Baiap3
Down	GO:BP	GO:0090092	regulation of transmembrane receptor protein serine/threonine kinase signaling pathway	0.000143798	261	72	8	Npnt,Inhba,Tgfb2,Adamtsl2,Msx1,Scube3,Sfrp1,Chrdl1
Up	GO:CC	GO:0030312	external encapsulating structure	0.000226937	501	103	11	Hapln2,Igfbp6,Trf,Pcsk6,Cspg4,Fbln2,Col1a1,Serpinb1a,Col16a1,Vwf,Adamtsl4
Up	GO:CC	GO:0031012	extracellular matrix	0.000226937	499	103	11	Hapln2,Igfbp6,Trf,Pcsk6,Cspg4,Fbln2,Col1a1,Serpinb1a,Col16a1,Vwf,Adamtsl4
Up	GO:CC	GO:0099503	secretory vesicle	0.000226937	714	103	13	Wfs1,Npy,Grp,Arc,Ptpn5,Syt12,Col1a1,Klk8,Lyz2,Ece1,Dynlt1f,Baiap3,Vwf
Down	GO:MF	GO:0005509	calcium ion binding	0.000229038	719	74	12	Ccbe1,Npnt,Lpl,Smoc2,Pla2g2f,Necab3,Alpl,Capn3,Prrg4,Egfem1,Scube3,Egfl6
Down	GO:BP	GO:0090287	regulation of cellular response to growth factor stimulus	0.000477442	318	72	8	Ccbe1,Npnt,Smoc2,Adamtsl2,Msx1,Scube3,Sfrp1,Chrdl1
Up	GO:BP	GO:0040008	regulation of growth	0.000508528	658	100	12	Dusp6,Wfs1,Fgfr1,Mt2,Mt1,Cdh4,Hopx,Igfbp4,Grem1,Ptch2,Mndal,Ghsr
Up	GO:BP	GO:0031589	cell-substrate adhesion	0.000580023	356	100	9	Npy,Apod,Spry4,Zyx,Grem1,Fbln2,Col1a1,Col16a1,Vwf
Down	GO:BP	GO:0090100	positive regulation of transmembrane receptor protein serine/threonine kinase signaling pathway	0.00116222	102	72	5	Npnt,Inhba,Tgfb2,Msx1,Scube3
Up	GO:BP	GO:0010810	regulation of cell-substrate adhesion	0.00137037	222	100	7	Npy,Apod,Spry4,Grem1,Fbln2,Col1a1,Col16a1
Up	GO:BP	GO:0010817	regulation of hormone levels	0.00166634	639	100	11	Vgf,Grp,Fgfr1,Aldh1a1,Pcsk6,Midn,Ghsr,Nnat,Ece1,Cyp27a1,Baiap3
Down	GO:BP	GO:0008306	associative learning	0.00189233	117	72	5	Neurod2,Ppp1r1b,Cln8,Drd5,Fos
Up	GO:BP	GO:0098771	inorganic ion homeostasis	0.0020363	543	100	10	Wfs1,Npy,Fgfr1,Mt2,Mt1,Trf,Gstm7,Mcub,Hcrtr1,Casq2
Up	GO:CC	GO:0030141	secretory granule	0.00213706	494	103	9	Wfs1,Npy,Grp,Arc,Col1a1,Klk8,Lyz2,Ece1,Vwf
Up	GO:BP	GO:0050795	regulation of behavior	0.00224938	103	100	5	Npy,Grp,Ghsr,Cort,Baiap3
Down	GO:BP	GO:0061061	muscle structure development	0.00239864	733	72	10	Igfbp5,Ntf3,Npnt,Dsp,Tgfb2,Mylk3,Msx1,Capn3,Epor,Fos
Up	GO:BP	GO:0070371	ERK1 and ERK2 cascade	0.0025462	352	100	8	Dusp6,Npy,Dusp4,Trf,Gpnmb,Ece1,Hcrtr1,Dynlt1f
Down	GO:CC	GO:0031012	extracellular matrix	0.0026259	499	74	8	Ccbe1,Npnt,Tgfb2,Smoc2,Adamtsl2,Alpl,Egfl6,Sfrp1
Down	GO:CC	GO:0030312	external encapsulating structure	0.0026259	501	74	8	Ccbe1,Npnt,Tgfb2,Smoc2,Adamtsl2,Alpl,Egfl6,Sfrp1
Down	GO:BP	GO:0060322	head development	0.00310243	778	72	10	Ntf3,Neurod2,Inhba,Tgfb2,Pcsk1,Msx1,Epor,Diaph3,Sfrp1,Atp7a
Down	GO:CC	GO:0016323	basolateral plasma membrane	0.00326795	275	74	6	Epb41,Dsp,Slco1c1,Hpgd,Slc26a10,Atp7a
Down	GO:BP	GO:0045597	positive regulation of cell differentiation	0.00334305	970	72	11	Ntf3,Neurod2,Npnt,Inhba,Tgfb2,Lpl,Wnt9a,Mylk3,Scube3,Fos,Sfrp1
Up	GO:CC	GO:0005911	cell-cell junction	0.0033484	539	103	9	Ccnd1,Gsn,Pmp22,Cdh4,Zyx,Gjb1,Gjc2,Pdlim2,Gjb2
Down	GO:BP	GO:0048729	tissue morphogenesis	0.00365982	651	72	9	Igfbp5,Npnt,Dsp,Inhba,Tgfb2,Msx1,Epor,Sfrp1,Atp7a
Down	GO:BP	GO:0048545	response to steroid hormone	0.00367711	371	72	7	Inhba,Tgfb2,Pcsk1,Alpl,Scnn1a,Fos,Sfrp1
Up	GO:BP	GO:0055080	monoatomic cation homeostasis	0.00375519	608	100	10	Wfs1,Npy,Fgfr1,Mt2,Mt1,Trf,Gstm7,Mcub,Hcrtr1,Casq2
Down	GO:BP	GO:1901699	cellular response to nitrogen compound	0.00378273	823	72	10	Igfbp5,Lypd1,Inhba,Lpl,Ppp1r1b,Drd5,Scnn1a,Fos,Sfrp1,Atp7a
Up	GO:BP	GO:0007268	chemical synaptic transmission	0.00393945	877	100	12	Npy,Vgf,Etv5,Gfap,Arc,Ptpn5,Shc3,Syt12,Ghsr,Dcdc2a,Pnoc,Baiap3
Up	GO:BP	GO:0042325	regulation of phosphorylation	0.00393945	877	100	12	Dusp6,Ccnd1,Fgfr1,Ptpn5,Trf,Trib2,Grem1,Cspg4,Gpnmb,Gjc2,Trib1,Card14
Up	GO:BP	GO:0098916	anterograde trans-synaptic signaling	0.00393945	877	100	12	Npy,Vgf,Etv5,Gfap,Arc,Ptpn5,Shc3,Syt12,Ghsr,Dcdc2a,Pnoc,Baiap3
Up	GO:BP	GO:0031401	positive regulation of protein modification process	0.00393945	742	100	11	Wfs1,Ccnd1,Fgfr1,Ptpn5,Trib2,Grem1,Cspg4,Gpnmb,Trib1,Card14,Spsb4
Up	GO:BP	GO:0050801	monoatomic ion homeostasis	0.00406899	620	100	10	Wfs1,Npy,Fgfr1,Mt2,Mt1,Trf,Gstm7,Mcub,Hcrtr1,Casq2
Up	GO:BP	GO:0099537	trans-synaptic signaling	0.00407262	883	100	12	Npy,Vgf,Etv5,Gfap,Arc,Ptpn5,Shc3,Syt12,Ghsr,Dcdc2a,Pnoc,Baiap3
Up	GO:CC	GO:0005921	gap junction	0.00422399	34	103	3	Gjb1,Gjc2,Gjb2
Up	GO:CC	GO:0030136	clathrin-coated vesicle	0.00432009	154	103	5	Arc,Ap1s1,Lyz2,Ece1,Vwf
Up	GO:CC	GO:0030135	coated vesicle	0.00433563	241	103	6	Arc,Trf,Ap1s1,Lyz2,Ece1,Vwf
Down	GO:BP	GO:0071560	cellular response to transforming growth factor beta stimulus	0.00459196	269	72	6	Npnt,Tgfb2,Adamtsl2,Hpgd,Fos,Sfrp1
Up	GO:BP	GO:0071248	cellular response to metal ion	0.00474696	211	100	6	Mt2,Gsn,Mt1,Trf,Syt12,Cpne8
Down	GO:BP	GO:0071559	response to transforming growth factor beta	0.00486411	274	72	6	Npnt,Tgfb2,Adamtsl2,Hpgd,Fos,Sfrp1
Down	GO:BP	GO:0008285	negative regulation of cell population proliferation	0.00498107	701	72	9	Plk5,Igfbp5,Inhba,Tgfb2,Fnip2,Pla2g2f,Wnt9a,Msx1,Sfrp1
Down	GO:BP	GO:0031069	hair follicle morphogenesis	0.00498107	34	72	3	Igfbp5,Tgfb2,Atp7a
Up	GO:BP	GO:0010035	response to inorganic substance	0.00524433	651	100	10	Fgfr1,Mt2,Gsn,Mt1,Trf,Syt12,Cpne8,Col1a1,Hmgcs2,Pkd2l1
Up	GO:BP	GO:0099536	synaptic signaling	0.00534409	923	100	12	Npy,Vgf,Etv5,Gfap,Arc,Ptpn5,Shc3,Syt12,Ghsr,Dcdc2a,Pnoc,Baiap3
Up	GO:BP	GO:0030003	intracellular monoatomic cation homeostasis	0.00551311	535	100	9	Wfs1,Npy,Mt2,Mt1,Trf,Gstm7,Mcub,Hcrtr1,Casq2
Down	GO:CC	GO:0005604	basement membrane	0.00567223	109	74	4	Npnt,Tgfb2,Smoc2,Egfl6
Down	GO:CC	GO:0009925	basal plasma membrane	0.00567223	312	74	6	Epb41,Dsp,Slco1c1,Hpgd,Slc26a10,Atp7a
Up	GO:BP	GO:0006873	intracellular monoatomic ion homeostasis	0.00570053	546	100	9	Wfs1,Npy,Mt2,Mt1,Trf,Gstm7,Mcub,Hcrtr1,Casq2
Up	GO:BP	GO:0007263	nitric oxide mediated signal transduction	0.00574802	31	100	3	Mt2,Mt1,Rasd1
Down	GO:BP	GO:0001942	hair follicle development	0.00577481	97	72	4	Igfbp5,Inhba,Tgfb2,Atp7a
Down	GO:BP	GO:0022405	hair cycle process	0.00577481	100	72	4	Igfbp5,Inhba,Tgfb2,Atp7a
Down	GO:BP	GO:0007612	learning	0.00577481	184	72	5	Neurod2,Ppp1r1b,Cln8,Drd5,Fos
Down	GO:BP	GO:0022404	molting cycle process	0.00577481	100	72	4	Igfbp5,Inhba,Tgfb2,Atp7a
Down	GO:BP	GO:0048730	epidermis morphogenesis	0.00577481	38	72	3	Igfbp5,Tgfb2,Atp7a
Down	GO:BP	GO:0043523	regulation of neuron apoptotic process	0.00577481	299	72	6	Ntf3,Tgfb2,Cln8,Crlf1,Epor,Atp7a
Down	GO:BP	GO:0071417	cellular response to organonitrogen compound	0.00586183	747	72	9	Igfbp5,Inhba,Lpl,Ppp1r1b,Drd5,Scnn1a,Fos,Sfrp1,Atp7a
Down	GO:BP	GO:0030198	extracellular matrix organization	0.00586183	304	72	6	Npnt,Tgfb2,Smoc2,Adamtsl2,Egfl6,Atp7a
Down	GO:BP	GO:0045229	external encapsulating structure organization	0.00586183	304	72	6	Npnt,Tgfb2,Smoc2,Adamtsl2,Egfl6,Atp7a
Down	GO:BP	GO:0043062	extracellular structure organization	0.00587614	306	72	6	Npnt,Tgfb2,Smoc2,Adamtsl2,Egfl6,Atp7a
Up	GO:BP	GO:0071276	cellular response to cadmium ion	0.00605925	32	100	3	Mt2,Gsn,Mt1
Up	GO:BP	GO:0001932	regulation of protein phosphorylation	0.00605925	816	100	11	Dusp6,Ccnd1,Fgfr1,Ptpn5,Trib2,Grem1,Cspg4,Gpnmb,Gjc2,Trib1,Card14
Up	GO:BP	GO:0070372	regulation of ERK1 and ERK2 cascade	0.00605925	328	100	7	Dusp6,Npy,Dusp4,Gpnmb,Ece1,Hcrtr1,Dynlt1f
Up	GO:BP	GO:0051347	positive regulation of transferase activity	0.00609577	148	100	5	Ccnd1,Fgfr1,Trib2,Grem1,Trib1
Down	GO:BP	GO:0030510	regulation of BMP signaling pathway	0.00613781	105	72	4	Msx1,Scube3,Sfrp1,Chrdl1
Down	GO:BP	GO:0045880	positive regulation of smoothened signaling pathway	0.00613781	41	72	3	Wnt9a,Scube3,Sfrp1
Up	GO:BP	GO:0007167	enzyme-linked receptor protein signaling pathway	0.00640773	970	100	12	Apod,Fgfr1,Igfbp6,Trf,Spry4,Igfbp4,Zyx,Grem1,Cspg4,Shc3,Col1a1,Ghsr
Up	GO:BP	GO:0009617	response to bacterium	0.00640773	968	100	12	Npy,Vgf,Mt2,Trf,Thrsp,Hmgcs2,Ghsr,Trib1,Lyz2,Ifit3,Gjb2,Casp7
Up	GO:BP	GO:0045597	positive regulation of cell differentiation	0.00640773	970	100	12	Hapln2,Etv5,Fgfr1,Gfap,Trf,Cdh4,Hopx,Ptch2,Col1a1,Gjc2,Trib1,Smyd1
Up	GO:BP	GO:0043269	regulation of monoatomic ion transport	0.00663319	447	100	8	Wfs1,Grp,Kcnip1,Arc,Trf,Gstm7,Gjc2,Casq2
Up	GO:CC	GO:0016528	sarcoplasm	0.00666158	98	103	4	Gsn,Gstm7,Rasd1,Casq2
Down	GO:CC	GO:0045178	basal part of cell	0.00666872	331	74	6	Epb41,Dsp,Slco1c1,Hpgd,Slc26a10,Atp7a
Down	GO:BP	GO:0043524	negative regulation of neuron apoptotic process	0.00676909	202	72	5	Ntf3,Cln8,Crlf1,Epor,Atp7a
Down	GO:BP	GO:0031960	response to corticosteroid	0.00683578	203	72	5	Inhba,Pcsk1,Alpl,Scnn1a,Fos
Down	GO:BP	GO:0007179	transforming growth factor beta receptor signaling pathway	0.00690345	204	72	5	Npnt,Tgfb2,Adamtsl2,Hpgd,Fos
Down	GO:BP	GO:0007611	learning or memory	0.00706797	323	72	6	Ntf3,Neurod2,Ppp1r1b,Cln8,Drd5,Fos
Up	GO:BP	GO:0055074	calcium ion homeostasis	0.00724634	346	100	7	Wfs1,Npy,Fgfr1,Gstm7,Mcub,Hcrtr1,Casq2
Up	GO:BP	GO:0043409	negative regulation of MAPK cascade	0.00740823	159	100	5	Dusp6,Dusp4,Spred3,Spry4,Dynlt1f
Up	GO:BP	GO:0023061	signal release	0.00776604	587	100	9	Npy,Vgf,Grp,Fgfr1,Midn,Syt12,Ghsr,Nnat,Baiap3
Up	GO:BP	GO:0014015	positive regulation of gliogenesis	0.00807211	90	100	4	Etv5,Gfap,Trf,Gjc2
Down	GO:BP	GO:0030334	regulation of cell migration	0.00819655	984	72	10	Igfbp5,Ntf3,Il1r1,Ccbe1,Tgfb2,Spata13,Smoc2,Drd5,Sfrp1,Atp7a
Down	GO:BP	GO:0097190	apoptotic signaling pathway	0.0081992	633	72	8	Inhba,Tgfb2,Fnip2,Msx1,Krt18,Sfrp1,Perp,Atp7a
Up	GO:BP	GO:0019725	cellular homeostasis	0.00843132	869	100	11	Wfs1,Npy,Mt2,Mt1,Trf,Gstm7,Mcub,Serpinb1a,Hcrtr1,Casq2,Baiap3
Down	GO:BP	GO:0051385	response to mineralocorticoid	0.008599	49	72	3	Inhba,Scnn1a,Fos
Up	GO:BP	GO:0007169	transmembrane receptor protein tyrosine kinase signaling pathway	0.00860713	599	100	9	Apod,Fgfr1,Igfbp6,Spry4,Igfbp4,Cspg4,Shc3,Col1a1,Ghsr
Down	GO:BP	GO:0043434	response to peptide hormone	0.00864176	489	72	7	Igfbp5,Inhba,Lpl,Pcsk1,Alpl,Scnn1a,Fos
Down	GO:BP	GO:0042303	molting cycle	0.00864176	122	72	4	Igfbp5,Inhba,Tgfb2,Atp7a
Down	GO:BP	GO:0042633	hair cycle	0.00864176	122	72	4	Igfbp5,Inhba,Tgfb2,Atp7a
Up	GO:BP	GO:0071312	cellular response to alkaloid	0.00888951	39	100	3	Gstm7,Casq2,Casp7
Up	GO:BP	GO:0014074	response to purine-containing compound	0.00888951	168	100	5	Vgf,Gstm7,Col1a1,Hmgcs2,Casq2
Up	GO:BP	GO:0071900	regulation of protein serine/threonine kinase activity	0.00896498	94	100	4	Ccnd1,Fgfr1,Trib2,Trib1
Up	GO:BP	GO:0043410	positive regulation of MAPK cascade	0.0089713	480	100	8	Npy,Fgfr1,Gsn,Igfbp6,Igfbp4,Cspg4,Gpnmb,Hcrtr1
Up	GO:BP	GO:0030001	metal ion transport	0.00919835	884	100	11	Wfs1,Grp,Kcnip1,Trf,Gstm7,Asic4,Mcub,Gjc2,Cacna2d4,Casq2,Pkd2l1
Up	GO:BP	GO:0048520	positive regulation of behavior	0.00919835	40	100	3	Npy,Grp,Ghsr
Down	GO:BP	GO:0051402	neuron apoptotic process	0.00948597	354	72	6	Ntf3,Tgfb2,Cln8,Crlf1,Epor,Atp7a
Down	GO:BP	GO:0055010	ventricular cardiac muscle tissue morphogenesis	0.00948597	52	72	3	Dsp,Tgfb2,Epor
Down	GO:BP	GO:0018958	phenol-containing compound metabolic process	0.00954045	127	72	4	Slco1c1,Tgfb2,Iyd,Atp7a
Down	GO:BP	GO:0050890	cognition	0.00983066	360	72	6	Ntf3,Neurod2,Ppp1r1b,Cln8,Drd5,Fos
Up	GO:BP	GO:0010959	regulation of metal ion transport	0.00998216	374	100	7	Wfs1,Grp,Kcnip1,Trf,Gstm7,Gjc2,Casq2
Down	GO:BP	GO:0007565	female pregnancy	0.0101117	236	72	5	Igfbp5,Hpgd,Epor,Fos,Atp7a
Down	GO:BP	GO:0070555	response to interleukin-1	0.0101117	131	72	4	Il1r1,Pcsk1,Mylk3,Sfrp1
Down	GO:BP	GO:0098773	skin epidermis development	0.0105125	133	72	4	Igfbp5,Inhba,Tgfb2,Atp7a
Down	GO:BP	GO:0042476	odontogenesis	0.0109142	135	72	4	Inhba,Alpl,Msx1,Perp
Up	GO:BP	GO:0032940	secretion by cell	0.0111755	913	100	11	Npy,Vgf,Grp,Fgfr1,Ap1s1,Pcsk6,Midn,Syt12,Ghsr,Nnat,Baiap3
Up	GO:BP	GO:0055082	intracellular chemical homeostasis	0.0111755	768	100	10	Wfs1,Npy,Mt2,Mt1,Trf,Gstm7,Mcub,Hcrtr1,Casq2,Baiap3
Down	GO:BP	GO:0048705	skeletal system morphogenesis	0.0117947	248	72	5	Tgfb2,Wnt9a,Alpl,Msx1,Sfrp1
Down	GO:BP	GO:0008544	epidermis development	0.011864	382	72	6	Igfbp5,Ntf3,Dsp,Inhba,Tgfb2,Atp7a
Down	GO:BP	GO:2001238	positive regulation of extrinsic apoptotic signaling pathway	0.011864	60	72	3	Inhba,Tgfb2,Sfrp1
Down	GO:BP	GO:0045926	negative regulation of growth	0.0124396	254	72	5	Igfbp5,Inhba,Tgfb2,Msx1,Sfrp1
Up	GO:BP	GO:0046879	hormone secretion	0.0124863	394	100	7	Vgf,Grp,Fgfr1,Midn,Ghsr,Nnat,Baiap3
Up	GO:BP	GO:0010038	response to metal ion	0.0125518	395	100	7	Mt2,Gsn,Mt1,Trf,Syt12,Cpne8,Hmgcs2
Up	GO:BP	GO:0034765	regulation of monoatomic ion transmembrane transport	0.0125518	285	100	6	Grp,Kcnip1,Arc,Gstm7,Gjc2,Casq2
Up	GO:BP	GO:0045859	regulation of protein kinase activity	0.0130008	190	100	5	Ccnd1,Fgfr1,Trib2,Grem1,Trib1
Up	GO:BP	GO:0031398	positive regulation of protein ubiquitination	0.0130446	109	100	4	Wfs1,Trib2,Trib1,Spsb4
Up	GO:BP	GO:0048009	insulin-like growth factor receptor signaling pathway	0.0133524	48	100	3	Igfbp6,Igfbp4,Ghsr
Down	GO:BP	GO:0044703	multi-organism reproductive process	0.0135448	262	72	5	Igfbp5,Hpgd,Epor,Fos,Atp7a
Down	GO:BP	GO:0060541	respiratory system development	0.0135448	263	72	5	Igfbp5,Ccbe1,Adamtsl2,Msx1,Atp7a
Down	GO:BP	GO:0007420	brain development	0.0135448	723	72	8	Ntf3,Neurod2,Inhba,Pcsk1,Msx1,Epor,Sfrp1,Atp7a
Down	GO:BP	GO:0003229	ventricular cardiac muscle tissue development	0.0135448	64	72	3	Dsp,Tgfb2,Epor
Up	GO:BP	GO:0009914	hormone transport	0.0138613	405	100	7	Vgf,Grp,Fgfr1,Midn,Ghsr,Nnat,Baiap3
Down	GO:BP	GO:0044706	multi-multicellular organism process	0.0144876	268	72	5	Igfbp5,Hpgd,Epor,Fos,Atp7a
Down	GO:BP	GO:0045667	regulation of osteoblast differentiation	0.014725	154	72	4	Igfbp5,Npnt,Scube3,Sfrp1
Up	GO:CC	GO:0044297	cell body	0.0149141	829	103	10	Npy,Vgf,Apod,Gfap,Kcnip1,Ptpn5,Gjc2,Dynlt1f,Pnoc,Gjb2
Up	GO:BP	GO:0001818	negative regulation of cytokine production	0.0149168	298	100	6	Apod,Fgfr1,Trib2,Gpnmb,Serpinb1a,Ghsr
Down	GO:BP	GO:0055008	cardiac muscle tissue morphogenesis	0.0150374	68	72	3	Dsp,Tgfb2,Epor
Down	GO:BP	GO:1901652	response to peptide	0.0150374	568	72	7	Igfbp5,Inhba,Lpl,Pcsk1,Alpl,Scnn1a,Fos
Up	GO:BP	GO:0034330	cell junction organization	0.0151127	814	100	10	Apod,Etv5,Arc,Cdh4,Hopx,Grem1,Klk8,Ghsr,Col16a1,Gjb2
Up	GO:BP	GO:0071241	cellular response to inorganic substance	0.0153359	301	100	6	Mt2,Gsn,Mt1,Trf,Syt12,Cpne8
Up	GO:MF	GO:0019838	growth factor binding	0.0155778	141	99	5	Fgfr1,Igfbp6,Igfbp4,Pcsk6,Col1a1
Up	GO:BP	GO:0030198	extracellular matrix organization	0.0157764	304	100	6	Hapln2,Gfap,Grem1,Col1a1,Col16a1,Adamtsl4
Up	GO:BP	GO:0045229	external encapsulating structure organization	0.0157764	304	100	6	Hapln2,Gfap,Grem1,Col1a1,Col16a1,Adamtsl4
Up	GO:BP	GO:0043062	extracellular structure organization	0.0157853	306	100	6	Hapln2,Gfap,Grem1,Col1a1,Col16a1,Adamtsl4
Up	GO:BP	GO:0043549	regulation of kinase activity	0.0157853	204	100	5	Ccnd1,Fgfr1,Trib2,Grem1,Trib1
Up	GO:BP	GO:0140352	export from cell	0.0158934	982	100	11	Npy,Vgf,Grp,Fgfr1,Ap1s1,Pcsk6,Midn,Syt12,Ghsr,Nnat,Baiap3
Up	GO:BP	GO:0050769	positive regulation of neurogenesis	0.0160401	310	100	6	Hapln2,Etv5,Gfap,Trf,Cdh4,Gjc2
Down	GO:BP	GO:0030335	positive regulation of cell migration	0.0162452	577	72	7	Igfbp5,Ntf3,Il1r1,Ccbe1,Tgfb2,Smoc2,Atp7a
Down	GO:BP	GO:0051592	response to calcium ion	0.0164707	160	72	4	Neurod2,Pcsk1,Capn3,Fos
Down	GO:BP	GO:1901615	organic hydroxy compound metabolic process	0.0164947	580	72	7	Slco1c1,Tgfb2,Alpl,Cln8,Slc37a2,Iyd,Atp7a
Up	GO:BP	GO:0010975	regulation of neuron projection development	0.0169226	558	100	8	Fgfr1,Gfap,Pmp22,Arc,Ptpn5,Cdh4,Cspg4,Dynlt1f
Down	GO:BP	GO:0071456	cellular response to hypoxia	0.0169951	162	72	4	Inhba,Fos,Sfrp1,Atp7a
Down	GO:CC	GO:0060170	ciliary membrane	0.0174165	69	74	3	Prcd,Drd5,Scnn1a
Up	GO:BP	GO:0030072	peptide hormone secretion	0.0174866	316	100	6	Vgf,Grp,Midn,Ghsr,Nnat,Baiap3
Up	GO:BP	GO:0043405	regulation of MAP kinase activity	0.017638	56	100	3	Fgfr1,Trib2,Trib1
Down	GO:BP	GO:0030509	BMP signaling pathway	0.0177996	165	72	4	Msx1,Scube3,Sfrp1,Chrdl1
Down	GO:BP	GO:0007610	behavior	0.0180821	771	72	8	Ntf3,Lypd1,Neurod2,Ppp1r1b,Cln8,Drd5,Fos,Atp7a
Down	GO:BP	GO:2001235	positive regulation of apoptotic signaling pathway	0.0180913	167	72	4	Inhba,Tgfb2,Msx1,Sfrp1
Up	GO:BP	GO:0046686	response to cadmium ion	0.0182479	57	100	3	Mt2,Gsn,Mt1
Up	GO:BP	GO:0006816	calcium ion transport	0.0183105	439	100	7	Wfs1,Gstm7,Mcub,Gjc2,Cacna2d4,Casq2,Pkd2l1
Down	GO:BP	GO:0045165	cell fate commitment	0.0184558	290	72	5	Ntf3,Tgfb2,Wnt9a,Sfrp1,Chrdl1
Up	GO:BP	GO:0006874	intracellular calcium ion homeostasis	0.018552	322	100	6	Wfs1,Npy,Gstm7,Mcub,Hcrtr1,Casq2
Up	GO:BP	GO:0002790	peptide secretion	0.018552	323	100	6	Vgf,Grp,Midn,Ghsr,Nnat,Baiap3
Up	GO:BP	GO:0048259	regulation of receptor-mediated endocytosis	0.018552	127	100	4	Arc,Ptpn5,Trf,Grem1
Up	GO:BP	GO:0051893	regulation of focal adhesion assembly	0.018552	58	100	3	Apod,Grem1,Col16a1
Up	GO:BP	GO:0090109	regulation of cell-substrate junction assembly	0.018552	58	100	3	Apod,Grem1,Col16a1
Down	GO:BP	GO:0003208	cardiac ventricle morphogenesis	0.0189114	76	72	3	Dsp,Tgfb2,Epor
Down	GO:BP	GO:0030029	actin filament-based process	0.0189824	782	72	8	Epb41,Dsp,Tgfb2,Arhgap18,Mylk3,Capn3,Diaph3,Sfrp1
Up	GO:BP	GO:2000134	negative regulation of G1/S transition of mitotic cell cycle	0.0192793	59	100	3	Ccnd1,Gpnmb,Gjc2
Up	GO:BP	GO:0010812	negative regulation of cell-substrate adhesion	0.0192793	59	100	3	Apod,Spry4,Col1a1
Down	GO:BP	GO:2000147	positive regulation of cell motility	0.0195771	607	72	7	Igfbp5,Ntf3,Il1r1,Ccbe1,Tgfb2,Smoc2,Atp7a
Up	GO:BP	GO:0060688	regulation of morphogenesis of a branching structure	0.0198044	60	100	3	Etv5,Fgfr1,Grem1
Up	GO:BP	GO:1901379	regulation of potassium ion transmembrane transport	0.0198044	60	100	3	Grp,Kcnip1,Casq2
Down	GO:BP	GO:0042692	muscle cell differentiation	0.0198866	444	72	6	Igfbp5,Ntf3,Npnt,Mylk3,Msx1,Capn3
Up	GO:MF	GO:0022829	wide pore channel activity	0.0198892	39	99	3	Gjb1,Gjc2,Gjb2
Up	GO:BP	GO:0046883	regulation of hormone secretion	0.0200963	331	100	6	Grp,Fgfr1,Midn,Ghsr,Nnat,Baiap3
Up	GO:MF	GO:0005509	calcium ion binding	0.0205689	719	99	10	Gsn,Kcnip1,Cdh4,Syt12,Fbln2,H1f4,Gjb2,Casq2,Baiap3,Pkd2l1
Up	GO:BP	GO:1903322	positive regulation of protein modification by small protein conjugation or removal	0.0206809	134	100	4	Wfs1,Trib2,Trib1,Spsb4
Up	GO:BP	GO:0070588	calcium ion transmembrane transport	0.0208242	336	100	6	Gstm7,Mcub,Gjc2,Cacna2d4,Casq2,Pkd2l1
Up	GO:BP	GO:1901875	positive regulation of post-translational protein modification	0.0210355	135	100	4	Wfs1,Trib2,Trib1,Spsb4
Up	GO:BP	GO:0048260	positive regulation of receptor-mediated endocytosis	0.0214165	63	100	3	Ptpn5,Trf,Grem1
Up	GO:BP	GO:0150116	regulation of cell-substrate junction organization	0.0214165	63	100	3	Apod,Grem1,Col16a1
Down	GO:BP	GO:0060415	muscle tissue morphogenesis	0.0214647	81	72	3	Dsp,Tgfb2,Epor
Down	GO:BP	GO:0061448	connective tissue development	0.0214647	306	72	5	Tgfb2,Lpl,Wnt9a,Msx1,Atp7a
Down	GO:BP	GO:0071772	response to BMP	0.0214647	179	72	4	Msx1,Scube3,Sfrp1,Chrdl1
Down	GO:BP	GO:0071773	cellular response to BMP stimulus	0.0214647	179	72	4	Msx1,Scube3,Sfrp1,Chrdl1
Down	GO:BP	GO:0040017	positive regulation of locomotion	0.0214876	624	72	7	Igfbp5,Ntf3,Il1r1,Ccbe1,Tgfb2,Smoc2,Atp7a
Down	GO:BP	GO:0006575	cellular modified amino acid metabolic process	0.0215256	181	72	4	Chdh,Slco1c1,Pla2g2f,Iyd
Up	GO:CC	GO:0070161	anchoring junction	0.0215995	729	103	9	Ccnd1,Gsn,Pmp22,Cdh4,Zyx,Gjb1,Gjc2,Pdlim2,Gjb2
Up	GO:BP	GO:0014013	regulation of gliogenesis	0.0218646	137	100	4	Etv5,Gfap,Trf,Gjc2
Up	GO:BP	GO:0042327	positive regulation of phosphorylation	0.0218948	597	100	8	Ccnd1,Fgfr1,Ptpn5,Trf,Grem1,Cspg4,Gpnmb,Card14
Up	GO:BP	GO:0050767	regulation of neurogenesis	0.0225526	467	100	7	Hapln2,Etv5,Gfap,Trf,Cdh4,Gjc2,Dynlt1f
Up	GO:BP	GO:0015833	peptide transport	0.0230853	346	100	6	Vgf,Grp,Midn,Ghsr,Nnat,Baiap3
Up	GO:BP	GO:0098754	detoxification	0.0230853	140	100	4	Mt2,Aldh1a1,Mt1,Gstm7
Up	GO:BP	GO:1901888	regulation of cell junction assembly	0.0232574	236	100	5	Apod,Hopx,Grem1,Ghsr,Col16a1
Up	GO:BP	GO:0034329	cell junction assembly	0.0232574	471	100	7	Apod,Cdh4,Hopx,Grem1,Ghsr,Col16a1,Gjb2
Up	GO:BP	GO:1902807	negative regulation of cell cycle G1/S phase transition	0.0234169	66	100	3	Ccnd1,Gpnmb,Gjc2
Up	GO:BP	GO:0120035	regulation of plasma membrane bounded cell projection organization	0.0234422	751	100	9	Fgfr1,Gfap,Pmp22,Arc,Ptpn5,Cdh4,Cspg4,Dcdc2a,Dynlt1f
Down	GO:BP	GO:0036294	cellular response to decreased oxygen levels	0.0242773	189	72	4	Inhba,Fos,Sfrp1,Atp7a
Down	GO:BP	GO:0045104	intermediate filament cytoskeleton organization	0.0242773	87	72	3	Dsp,Cln8,Krt18
Down	GO:BP	GO:0045103	intermediate filament-based process	0.0246091	88	72	3	Dsp,Cln8,Krt18
Down	GO:BP	GO:0001503	ossification	0.0246091	475	72	6	Igfbp5,Npnt,Alpl,Scube3,Sfrp1,Chrdl1
Up	GO:BP	GO:0044093	positive regulation of molecular function	0.0249054	479	100	7	Ccnd1,Fgfr1,Arc,Trib2,Grem1,Trib1,Card14
Down	GO:BP	GO:0007423	sensory organ development	0.0250476	650	72	7	Neurod2,Inhba,Tgfb2,Cln8,Msx1,Diaph3,Chrdl1
Down	GO:BP	GO:0048644	muscle organ morphogenesis	0.0251234	89	72	3	Dsp,Tgfb2,Epor
Down	GO:BP	GO:0044093	positive regulation of molecular function	0.0251646	479	72	6	Neurod2,Npnt,Tgfb2,Capn3,Tbc1d2,Atp7a
Up	GO:BP	GO:0016485	protein processing	0.0255408	243	100	5	Gsn,Pcsk6,Ecel1,Ece1,Casp7
Up	GO:CC	GO:0034704	calcium channel complex	0.0257424	69	103	3	Mcub,Cacna2d4,Pkd2l1
Up	GO:BP	GO:0031344	regulation of cell projection organization	0.0258094	765	100	9	Fgfr1,Gfap,Pmp22,Arc,Ptpn5,Cdh4,Cspg4,Dcdc2a,Dynlt1f
Down	GO:BP	GO:0048771	tissue remodeling	0.0264603	196	72	4	Igfbp5,Tgfb2,Sfrp1,Atp7a
Down	GO:BP	GO:0043588	skin development	0.0265005	330	72	5	Igfbp5,Dsp,Inhba,Tgfb2,Atp7a
Up	GO:BP	GO:1905330	regulation of morphogenesis of an epithelium	0.0265592	70	100	3	Etv5,Fgfr1,Grem1
Down	GO:BP	GO:0008589	regulation of smoothened signaling pathway	0.0266922	92	72	3	Wnt9a,Scube3,Sfrp1
Down	GO:CC	GO:0098552	side of membrane	0.0268575	803	74	8	Epb41,Lypd1,Il1r1,Alpl,Scnn1a,Crlf1,Epor,Krt18
Up	GO:BP	GO:0051338	regulation of transferase activity	0.0269068	247	100	5	Ccnd1,Fgfr1,Trib2,Grem1,Trib1
Down	GO:BP	GO:0060537	muscle tissue development	0.0269804	489	72	6	Igfbp5,Dsp,Tgfb2,Mylk3,Epor,Fos
Up	GO:BP	GO:0050673	epithelial cell proliferation	0.0270603	489	100	7	Ccnd1,Fgfr1,Igfbp4,Rida,Klk8,Serpinb1a,Ghsr
Down	GO:BP	GO:0071277	cellular response to calcium ion	0.0271904	93	72	3	Neurod2,Capn3,Fos
Down	GO:BP	GO:0097306	cellular response to alcohol	0.0271904	199	72	4	Inhba,Scnn1a,Fos,Sfrp1
Up	GO:BP	GO:0098662	inorganic cation transmembrane transport	0.0272801	774	100	9	Grp,Kcnip1,Gstm7,Asic4,Mcub,Gjc2,Cacna2d4,Casq2,Pkd2l1
Down	GO:BP	GO:0060021	roof of mouth development	0.0276074	94	72	3	Inhba,Tgfb2,Msx1
Down	GO:BP	GO:0030308	negative regulation of cell growth	0.027736	201	72	4	Inhba,Tgfb2,Msx1,Sfrp1
Down	GO:BP	GO:0071407	cellular response to organic cyclic compound	0.0279342	672	72	7	Igfbp5,Inhba,Ppp1r1b,Alpl,Drd5,Scnn1a,Sfrp1
Up	GO:BP	GO:0001101	response to acid chemical	0.0279609	250	100	5	Col1a1,Hmgcs2,Ghsr,Col16a1,Pkd2l1
Up	GO:BP	GO:0051962	positive regulation of nervous system development	0.0288353	368	100	6	Hapln2,Etv5,Gfap,Trf,Cdh4,Gjc2
Up	GO:BP	GO:0009636	response to toxic substance	0.0290403	253	100	5	Mt2,Aldh1a1,Mt1,Gstm7,Gjc2
Down	GO:BP	GO:1901654	response to ketone	0.0298783	344	72	5	Inhba,Tgfb2,Scnn1a,Fos,Sfrp1
Down	GO:BP	GO:0071453	cellular response to oxygen levels	0.0299178	207	72	4	Inhba,Fos,Sfrp1,Atp7a
Down	GO:BP	GO:0001822	kidney development	0.0299178	346	72	5	Npnt,Tgfb2,Hpgd,Crlf1,Sfrp1
Up	GO:BP	GO:2000179	positive regulation of neural precursor cell proliferation	0.0300976	75	100	3	Hapln2,Trf,Gjc2
Up	GO:BP	GO:1904062	regulation of monoatomic cation transmembrane transport	0.0300976	256	100	5	Grp,Kcnip1,Gstm7,Gjc2,Casq2
Up	GO:BP	GO:0009410	response to xenobiotic stimulus	0.0300976	503	100	7	Dusp6,Ccnd1,Aldh1a1,Ptpn5,Gstm7,Col1a1,Hmgcs2
Up	GO:BP	GO:0034103	regulation of tissue remodeling	0.0300976	75	100	3	Trf,Grem1,Gpnmb
Down	GO:BP	GO:0001666	response to hypoxia	0.0303345	350	72	5	Inhba,Tgfb2,Fos,Sfrp1,Atp7a
Down	GO:BP	GO:0071248	cellular response to metal ion	0.0303345	211	72	4	Neurod2,Capn3,Fos,Atp7a
Down	GO:BP	GO:0030036	actin cytoskeleton organization	0.0303345	695	72	7	Epb41,Tgfb2,Arhgap18,Mylk3,Capn3,Diaph3,Sfrp1
Down	GO:BP	GO:0051216	cartilage development	0.0303345	215	72	4	Tgfb2,Wnt9a,Msx1,Atp7a
Down	GO:BP	GO:0001657	ureteric bud development	0.0303345	102	72	3	Npnt,Crlf1,Sfrp1
Up	GO:CC	GO:0016529	sarcoplasmic reticulum	0.0304009	74	103	3	Gstm7,Rasd1,Casq2
Up	GO:MF	GO:0050839	cell adhesion molecule binding	0.0305856	292	99	6	Fgfr1,Gfap,Cdh4,Gpnmb,Col16a1,Vwf
Down	GO:BP	GO:0072001	renal system development	0.0307402	358	72	5	Npnt,Tgfb2,Hpgd,Crlf1,Sfrp1
Down	GO:BP	GO:0060395	SMAD protein signal transduction	0.0307837	104	72	3	Inhba,Tgfb2,Fos
Up	GO:BP	GO:0098655	monoatomic cation transmembrane transport	0.0309009	797	100	9	Grp,Kcnip1,Gstm7,Asic4,Mcub,Gjc2,Cacna2d4,Casq2,Pkd2l1
Down	GO:BP	GO:0048732	gland development	0.0309866	526	72	6	Igfbp5,Tgfb2,Pcsk1,Msx1,Sfrp1,Atp7a
Down	GO:BP	GO:0071347	cellular response to interleukin-1	0.0309866	105	72	3	Il1r1,Mylk3,Sfrp1
Down	GO:BP	GO:0007517	muscle organ development	0.0309866	360	72	5	Dsp,Tgfb2,Msx1,Epor,Fos
Down	GO:BP	GO:0072163	mesonephric epithelium development	0.0314468	106	72	3	Npnt,Crlf1,Sfrp1
Down	GO:BP	GO:0072164	mesonephric tubule development	0.0314468	106	72	3	Npnt,Crlf1,Sfrp1
Up	GO:BP	GO:0030073	insulin secretion	0.0317351	263	100	5	Vgf,Midn,Ghsr,Nnat,Baiap3
Up	GO:BP	GO:0090276	regulation of peptide hormone secretion	0.0317351	263	100	5	Grp,Midn,Ghsr,Nnat,Baiap3
Up	GO:BP	GO:0007507	heart development	0.0317351	653	100	8	Dusp6,Fgfr1,Hopx,Grem1,Ece1,Pdlim2,Smyd1,Casp7
Up	GO:BP	GO:0042886	amide transport	0.032911	385	100	6	Vgf,Grp,Midn,Ghsr,Nnat,Baiap3
Up	GO:BP	GO:0002791	regulation of peptide secretion	0.0331854	268	100	5	Grp,Midn,Ghsr,Nnat,Baiap3
Up	GO:BP	GO:0007605	sensory perception of sound	0.0331854	267	100	5	Wfs1,Fgfr1,Col1a1,Dcdc2a,Gjb2
Up	GO:BP	GO:0042063	gliogenesis	0.0331854	387	100	6	Hapln2,Etv5,Gfap,Trf,Cspg4,Gjc2
Down	GO:BP	GO:0001501	skeletal system development	0.0332411	535	72	6	Tgfb2,Wnt9a,Alpl,Msx1,Sfrp1,Atp7a
Up	GO:BP	GO:0048041	focal adhesion assembly	0.0332668	80	100	3	Apod,Grem1,Col16a1
Down	GO:BP	GO:0042634	regulation of hair cycle	0.0334625	31	72	2	Inhba,Tgfb2
Down	GO:BP	GO:0071356	cellular response to tumor necrosis factor	0.0334625	225	72	4	Npnt,Fos,Krt18,Sfrp1
Up	GO:BP	GO:0051050	positive regulation of transport	0.0335293	975	100	10	Wfs1,Grp,Fgfr1,Arc,Ptpn5,Trf,Grem1,Gjc2,Nnat,Baiap3
Up	GO:BP	GO:0034220	monoatomic ion transmembrane transport	0.0335293	975	100	10	Grp,Kcnip1,Arc,Gstm7,Asic4,Mcub,Gjc2,Cacna2d4,Casq2,Pkd2l1
Up	GO:BP	GO:0090087	regulation of peptide transport	0.0335495	270	100	5	Grp,Midn,Ghsr,Nnat,Baiap3
Up	GO:BP	GO:0002090	regulation of receptor internalization	0.0337838	81	100	3	Arc,Ptpn5,Grem1
Up	GO:BP	GO:1903530	regulation of secretion by cell	0.0337838	667	100	8	Npy,Grp,Fgfr1,Midn,Syt12,Ghsr,Nnat,Baiap3
Up	GO:BP	GO:0043266	regulation of potassium ion transport	0.0340212	82	100	3	Grp,Kcnip1,Casq2
Up	GO:BP	GO:0070373	negative regulation of ERK1 and ERK2 cascade	0.0340212	82	100	3	Dusp6,Dusp4,Dynlt1f
Down	GO:BP	GO:0001823	mesonephros development	0.0343058	110	72	3	Npnt,Crlf1,Sfrp1
Down	GO:BP	GO:0009611	response to wounding	0.0343983	541	72	6	Dsp,Tgfb2,Smoc2,Pcsk1,Drd5,Atp7a
Down	GO:BP	GO:1904752	regulation of vascular associated smooth muscle cell migration	0.0343983	32	72	2	Igfbp5,Atp7a
Down	GO:BP	GO:0071276	cellular response to cadmium ion	0.0343983	32	72	2	Fos,Atp7a
Down	GO:BP	GO:0060317	cardiac epithelial to mesenchymal transition	0.0343983	32	72	2	Tgfb2,Msx1
Down	GO:BP	GO:0061037	negative regulation of cartilage development	0.0343983	32	72	2	Tgfb2,Wnt9a
Down	GO:BP	GO:0001649	osteoblast differentiation	0.0343983	228	72	4	Igfbp5,Npnt,Scube3,Sfrp1
Up	GO:CC	GO:0030424	axon	0.0344949	801	103	9	Npy,Synj2,Hapln2,Aldh1a1,Ptpn5,Ap1s1,Gjc2,Dynlt1f,Pnoc
Up	GO:BP	GO:0031214	biomineral tissue development	0.034698	171	100	4	Fgfr1,Grem1,Gpnmb,Col1a1
Up	GO:BP	GO:0010720	positive regulation of cell development	0.034698	535	100	7	Hapln2,Etv5,Gfap,Trf,Cdh4,Gjc2,Trib1
Up	GO:BP	GO:0010562	positive regulation of phosphorus metabolic process	0.034698	680	100	8	Ccnd1,Fgfr1,Ptpn5,Trf,Grem1,Cspg4,Gpnmb,Card14
Up	GO:BP	GO:0045937	positive regulation of phosphate metabolic process	0.034698	680	100	8	Ccnd1,Fgfr1,Ptpn5,Trf,Grem1,Cspg4,Gpnmb,Card14
Up	GO:BP	GO:0065009	regulation of molecular function	0.0356709	838	100	9	Ccnd1,Grp,Fgfr1,Arc,Trib2,Grem1,Trib1,Card14,Casq2
Down	GO:BP	GO:0035115	embryonic forelimb morphogenesis	0.0357066	33	72	2	Wnt9a,Msx1
Down	GO:BP	GO:0009072	aromatic amino acid metabolic process	0.0357066	33	72	2	Iyd,Atp7a
Down	GO:BP	GO:0010719	negative regulation of epithelial to mesenchymal transition	0.0357066	33	72	2	Tgfb2,Sfrp1
Down	GO:BP	GO:0097191	extrinsic apoptotic signaling pathway	0.0359295	234	72	4	Inhba,Tgfb2,Krt18,Sfrp1
Down	GO:BP	GO:0030324	lung development	0.0359295	234	72	4	Igfbp5,Ccbe1,Adamtsl2,Atp7a
Down	GO:BP	GO:0036293	response to decreased oxygen levels	0.0360246	383	72	5	Inhba,Tgfb2,Fos,Sfrp1,Atp7a
Down	GO:BP	GO:0030323	respiratory tube development	0.0371882	237	72	4	Igfbp5,Ccbe1,Adamtsl2,Atp7a
Up	GO:CC	GO:0005581	collagen trimer	0.0376537	85	103	3	Col1a1,Col16a1,Col9a2
Up	GO:CC	GO:0048471	perinuclear region of cytoplasm	0.0376537	819	103	9	Npy,Apod,Synj2,Fgfr1,Gsn,Trf,Rasd1,Ece1,Gjb2
Up	GO:MF	GO:0022803	passive transmembrane transporter activity	0.0381265	498	99	7	Kcnip1,Asic4,Gjb1,Gjc2,Cacna2d4,Gjb2,Pkd2l1
Up	GO:MF	GO:0019900	kinase binding	0.0381265	872	99	10	Ccnd1,Gsn,Gfap,Ptpn5,Trib2,Cspg4,Midn,Shc3,Trib1,Casq2
Up	GO:MF	GO:0019887	protein kinase regulator activity	0.0381265	226	99	5	Ccnd1,Trib2,Spry4,Grem1,Trib1
Up	GO:MF	GO:0019210	kinase inhibitor activity	0.0381265	75	99	3	Trib2,Spry4,Trib1
Up	GO:MF	GO:0015267	channel activity	0.0381265	498	99	7	Kcnip1,Asic4,Gjb1,Gjc2,Cacna2d4,Gjb2,Pkd2l1
Up	GO:MF	GO:0005201	extracellular matrix structural constituent	0.0381265	132	99	4	Igfbp6,Fbln2,Col1a1,Col16a1
Up	GO:MF	GO:0005179	hormone activity	0.0381265	140	99	4	Npy,Vgf,Grp,Cort
Up	GO:MF	GO:0005178	integrin binding	0.0381265	143	99	4	Gfap,Gpnmb,Col16a1,Vwf
Up	GO:MF	GO:0004860	protein kinase inhibitor activity	0.0381265	69	99	3	Trib2,Spry4,Trib1
Up	GO:BP	GO:0050804	modulation of chemical synaptic transmission	0.0385617	695	100	8	Npy,Vgf,Gfap,Arc,Ptpn5,Syt12,Ghsr,Baiap3
Up	GO:BP	GO:0099177	regulation of trans-synaptic signaling	0.0387578	696	100	8	Npy,Vgf,Gfap,Arc,Ptpn5,Syt12,Ghsr,Baiap3
Up	GO:BP	GO:0009306	protein secretion	0.0387954	413	100	6	Vgf,Ap1s1,Midn,Ghsr,Nnat,Baiap3
Down	GO:BP	GO:0060325	face morphogenesis	0.0388159	35	72	2	Tgfb2,Msx1
Up	GO:BP	GO:0035592	establishment of protein localization to extracellular region	0.0389058	414	100	6	Vgf,Ap1s1,Midn,Ghsr,Nnat,Baiap3
Up	GO:MF	GO:0019207	kinase regulator activity	0.039378	268	99	5	Ccnd1,Trib2,Spry4,Grem1,Trib1
Down	GO:BP	GO:1904738	vascular associated smooth muscle cell migration	0.0396028	36	72	2	Igfbp5,Atp7a
Down	GO:BP	GO:0042403	thyroid hormone metabolic process	0.0396028	36	72	2	Slco1c1,Iyd
Down	GO:BP	GO:0050732	negative regulation of peptidyl-tyrosine phosphorylation	0.0396028	36	72	2	Ntf3,Sfrp1
Down	GO:BP	GO:0010038	response to metal ion	0.0396028	395	72	5	Neurod2,Pcsk1,Capn3,Fos,Atp7a
Down	GO:BP	GO:0097305	response to alcohol	0.0396028	396	72	5	Inhba,Hpgd,Scnn1a,Fos,Sfrp1
Down	GO:BP	GO:0060391	positive regulation of SMAD protein signal transduction	0.0396028	36	72	2	Inhba,Tgfb2
Down	GO:BP	GO:0044342	type B pancreatic cell proliferation	0.0396028	36	72	2	Igfbp5,Sfrp1
Down	GO:BP	GO:0003203	endocardial cushion morphogenesis	0.0396028	36	72	2	Tgfb2,Msx1
Down	GO:BP	GO:0060074	synapse maturation	0.0396028	36	72	2	Neurod2,Chrdl1
Up	GO:BP	GO:0034762	regulation of transmembrane transport	0.0400849	417	100	6	Grp,Kcnip1,Arc,Gstm7,Gjc2,Casq2
Up	GO:BP	GO:0007044	cell-substrate junction assembly	0.0404182	91	100	3	Apod,Grem1,Col16a1
Up	GO:BP	GO:1902532	negative regulation of intracellular signal transduction	0.0404182	556	100	7	Dusp6,Wfs1,Dusp4,Spred3,Spry4,Grem1,Dynlt1f
Up	GO:CC	GO:0030133	transport vesicle	0.0404666	406	103	6	Wfs1,Vgf,Ptpn5,Ap1s1,Syt12,Lyz2
Up	GO:BP	GO:0071692	protein localization to extracellular region	0.0405847	421	100	6	Vgf,Ap1s1,Midn,Ghsr,Nnat,Baiap3
Up	GO:BP	GO:2000027	regulation of animal organ morphogenesis	0.0406876	92	100	3	Etv5,Fgfr1,Grem1
Down	GO:BP	GO:0033280	response to vitamin D	0.0411581	37	72	2	Alpl,Sfrp1
Down	GO:BP	GO:0031667	response to nutrient levels	0.0411581	576	72	6	Inhba,Lpl,Pcsk1,Alpl,Fos,Sfrp1
Down	GO:BP	GO:0001975	response to amphetamine	0.0411581	37	72	2	Ppp1r1b,Drd5
Up	GO:BP	GO:0051960	regulation of nervous system development	0.0411806	562	100	7	Hapln2,Etv5,Gfap,Trf,Cdh4,Gjc2,Dynlt1f
Down	GO:BP	GO:0034612	response to tumor necrosis factor	0.0422033	250	72	4	Npnt,Fos,Krt18,Sfrp1
Up	GO:BP	GO:0001934	positive regulation of protein phosphorylation	0.0424576	567	100	7	Ccnd1,Fgfr1,Ptpn5,Grem1,Cspg4,Gpnmb,Card14
Up	GO:BP	GO:0050954	sensory perception of mechanical stimulus	0.0426001	300	100	5	Wfs1,Fgfr1,Col1a1,Dcdc2a,Gjb2
Down	GO:CC	GO:0062023	collagen-containing extracellular matrix	0.0431241	371	74	5	Npnt,Tgfb2,Smoc2,Egfl6,Sfrp1
Down	GO:CC	GO:0031253	cell projection membrane	0.0431241	371	74	5	Spata13,Prcd,Drd5,Scnn1a,Atp7a
Up	GO:CC	GO:0001726	ruffle	0.0431513	182	103	4	Synj2,Gsn,Spry4,Cspg4
Up	GO:CC	GO:0043679	axon terminus	0.0435073	185	103	4	Npy,Synj2,Ap1s1,Pnoc
Up	GO:CC	GO:0005769	early endosome	0.0435073	423	103	6	Arc,Trf,Ap1s1,Gpnmb,Serpinb1a,Ece1
Up	GO:BP	GO:0098660	inorganic ion transmembrane transport	0.0442308	881	100	9	Grp,Kcnip1,Gstm7,Asic4,Mcub,Gjc2,Cacna2d4,Casq2,Pkd2l1
Up	GO:BP	GO:0043267	negative regulation of potassium ion transport	0.0443851	30	100	2	Grp,Casq2
Down	GO:BP	GO:0030326	embryonic limb morphogenesis	0.0446833	132	72	3	Tgfb2,Wnt9a,Msx1
Down	GO:BP	GO:0035113	embryonic appendage morphogenesis	0.0446833	132	72	3	Tgfb2,Wnt9a,Msx1
Down	GO:BP	GO:0001709	cell fate determination	0.0446833	39	72	2	Ntf3,Chrdl1
Down	GO:BP	GO:0030513	positive regulation of BMP signaling pathway	0.0446833	39	72	2	Msx1,Scube3
Down	GO:BP	GO:0043009	chordate embryonic development	0.0446833	791	72	7	Tgfb2,Wnt9a,Msx1,Diaph3,Sfrp1,Tent5c,Atp7a
Up	GO:MF	GO:0140678	molecular function inhibitor activity	0.0447531	528	99	7	Trib2,Spry4,Thrsp,Mcub,Serpinb1a,Trib1,Serpina3g
Up	GO:MF	GO:1901681	sulfur compound binding	0.0447531	279	99	5	Fgfr1,Gstm7,Pcsk6,Grem1,Gpnmb
Down	GO:BP	GO:0060323	head morphogenesis	0.0448682	41	72	2	Tgfb2,Msx1
Up	GO:BP	GO:0046887	positive regulation of hormone secretion	0.0456572	192	100	4	Grp,Fgfr1,Nnat,Baiap3
Up	GO:BP	GO:0045927	positive regulation of growth	0.0458609	307	100	5	Wfs1,Fgfr1,Cdh4,Hopx,Ghsr
Up	GO:BP	GO:0150115	cell-substrate junction organization	0.0460796	98	100	3	Apod,Grem1,Col16a1
Down	GO:BP	GO:0009309	amine biosynthetic process	0.0460931	42	72	2	Tgfb2,Atp7a
Down	GO:BP	GO:0048738	cardiac muscle tissue development	0.0460931	266	72	4	Dsp,Tgfb2,Mylk3,Epor
Down	GO:BP	GO:0035136	forelimb morphogenesis	0.0460931	42	72	2	Wnt9a,Msx1
Down	GO:BP	GO:0042401	biogenic amine biosynthetic process	0.0460931	42	72	2	Tgfb2,Atp7a
Down	GO:BP	GO:0031669	cellular response to nutrient levels	0.0460931	266	72	4	Inhba,Lpl,Fos,Sfrp1
Down	GO:BP	GO:0097435	supramolecular fiber organization	0.0463437	806	72	7	Dsp,Tgfb2,Arhgap18,Mylk3,Capn3,Diaph3,Atp7a
Down	GO:BP	GO:0010811	positive regulation of cell-substrate adhesion	0.04663	136	72	3	Npnt,Smoc2,Egfl6
Down	GO:BP	GO:0009792	embryo development ending in birth or egg hatching	0.04663	808	72	7	Tgfb2,Wnt9a,Msx1,Diaph3,Sfrp1,Tent5c,Atp7a
Down	GO:BP	GO:0009991	response to extracellular stimulus	0.04663	610	72	6	Inhba,Lpl,Pcsk1,Alpl,Fos,Sfrp1
Down	GO:BP	GO:0032570	response to progesterone	0.047009	43	72	2	Tgfb2,Fos
Down	GO:BP	GO:1904707	positive regulation of vascular associated smooth muscle cell proliferation	0.047009	43	72	2	Igfbp5,Hpgd
Down	GO:BP	GO:0044057	regulation of system process	0.0473625	614	72	6	Epb41,Igfbp5,Npnt,Dsp,Inhba,Tgfb2
Up	GO:BP	GO:0031396	regulation of protein ubiquitination	0.0475982	195	100	4	Wfs1,Trib2,Trib1,Spsb4
Up	GO:CC	GO:0043025	neuronal cell body	0.0480841	743	103	8	Npy,Vgf,Apod,Kcnip1,Ptpn5,Gjc2,Dynlt1f,Pnoc
Up	GO:CC	GO:0034703	cation channel complex	0.0480841	195	103	4	Kcnip1,Mcub,Cacna2d4,Pkd2l1
Up	GO:CC	GO:0030140	trans-Golgi network transport vesicle	0.0480841	34	103	2	Ap1s1,Lyz2
Up	GO:CC	GO:0098992	neuronal dense core vesicle	0.0480841	34	103	2	Npy,Grp
Up	GO:CC	GO:0098797	plasma membrane protein complex	0.0480841	587	103	7	Kcnip1,Trf,Cdh4,Gjb1,Gjc2,Cacna2d4,Gjb2
Up	GO:CC	GO:0043209	myelin sheath	0.0480841	202	103	4	Gsn,Gfap,Pmp22,Gjc2
Up	GO:BP	GO:0048771	tissue remodeling	0.0481557	196	100	4	Trf,Grem1,Cspg4,Gpnmb
Down	GO:BP	GO:0003007	heart morphogenesis	0.0485346	273	72	4	Dsp,Tgfb2,Msx1,Epor
Down	GO:BP	GO:0038084	vascular endothelial growth factor signaling pathway	0.0485346	44	72	2	Ccbe1,Smoc2
Down	GO:BP	GO:0042417	dopamine metabolic process	0.0485346	44	72	2	Tgfb2,Atp7a
Up	GO:BP	GO:0060627	regulation of vesicle-mediated transport	0.0485595	587	100	7	Npy,Arc,Ptpn5,Trf,Grem1,Syt12,Baiap3
Up	GO:BP	GO:0002092	positive regulation of receptor internalization	0.0485595	32	100	2	Ptpn5,Grem1
Up	GO:BP	GO:0046697	decidualization	0.0485595	32	100	2	Ghsr,Gjb2
Up	GO:CC	GO:0044306	neuron projection terminus	0.0492314	205	103	4	Npy,Synj2,Ap1s1,Pnoc
Up	GO:CC	GO:0098793	presynapse	0.0492314	751	103	8	Wfs1,Npy,Synj2,Ptpn5,Ap1s1,Syt12,Pnoc,Baiap3
Up	GO:BP	GO:0071805	potassium ion transmembrane transport	0.0497153	199	100	4	Grp,Kcnip1,Casq2,Pkd2l1
Up	GO:BP	GO:0051591	response to cAMP	0.0497153	103	100	3	Vgf,Col1a1,Hmgcs2
Up	GO:BP	GO:0044344	cellular response to fibroblast growth factor stimulus	0.0497153	103	100	3	Fgfr1,Spry4,Col1a1
Up	GO:BP	GO:0051046	regulation of secretion	0.0497153	746	100	8	Npy,Grp,Fgfr1,Midn,Syt12,Ghsr,Nnat,Baiap3
Up	GO:BP	GO:0048639	positive regulation of developmental growth	0.0497153	206	100	4	Fgfr1,Cdh4,Hopx,Ghsr
Up	GO:BP	GO:0043085	positive regulation of catalytic activity	0.0497153	321	100	5	Ccnd1,Fgfr1,Trib2,Grem1,Trib1
Up	GO:BP	GO:0032691	negative regulation of interleukin-1 beta production	0.0497153	34	100	2	Serpinb1a,Ghsr
Up	GO:BP	GO:0071417	cellular response to organonitrogen compound	0.0497153	747	100	8	Gstm7,Col1a1,Hmgcs2,Ghsr,Col16a1,Gjb2,Casq2,Casp7
Up	GO:BP	GO:0006775	fat-soluble vitamin metabolic process	0.0497153	34	100	2	Fgfr1,Cyp27a1
Up	GO:BP	GO:0007611	learning or memory	0.0497153	323	100	5	Arc,Shc3,Klk8,Ghsr,Dcdc2a
Up	GO:BP	GO:0032412	regulation of monoatomic ion transmembrane transporter activity	0.0497153	104	100	3	Grp,Arc,Casq2
Up	GO:BP	GO:0140448	signaling receptor ligand precursor processing	0.0497153	34	100	2	Pcsk6,Ece1
Up	GO:BP	GO:0070296	sarcoplasmic reticulum calcium ion transport	0.0497153	34	100	2	Gstm7,Casq2
Up	GO:BP	GO:0022898	regulation of transmembrane transporter activity	0.0497153	106	100	3	Grp,Arc,Casq2
Up	GO:BP	GO:0061351	neural precursor cell proliferation	0.0497153	206	100	4	Hapln2,Fgfr1,Trf,Gjc2
Down	GO:BP	GO:0003231	cardiac ventricle development	0.0497273	141	72	3	Dsp,Tgfb2,Epor
Down	GO:BP	GO:0003206	cardiac chamber morphogenesis	0.0497273	141	72	3	Dsp,Tgfb2,Epor
Up	GO:BP	GO:0045745	positive regulation of G protein-coupled receptor signaling pathway	0.0498815	35	100	2	Grp,Ece1
Up	GO:BP	GO:0060416	response to growth hormone	0.0498815	35	100	2	Hmgcs2,Ghsr
Down	GO:BP	GO:0045214	sarcomere organization	0.0499075	45	72	2	Mylk3,Capn3

## Sheet: Table 1C
pathway	pvalue	adjusted_pvalue	ES	NES	size	leadingEdge
MANNO_MIDBRAIN_NEUROTYPES_HGABA	2.11752e-05	0.000585206	-0.397165	-1.58824	984	EPB41,DCLK3,NPNT,SPATA13,N4BP2,PRSS12,B3GALT2,CSGALNACT1,LYST,SLC6A15,LRRK2,GPRIN3,RAP1GAP2,HCFC2,PTPRK,KCNIP4,SPINT2,SCAI,SEMA3C,ADCY1,THSD7A,CDON,DOK6,GPR137C,CEMIP,RABGAP1L,DOCK3,GPR155,SLC5A3,PLEKHA6,PRKAA2,OLFM1,KCNQ3,PKIA,NREP,PRDM8,GRK3,NAV3,PPFIA2,PDE1B,CCDC85A,FUT9,NLK,JPH1,XKR4,SYT4,FAM126B,PAK3,ESRRG,ARFGEF3,RGS7BP,CAMK2N1,FNBP1L, DHX33,ADARB2,CDKL2,ATRX,SERPINI1,ST8SIA4,SLC24A2,MIAT,E…
FAN_EMBRYONIC_CTX_OLIG	1.91285e-05	0.000585206	0.387449	1.50508	690	HAPLN2,GJB1,APOD,TMEM125,GSN,GJC2,SYNJ2,COL16A1,PCSK6,TF,CARNS1,MOG,UNC5B,MOBP,ELOVL1,GLTP,CMTM5,PDE1A,TNS2,MAG,CLDN11,ACSBG1,ARHGEF10,PACS2,SOX2-OT,S100B,PREX1,SHISA4,ARL2,MICALL1,KCNJ10,PPP1R14A,FA2H,SEC14L5,S1PR5,MBP,INF2,PIK3IP1,SLCO3A1,PLP1,PLLP,NACAD,PLEKHH1,LDLR,PEX5L,RHOG,CNP,PFDN2,TMEFF2,SPTLC2,TMEM151A,GAL3ST1,RASSF2,SIRT2,TSC22D4, TSPAN9,TMBIM1,BCAS1,TMEM63A,PRR18,SEMA4D,AOPEP,CTTN,TUB…
MANNO_MIDBRAIN_NEUROTYPES_HPERIC	1.91424e-05	0.000585206	0.392776	1.51988	651	GPNMB,UBA7,SPRY4,PMP22,MT2A,PDLIM2,GSN,CSPG4,ZYX,HOPX,IGFBP4,ECE1,UNC5B,TAGLN2,PHLDA1,ELOVL1,DUSP5,FRMD8,ZIC2,ARHGAP6,GNG11,NID1,TNS2,RGS16,RNF213,ROBO3,LATS2,OSMR,SPARC,TXNIP,LAMB2,LAMC1,PPP1R14A,CHST2,FRZB,YBX3,TGFB3,ATP1B2,B4GALT3,PLOD1,EPAS1,ID3,LRP1,GRM3,LRIG1,ATP1A2,PDGFRB,TSC22D4,FARP1,DAAM2,TMBIM1,ABCA1,DGKA,FCGRT,TCIRG1,AXL, DBNDD2,LGALS3BP,ITIH5,ANXA5,SPRED1,SORBS1,FLNA,NOTCH3,SLC9A1,AR…
GAO_LARGE_INTESTINE_ADULT_CJ_IMMUNE_CELLS	1.933e-05	0.000585206	0.477446	1.78308	419	PTCH2,IGFBP6,COL1A1,PMP22,VWF,APOD,CSPG4,WFS1,ROBO4,FGFR1,PREX2,LCAT,FAM107A,NPAS3,PDE1A,GBP4,ARHGAP6,GNG11,NID1,TNS2,FBXL7,JAM2,FBLN1,GLP2R,SPARC,LAMB2,LAMC1,PPP1R14A,KANK3,LGI4,RAB34,DPYSL3,PDGFRA,LRP1,PDGFRB,TSPAN9,ADAM19,FXYD6,AXL,ANKRD29,SLC24A3,ITIH5,PAM,FLNA,NOTCH3,CXCL14,LY6E,HTRA1,OLFML3,FADS1,AMOTL1,ZCCHC24,TMEM47,PHGDH,FBN1, KLHL5,STOM,EFEMP1,THY1,CTSF,PDE2A,DLC1,TGM2,TRPV2,RGS5,CCDC80…
MANNO_MIDBRAIN_NEUROTYPES_HRGL2C	1.94696e-05	0.000585206	0.512972	1.84302	275	FBLN2,SPRY4,KCNIP1,PMP22,ARC,MT2A,MT1X,ETV5,TRIB2,PNOC,ETV4,TIMP4,TAGLN2,GLTP,SPRY2,NDRG2,MT3,GMPR,SOX2-OT,PREX1,CST3,LAMB2,HEPACAM,GDPD2,MLC1,ATP1B2,PLLP,METRN,RAB31,PSAT1,THSD4,SCRG1,ACSS1,AQP4,RASSF2,LRP1,GRM3,LRIG1,TSC22D4,TMBIM1,SERPINE2,ACSL6,ANXA5,SPRED1,FABP5,SLC1A3,SCG3,OLIG2,HTRA1,CYP26B1,PHGDH,NOTCH1,BCAN,TNFRSF1A,FGFR3,VXN, SLC6A9,SMOC1,C2orf72,CSMD2,ABHD17A,EPHA3,LITAF,SLC4A4,SPARCL1…
FAN_EMBRYONIC_CTX_BIG_GROUPS_BRAIN_ENDOTHELIAL	1.94084e-05	0.000585206	0.510598	1.86848	332	DUSP6,PMP22,VWF,MT2A,PDLIM2,CSPG4,MT1E,WFS1,ROBO4,LMO2,HOPX,IGFBP4,ECE1,UNC5B,TAGLN2,ZIC2,S100A16,GNG11,NID1,JAM2,CDC42EP1,HLA-A,SPARC,LAMB2,LAMC1,PPP1R14A,FRZB,BHLHE40,PLOD1,EPAS1,ID3,ATP1A2,PDGFRB,TSPAN9,PRXL2A,CAPN2,ITIH5,FLNA,NOTCH3,LY6E,B2M,S100A13,CYB5A,CA4,CLIC4,APCDD1,PAPSS2,RAPGEF4,NOTCH1,ADGRL4,STOM,TFRC,SLC20A2,DLC1,HLA-E, TGM2,RGS5,MYO6,EFEMP2,MYO1C,VIM,SLC38A3,PDE8A,ITGA1,CAVIN1,FKBP…
FAN_EMBRYONIC_CTX_ASTROCYTE_2	1.96306e-05	0.000585206	0.603432	2.01103	144	ETNPPL,MT2A,MT1E,MT1F,MT1M,MT1X,RIDA,SPON1,CPE,NDRG2,MT3,FBLN1,SSPN,ALDOC,NTSR2,VSIR,PRODH,GJB6,ALDH1L1,PLXDC2,GDPD2,ATP1B2,AQP4,ATP1A2,ABCA1,SERPINE2,ACSL6,CLU,HTRA1,TMEM47,DDAH1,FAT3,EFEMP1,FGFR3,ASPH,GLUL,S1PR1,APOE,BBS2,SLC4A4,GABBR1,AHCYL1,GPC5,MGST1,EDNRB,TPPP3,NPC2,RAMP1,ITM2C,SPOCK2
FAN_EMBRYONIC_CTX_BIG_GROUPS_GLIAL	1.96819e-05	0.000585206	0.641545	2.10369	128	MT2A,TRIB2,HOPX,SPON1,CPE,NDRG2,MDK,S100A16,MT3,SEMA6A,ALDOC,S100B,OLIG1,CST3,SHISA4,MLC1,ATP1B2,RAB31,PSAT1,SCRG1,ATP1A2,TSC22D4,PRXL2A,SERPINE2,CLU,ANXA5,FABP5,SLC1A3,CXCL14,SEC11C,TMBIM6,PHGDH,DDAH1,LRPAP1,LDHB,SNX3,BCAN,GRHPR,MYO6,CCDC80,LITAF,GCSH,CKB,WSCD1,VIM,TSPAN7,EDNRB,RAMP1,ITM2C,NKAIN4
ZHONG_PFC_MAJOR_TYPES_OPC	1.97204e-05	0.000585206	0.683965	2.12352	88	DUSP6,SPRY4,APOD,ARC,ETV5,TRIB2,MT3,S100B,OLIG1,CST3,SPARC,PLLP,RAB31,PSAT1,SCRG1,CNP,PDGFRA,SIRT2,TSC22D4,SERPINE2,ANXA5,OLIG2,EPB41L2,B2M,BCAN,VXN,SEZ6L,PLEKHB1,TSPAN7,EDNRB,RAMP1,ITM2C,NKAIN4
ZHONG_PFC_MAJOR_TYPES_ASTROCYTES	1.94731e-05	0.000585206	0.592939	2.15335	307	FBLN2,PMP22,MT2A,GFAP,MT1E,ETV5,TRIB2,HOPX,IGFBP4,SPON1,FAM107A,SPRY2,NDRG2,S100A16,GNG11,MT3,ACSBG1,SEMA6A,CDC42EP1,HLA-A,HLA-B,HLA-C,MASP1,ALDOC,ROBO3,S100B,PREX1,LRRC10B,CST3,SHISA4,LAMB2,PRODH,KCNJ10,LRP4,GDPD2,RAB34,MLC1,ATP1B2,ELOVL5,RAB31,PSAT1,SCRG1,GPR37L1,ALDH6A1,AQP4,GRM3,LRIG1,ATP1A2,PDGFRB,TSC22D4,HSD17B12,SERPINE2,ACSL6,ABAT, CLU,COMT,SFXN5,LGALS3BP,ANXA5,FABP5,SLC1A3,NOTCH3,CXCL14,…
AIZARANI_LIVER_C14_HEPATOCYTES_2	1.97281e-05	0.000585206	0.696331	2.18041	93	HMGCS2,CYP27A1,GJB1,MT2A,MT1E,MT1F,MT1G,MT1H,MT1X,RIDA,TF,IGFBP4,REEP6,ALDH1L1,ASS1,ALDH6A1,ABAT,SCP2,CLU,CP,ITIH3,CYB5A,INSIG1,PRDX6,GRHPR,ATF5,SOD1,RARRES2,RBP4,APOE,CFH,PLIN2,PHYH,SERPINF1,UQCRQ
LAKE_ADULT_KIDNEY_C20_COLLECTING_DUCT_INTERCALATED_CELLS_TYPE_A_CORTEX	4.06827e-05	0.000824502	-0.574116	-1.907	136	ARHGAP18,DSP,IGFBP5,AHCYL2,ADAMTSL1,SEMA3C,THSD7A,FGD4,BRAF,MOB1B,ESRRG,FNBP1L,KANSL1L,RAPGEF2,PSD3,ABCA5,PDE4D,PRKCE,MAGI3,PPP3CA,TRIM2,CA12,NEDD4L,SETBP1,COBLL1,RBM25,MAPK8,SBF2,RALGAPA1,RNF152,NCOA1,GLIS3,BDP1,LUC7L3,PPP1R12B,ATXN1,PNISR,MSI2,CPEB4,UBR3,PRKG1,ABCC4,PRKCA,DLG1,FNDC3A
ZHONG_PFC_C9_ORG_OTHER	3.95789e-05	0.000824502	0.647961	1.97311	78	ETV5,HOPX,FAM107A,TAGLN2,NDRG2,S100A16,MT3,CDC42EP1,CST3,SPARC,MLC1,ATP1B2,PSAT1,SCRG1,SAT1,ATP1A2,AXL,CLU,FABP5,SLC1A3,S100A13,BCAN,STOM,LITAF,TUBB2A,TSPAN7,SELENOW,ITM2C
DURANTE_ADULT_OLFACTORY_NEUROEPITHELIUM_OLFACTORY_ENSHEATHING_GLIA	3.9507e-05	0.000824502	0.629779	1.98662	98	NPY,PMP22,MT2A,MT1E,MT1M,CMTM5,NDRG2,MT3,SELENOP,OAF,S100B,CST3,SPARC,FRZB,LGI4,PLP1,METRN,NCAM1,SCRG1,GPR37L1,CNP,TSC22D4,SERPINE2,CLU,POLR2F,ITIH5,FADS1,S100A1,CLIC4,BEX3,RARRES2,APOE,AATK,PLEKHB1,VIM,TUBA1A
REACTIVE_ASTROCYTES	3.95624e-05	0.000824502	0.663327	1.99991	73	VGF,GFAP,GBP4,HLA-A,HLA-B,HLA-C,ALDOC,S100B,OSMR,SULF2,GAP43,SORBS1,CP,B2M,C4B,ANXA2,HLA-E,HLA-F,HLA-G,SRXN1,SBNO2,VIM,TAPBP
HAY_BONE_MARROW_STROMAL	5.7628e-05	0.000995299	0.395141	1.5178	592	IGFBP6,COL1A1,SPRY4,APOD,MT2A,GSN,MT1A,MT1E,MT1M,COL16A1,PCSK6,RASD1,TF,IGFBP4,FGFR1,PANX1,PREX2,UNC5B,TIMP4,KCNIP3,PDE1A,MDK,S100A16,NID1,TNS2,PODN,FBXL7,SELENOP,FBLN1,RGS16,CLDN11,CDC42EP1,SSPN,ARHGEF10,OSMR,FGF1,LRRC10B,LAMB2,LAMC1,WASF3,CTSO,EFHD1,GFRA1,FRZB,LGI4,ASS1,LDLR,THSD4,EPAS1,DPYSL3,ID3,PDGFRA,FRMD4A,RASL11A,PDGFRB,FARP1, DAAM2,MAGI1,LGALS3BP,ITIH5,CD276,SLC1A3,NOTCH3,CXCL14,PTPN13,H…
MANNO_MIDBRAIN_NEUROTYPES_HRGL2B	5.82536e-05	0.000995299	0.441099	1.62196	352	PMP22,GFAP,MT1F,WFS1,RIDA,TF,CPNE2,TIMP4,NPAS3,CMTM5,KIRREL3,SPRY2,NDRG2,MT3,SELENOP,JAM2,SEMA6A,MASP1,ROBO3,SOX2-OT,PREX1,FGF1,CST3,MTTP,HEPACAM,NDNF,YBX3,GDPD2,PLP1,MLC1,ATP1B2,METRN,ACSS1,ALDH6A1,AQP4,RASSF2,LRP1,GRM3,LRIG1,SOX1,ATP1A2,TSC22D4,SERPINE2,ACSL6,ABAT,FASN,SPRED1,FABP5,SLC1A3,NRARP,CYP26B1,PHGDH,DDAH1,FAT3,NOTCH1,BCAN, FGFR3,SLC6A9,SMOC1,WWC1,C2orf72,TCERG1L,SEZ6L,CSMD2,EPHA3,EPB41…
AIZARANI_LIVER_C11_HEPATOCYTES_1	5.89321e-05	0.000995299	0.555771	1.85032	143	HMGCS2,CYP27A1,MT2A,MT1E,MT1F,MT1G,MT1M,MT1X,RIDA,TF,ENPP1,MTTP,ALDH1L1,ASS1,ALDH7A1,PSAT1,ALDH6A1,ABCA1,ABAT,SCP2,CLU,CP,ITIH3,PCK2,CYB5A,TMBIM6,INSIG1,PRDX6,GRHPR,ATF5,SOD1,RARRES2,AR,RBP4,APOE,CFH,PLIN2,PHYH,SERPINF1,UQCRQ,MGST1,ACSL1
FAN_EMBRYONIC_CTX_BRAIN_ENDOTHELIAL_1	7.72365e-05	0.00123578	0.43671	1.62305	394	VWF,MT2A,PDLIM2,MT1E,MT1F,MT1X,WFS1,ROBO4,LMO2,HOPX,IGFBP4,ECE1,PREX2,UNC5B,TAGLN2,GBP4,ZIC2,MDK,S100A16,GNG11,NID1,TNS2,JAM2,SEMA6A,CDC42EP1,BCR,SPARC,LAMB2,ARL2,LAMC1,KANK3,C12orf57,PLLP,BHLHE40,EPAS1,ID3,TSPAN9,PRXL2A,CAPN2,MAGI1,CD151,PAM,SORBS1,LY6E,S100A13,CYB5A,CA4,CLIC4,APCDD1,RAPGEF4,NOTCH1,ADGRL4,KLHL5,TFRC,PPFIBP1,BEX3, DLC1,TGM2,CDH2,MYO6,S1PR1,ABHD17A,ADAM15,KIAA1671,PTP4A3,SPARCL1,C…
MANNO_MIDBRAIN_NEUROTYPES_HOPC	0.000116718	0.00177411	0.450483	1.64262	319	SPRY4,KCNIP1,PMP22,APOD,ARC,MT2A,ETV5,TF,SHC3,PLPP4,CPNE2,TIMP4,NPAS3,PHLDA1,NDRG2,MT3,ROBO3,SOX2-OT,OLIG1,PREX1,HEPACAM,ATP1B2,PLLP,METRN,RAB31,SCRG1,ACSS1,PDGFRA,GAL3ST1,LRP1,SIRT2,SOX1,SERPINE2,SEZ6,FXYD6,SPRED1,FABP5,SCG3,OLIG2,SORCS3,HAGH,ZCCHC24,SLC44A1,PHGDH,BCAN,THY1,VXN,ZMAT3,SMOC1,PCDHGC3,C2orf72,SEZ6L,RUNDC3A,B4GALNT1,CADM4, CRTAC1,TRAF4,WSCD1,PTPRE,AFF1,TSPAN7,EDNRB,RIT2,ITM2C,NKAIN4,…
MANNO_MIDBRAIN_NEUROTYPES_HRGL2A	0.000135221	0.00195749	0.397673	1.5086	506	KCNIP1,PMP22,GFAP,RIDA,PCSK6,TF,CPNE2,TIMP4,NPAS3,TAGLN2,CMTM5,KIRREL3,SPRY2,PDE1A,NDRG2,MT3,SORCS2,SELENOP,SEMA6A,MASP1,ALDOC,ROBO3,SOX2-OT,PREX1,FGF1,CST3,MTTP,LAMB2,EPHB1,HEPACAM,NDNF,YBX3,GDPD2,PLP1,MLC1,ATP1B2,METRN,PSAT1,THSD4,SCRG1,ACSS1,ALDH6A1,AQP4,RASSF2,LRP1,GRM3,LRIG1,SOX1,ATP1A2,TSC22D4,SERPINE2,ABAT,TUBB2B,CLU,COMT,LGALS3BP, ANXA5,SPRED1,SORBS1,FABP5,SLC1A3,SCG3,SEC11C,HTRA1,NRARP,C…
LAKE_ADULT_KIDNEY_C17_COLLECTING_SYSTEM_PCS_STRESSED_DISSOC_SUBSET	0.000143728	0.00198606	-0.475851	-1.67468	218	FAM160A1,IGFBP5,FNIP2,FOS,CSGALNACT1,HSPA5,IQGAP1,AAK1,BRAF,NLK,RNF19A,STAT3,ERBB4,RAPGEF2,TOP1,SAMD12,BTG2,MED13L,TRPS1,ZFAND5,PDE4D,PRKCE,AGBL4,MAGI3,FRAS1,ZNF704,RTN4,NEDD4L,DNAJB1,RAP1B,SGPP1,COBLL1,ACSL4,MAPK8,RALGAPA1,DNAJA1,HSP90B1,SCN2A,GLIS3,YWHAZ,NFAT5,NEK1,RANBP2,HIF1A,IFRD1,JMJD1C,DYRK1A,TRAK1,HSPA1A,ZNF292,AFF4,ATXN1,CLMN,TPST1, MEF2A,WWTR1,ESYT2,HERC1,SSH2,PRKG1,PRKCA,FNDC3A,HIVEP2,…
FAN_EMBRYONIC_CTX_BRAIN_ENDOTHELIAL_2	0.000155866	0.00206015	0.452666	1.62866	279	PMP22,APOD,PDLIM2,CSPG4,ZYX,TRIB2,ECE1,UNC5B,TAGLN2,CPE,MDK,GNG11,NID1,FBLN1,CDC42EP1,SPARC,LAMB2,LAMC1,PPP1R14A,FRZB,C12orf57,ATP1B2,PLOD1,EPAS1,GRM3,ATP1A2,PDGFRB,FARP1,CTTN,FXYD6,LGALS3BP,ITIH5,CD151,FLNA,NOTCH3,CA4,AMOTL1,PAPSS2,RAPGEF4,ABCC9,PTK2,LDHB,ADAM12,THY1,SLC20A2,ANXA2,DLC1,LZTS1,RGS5,MYO6,CCDC80,COX7B,PDLIM1,EFEMP2,CFH, SPARCL1,MYLK,PLEKHA5,VIM,PDE8A,ITGA1,ZEB1,ILK,CDC42BPA,TGFB1I1,…
MURARO_PANCREAS_DUCTAL_CELL	0.00032147	0.00407196	0.3329	1.33017	1065	GPNMB,DUSP6,DUSP4,CCND1,GJB1,PMP22,TRIB1,CASP7,DCDC2,GSN,SPINT1,ZYX,HSD17B11,ABHD4,TAGLN2,PHLDA1,ELOVL1,SERINC2,DUSP5,FRMD8,SPRY2,NDRG2,MDK,S100A16,SEMA6A,GPX1,IER5,CDC42EP1,HLA-A,HLA-B,HLA-C,RNF213,LATS2,OSMR,LGALS8,HIP1,TXNIP,PLA2G7,NNT,LAMC1,FA2H,PACSIN2,SH3BGRL3,CTSO,TMSB10,YBX3,ASS1,PIK3IP1,TPD52L1,BHLHE40,NCAM1,LDLR,THSD4,ACSS1,RHOG, SRGAP1,ID3,FTH1,PNPLA2,FRMD4A,STAB1,SAT1,C1QB,FARP1,TMBIM…
MANNO_MIDBRAIN_NEUROTYPES_HENDO	0.000363317	0.00440668	0.354883	1.38651	748	DUSP6,FBLN2,SPRY4,VWF,ARC,MT2A,MT1E,MT1F,MT1X,GJC2,WFS1,ROBO4,ZYX,LMO2,HOPX,IGFBP4,ECE1,UNC5B,CPNE2,TAGLN2,ICOSLG,PHLDA1,ELOVL1,DUSP5,FRMD8,GBP4,ZIC2,GNG11,TNS2,SELENOP,JAM2,LATS2,OSMR,PREX1,TXNIP,LAMB2,LAMC1,KANK3,FSCN1,YBX3,PIK3IP1,TPD52L1,PLLP,LDLR,PLOD1,EPAS1,ACSS1,INPP5D,ID3,STAB1,SAT1,TSPAN9,PRXL2A,TMBIM1,ABCA1,GNAI2,FCGRT, TCIRG1,USP54,RPS28,ANXA5,PAM,SLC9A1,HTRA1,B2M,TOMM40,SLC22A23,PFN1,…
DURANTE_ADULT_OLFACTORY_NEUROEPITHELIUM_FIBROBLASTS_STROMAL_CELLS	0.000376887	0.00440668	0.621555	1.85362	68	IGFBP6,COL1A1,APOD,GSN,IGFBP4,CPE,SELENOP,FBLN1,CLDN11,SSPN,SPARC,NBL1,THY1,TGM2,RARRES2,SERPINF1,VIM,SYNPO2
HU_FETAL_RETINA_MULLER	0.000497909	0.00560608	0.714864	1.90639	36	CCND1,NNAT,TRIB2,TF,SPON1,LGI4,PLP1,NCAM1,SAT1,ATP1A2,CLU,SNRPG,SLC1A3,BEX1,GAD2,CKB,VIM
AIZARANI_LIVER_C10_MVECS_1	0.000527344	0.00572545	0.446806	1.58644	246	DUSP6,FBLN2,VWF,GSN,ROBO4,LMO2,IGFBP4,MIDN,ECE1,CPNE2,FAM107A,TAGLN2,CPE,GNG11,TNS2,JAM2,SPARC,LAMB2,YBX3,BHLHE40,EPAS1,DPYSL3,ID3,FXYD6,ARHGAP31,TMCC3,CLIC4,ADGRL4,STOM,PDE2A,ANXA2,DLC1,HLA-E,TGM2,S1PR1,ADAM15,PDLIM1,MYO1C,IL6ST,IL33,SPARCL1,MYADM,VIM,MAST4,CAVIN1,TUBA1A,TSPAN7,FKBP1A,HECW2,RHOJ,EDNRB
AIZARANI_LIVER_C6_KUPFFER_CELLS_2	0.00056836	0.00595798	0.492293	1.66938	165	GPNMB,ZFHX3,GPX1,CST3,VSIR,TMSB10,PLXDC2,SAMHD1,BCAT1,RAB31,RHOG,SRGAP1,FTH1,FRMD4A,SAT1,C1QB,GNAI2,FCGRT,TCIRG1,AXL,C1QC,SLC1A3,MFSD1,EPB41L2,LAPTM5,CSF1R,MERTK,TYROBP,CD83,AP1B1,GLUL,C1QA,LGMN,AP2A2,CNPY3,CTSB,CTSS,ACTB,EPB41L3,NPC2,UNC93B1,F13A1
MURARO_PANCREAS_ENDOTHELIAL_CELL	0.000621432	0.00629717	0.416751	1.52281	326	DUSP6,SPRY4,CCND1,VWF,ROBO4,LMO2,IGFBP4,ECE1,UNC5B,FRMD8,GBP4,GNG11,NID1,GPX1,HLA-B,EFNB3,LATS2,PREX1,HIP1,SPARC,LAMC1,SULF2,FSCN1,TMSB10,RAB31,EPAS1,DPYSL3,ID3,FRMD4A,ANKRD50,ARHGAP31,SPRED1,FABP5,HTRA1,NRARP,ADAMTS4,S100A13,ARHGDIB,CLIC4,LPAR6,TMEM47,RAPGEF4,TP53INP2,LDHB,NOTCH1,ADGRL4,STOM,LRRC8A,CD81,PDE2A,DLC1,HLA-E,RGS5,BNIP2,SH2B3, IL6ST,SPARCL1,MYLK,PTPRE,VIM,CFL1,ITGA1,CAVIN1,FKBP1A,ZNF5…
MURARO_PANCREAS_MESENCHYMAL_STROMAL_CELL	0.000670126	0.00640708	0.36316	1.40116	624	GPNMB,GREM1,DUSP6,COL1A1,SPRY4,PMP22,MT2A,SYNJ2,COL16A1,ZYX,IGFBP4,SPON1,UNC5B,ABHD4,PHLDA1,DUSP5,S100A16,GNG11,NID1,LATS2,OSMR,SPARC,LAMC1,SH3BGRL3,SULF2,SPRED2,FSCN1,TMSB10,TGFB3,MICAL2,BHLHE40,RAB31,PSAT1,PLOD1,EPAS1,ID3,PDGFRA,PDGFRB,FARP1,ADAM19,ABCA1,AXL,MAP4,ANXA5,SPRED1,CD276,FLNA,NOTCH3,WBP1L,HTRA1,COPS8,SRM,ADAMTS4,PCK2,PFN1, FADS1,RPS16,FEZ2,AMOTL1,RPL23,BPGM,CLIC4,ZCCHC24,TMEM47,SLC44…
CUI_DEVELOPING_HEART_CARDIAC_FIBROBLASTS	0.000674429	0.00640708	0.608418	1.81848	69	CASQ2,SMYD1,CCND1,ALDOC,LAMC1,FRZB,MYH7,RBM24,COX7B,GAPDH,RAMP1,SLC25A4,SOX9,NEGR1,ENG,ATP5MC2,TNNI1,TRIL,MOXD1,TPM1,TM4SF1,PPP1R3C,PTN,LDB3,CSRP1
AIZARANI_LIVER_C29_MVECS_2	0.000702535	0.00645686	0.427995	1.54125	282	DUSP6,FBLN2,SPRY4,VWF,GSN,LMO2,IGFBP4,MIDN,ECE1,PREX2,FAM107A,TAGLN2,CPE,MDK,S100A16,GNG11,TNS2,JAM2,LAMB2,SULF2,TMSB10,YBX3,EPAS1,DPYSL3,ID3,GNAI2,FXYD6,ARHGAP31,CD151,TMCC3,ADAMTS4,TMEM47,ADGRL4,STOM,ANXA2,DLC1,HLA-E,TGM2,S1PR1,PDLIM1,MYO1C,IL33,SPARCL1,MYADM,VIM,MAST4,CAVIN1,TUBA1A,AFF1,TSPAN7,FKBP1A,RHOJ
HU_FETAL_RETINA_BLOOD	0.000722148	0.00645686	0.458244	1.60122	212	COL1A1,MT2A,MT1E,MT1F,MT1G,MT1H,MT1X,LMO2,GNG11,NID1,GMPR,CDC42EP1,TXNIP,YBX3,RHOG,FTH1,CAPNS1,PRXL2A,UBA52,HPS1,B2M,BPGM,GUK1,SNX3,STOM,TFRC,PRDX6,ANLN,COX6B1,HLA-E,TGM2,ELOB,RPS12,SPECC1,COX7B,NPRL3,PPOX,CTSB,HCN3,PRDX5,DMTN,FBXO7,FAM210B,MGST1,HINT2,FECH,GLIPR2,RPL36AL,TRAK2,PCGF5,CALM3,RPS2,SERF2,UBB,EIF3K,POLR2L,YBX1,FAH, GLRX5,SYNGR2,TESC,PTTG1,ATP5MF,ANP32B,STRADB,RAP1GAP,S100A6
LAKE_ADULT_KIDNEY_C21_COLLECTING_DUCT_INTERCALATED_CELLS_TYPE_B	0.000751452	0.0065269	-0.568831	-1.78625	92	ARHGAP18,IGFBP5,MITF,ADAMTSL1,SEMA3C,ESRRG,DACH1,PSD3,MYRIP,PDE4D,PRKCE,MAGI3,PPP3CA,CA12,NEDD4L,SSBP2,KMT2C,CELF2,MAPK8,RNF152,RALGAPA2,DGKI,MAP3K5,SOX6,MEF2A,MSI2
MANNO_MIDBRAIN_NEUROTYPES_HDA1	0.00097638	0.00802215	-0.365379	-1.40055	531	EPB41,CCBE1,NPNT,B3GALT2,NR4A2,ATP11C,NTSR1,PIK3R1,KCNIP4,SPINT2,PCSK2,FAT4,ADCY1,DOK6,DNAJC3,DOCK3,PLEKHA6,IGF1,KCNQ3,PKIA,NREP,PRDM8,NAV3,PPFIA2,CCDC85A,FUT9,XKR4,SYT4,PAK3,LRRC55,CAMK2N1,FNBP1L,ADARB2,ERBB4,CDKL2,ARHGEF3,MIAT,ELAVL2,CCDC88A,MYRIP,HSPA12A,HIVEP3,PDE4D,CORO2A,KCND2,NRXN1,GPR12,CNR1,CNTN1,CPEB3,DCC,AJAP1,CXADR,SCN8A,EPHA5, FBXL3,CDK14,NEDD4L,ROBO2,AMER2,AP1S2,RAPGEF5,TBC1D24,MCF2…
HU_FETAL_RETINA_MICROGLIA	0.000973577	0.00802215	0.412985	1.50381	315	GSN,ZYX,GPX1,IER5,HLA-A,HLA-B,HLA-C,RNF213,PREX1,CST3,TXNIP,VSIR,PLXDC2,SAMHD1,RAB31,RHOG,INPP5D,STAB1,SAT1,C1QB,SRGAP2,GNAI2,FCGRT,C1QC,CX3CR1,ANXA5,SPRED1,MFSD1,OLFML3,SORL1,B2M,LAPTM5,PFN1,CSF1R,ARHGDIB,TMBIM6,MERTK,TYROBP,LPAR6,UBC,ARHGAP27,TNFRSF1A,CD83,AP1B1,GLUL,HLA-E,C1QA,LGMN,MYLIP,SH2B3,GM2A,TPT1,CYTH4,CAPZB,CNPY3,CTSB, IL6ST,AKAP13,PTPRE,CTSS,TAPBP,ACTB,OSTF1,NPC2,ARPC3,CIB1,ARPC1B,DOC…
ZHONG_PFC_C4_PTGDS_POS_OPC	0.00165094	0.0128805	0.486764	1.61753	141	TF,MOG,PTPRO,TNS2,MAG,CLDN11,EPHB1,MBP,PLP1,CNP,TMEFF2,SIRT2,RND2,FRMD4A,TSC22D4,BCAS1,SEMA4D,FXYD6,TUBB4A,UGT8,GPD1,TM7SF3,EPB41L2,CORO1C,APCDD1,NFASC,SLC44A1,MYRF,TNS3,SMOC1,KIAA0319L,OSBPL9,PLEKHB1,GPS1,FYN,GOLIM4,TECR,TNFRSF21,LRRTM1,MMUT,EVI2A,APPL2,PLPPR2,MVB12B,HID1,PHACTR3,SYNGR2,HACL1
AIZARANI_LIVER_C17_HEPATOCYTES_3	0.00165243	0.0128805	0.708202	1.83606	31	MT2A,TF,ABCA1,CLU,CP,ITIH3,RARRES2,RBP4,APOE,CFH,SERPINF1,ACSL1,CYP4F3,EPHX1,SERPIND1,GPT2,VTN
MANNO_MIDBRAIN_NEUROTYPES_HRGL3	0.00189127	0.0138545	0.367095	1.3901	495	CDH4,KCNIP1,PMP22,DCDC2,WFS1,RIDA,CPNE8,TF,SPON1,TIMP4,TAGLN2,KIRREL3,MT3,SORCS2,FBXL7,JAM2,EFNB3,RWDD3,PREX1,FGF1,SPARC,MTTP,LAMB2,SULF2,MBP,HEPACAM,NDNF,YBX3,GDPD2,MLC1,ATP1B2,METRN,PSAT1,THSD4,ACSS1,NRBP2,ALDH6A1,NTN1,AQP4,ID3,RHBDD2,LRP1,SIRT2,LRIG1,ATP1A2,TSC22D4,TMEM63A,CLU,LGALS3BP,ITIH5,ANXA5,PAM,SLC1A3,CACNG4,LAMP1,HTRA1, TMBIM6,TMEM47,SLC44A1,PHGDH,DDAH1,FAT3,BCAN,TNFRSF1A,EFEMP1,FGFR3,…
LAKE_ADULT_KIDNEY_C7_PROXIMAL_TUBULE_EPITHELIAL_CELLS_S3	0.00182894	0.0138545	0.499468	1.63508	126	MT2A,DCDC2,MT1E,MT1G,HLA-A,TMSB10,FTH1,RPL37,RPS28,RPL31,CXCL14,RPS16,RPL23,RPL38,RPL18,RPS20,PPFIBP1,WWC1,RPS15,RPS12,RPS23,RPL37A,RPL12,TPT1,CTSB,COX4I1,RPS17,SDK1,BCL2,RPL19,RPL32,RPL11,RPL21,RPS6,RPS18,EEF2,SERF2,RPL34,RPS13,TPM1,RPS11,RPS19,GPX3,AKAP12,SDC4,RPS21,RPL27A,S100A6,RPLP2,CNDP2,RPL7A,HINT1,FTL,RPL8,NCL
DURANTE_ADULT_OLFACTORY_NEUROEPITHELIUM_NK_CELLS	0.0019141	0.0138545	0.663399	1.80309	40	HOPX,HLA-A,HLA-B,HLA-C,SH3BGRL3,B2M,PFN1,ARHGDIB,TYROBP
MANNO_MIDBRAIN_NEUROTYPES_HNBGABA	0.00196538	0.0138948	-0.347521	-1.34819	621	NRG2,CSGALNACT1,RAP1GAP2,PTPRK,KCNIP4,SPINT2,SCAI,SEMA3C,PCSK2,ADCY1,GPR137C,LRRC8C,DNAJC3,DOCK3,GPR155,PLEKHA6,IGF1,OLFM1,PKIA,GRK3,PPFIA2,CDKL5,CCDC85A,XKR4,SYT4,PAK3,BEND6,ARFGEF3,RGS7BP,CAMK2N1,FNBP1L,BRINP2,CDKL2,SERPINI1,PDPK1,MIAT,ELAVL2,CCDC88A,CACNA1G,PPP3CB,MYRIP,FAM171B,CADM2,GFOD1,AHDC1,PDE4D,KCND2,NRXN1,GPR12,ARPP21,SCN1A,CNR1,PLEKHA1, CPEB3,CREG2,MICU3,AJAP1,CXADR,SCN8A,SYT1,EPHA5,R…
AIZARANI_LIVER_C30_HEPATOCYTES_4	0.00207196	0.0140276	-0.399502	-1.45487	298	IYD,CHDH,PLIN4,CCBE1,CAPN3,DGKH,PHACTR4,ADCY1,HLF,FMN1,CHORDC1,FOXO3,LRRC57,IL6R,CAMK1D,TEAD1,XKR4,STAT3,MIGA1,RPS6KA5,ABCA5,ELL2,ECHDC2,ARMC9,LRP6,ZFAND5,MAS1,YIPF4,DDI2,SLC23A2,HSPA4L,ZHX3,ADGRA3,COBLL1,NFX1,ZNF397,DNAJA1,SH3PXD2A,PHF8,RALGAPA2,RNF115,GABPB2,SLC39A14,MEGF9,INTS6,SEC23A,ZNF639,PPP1R12B,HEMK1,SLC7A2,PNISR,CLMN,SNAP29,CPEB4, SLC25A18,MPV17L,XPR1,CCNL2,PNPT1,MDM2
HU_FETAL_RETINA_FIBROBLAST	0.00207646	0.0140276	0.39524	1.44833	337	IGFBP6,COL1A1,PMP22,APOD,MT2A,IGFBP4,FGFR1,ECE1,SPON1,MDK,GNG11,NID1,TNS2,FBLN1,CDC42EP1,HLA-A,OAF,SPARC,TXNIP,LAMB2,LAMC1,NDNF,RAB34,ID3,PDGFRA,FRMD4A,PDGFRB,FCGRT,ANXA5,FLNA,NOTCH3,LY6E,OLFML3,EPB41L2,B2M,PFN1,S100A13,AMOTL1,CLIC4,LPAR6,FBN1,STOM,THY1,CD81,ANXA2,DLC1,HLA-E,TGM2,CCDC80,MYLIP,EPHA3,ECI2,EFEMP2
FAN_EMBRYONIC_CTX_BIG_GROUPS_MICROGLIA	0.00222058	0.0143837	0.402496	1.46116	306	CCND1,ZFHX3,GSN,GPX1,HLA-B,HLA-C,RNF213,VSIR,PLXDC2,GAA,RHOG,INPP5D,STAB1,SAT1,C1QB,FCGRT,TCIRG1,C1QC,CX3CR1,ANXA5,SLC1A3,MFSD1,HTRA1,OLFML3,SORL1,EPB41L2,B2M,LAPTM5,PFN1,CSF1R,ARHGDIB,MERTK,TYROBP,LPAR6,CD68,TNFRSF1A,CD83,STOM,AP1B1,CD81,GLUL,HLA-E,C1QA,LGMN,APOE,GM2A,CYTH4,RNF130,CAPZB,CNPY3,HEXA,CTSB,IL6ST,PTPRE,SERPINF1,CTSS, TAPBP,OSTF1,IL17RA,NPC2,ARPC3,ARPC1B,APLP2,VDAC1,ITGB2,PLEK,PPT1,LG…
AIZARANI_LIVER_C2_KUPFFER_CELLS_1	0.0022238	0.0143837	0.48197	1.59983	140	GPX1,IER5,CST3,VSIR,TMSB10,PLXDC2,SAMHD1,BCAT1,RAB31,EMILIN2,SRGAP1,FTH1,SAT1,C1QB,AXL,C1QC,FABP5,MFSD1,LAPTM5,CSF1R,TYROBP,CD83,C1QA,SH2B3,RNF130,RPL36A,CTSB,PTPRE,CTSS,VIM,NPC2,ARPC3,F13A1,PABPC4,ARPC1B,ITGB2,PLEK,PPT1,LGALS9,P2RY13,LYN,RPS11,SMAP2,PLD4,TBXAS1,GRN,CD37,PLEKHO1,FTL,TGFBI,FCER1G,IRF8,RGS10
ZHONG_PFC_MAJOR_TYPES_MICROGLIA	0.00255938	0.0162094	0.385773	1.42312	364	CCND1,ZFHX3,GSN,GPX1,HLA-B,HLA-C,RNF213,VSIR,PLA2G7,PLXDC2,GAA,RAB31,RHOG,INPP5D,FRMD4A,STAB1,SAT1,C1QB,TMBIM1,GNAI2,FCGRT,TCIRG1,AXL,C1QC,CX3CR1,ANXA5,SPRED1,MFSD1,LAMP1,HTRA1,OLFML3,SORL1,B2M,LAPTM5,PFN1,RYR1,CSF1R,ARHGDIB,MERTK,TYROBP,LPAR6,CD68,TNFRSF1A,CD83,STOM,AP1B1,CD81,GLUL,HLA-E,C1QA,LGMN,MYLIP,SH2B3,APOE,GM2A,TPT1,CYTH4, RNF130,CAPZB,CNPY3,HEXA,CTSB,IL6ST,PTPRE,SERPINF1,CTSS,TAPBP,OSTF…
FAN_EMBRYONIC_CTX_MICROGLIA_1	0.0044403	0.027548	-0.522871	-1.63488	89	DIAPH3,ATAD2,TMPO,SRSF3,SRSF10,ARL6IP1,SMC2,DEK,SPAG5,MZT1,GLA,FANCD2,FAM83D,GGH,NUCKS1,KPNA2,CDC27
HAY_BONE_MARROW_NEUTROPHIL	0.004819	0.0292995	0.378332	1.39155	353	PTCH2,CACNA2D4,CYP27A1,TRIB1,MTMR11,ZYX,MIDN,GPX1,OAF,PLA2G7,SH3BGRL3,SULF2,TMSB10,PLXDC2,UBR4,CTSZ,GAA,RAB31,EMILIN2,RASSF2,LRP1,CAPNS1,STAB1,GNAI2,FXYD6,IRS2,JOSD2,ANXA5,FLNA,MFSD1,ARHGAP26,PRKCB,GABARAP,TYROBP,CORO1C,TOM1,LAMTOR2,COX6B1,ANXA2,ELOB,UQCR11,BNIP2,TET2,LRP3,ADAM15,GM2A,RNF130,ABRACL,COX7B,CNPY3,COX4I1,SOAT1,PTPRE,MYADM, GAPDH,VIM,ACSS2,ATP6V0D1,ACTB,MGST1,ACSL1,IL17RA,ZDHHC20,MSRB…
CUI_DEVELOPING_HEART_C8_MACROPHAGE	0.00579671	0.0345529	0.418787	1.46335	212	GPX1,IER5,HLA-A,HLA-B,HLA-C,PREX1,CST3,VSIR,SH3BGRL3,RAB31,RHOG,INPP5D,STAB1,C1QB,GNAI2,FCGRT,TCIRG1,FMNL1,C1QC,CX3CR1,MFSD1,LAPTM5,CSF1R,ARHGDIB,TYROBP,LPAR6,CD68,CD83,GLUL,ADCY7,HLA-E,C1QA,LGMN,SH2B3,CYTH4,RNF130,LITAF,CNPY3,CTSB,PTPRE,CTSS,OSTF1,NPC2,ARPC3,F13A1
LAKE_ADULT_KIDNEY_C14_DISTAL_CONVOLUTED_TUBULE	0.00648424	0.0379079	-0.431534	-1.48441	178	CBLB,MITF,KCNIP4,FMN1,FGD4,RABGAP1L,ANKRD26,BRAF,ESRRG,ERBB4,DACH1,ABCA5,SAMD12,AGBL4,FRAS1,ZNF704,TRIM2,PTPN4,CA12,CDK14,NEDD4L,OPHN1,COBLL1,RBM25,ACSL4,MAPK8,SBF2,RALGAPA1,SCN2A,NCOA1,CTDSPL,ARHGAP5,INPP4B,CACNB4,FGF13,FAM172A,SOX6,ATXN1,PNISR,MEF2A,MSI2,CPEB4
LAKE_ADULT_KIDNEY_C26_MESANGIAL_CELLS	0.00679384	0.0382468	-0.438797	-1.49519	166	IGFBP5,FOS,DGKH,SH3D19,CBLB,PRR16,IL1RAPL1,MEF2C,CACNA2D1,ROCK2,BMPR2,RAPGEF2,PSD3,ELL2,TOP1,SAMD12,RBMS1,PDS5B,SSBP2,RAPGEF5,PDE7B,DNAJB1,LMO7,TMTC1,RAPH1,SBF2,LAMA2,TSC22D1,NCOA1,CRIM1,PIP5K1B,PTEN,SLC38A2,INPP4B,MAP3K5,ZEB2,FCHSD2,PLPP1,HSPA1A,USP53,STARD13,HSPA1B,HERC1,UBR3,PDE3A,ANKRD12,PRKG1,PRKCA,NBEAL1,SPAG9
AIZARANI_LIVER_C13_LSECS_2	0.00670079	0.0382468	0.403753	1.42947	240	SPRY4,ROBO4,IGFBP4,FGFR1,ECE1,PREX2,CPNE2,FAM107A,CRHBP,DUSP5,GBP4,S100A16,GNG11,NID1,TNS2,SEMA6A,SPARC,LAMB2,FSCN1,SGSM1,EPAS1,ID3,STAB1,FCGRT,FXYD6,TMCC3,ADAMTS4,ZCCHC24,LPAR6,ADGRL4,PPFIBP1,PDE2A,DLC1,HLA-E,TGM2,LGMN,PDLIM1,MYO1C,IL6ST,IL33,CAVIN1,AFF1,TSPAN7,HECW2,EDNRB
GAO_SMALL_INTESTINE_24W_C6_GOBLET_CELLS	0.00697291	0.0385412	0.716859	1.73409	22	GSN,MT1M,BCAS1,ACSS2
AIZARANI_LIVER_C3_NK_NKT_CELLS_2	0.00866773	0.0470534	0.472891	1.52658	114	SCML4,HLA-B,RUNX2,TXNIP,PIK3IP1,RPL37,DGKA,RPL28,SEMA4D,RPL18A,B2M,LAPTM5,ARHGDIB,RPL18,FNBP1,RPS20,HLA-F,RPS12,RPL10A,RPS17,RPL39,BCL2,RPL19,RPL32,FYN,SPOCK2,PARP8,RPS29,PBXIP1,RPS15A,RPL21,RPS18,RPS2,RPL34,RPS26,PIP4K2A,CAMK4,RPS19
MURARO_PANCREAS_ACINAR_CELL	0.00979977	0.0513643	0.335587	1.28516	569	DUSP4,GJB1,TRIB1,CASP7,TMEM125,MT1G,TRIB2,HSD17B11,TAGLN2,PHLDA1,SERINC2,FRMD8,CDC42EP1,HLA-B,HLA-C,RNF213,OAF,OSMR,FA2H,PACSIN2,TMSB10,YBX3,ASS1,TPD52L1,BCAT1,BHLHE40,PSAT1,FTH1,SAT1,RPL37,TMBIM1,CAPN2,UBA52,TCIRG1,CTTN,RPS28,CD151,RPL31,ARHGAP26,RPL36,NRARP,RPL18A,B2M,SLC22A23,PGM1,RPS16,CLDN10,CYB5A,RPL23,PHGDH,RPL38,DDAH1,LDHB,ENAH, RPS20,TXN,PRDX6,EIF3F,RPS5,GLUL,HLA-F,PTER,HEBP1,RPS12,RPS23…
FAN_EMBRYONIC_CTX_BRAIN_NAIVE_LIKE_T_CELL	0.00972697	0.0513643	0.487861	1.53647	97	MCUB,TAGLN2,SCML4,HLA-A,HLA-B,HLA-C,FGD3,TXNIP,PIK3IP1,ID3,DGKA,ARHGDIB,LDHB,SH2D1A,HLA-F,EPHX2,ABRACL,MAL,ARHGEF1,PRMT2
LAKE_ADULT_KIDNEY_C12_THICK_ASCENDING_LIMB	0.0101795	0.0515761	0.367775	1.34848	340	ACACB,PDE1A,HLA-A,HIP1,CST3,NNT,EFHD1,TMSB10,PTPN3,ACSS1,CNP,FTH1,RPL37,PRXL2A,CAPN2,UBA52,SCP2,UGT8,RPS28,RPL31,CXCL14,PFDN5,AK3,SORL1,B2M,PLXNB1,RPS16,CLDN10,TMBIM6,RPL23,TUFM,LDHB,GUK1,RPL18,RPS20,FGFR3,GSTM3,DNAJC11,THY1,PRDX6,COX6B1,RPS5,CD81,BEX3,SOD1,NDUFB10,EPHX2,RPS15,RPS12,RARRES2,EDF1,SRP14,RPS23,RPL37A,COX7A2,RPL12,TPT1, NDUFA5,COX7B,COX5B,COX4I1,CKB,RPL10A,RPS17,PRDX5,GAPDH,UQCRQ,MAL…
FAN_EMBRYONIC_CTX_OPC	0.0100488	0.0515761	0.571135	1.62645	52	SPRY4,CCND1,APOD,PHLDA1,OLIG1,PLLP,SCRG1,PDGFRA,SCG3,BEX1,THY1,VXN,ARL2BP
MANNO_MIDBRAIN_NEUROTYPES_HDA	0.0106099	0.0525666	-0.348023	-1.31479	445	HPGD,NR4A2,NTSR1,LYST,SLC6A15,FSTL4,GPRIN3,RAP1GAP2,KCNIP4,SPINT2,DOK6,PLEKHA6,IGF1,KCNQ3,PKIA,NREP,PRDM8,NAV3,PPFIA2,FUT9,NLK,XKR4,SYT4,PAK3,LRRC55,CAMK2N1,ADARB2,ERBB4,ARHGEF3,MIAT,ELAVL2,STMN1,ATP8A1,MYRIP,HIVEP3,PRKX,NRXN1,PLEKHA1,CNTN1,AJAP1,CXADR,NCDN,EPHA5,CPNE4,NEDD4L,ROBO2,AP1S2,RAPGEF5,TTLL7,ACSL4,SERINC1,GNAL,SYT7,NTNG1,SH3PXD2A, DGKE,CAMK2B,SCN2A,MAP1B,SMPD3,GPM6A,TMEM59L,SH3BP5,GRIK2…
FAN_EMBRYONIC_CTX_BRAIN_B_CELL	0.0107208	0.0525666	0.566131	1.61758	53	TAGLN2,HLA-A,HLA-B,HLA-C,TXNIP,PPP1R14A,PDLIM1,EEF1D,AFF3,CYB561A3,GAS5,PSME1
CUI_DEVELOPING_HEART_COMPACT_VENTRICULAR_CARDIOMYOCYTE	0.0109886	0.0530242	0.579741	1.62874	48	CASQ2,COL1A1,HLA-B,ALDOC,SPARC,CXCL14,FBN1,SPARCL1,VIM
FAN_EMBRYONIC_CTX_BIG_GROUPS_EXCITATORY_NEURON	0.0119182	0.0566113	-0.588815	-1.63913	44	CCBE1,NEUROD2,SEMA3C,ADCY1,CACNA2D1,MIAT,ARPP21,BHLHE22,ZBTB18,RBFOX1,CAMK2B,SCN2A,SRCIN1,DOK5,PRRT2,GRIA2,MAP6
MANNO_MIDBRAIN_NEUROTYPES_HRN	0.0138501	0.0638652	-0.368678	-1.34544	306	EPB41,PRSS12,FNIP2,B3GALT2,SLC6A15,SEMA3C,PCSK2,THSD7A,DOK6,DOCK3,GPR155,PLEKHA6,KCNQ3,NREP,PPFIA2,PAK3,ESRRG,ARFGEF3,ADARB2,BRINP2,MIAT,ELAVL2,STMN1,ISLR2,FAM117B,HIVEP3,KCND2,NRXN1,CNR1,AUTS2,CPEB3,CACNB3,CXADR,NCDN,PPP3R1,RUNX1T1,NEDD4L,ROBO2,AMER2,AP1S2,RAPGEF5,MCF2L,RAB3IP,MAPK8,RBFOX1,SYT7,MAP1B,SMPD3,GPM6A,SH3BP5,GRIK2,CD24,SOX11,ACVR1B, GABRG2,TMEM169,LRRTM4,CCDC184,SRRM4,KCNC1,SNAP25,CRM…
ZHENG_CORD_BLOOD_C1_PUTATIVE_MEGAKARYOCYTE_PROGENITOR	0.0138655	0.0638652	0.521006	1.55722	69	CCND1,VWF,GSN,CMTM5,ARHGAP6,NID1,CTTN,CLU,NRGN,SLC44A1,STOM,PDLIM1,MYLK,DMTN,PDGFA,COQ2,F13A1,CAMK1,RAB27B,VCL,PLEK,CMAS
ZHENG_CORD_BLOOD_C7_PUTATIVE_LYMPHOID_PRIMED_MULTIPOTENT_PROGENITOR_1	0.0142029	0.0644429	-0.515779	-1.56077	72	PIK3R1,HSPA5,ANKRD26,RFLNB,LRRC75A,SLK,HNRNPH1,KRAS,TTC3,C1QTNF4,NAP1L1,BCL7A,HSP90B1,DEK,ZRANB2,MT-RNR2,HIF1A,ARID4A,CALR,MSI2,KRR1,CHD1
MANNO_MIDBRAIN_NEUROTYPES_HNBM	0.0155526	0.0695295	-0.382397	-1.36461	246	EPB41,CCBE1,PGBD5,EFS,RAP1GAP2,PCSK2,THSD7A,PLEKHA6,LCOR,KCNQ3,PRDM8,XKR4,PAK3,LRRC55,ZMAT4,MIAT,ELAVL2,STMN1,PRKX,CNR1,AUTS2,DCC,AJAP1,CXADR,SCN8A,BHLHE22,NEDD4L,AMER2,ADGRG1,SOX5,MCF2L,CCSAP,MAPK8,SYT7,MAP1B,SMPD3,MIB1,GPM6A,RBFOX3,GRIK2,CD24,SOX11,JPT1,TMEM169,LRRTM4,SRRM4,SNAP25,CRMP1,MTUS2,SLC4A8,NRN1,PKP2,DPYSL4,NFIX,RHOU,KIF5C, SOGA3,SSBP3,PHTF1
LAKE_ADULT_KIDNEY_C6_PROXIMAL_TUBULE_EPITHELIAL_CELLS_FIBRINOGEN_POS_S3	0.0177681	0.0760775	-0.423189	-1.42723	153	KRT18,IL1R1,FNIP2,LRRK2,DNAJC1,PTPRK,KCNIP4,GALNT14,SYNE2,HSPA5,DOK6,CALM1,NUFIP2,RNF19A,ARHGEF3,TRPS1,ZFAND5,ASH1L,FAM135A,PLEKHA1,SSBP2,CRYAB,FCHO2,RALGAPA2,ARHGAP5,CD24
GAO_LARGE_INTESTINE_ADULT_CA_ENTEROENDOCRINE_CELLS	0.0173582	0.0760775	0.385513	1.362	235	BAIAP3,DUSP4,VGF,APOD,ARC,SPRED3,HOPX,FGFR1,CPE,INSM1,OGDHL,WASF3,CNIH2,ABAT,SEZ6,TUBB2B,FBLL1,PAM,RGS4,SCG3,OSCP1,BEX1,NFASC,RAPGEF4,B3GAT1,CDK5R2,GOLGA7B,SLC25A27,TCEAL3,MAPK8IP1,MSI1,SMOC1,PDE2A,BMERB1,RUNDC3A,PRAF2,DUSP26,PCBP4,MAPRE3,SLAIN1,AP3B2,NOL4,GNAO1,ST18,ARNT2,PTPRN,STMN2,TUBA1A
CUI_DEVELOPING_HEART_C3_FIBROBLAST_LIKE_CELL	0.0177063	0.0760775	0.471779	1.48209	95	FBLN2,COL1A1,COL16A1,SPON1,NID1,FBLN1,SPARC,LAMC1,FRZB,PDGFRA,LRP1,SERPINE2,OLFML3,EPB41L2,FBN1,THY1
LAKE_ADULT_KIDNEY_C15_CONNECTING_TUBULE	0.0189671	0.0771073	-0.419408	-1.41684	155	CSGALNACT1,MITF,KCNIP4,RABGAP1L,LCOR,AAK1,BRAF,NLK,ESRRG,KANSL1L,ERBB4,DACH1,MED13L,PDE4D,AGBL4,FRAS1,ZNF704,CA12,SETBP1,KMT2C,COBLL1,MAPK8,SBF2,RALGAPA1,SCN2A,GLIS3,NFAT5,FGF13,SNTG1,FAM172A,YAP1,GBE1,ATXN1,MEF2A,STARD13,WWTR1,SSH2,PRKG1,PRKCA,DLG1,FNDC3A,LAMB1,COL4A3
MANNO_MIDBRAIN_NEUROTYPES_HNBML1	0.0190232	0.0771073	-0.366354	-1.33026	290	EPB41,CCBE1,PCSK1,FNIP2,ATP11C,GPRIN3,RAP1GAP2,SPINT2,THSD7A,DOK6,DOCK3,PLEKHA6,LCOR,OLFM1,KCNQ3,NREP,XKR4,SYT4,PAK3,LRRC55,ARFGEF3,KCTD4,ZMAT4,MIAT,ELAVL2,STMN1,ISLR2,GPR12,ARPP21,CNR1,RPS6KA2,DCC,CACNB3,CXADR,SCN8A,ROBO2,AMER2,AP1S2,RAPGEF5,MCF2L,MAPK8,GNAL,SYT7,SH3PXD2A,MAP1B,SMPD3,GPM6A,CD24,SOX11,ACVR1B,GABRG2,TMEM169,LRRTM4,CACNB4, TMEM178A,CCDC184,SRRM4,SNAP25,CRMP1,SLC4A8,NRN1,PKP2,SRSF12…
FAN_EMBRYONIC_CTX_ASTROCYTE_1	0.0183856	0.0771073	0.507453	1.52275	71	CDH4,GFAP,FAM107A,ALDOC,OAF,LRRC10B,LRP4,CSDC2,MLC1,ID3,FRMD4A,GRM3,SFXN5,SLC1A3,CXCL14,RGS20,CYB5A
GAO_SMALL_INTESTINE_24W_C4_ENTEROCYTE_PROGENITOR_SUBTYPE_2	0.0189146	0.0771073	0.58261	1.59033	41	GJB1,SEC11C,TMEM144,TGM2,RBP4,ABRACL,FBXO2,CTSA,FAH,G0S2,DOK7,TSPAN13,DDC,RNF128,VTN
ZHONG_PFC_C3_HOPX_POS_OPC	0.0200945	0.080378	0.826884	1.62913	8	HOPX,CST3,SEZ6,RARRES2
MENON_FETAL_KIDNEY_6_COLLECTING_DUCT_CELLS	0.0209457	0.0816345	-0.492506	-1.50751	77	KRT18,NPNT,FOS,SPINT2,IQGAP1,CALM1,ECHDC2,BTG2,RTN4,CD9,NEDD4L,COBLL1,TSC22D1,TCEAL9,ASAH1
ZHONG_PFC_C3_ASTROCYTE	0.020747	0.0816345	-0.351507	-1.2995	350	CCBE1,LPL,ARHGAP20,STXBP6,SEMA3C,PHACTR4,ADCY1,RFLNB,NEXMIF,MEF2C,CBFA2T3,GRK3,PPFIA2,NLK,XKR4,KCTD12,SYT4,ARFGEF3,ATAD2B,CDKL2,CNOT6,MIAT,ELAVL2,BMPR2,XPNPEP3,VSTM2B,CNTN3,AGO2,VARS2,OSBP2,ARPP21,AUTS2,KMT2A,CNTN1,CACNB3,CXADR,SYT1,RUNX1T1,CASTOR3,DOT1L,CNKSR2,LMO7,PRPF18,IQCG,GPR161,CELF2,GNAL,SH3PXD2A,PRDM2,SMPD3,PDE7A,RBFOX3,KIAA0319, CNTNAP1,EDEM3,GRIK2,SOX11,MYO16,SPHKAP,SRRM4,ZNF445,ZEB2,C…
MURARO_PANCREAS_BETA_CELL	0.0222452	0.0856019	-0.301406	-1.19688	878	DSP,PCSK1,PERP,FNIP2,LYST,RAP1GAP2,HCFC2,VPS13C,SYNE2,GLT8D2,TMOD1,KDM7A,HLF,OTULINL,TGFBR3,DNAJC3,IL6R,PLEKHA6,NEXMIF,OLFM1,RCOR3,SESN1,CACNA2D1,SYT4,TOGARAM1,UNC80,SIPA1L2,CAMK2N1,MXI1,ATRX,NR1D2,TMEM33,ARHGEF3,MGAT4A,SLK,PURB,PURA,KAT2B,PSD3,ABCA5,RMND5A,ATP8A1,STAG2,ZNF106,ATF6,APC,OSBPL8,MIA3,ABCC8,PPP1R1A,ASH1L,DENND5B,KLF13,NECTIN3, MATR3,NR3C1,TIAM1,FAM135A,GPR158,DMXL2,RTN4,NCOA4,NIN,TRI…
MANNO_MIDBRAIN_NEUROTYPES_HNBML5	0.0241011	0.0904536	-0.337677	-1.26735	415	EPB41,PRSS12,B3GALT2,RAP1GAP2,SCAI,PAQR5,THSD7A,DOK6,GPR137C,PLEKHA6,NREP,PPFIA2,CCDC85A,FUT9,XKR4,PAK3,ESRRG,ARFGEF3,RGS7BP,ADARB2,MIAT,ELAVL2,CACNA1G,ATP8A1,LRATD1,FAM117B,HIVEP3,VSTM2B,APC,CORO2A,NRXN1,GPR12,ARPP21,PDS5B,CNR1,AUTS2,CPEB3,DCC,MICU3,AJAP1,CACNB3,CXADR,NCDN,SCN8A,ADD2,BHLHE22,RUNX1T1,NEDD4L,ROBO2,AMER2,DOT1L,RAPGEF5,CPEB2, GABRB2,GRM7,KSR2,LMO1,MAPK8,RBFOX1,BEND4,NTNG1,DGKE,SCN2A…
HAY_BONE_MARROW_NAIVE_T_CELL	0.0240069	0.0904536	0.360191	1.30485	300	MCUB,SLC25A45,SCML4,PIK3IP1,RHBDD2,CORO1B,RPL37,DGKA,ACSL6,RPL28,TMEM63A,PLK3,RPS28,RPL31,RPL36,SBDS,RPL18A,NIPAL3,RASA3,RPS16,RPL38,ANAPC16,LDHB,RPL18,FNBP1,RPS20,TUT4,RPS5,GRAMD1A,C9orf78,EPHX2,RPS15,RPS12,SNRPD2,RPS23,RNF157,U2AF1L4,RPL12,SMDT1,TPT1,NSG1,PLEKHB1,RPL36A,RPL10A,RPS17,RPL39,BCL2,MAL,RPL19,ARHGEF1,PRMT2,ZEB1,RPL32,PCSK1N, SPOCK2,STMN3,RPL11,TECR,EEF1D,RPS29,PBXIP1,RPS15A,RPL21,RPL…
ZHENG_CORD_BLOOD_C8_PUTATIVE_LYMPHOID_PRIMED_MULTIPOTENT_PROGENITOR_2	0.0245444	0.0909938	0.501729	1.49369	67	HOPX,GNG11,HLA-A,HLA-B,HLA-C,UBA52,PFDN5,B2M,SNRPD2,TPT1,GAPDH,MT-CO3,RASGRP2,RACK1,ITM2C,ATP5MC2,NACA,ACTG1,EIF3K,GAS5,PSME1,EEF1B2,BAALC
AIZARANI_LIVER_C23_KUPFFER_CELLS_3	0.0252568	0.0925068	0.410923	1.3822	155	DUSP6,SLC43A2,PREX1,VSIR,SH3BGRL3,PLXDC2,SAMHD1,RAB31,RHOG,EMILIN2,SPTLC2,FTH1,RASSF2,SAT1,GNAI2,IRS2,PRKCB,LAPTM5,TYROBP,TET2,RNF130,CTSB,PTPRE,CTSS,VIM,ACTB,FKBP1A,IL17RA
GAO_LARGE_INTESTINE_ADULT_CE_OLFM4HIGH_STEM_CELL	0.025607	0.0926729	0.38372	1.34081	212	CASQ2,GREM1,FAM71E1,DCDC2,ADHFE1,TIMP4,SSPN,LATS2,MAPK11,PREX1,CTSZ,ELOVL5,TMEFF2,ATP1A2,PDGFRB,TRNP1,RAB36,PHKA1,NRGN,TMEM47,OGFR,VMAC,CCDC80,BEGAIN,HCN3,SDK1,GRIP2,ABCG1,ACSL1,GNA12,LYRM9,TOX2,PHLDA3,IFIT2,DCBLD1,CX3CL1
AIZARANI_LIVER_C9_LSECS_1	0.0264732	0.0946805	0.365607	1.31013	268	DUSP6,SPRY4,ROBO4,FGFR1,ECE1,PREX2,FAM107A,CRHBP,DUSP5,FRMD8,GBP4,S100A16,GNG11,NID1,SEMA6A,OSMR,SPARC,FSCN1,YBX3,BHLHE40,EPAS1,STAB1,FCGRT,FXYD6,ARHGAP26,CDC42BPB,EPB41L2,ADAMTS4,ADGRL4,PPFIBP1,PDE2A,DLC1,TGM2,MYO6,LGMN,S1PR1,PDLIM1,IL6ST,IL33,MYADM,CAVIN1,AFF1,TSPAN7,FKBP1A,ABCG1,ZEB1,RHOJ
FAN_EMBRYONIC_CTX_BIG_GROUPS_CAJAL_RETZIUS	0.0275536	0.0973987	0.335867	1.25612	426	ECEL1,FBLN2,CDH4,FAM71E1,PPL,TAGLN2,CPE,ZIC2,S100A16,FBLN1,HLA-A,OAF,CHST2,NDNF,GAP43,LYNX1,MMP15,TXNL4A,TMEM151A,RHBDD2,HSD17B12,TSPAN9,CLU,ANKRD29,MAP4,ACHE,LY6E,PCP4,COPS8,NIPAL3,HAGH,CYB5A,TMEM47,BEX2,DDAH1,INSIG1,LDHB,GUK1,NEFM,ADAM12,SNRNP25,TXN,LY6H,ACOT7,TMEM229A,GNG3,ATF5,SEZ6L,UQCR11,SOD1,PRAF2,MAP1LC3B,NDUFA9,MYH14,NSG1,GPR153, COX7B,CCDC88C,COX5B,AGPAT1,COX4I1,ATP6V0C,SUSD1,PRDX5,PTPR…
DURANTE_ADULT_OLFACTORY_NEUROEPITHELIUM_PERICYTES	0.0296323	0.103543	0.485098	1.46255	73	VWF,IGFBP4,GNG11,JAM2,TXNIP,ID3,CLU,LPAR6,ADGRL4,HLA-E,SPARCL1,VIM,CAVIN1,TSPAN7,ENG,C2CD4B,RAMP2,CCDC85B,PECAM1,TM4SF1,ABCB1,SPRY1
FAN_EMBRYONIC_CTX_IN_1_INTERNEURON	0.0317319	0.109619	-0.752732	-1.59091	11	FOS,BRINP2
ZHONG_PFC_C1_DLX5_POS_INTERNEURON	0.0344521	0.113842	-0.833798	-1.54701	6	RDX,DLX6-AS1,PRKCA,BTG1
HAY_BONE_MARROW_IMMATURE_NEUTROPHIL	0.033876	0.113842	0.398414	1.34989	164	DUSP6,ZFHX3,HSD17B11,ICOSLG,SLC43A2,IER5,TXNIP,BHLHE40,EP300,ABCA1,FCGRT,UBA52,PFDN5,ARHGAP27,GAB2,GLUL,SH2B3,SLC30A1,USP3,UBE2R2,CTSB,PLIN2,IRF2BP2,CTSS,EPB41L3,NPC2
AIZARANI_LIVER_C33_STELLATE_CELLS_2	0.0341786	0.113842	0.42476	1.38255	121	COL1A1,ZFHX3,RASD1,PHLDA1,CPE,NID1,SPARC,LAMC1,LGI4,EPAS1,ID3,FXYD6,DBNDD2,FLNA,NOTCH3,EPB41L2,ENAH,DLC1,RGS5,CCDC92,SPARCL1,MYLK,VIM,ITGA1
FAN_EMBRYONIC_CTX_BIG_GROUPS_BRAIN_IMMUNE	0.0343104	0.113842	0.441514	1.40095	102	TAGLN2,HLA-A,HLA-B,HLA-C,RNF213,TXNIP,SH3BGRL3,RPL28,LY6E,B2M,PFN1,ARHGDIB,SH2D1A,HLA-E,HLA-F,LITAF,TAPBP,ARHGEF1,CIB1,IRF1,ARPC1B,EEF1D,ITGB2,SERF2,PIP4K2A,PSME1
GAO_STOMACH_24W_C2_TFF2POS_MULTIPOTENT_PROGENITOR	0.0374217	0.122325	0.815034	1.56033	7	ECE1,PTP4A3
LAKE_ADULT_KIDNEY_C28_INTERSTITIUM	0.0380412	0.122842	-0.461051	-1.42384	82	ARHGAP10,DGKH,CBLB,FOXO3,ROCK2,DACH1,MED13L,RBMS1,AUTS2,SETBP1,SSBP2,SBF2,LAMA2,PTEN,INPP4B,MAP3K5,ZEB2
AIZARANI_LIVER_C4_EPCAM_POS_BILE_DUCT_CELLS_1	0.038388	0.122842	-0.402603	-1.353	149	PRRG4,KRT18,DSP,PERP,PTPRK,SPINT2,PAQR5,ATP1A1,HES1,PMEPA1,EMP2,CAMK2N1,GOLM1,TMEM245,HOMER2,CXADR,WEE1,NEDD4L,LAMP2,RAB3IP,CRYAB,FGFR2,MGLL,CTDSPL,BAMBI,GLIS3,CD24
HAY_BONE_MARROW_CD34_POS_EO_B_MAST	0.0388056	0.122884	-0.827574	-1.53546	6	HPGD
MANNO_MIDBRAIN_NEUROTYPES_HDA2	0.0411243	0.128884	-0.322879	-1.2228	459	NR4A2,NTSR1,SLC6A15,PIK3R1,GPRIN3,RAP1GAP2,KCNIP4,SPINT2,PCSK2,CDON,DOK6,DOCK3,PLEKHA6,IPCEF1,IGF1,PKIA,NREP,PPFIA2,PDE1B,RASGRF2,CCDC85A,FUT9,XKR4,SYT4,PAK3,LRRC55,CAMK2N1,FNBP1L,ADARB2,ERBB4,CDKL2,ARHGEF3,KCTD4,MIAT,ELAVL2,STMN1,MYRIP,ABCC8,PDE4D,CORO2A,GPR12,CNR1,CNTN1,CPEB3,CREG2,DCC,AJAP1,CXADR,SCN8A,EPHA5,CDK14,NEDD4L,ROBO2,TPBG, SERINC1,GNAL,SYT7,SH3PXD2A,DGKE,SCN2A,MAP1B,FRMPD4,SMPD3,GPM6…
LAKE_ADULT_KIDNEY_C11_THIN_ASCENDING_LIMB	0.043581	0.132155	-0.394329	-1.33324	156	FNIP2,NEK10,KCNIP4,VPS13C,GALNT14,ATP1A1,GOLM1,ERBIN,ARHGEF3,ADAMTS1,SAMD12,NIPBL,MED13L,RBMS1,TRPS1,PRKCE,MAGI3,FAM135A,PLEKHA1,ETV6,TRIM2,SSBP2,PDE7B,PLOD2,FCHO2,MGLL,RALGAPA2,NCOA1,CTDSPL,GLIS3,NFAT5,HIF1A,KIAA2026,DDX5,YAP1,TPST1,USP53,MSI2,RFX3,VPS13B,PLCB1,SLC4A7,HIVEP2,LAMB1,SASH1
MANNO_MIDBRAIN_NEUROTYPES_HMGL	0.0439068	0.132155	0.324966	1.21954	444	GPNMB,UBA7,GSN,ELOVL1,GPX1,IER5,RNF213,TXNIP,MBP,PLXDC2,SAMHD1,PIK3IP1,RHOG,INPP5D,STAB1,SAT1,CORO1B,C1QB,TMBIM1,FCGRT,TMEM63A,AXL,C1QC,CX3CR1,ANXA5,MFSD1,PITHD1,ARHGAP26,HTRA1,OLFML3,SORL1,B2M,LAPTM5,CSF1R,ARHGDIB,ACSF2,MERTK,TYROBP,LPAR6,UBC,CD68,TNFRSF1A,CD83,MICOS10-NBL1,STOM,AP1B1,PCDHGC3,ADCY7,TMEM144,C1QA,TRPV2,LGMN,ANO1,MYLIP,SH2B3, APOE,GM2A,TPT1,CYTH4,LITAF,CAPZB,SLC4A4,CNPY3,CTSB,IL6ST…
CUI_DEVELOPING_HEART_C4_ENDOTHELIAL_CELL	0.0433988	0.132155	0.404481	1.34165	139	DUSP6,VWF,ROBO4,IGFBP4,ECE1,S100A16,GNG11,PPP1R14A,KLHL4,FCGRT,FXYD6,LY6E,NOTCH1,TNFRSF1A,STOM,HLA-E,TGM2,IL33,TSPAN7,FKBP1A,EDNRB,ITPR1,ENG,LEPROT
MENON_FETAL_KIDNEY_10_IMMUNE_CELLS	0.0430882	0.132155	0.474587	1.42088	70	GPX1,HLA-A,HLA-B,HLA-C,CST3,SH3BGRL3,TMSB10,SAMHD1,SAT1,UBA52,B2M,LAPTM5,PFN1,ARHGDIB,TYROBP,HLA-E,RPL12,TPT1,CAPZB,CNPY3,CFL1,ACTB,ARPC3,ARPC1B,RPS15A
LAKE_ADULT_KIDNEY_C2_PODOCYTES	0.0459035	0.13681	-0.37317	-1.29705	195	NPNT,ST6GALNAC3,CBLB,PHACTR4,CPQ,THSD7A,TGFBR3,RABGAP1L,TEAD1,NLK,ERBIN,ARHGEF3,DACH1,SLK,BMPR2,PSD3,CLIC5,TMEM245,RBMS1,ROBO2,SSBP2,PDE7B,RBFOX1,SBF2,NTNG1,MIB1,NCOA1,CRIM1,CTDSPL,LUC7L3,PTPN14,RDX,FCHSD2,ITGB8,CTTNBP2,NES,SOX6,EML4,FRY,MSI2,CPEB4,DOCK5,ANKRD12,PRKG1,SPAG16,HIVEP2,COL4A3,MME,ARHGEF26,FTX,KIRREL1
AIZARANI_LIVER_C32_MVECS_3	0.0469875	0.138682	0.422471	1.35574	110	FBLN2,SPRY4,VWF,FGFR1,GBP4,CLDN11,HLA-A,HLA-B,TMSB10,BHLHE40,EPAS1,B2M,ZCCHC24,PPFIBP1,PDE2A,HLA-E,TGM2,PDLIM1,IL6ST,IL33,AFF1,FKBP1A
CUI_DEVELOPING_HEART_C7_MAST_CELL	0.0478193	0.139779	-0.414854	-1.35371	119	ARHGAP18,HPGD,LTC4S,LYST,CREM,BTG2,SLC2A3,DNAJB9,DNAJB1,XBP1,ACSL4,DNAJA1,SDCBP,PAG1,SYAP1,HSPA1A
LAKE_ADULT_KIDNEY_C22_ENDOTHELIAL_CELLS_GLOMERULAR_CAPILLARIES	0.0512633	0.145645	-0.40092	-1.33011	135	IGFBP5,ST6GALNAC3,FOS,DNAJC1,RABGAP1L,CACNA2D1,ARHGEF3,BMPR2,HIVEP3,MED13L,RBMS1,PRKCE,CHRM3,DNAJB1,TMTC1,SBF2,NCOA1,JMJD1C,PIAS1,DYRK1A,FCHSD2,PLPP1,HSPA1A,SORBS2,ASAP1,PIK3C2A,MEF2A,STARD13,RFX3,HERC1,FLT1,PRKG1,PRKCA,SASH1,SEC14L1,ARGLU1,RASAL2,KIAA1217,FMNL2,NOSTRIN,TCF4,PEAK1
GAO_LARGE_INTESTINE_24W_C2_MKI67POS_PROGENITOR	0.051236	0.145645	0.448471	1.37787	82	VWF,ROBO4,GNG11,JAM2,HIP1,INPP5D,SERPINE2,ANLN,TSPAN7,JAG2,TRAIP,ENG,ARAP3,F2R,RAMP2,PECAM1,TM4SF1
DURANTE_ADULT_OLFACTORY_NEUROEPITHELIUM_CD8_T_CELLS	0.0503553	0.145645	0.582101	1.48972	29	HOPX,SH3BGRL3,LAPTM5,ARHGDIB
AIZARANI_LIVER_C20_LSECS_3	0.0522058	0.14695	0.352655	1.25776	256	DUSP6,SPRY4,ROBO4,FGFR1,PREX2,FAM107A,CRHBP,DUSP5,S100A16,NID1,SEMA6A,OSMR,SPARC,YBX3,BHLHE40,ARSG,EPAS1,SRGAP1,STAB1,FXYD6,SORBS1,ARHGAP26,CDC42BPB,ADAMTS4,PAPSS2,ADGRL4,PPFIBP1,PDE2A,DLC1,TGM2,LGMN,S1PR1,SBNO2,PDLIM1,IL6ST,IL33,MAST4,CAVIN1,FKBP1A,ZEB1,RHOJ
DURANTE_ADULT_OLFACTORY_NEUROEPITHELIUM_OLFACTORY_MICROVILLAR_CELLS	0.0533384	0.14876	-0.584234	-1.49137	28	KRT18,SEMA3C,IGF1,GOLM1,SMS,CD9,CD24
CUI_DEVELOPING_HEART_SMOOTH_MUSCLE_CELL	0.0539329	0.149051	0.55528	1.46508	34	COL1A1,IGFBP4,CPE,FBLN1,SPARC,CCDC80,RARRES2,CFH,SERPINF1
GAO_ESOPHAGUS_25W_C1_CILIATED_EPITHELIAL_CELLS	0.0564451	0.150903	-0.337669	-1.23267	307	VWA3A,LRRIQ1,ARHGAP18,FHAD1,IQUB,KIF27,NEK10,RSPH4A,ARMC2,CPEB1,CEP97,ABCB10,MOB1B,IFT80,TTC26,ERBB4,VWA3B,KSR1,EFCAB1,SPAG1,C8orf34,RPGRIP1L,ALMS1
LAKE_ADULT_KIDNEY_C5_PROXIMAL_TUBULE_EPITHELIAL_CELLS_STRESS_INFLAM	0.0570852	0.150903	-0.334267	-1.22686	325	ARHGAP10,FOS,PGPEP1,PAQR5,SLC16A12,PCSK5,CDON,FMN1,DOK6,FGD4,PLEKHA6,HECW1,AK4,MYRIP,ECHDC2,PIP5K1A,PDE4D,UPF2,PRKCE,FRAS1,CNTN1,CHRM3,DCC,PHF20,SREK1,NR6A1,ROBO2,BRD4,NFE2L1,ZHX3,OPHN1,RBM25,MCTP1,THOC2,PPM1L,RNF152,RNF115,BAZ1B,ATP2A2,PRPF38B,LUC7L3,TFDP2,CDR2,SRRM2,MAPT,TRA2B,OSBPL1A,FRMD4B,ITCH,ARID4A,SORBS2,RBM39,PNISR,CCAR1,NFIX, LUC7L,ZC3H6,MAL2,KDM2A,KAT6B,PPP1R16B,PFKL,NT5C2,EIF5B,MME,RB…
AIZARANI_LIVER_C21_STELLATE_CELLS_1	0.0570751	0.150903	0.377386	1.28891	175	FBLN2,COL1A1,GSN,MT1M,IGFBP4,PHLDA1,FBLN1,RGS16,CLDN11,SSPN,MASP1,SPARC,LAMC1,EPAS1,PDGFRA,LRP1,LGALS3BP,RGS4,OLFML3,FBN1,EFEMP1,THY1,CD81,GLUL,CCDC80,CFH,MYLK,SERPINF1,MYADM,VIM,CAVIN1,SYNPO2,EDNRB
CUI_DEVELOPING_HEART_VALVAR_ENDOTHELIAL_CELL	0.0566112	0.150903	0.41755	1.33656	108	PMP22,MT2A,MTMR11,DUSP5,CLDN11,IER5,HLA-B,S100B,TGFB3,PLLP,LDLR,PDGFRA,TMBIM1,AOPEP,RGS4,ITGB4,BEX1,RGS5,ANO1,PDLIM1,PLIN2,TUBB2A,SERPINF1
CUI_DEVELOPING_HEART_CORONARY_VASCULAR_ENDOTHELIAL_CELL	0.0567005	0.150903	0.569745	1.46692	30	VWF,APOD,ROBO4,JAM2,HLA-B,FABP5,CA4,ADGRL4
ZHONG_PFC_C8_UNKNOWN_NEUROD2_POS_INTERNEURON	0.0587627	0.153999	-0.445142	-1.36966	80	CCBE1,LPL,NEUROD2,PIK3R1,PTPRK,SEMA3C,SYT4,DTX4,CNTN3,AUTS2,CNTN1,BHLHE22,PENK,RBFOX1,SYT7
CUI_DEVELOPING_HEART_RIGHT_ATRIAL_CARDIOMYOCYTE	0.059504	0.154609	-0.56614	-1.46537	30	MYLK3,NR4A2,SLC30A3
HU_FETAL_RETINA_RPE	0.0609694	0.157074	-0.350443	-1.24785	241	KRT18,CCBE1,GPRC5C,IGFBP5,LYPD1,LPL,SFRP1,FNIP2,MITF,STRIP2,CA14,NET1,SLC29A4,SEMA3C,LRATD2,CTNNAL1,RFLNB,EMP2,TTLL4,SGK1,TMEM245,ECHDC2,SMAD3,RLBP1
CUI_DEVELOPING_HEART_VASCULAR_ENDOTHELIAL_CELL	0.0618725	0.158061	0.384692	1.29275	154	FBLN2,COL1A1,RASD1,CPE,CST3,TXNIP,SULF2,ASS1,BHLHE40,HSD17B12,SERPINE2,CLU,CD151,HTRA1,EFEMP1,GABARAPL2,RGS5,TMEM120A,CRTAC1,CFH,CKB,TSPAN2,TSPAN7,KLHL13,MEIS2,GOLIM4,APLP2,OS9,SIK1,CD320
LAKE_ADULT_KIDNEY_C8_DECENDING_THIN_LIMB	0.06298	0.159549	0.348831	1.24167	252	DUSP6,MT2A,RASD1,CPE,GPX1,HLA-A,HLA-B,TXNIP,TMSB10,FTH1,SAT1,CAPN2,UBA52,CLU,RPS28,ANXA5,RPL31,PFDN5,B2M,RPS16,CYB5A,TMBIM6,RPL23,LDHB,RPL18,RPS20,RPS5,BEX3,ANXA2,TGM2,SOD1,RPS15,RPS12,EDF1,SRP14,RPS23,RPL37A,RPL12,TPT1,LITAF,CTSB,IL6ST,RPL10A,RPS17,GAPDH,RPL19,PPIB,RPL32,RACK1,CNBP,CIB1,RPL11,EEF1D,PSMB1,RPLP0,APLP2,RPL21,VCL, RPS6,RPS18,EEF2,NACA,ACTG1,RPS2,SERF2,EGR1,ODC1,UBB,RPL34,YBX1,GAS5,C…
CUI_DEVELOPING_HEART_TRABECULAR_ATRIAL_CARDIOMYOCYTE	0.066358	0.164186	-0.37588	-1.27891	164	DSP,TMTC3,PTPRK,SPINT2,HSPA5,ANKRD26,ATP1A1,EMP2,CD164,BMPR2,TMEM245,MTDH,FRAS1,RTN4,CXADR,LAMP2,NFE2L1,DNAJB9,LMO7,PDIA3,PKN2,PLOD2,TMEM41B,HSP90B1,ATP2A2,KCNH7,LUC7L3,CD63,ASAH1,TRA2B,NES,WLS,PRSS35,KIAA1109,MYSM1,ATP11A,ETNK1,LNPK,DDX17,NPTN
MANNO_MIDBRAIN_NEUROTYPES_HPROGBP	0.0664031	0.164186	0.360421	1.25513	205	FBLN2,CCND1,RIDA,NPTX2,PDE1A,MDK,JAM2,MTTP,PLP1,BCAT1,SOX1,NRARP,CDHR1,PHGDH,FAT3,NOTCH1,RPL18,FGFR3,RNASEH2A,ANLN,MSI1,C19orf48,LITAF,LRRN1,MYLK,VIM
GAO_LARGE_INTESTINE_24W_C1_DCLK1POS_PROGENITOR	0.0669705	0.164186	0.446383	1.35322	76	COL1A1,COL16A1,SPON1,FBLN1,CLDN11,GSTM5,SPARC,HTRA1,ADAMTS4,CCDC80,PRICKLE1
FAN_EMBRYONIC_CTX_MICROGLIA_3	0.0665954	0.164186	0.646751	1.48385	17	C1QB,C1QC,SLC1A3,MERTK,CD68,LGMN,CTSB
CUI_DEVELOPING_HEART_C5_VALVAR_CELL	0.0684087	0.16637	-0.36904	-1.2671	176	IGFBP5,LTC4S,FOS,NR4A2,GLT8D2,FAT4,CTNNAL1,HEY2,IGF1,HES1,GOLM1,SERPINI1,ITM2A,ADAMTS1,HSPA2,BTG2,TRPS1,B4GALT1,CD9,DNAJB1,PENK,XBP1,TPBG,ARL6IP1,DNAJA1,TSC22D1,MATN2,SRSF7,IFRD1,CRYM,HSPA1A,NFIX,RHOU,HSPA1B,NRCAM,TOB1,DNAJB4,PXDN,FAM114A1,GNG2,KLHL15
HAY_BONE_MARROW_CD34_POS_ERP_EARLY	0.0718949	0.17075	-0.765804	-1.47003	7	STXBP6,CCNG1,PHTF1
GAO_SMALL_INTESTINE_24W_C9_ENTEROENDOCRINE_CELL	0.0709511	0.17075	-0.564801	-1.44176	28	NTF3,SACS,BEND4,TRIQK,SLC36A4
FAN_EMBRYONIC_CTX_BRAIN_EFFECTOR_T_CELL	0.0716354	0.17075	0.465843	1.36483	61	HOPX,HLA-A,HLA-B,HLA-C,TXNIP,S1PR5,LY6E,SH2D1A,HLA-F,LITAF,FYN,ARPC5L,IRF1
GAO_LARGE_INTESTINE_ADULT_CF_GOBLET_CELL_SUBTYPE_1	0.0731645	0.171092	-0.712705	-1.47702	10	CCNJL,CBFA2T3,MYRIP
GAO_LARGE_INTESTINE_24W_C11_PANETH_LIKE_CELL	0.0729254	0.171092	0.353419	1.23891	218	DUSP6,LMO2,CORO7,PLA2G7,NSMAF,CTSZ,INPP5D,STAB1,C1QB,ABCA1,FMNL1,C1QC,IRS2,MFSD1,PRKCB,LAPTM5,CSF1R,ARHGDIB,MERTK,TYROBP,LPAR6,CD68,CD83,ADCY7,C1QA,ATF5,LGMN,SH2B3,GM2A,CYTH4,GPR137B,PLIN2,METAP1D,PTPRE,EDEM1,ABCG1
ZHONG_PFC_C2_SOX5_BCL11B_POS_EXCITATORY_NEURON	0.0756606	0.175579	-0.570102	-1.43653	26	IGFBP5,THSD7A,FXYD7,SERPINI1,SSBP2,EIF1AY,SOX5,LMO7,MGLL,CRYM,HSPA1A,CAV1
MANNO_MIDBRAIN_NEUROTYPES_BASAL	0.0763159	0.175758	0.443565	1.33733	73	RPL28,RPL31,PFDN5,GABARAP,RPL38,COX6B1,BEX3,ELOB,SRP14,PARK7,COX4I1,CFL1,UQCRQ,ACTB,UBL5,SEC61G,NDUFA13,EEF2,ACTG1,UBB,RPL34,RPL7A,ATP5ME,RPL8,CHCHD2,DYNLL1,RPL6,SAP18,EEF1G,ATP5PO,RPL13,BRK1
HAY_BONE_MARROW_PLATELET	0.0769834	0.175962	0.371857	1.26098	165	TAGLN2,CMTM5,ARHGAP6,GNG11,GMPR,RAB11A,SPARC,CYB5R1,SEC14L5,RHOBTB1,TSPAN9,TMBIM1,CTTN,CLU,SLC24A3,CD151,NRGN,MINDY1,LAMTOR1,SWI5,ASAP2,BEX3,LYPLAL1,ATP9A,INKA1,MYLK,PTPRN,RASGRP2,PDGFA,ILK,F13A1,SPNS1,COL25A1,CTSA,HEXIM2,RAB27B,CERS2,VCL
ZHENG_CORD_BLOOD_C4_PUTATIVE_EARLY_ERYTHROID_COMMITMENT	0.0789922	0.179206	-0.427552	-1.32238	83	PHACTR4,FOXO3,NLK,MOB1B,RAPGEF2,ETS2,ITPRID2,SKIL,CELF2,DGKE,SDCBP,STK4,MT-RNR2,SLC38A2,MED12L,ZEB2,NOP58,MAN2A2,PHTF1,CAMLG,RSBN1
DURANTE_ADULT_OLFACTORY_NEUROEPITHELIUM_MAST_CELLS	0.0925014	0.208299	-0.46453	-1.34059	54	ARHGAP18,HPGD,LTC4S,NR4A2,CREM,SGK1,DNAJB1,ACSL4,SDCBP,NR4A3
AIZARANI_LIVER_C22_RESIDENT_B_CELLS_2	0.0939589	0.210026	-0.597414	-1.41471	19	TENT5C,BTG2,XBP1,HSP90B1,HERPUD1
ZHONG_PFC_MAJOR_TYPES_EXCITATORY_NEURON	0.0962593	0.210524	-0.724244	-1.43123	8	NEUROD2,RBFOX1
HAY_BONE_MARROW_PRO_B	0.0956964	0.210524	-0.34168	-1.20762	226	N4BP2,ATAD2,MARCKSL1,GALNT14,TMPO,MFGE8,SRSF3,STMN1,HNRNPA3,SRSF10,HNRNPH1,SFPQ,ZNF704,SSBP2,HNRNPM,ARL6IP1,MAPRE1,DEK,MZT1,CD24,TFDP2,USP1,TRA2B,RBBP8,HNRNPA2B1,MSI2,CBX5,CCP110,GGH,E2F1,NUDT5,NSD2,NUCKS1,HELLS,KPNA2,CD47,CBX1,CTCF,CCND3,HMCES,PTMA,CCNE2,EIF4G2,TIFA,KPNB1
MANNO_MIDBRAIN_NEUROTYPES_HRGL1	0.0950193	0.210524	0.326071	1.18489	309	ECEL1,PMP22,WFS1,RIDA,TF,NPTX2,CPNE2,TAGLN2,ELOVL1,PDE1A,PTPRO,JAM2,PREX1,LAMB2,SULF2,HEPACAM,NDNF,FRZB,YBX3,GDPD2,PIK3IP1,PLP1,PSAT1,ACSS1,NRBP2,AQP4,ID3,TSC22D4,CLU,RGS4,TENM4,PDE11A,APCDD1,TMEM47,DDAH1,FAT3,NOTCH1,BCAN,STOM,FGFR3,MSI1
LAKE_ADULT_KIDNEY_C23_ENDOTHELIAL_CELLS_AVR	0.0990144	0.215003	0.387364	1.25657	118	MT2A,FBXL7,HLA-B,TXNIP,TMSB10,EPAS1,FTH1,RPL31,ARHGAP26,B2M,RPS16,RPL18,ADGRL4,PPFIBP1,HLA-E,TGM2,RPS12,RPS23,TPT1,IL6ST,GAPDH,VIM,RPL19,ZEB1,RACK1,MEIS2,ENG,RPLP0,RPS6,ACTG1,RPS2,CNN3,PECAM1,PTTG1IP,RPS19,DOCK4,RPLP2,AHNAK,MYL6,FTL,RPL8,NCL,RPLP1,RPS14,IFITM3,LDB2,RHOA,RPL13,PSMA7
MENON_FETAL_KIDNEY_4_PODOCYTES	0.102674	0.221367	-0.350782	-1.21329	187	NPNT,SPINT2,PHACTR4,HSPA5,CXCL12,THSD7A,TGFBR3,DACH1,SLK,CLIC5,RBMS1,MTDH,PHIP,KMT2A,YIPF4,ROBO2,SEC62,NFE2L1,PDIA3,PLOD2,SERINC1,NTNG1,HSP90B1,CRIM1,TCEAL9,LUC7L3,CD63,DDN,RNF145,BAZ2B,SRRM2,PTPN14,RDX,CALR,NES,CHD3,CCNL2,CHD4,ANKRD12,MAN1A2,UBE2G2,DDX17,DSTN,BBX,MME,BNIP3L,PPP1R9A
MENON_FETAL_KIDNEY_9_ENDOTHELIAL_CELLS	0.105113	0.223654	0.403191	1.26663	95	CCND1,IGFBP4,GNG11,HLA-A,HLA-B,SPARC,TMSB10,GNAI2,B2M,ADGRL4,THY1,CD81,ANXA2,HLA-E,IL6ST,CAVIN1,FKBP1A,RRBP1,MEIS2,CDC37
HAY_BONE_MARROW_PRE_DENDRITIC	0.105206	0.223654	0.822076	1.39579	4	SAMHD1,AXL
CUI_DEVELOPING_HEART_LEFT_ATRIAL_CARDIOMYOCYTE	0.107235	0.226385	-0.621835	-1.40324	15	SFRP1,RABGAP1L,CLIC5
GAO_LARGE_INTESTINE_ADULT_CH_MKI67HIGH_CELLS	0.108142	0.226725	-0.473012	-1.32689	46	DIAPH3,ELAVL2,TMEM237
LAKE_ADULT_KIDNEY_C18_COLLECTING_DUCT_PRINCIPAL_CELLS_MEDULLA	0.110073	0.229193	0.324687	1.17383	294	DUSP6,DCDC2,RASD1,PDE1A,GPX1,HLA-A,HLA-B,HLA-C,RNF213,TXNIP,TMSB10,FTH1,SAT1,UBA52,CLU,RPS28,RPL31,PFDN5,PTPN13,B2M,RPS16,CYB5A,TMBIM6,RPL23,SLC44A1,ANAPC16,LDHB,GUK1,RPL18,RPS20,GSTM3,PRDX6,SPTBN2,RPS5,CD81,BEX3,ANXA2,SOD1,PLCL2,RPS15,RPS12,MAN1A1,SRP14,RPS23,RPL37A,RPL12,TPT1,LITAF,COX4I1,RPL10A,GAPDH,MAL,RPL19,PPIB,RPL32,RACK1, CNBP,ITM2C,CIB1,RPL11,EEF1D,RPLP0,APLP2,RPL21,RPS6,RPS18,EEF2,NACA…
CUI_DEVELOPING_HEART_C1_5TH_WEEK_CARDIAC_CELLS	0.111629	0.229936	-0.439239	-1.29582	62	KRT18,SPINT2,HSPA5,EMP2,FXYD7,CXADR
MENON_FETAL_KIDNEY_5_PROXIMAL_TUBULE_CELLS	0.111942	0.229936	0.400146	1.25706	95	DCDC2,RIDA,GNG11,SELENOP,ALDH6A1,FTH1,FARP1,CLU,CYB5A,TMBIM6,DYNLRB1,TXN,PPFIBP1,MYO6,APOE,TPT1,CTSB,NPC2,MSRB1,NDUFC1,ATP5IF1,ID4,CALM3,ODC1,TUBB4B,PTTG1IP,ATP6V1F,VCAN,SLC9A3R1
LAKE_ADULT_KIDNEY_C16_COLLECTING_SYSTEM_PRINCIPAL_CELLS_CORTEX	0.113666	0.231909	-0.377624	-1.23739	123	KCNIP4,THSD7A,RABGAP1L,BRAF,NLK,ROCK2,SAMD12,MED13L,TRPS1,PDE4D,AGBL4,MAGI3,FRAS1,PDE7B,COBLL1,KSR2,SCN2A,GLIS3,TGFBR1,NFAT5,BAZ2B,RBBP8,FAM172A,ATXN1,NFIB,STARD13,WWTR1,SYTL2,SSH2,PRKG1,SPAG16,PRKCA,FNDC3A,LAMB1,FTX,PPP1R9A,MTR
LAKE_ADULT_KIDNEY_C3_PROXIMAL_TUBULE_EPITHELIAL_CELLS_S1_S2	0.115634	0.2328	-0.349507	-1.20268	179	GALNT14,SYNE2,SLC16A12,PCSK5,FGD4,RABGAP1L,ANKRD26,PLEKHA6,TEAD1,KANSL1L,TRPS1,PDE4D,ASH1L,FRAS1,SREK1,CDK14,NEDD4L,SETBP1,N4BP2L2,ZHX3,RBM25,THOC2,RNF152,PDE7A,LUC7L3,TFDP2,ANKIB1,SRRM2,FRMD4B,SORBS2,PNISR,NFIB,SPAG9,MME,AFDN,RBM6,PUM3,ABLIM1,FTX,CRYL1,RERG,ANK3,DIP2C,DPH6,P3H2,CNKSR3,SLC1A1,PTPRD,ANKS1B,CGNL1,ERRFI1,FHOD3,NFIA,CALD1, PBX1,EHBP1,SLIT2,ANKRD11
LAKE_ADULT_KIDNEY_C19_COLLECTING_DUCT_INTERCALATED_CELLS_TYPE_A_MEDULLA	0.115335	0.2328	0.324529	1.17061	287	MT2A,RASD1,TFCP2L1,GPX1,HLA-B,HLA-C,TXNIP,FTH1,SAT1,CRYBG3,CAPN2,CLU,DHRS7,RPS28,RPL31,PFDN5,B2M,RPS16,CYB5A,TMBIM6,RPL23,INSIG1,ANAPC16,LDHB,SNX3,RPL18,RPS20,PRDX6,SPTBN2,RPS5,ANXA2,SOD1,RPS15,MAP1LC3B,RPS12,SRP14,RPS23,RPL37A,RPL12,TPT1,NDUFA5,LITAF,COX5B,COX4I1,RPL10A,RPS17,GAPDH,MAL,RPL19,SELENOW,RPL32,RACK1,CNBP,HADHB,CIB1,RPL11, RPLP0,APLP2,RPL21,RPS6,RPS18,EEF2,NACA,ACTG1,RCAN2,RPS2,SERF2,…
HAY_BONE_MARROW_MONOCYTE	0.121328	0.242657	0.356585	1.20494	161	FIBCD1,VSIR,LYNX1,RHOG,FTH1,SAT1,C1QB,TCIRG1,FMNL1,LY6E,CSF1R,PAPSS2,INSIG1,CD68,GNB2,C1QA,CAPZB,PTP4A3,GPR137B,CKB,IMPDH1,NAAA,SNX18,AMPD2,TUBA1A,FKBP1A,HSBP1,TPPP3,ARPC3,CAMK1,ARPC1B,DRAP1,RRAS,PCGF5,LGALS9,LYN,PRELID1,PECAM1,PKN1,SLC31A2,SMAP2,SYNGR2,RNF13,SIDT2,CHCHD10,TBXAS1,NUDT16
AIZARANI_LIVER_C38_RESIDENT_B_CELLS_3	0.125165	0.24708	-0.667123	-1.38255	10	TENT5C,XBP1,HSP90B1,HERPUD1
GAO_ESOPHAGUS_25W_C2_KRT6BPOS_SECRETORY_PROGENITOR_CELLS	0.125115	0.24708	0.482472	1.31133	40	HOPX,XDH,DUSP5,GBP4,EPS8L1,TGM2
MURARO_PANCREAS_DELTA_CELL	0.127686	0.25043	0.334996	1.17673	222	GHSR,DUSP6,KCNIP1,LMO2,MAGEL2,UNC5B,CPE,CALB1,INSM1,INPP5F,FRZB,HADH,NCAM1,DPYSL3,FXYD6,SST,IRS2,PAM,SEC11C,PCP4,SORL1,TCEAL6,BEX1,BEX2,ABCC9,GAD2,TCEAL3,TCEAL5,PDE2A,RUNDC3A,EPHX2,DUSP26,RBP4,NSG1,HAP1,PLEKHB1
ZHONG_PFC_C6_DLX5_GAD1_GAD2_POS_INTERNEURON	0.132884	0.257304	-0.601571	-1.35751	15	ACKR3,ERBB4,BRINP2
HAY_BONE_MARROW_CD34_POS_LYMPHOID_UNK	0.132101	0.257304	0.721768	1.38178	7	GLDC,BCAT1,FABP5
AIZARANI_LIVER_C28_NK_NKT_CELLS_6	0.138688	0.261209	-0.409955	-1.24621	74	TENT5C,PIK3R1,GPRIN3,CREM,TENT4B,PDE4D,NR3C1,AUTS2,PPP1R2,RGCC,CELF2,PDE7A,STK4,PPP1CB,PDCD4,RBPJ,SATB1,EML4,RASSF5,SMCHD1,BTG1,CDC42SE2,STK17B,EMB
AIZARANI_LIVER_C39_EPCAM_POS_BILE_DUCT_CELLS_4	0.139197	0.261209	-0.355434	-1.19335	148	KRT18,INHBA,DSP,SYNE2,SPINT2,ATP1A1,PMEPA1,RNF19A,FLNB,RTN4,WEE1,LAMP2,RAB3IP,CRYAB,FGFR2,SPSB1,CRIM1,CD24,CD63,SGMS2,ITGB8,HSPA1A,SORBS2
DURANTE_ADULT_OLFACTORY_NEUROEPITHELIUM_MATURE_NEURONS	0.135786	0.261209	0.351348	1.18914	163	MT1F,TAGLN3,CYB5R1,EFHD1,GAP43,NCAM1,CBX4,PRXL2A,SERPINE2,FXYD6,TUBB2B,SCG3,PODXL2,HAGHL,OSCP1,TMBIM6,GDI1,TOM1,BEX1,STOM,ATF5,GABARAPL2,RUNDC3A,DUSP26,KLC2,NDUFA5,NSG1,P4HTM,COX5B,PLEKHB1,CKB,IMPDH1,CCDC157,STMN2,TUBA1A,TSPAN7,TPPP3,PCSK1N
HAY_BONE_MARROW_EARLY_ERYTHROBLAST	0.136819	0.261209	0.40468	1.23786	80	PMP22,FSCN1,GGCT,SRM,RPL23,TUFM,GSTM3,RPL37A,GCSH,PRMT1,PABPC4,MRPL52,COQ8A,MDH2,MRPS23,NME1,MICOS10,NMI,AHCY,CHCHD2,CENPV,FAM136A,HNRNPC,DES,MRPS25,MYC,CMSS1
FAN_EMBRYONIC_CTX_EX_2_EXCITATORY_NEURON	0.137723	0.261209	0.595694	1.35081	16	PHLDA1,MDK,MEIS2
CUI_DEVELOPING_HEART_C9_B_T_CELL	0.140071	0.261237	0.389438	1.22342	95	HLA-A,HLA-B,HLA-C,RNF213,TXNIP,PIK3IP1,LAPTM5,ARHGDIB,SH2D1A,HLA-E,HLA-F,LITAF,TAPBP,ARHGEF1,OSTF1,SPOCK2,IRF1,ARPC1B
FAN_EMBRYONIC_CTX_BRAIN_MYELOID	0.145777	0.270221	0.399253	1.22666	82	MT2A,IER5,HLA-A,HLA-B,TXNIP,LY6E,SIN3B,AIP,ANXA2,CTSS,VIM,IRF1,VCAN,S100A6,SOCS3,CHCHD10,PLEKHO1,TGFBI,LRRFIP1,RIPOR2,WIPI2,PNPLA6,EMP3,IFITM3,TMEM176B,TKT
ZHONG_PFC_C7_ORG_UNDERGOING_NEURONAL_DIFFERENTIATION	0.147319	0.271253	-0.422738	-1.24714	62	NEUROD2,SEMA3C,MEF2C,ATAD2B,MIAT,HSPA12A,C8orf34,ARPP21,NIN,RUNX1T1,RBFOX1,SH3PXD2A,LRRC8B,MAPT,CRYM,CHL1
GAO_LARGE_INTESTINE_ADULT_CI_MESENCHYMAL_CELLS	0.148119	0.271253	0.332396	1.16147	212	GSTM2,TRIB2,PNOC,DUSP5,ARHGAP6,RUNX2,GLDC,RAB34,INPP5D,ADAM19,C1QC,LY6E,PRKCB,LAPTM5,ANKRD28,RASA3,ARHGDIB,PHGDH,KLHL5,TRPV2,ELMO1,CYTH4,PTPRS,CPNE5,VIM,ZNF532,ZEB1,FYN,SPOCK2,ITGB2,ATP8B2,SLC7A5,TUBG2,EVI2A,SLC1A4,RNF122,CHST11
ZHONG_PFC_MAJOR_TYPES_NPCS	0.15289	0.276659	-0.381367	-1.20876	97	ATAD2,SFRP1,CDON,HES1,TMPO,DACH1,SNRPB,SMC2,MCM6,SPAG5
ZHONG_PFC_C8_ORG_PROLIFERATING	0.152456	0.276659	0.472954	1.27473	38	MT2A,HSD17B11,ANXA2
AIZARANI_LIVER_C8_RESIDENT_B_CELLS_1	0.156866	0.282173	-0.540191	-1.30349	21	TENT5C,XBP1,HSP90B1,HERPUD1
AIZARANI_LIVER_C1_NK_NKT_CELLS_1	0.159674	0.285534	0.386151	1.20529	91	HOPX,HLA-A,HLA-B,HLA-C,TXNIP,SH3BGRL3,MBP,PIK3IP1,SEMA4D,FLNA,PRKCB,B2M,ARHGDIB,SH2D1A,HLA-F
HAY_BONE_MARROW_NK_CELLS	0.161535	0.287173	0.321389	1.14285	249	HOPX,HLA-A,HLA-C,RNF213,S1PR5,CHST2,MBP,PRR5L,MLC1,NCAM1,GSAP,SIRT2,TSC22D4,SCP2,CX3CR1,DHRS7,LAMP1,SBK1,B2M,PFN1,ARHGDIB,BPGM,RAB5C,TTC38,HLA-E,HLA-F,ABHD17A,LITAF,DIP2A,HEXA,TADA3,PRDX5,TSPAN2,CFL1,TAPBP,SELENOW,OSTF1,CTDSP1,G6PD,RAMP1,ARPC5L,CIB1,TRAPPC1,IRF1,MIEN1,BOK,CD320,ITGB2,HDDC2,LGALS9B,SDF4,YPEL1,PIP4K2A,CIRBP,PSME1,SHFL, MRPL10,RNF126,ABCB1,NFATC2,GNPTAB,NDUFB7
ZHONG_PFC_C6_PLXNA4_POS_EXCITATORY_NEURON	0.164226	0.290206	-0.716886	-1.33009	6	CCBE1,GNAL
MENON_FETAL_KIDNEY_0_CAP_MESENCHYME_CELLS	0.166105	0.290206	-0.397864	-1.21262	75	LYPD1,SYNE2,ATRX,DACH1,TOP2B,CCDC88A,TPR,NAP1L1,RBM25,DEK,BAZ1B,BDP1,LUC7L3,BAZ2B,PTPN14,USP1,SMC3,BPTF,CHD4,KAT6B
DURANTE_ADULT_OLFACTORY_NEUROEPITHELIUM_MACROPHAGES	0.165785	0.290206	0.431948	1.23419	53	CST3,C1QB,C1QC,CX3CR1,LAPTM5,CSF1R,TYROBP,CD68,CD83,C1QA,APOE,CTSS,NPC2,ITGB2,CSF2RA,P2RY13,PLD4,GRN,FTL,FCER1G,CEBPD,RGS10
HAY_BONE_MARROW_CD34_POS_PRE_PC	0.168649	0.292967	0.385822	1.19787	88	NPY,MT1X,GBP4,RIMKLB,SEMA6A,BCR,CHD9,LAPTM5,S100A1,PPFIBP1,LY6H,LHPP,MAP1LC3B,DUSP26,HPS4,SEC63
GAO_SMALL_INTESTINE_24W_C2_PROCRPOS_PROGENITOR	0.17037	0.294276	-0.559978	-1.29599	17	IGFBP5,ITM2A,PI15,RAB23
MANNO_MIDBRAIN_NEUROTYPES_HPROGFPM	0.17243	0.296151	-0.317284	-1.13365	249	GPRC5C,ATAD2,CHRDL1,MBD4,EFS,PRTG,SYNE2,LRATD2,CTNNAL1,DIPK2A,HES1,TMPO,SYT4,AK4,MBNL2,ZMAT4,ARL4A,STMN1,DCC,WEE1,NAP1L1,TPBG,SMC2,DEK,SPAG5,GPX8
DURANTE_ADULT_OLFACTORY_NEUROEPITHELIUM_VASCULAR_SMOOTH_MUSCLE_CELLS	0.174543	0.298096	0.393605	1.19857	78	MT2A,MT1M,RGS16,SPARC,PPP1R14A,EFHD1,FRZB,PDGFRB,FLNA,NOTCH3,RGS5,PTP4A3,SPARCL1,MYLK,CAVIN1,SYNPO2,TGFB1I1,RCAN2,ID4,EGR1,TPM1,KANK2,FHL1,LHFPL6,CSRP1,SOCS3
LAKE_ADULT_KIDNEY_C25_ENDOTHELIAL_CELLS_UNASSIGNED	0.177196	0.300936	0.467804	1.24754	36	ZFHX3,CPNE8,SEMA3A,FBXL7,PPFIBP1
GAO_SMALL_INTESTINE_24W_C3_ENTEROCYTE_PROGENITOR_SUBTYPE_1	0.181568	0.306649	0.509112	1.26441	25	SLC35C2,SLC35A4,CDK5,CAMKV,CYP2J2,MGST1,HDDC3,BOP1,PEX14,CHCHD10,DUS3L
GAO_LARGE_INTESTINE_24W_C5_LGR5POS_STEM_CELL	0.187318	0.314611	0.492082	1.2502	28	GJB1,GJB2,PLEKHH1,RNF157,MGST1,SOX9,ACAD10,C16orf89,DDC
MANNO_MIDBRAIN_NEUROTYPES_HNPROG	0.191197	0.319362	0.335361	1.13965	168	CCND1,MT1X,SEMA3A,NPTX2,PHF21B,PHLDA1,PDE1A,GPC2,INSM1,TAGLN3,NDNF,ABCA1,RGS4,HUNK,PDE11A,RPL18,TNFRSF19,VXN,MSI1
GAO_LARGE_INTESTINE_24W_C7_GOBLET_PROGENITOR	0.194223	0.322644	-0.621362	-1.28772	10	PURA,NFX1,C16orf87
AIZARANI_LIVER_C18_NK_NKT_CELLS_5	0.198146	0.327372	0.38518	1.17585	79	IER5,CST3,SAMHD1,RAB31,FTH1,SAT1,LAPTM5,CSF1R,TYROBP,CD83,TET2,P2RX7,PTPRE,CTSS,VIM,NPC2,PABPC4
HAY_BONE_MARROW_PLASMA_CELL	0.201058	0.330387	-0.396811	-1.18339	66	PERP,PDIA4,IGF1,ELL2,MANF,DNAJB9,XBP1,HSP90B1,HERPUD1
GAO_LARGE_INTESTINE_ADULT_CG_GOBLET_CELL_SUBTYPE_2	0.208834	0.334135	-0.487702	-1.2289	26	IGFBP5,KCNMB4,ANKRD45,FZD4,NOS1,ST8SIA1,GABRB2,SMIM17,RYR2,GAN
LAKE_ADULT_KIDNEY_C13_THICK_ASCENDING_LIMB	0.207916	0.334135	-0.35518	-1.14803	111	KCNIP4,SLC16A12,FGD4,ANKRD26,ATP1A1,BRAF,ESRRG,ERBB4,AGBL4,TRIM2,PTPN4,CA12,SSBP2,PDE7B,ZHX3,COBLL1,SOX6,PNISR,CLMN,USP53,MSI2,CPEB4,PLCB1,SLC4A7,DDX17,LAMB1,COL4A3,ABLIM1,BICDL1,CLCN5,MYO9A,NCOA2,DPH6,KIAA1217,CCDC148,CYFIP2,SGIP1
MURARO_PANCREAS_PANCREATIC_POLYPEPTIDE_CELL	0.207123	0.334135	-0.347917	-1.14227	125	PON3,FOS,NR4A2,CSGALNACT1,GLT8D2,TMOD1,THSD7A,FGD4,AK4,CAMK2N1,ABCA5,ATP8A1,BTG2,ABCC8,CHRM3,SREK1
MENON_FETAL_KIDNEY_2_NEPHRON_PROGENITOR_CELLS	0.208291	0.334135	0.463082	1.2146	33	CCND1,DCDC2,TRIB2,TUBB2B,POU3F3,EIF3F,MAL,RPLP0,RPS2,ODC1
CUI_DEVELOPING_HEART_COMPACT_ATRIAL_CARDIOMYOCYTE	0.208351	0.334135	0.582625	1.26764	13	FTH1,RPL31,RPL18A,GAPDH,YBX1,RPL27A,FTL,RPL13
ZHONG_PFC_C1_ASTROCYTE	0.210851	0.335595	0.485948	1.22531	27	MASP1,MMAB,SCRG1,S1PR1,APOE,SPARCL1,RIT2,TBC1D10A,GPX3,SLC9A3R1,EIF6
FAN_EMBRYONIC_CTX_NSC_1	0.212121	0.335859	0.536556	1.24502	18	DUSP6,DSCAM,CCDC80,RARRES2,PDLIM1,RPL36A,VIM,ZEB1
HAY_BONE_MARROW_CD34_POS_MULTILIN	0.214522	0.3379	0.559332	1.25206	15	TM7SF3,CLDN10,TCEAL5,CDH2,DNAJC12
MANNO_MIDBRAIN_NEUROTYPES_HSERT	0.22039	0.345353	-0.288313	-1.08307	419	SLC6A15,KCNIP4,GLT8D2,SPINT2,SEMA3C,ADCY1,DOK6,KCNQ3,PKIA,PPFIA2,CCDC85A,ARFGEF3,CDKL2,SERPINI1,ELAVL2,CACNA1G,LRATD1,HSPA12A,GFOD1,NRXN1,GPR12,CNTN1,CPEB3,CREG2,NCDN,SYT1,CPNE4,ROBO2,MCF2L,GABRB2,GRM7,KSR2,SERINC1,RBFOX1,GNAL,MAP2K4,CAMK2B,SCN2A,MAP1B,FRMPD4,SMPD3,GPM6A,RBFOX3,TMEM59L,TARBP1,SH3BP5,GRIK2,GRM5,SYN2,GABRG2,KIFC2,TMEM169,FGF13, ADAM22,CCDC184,NPTXR,SMIM17,SRRM4,KCNC1,NDFIP1,SNAP25,…
GAO_ESOPHAGUS_25W_C3_FGFR1LOW_EPITHELIAL_CELLS	0.223812	0.348917	-0.42488	-1.18277	44	DIAPH3,SLC2A3,CRTC1,PWWP2A,CLOCK,DCAKD,GAS7,ISYNA1,NDRG4,PEX11A,RNF166,FAM126A,TET1,TMEM183A,CDIP1,FABP3,IRGQ,ZNF142
FAN_EMBRYONIC_CTX_IN_5_INTERNEURON	0.227215	0.350627	-0.704015	-1.25537	5	CNR1,DLX6-AS1
MURARO_PANCREAS_EPSILON_CELL	0.227054	0.350627	0.492614	1.21291	24	SYNJ2,FRZB,SEMA3E,TRNP1,CLU,ACSL1
AIZARANI_LIVER_C24_EPCAM_POS_BILE_DUCT_CELLS_3	0.228885	0.351419	0.340615	1.12406	134	DUSP4,CCND1,DCDC2,SPINT1,TAGLN2,CDC42EP1,FA2H,TRNP1,CAPN2,CLU,CD151,ANXA5,CLDN10,DDR1,ENAH,TXN,BEX3,ANXA2,MYO1C,SLC4A4,TUBB2A,PRDX5,MYADM
HAY_BONE_MARROW_DENDRITIC_CELL	0.231482	0.353621	0.340086	1.12231	134	DUSP5,KIRREL3,NDRG2,RUNX2,CST3,EPHB1,CYP46A1,PRXL2A,COMT,SNX3,TXN,LGMN,CADM4,PARK7,SH3BP4,TRAF4,SUSD1,PTPRS,SERPINF1,CUEDC1,PPIB,RRBP1,UNC93B1,ITM2C,SEC61G,SCAMP4,TNFRSF21,SLC7A5
MENON_FETAL_KIDNEY_7_LOOPOF_HENLE_CELLS_DISTAL	0.240884	0.366144	0.30909	1.09381	239	DCDC2,TFCP2L1,MT-ND4L,ATRAID,ECI1,CAPN2,TUBB2B,UGT8,AK3,CLDN10,POU3F3,TMBIM6,BEX2,PAPSS2,LDHB,MT-ATP8,GSTM3,COX6B1,BEX3,GABARAPL2,UQCR11,MYO6,COX7A2,APOE,SMDT1,NDUFA5,PHB,COX7B,NDUFA3,COX5B,COX4I1,CKB,PRDX5,UQCRQ,MAL,MT-CO3,AHCYL1,HSBP1,NDUFA10,HINT2,NPC2,ITM2C,SLC25A4,NDUFS2,NDUFB4,NDUFS7,CYP1B1,APLP2,MPC1,VDAC1,NDUFC1,KRT10,SLIRP,CHMP2A, SERF2,EIF3K,ISCU,NDUFA2,POLR2L,MRPL41,UQCR10,NDUFB7,NDUFA…
FAN_EMBRYONIC_CTX_EX_4_EXCITATORY_NEURON	0.246046	0.37213	-0.337807	-1.11306	128	LRRIQ1,DGKH,CSGALNACT1,RAP1GAP2,PTPRK,PLEKHA6,ELMOD1,FOXK1,ARFGEF3,ANO3,MIAT,CACNA1G,ABCA5,CNTN3,ABCC8,ARPP21,NIN,LMO7,CELF2,SCN2A,CACNA1I,LAMA5,TARBP1,TMEM178A,KCNMA1,CACNA1E,RYR2,SLC4A10
AIZARANI_LIVER_C25_KUPFFER_CELLS_4	0.254536	0.383064	0.344768	1.11297	114	ICOSLG,GPX1,CST3,TMSB10,SAMHD1,RAB31,EMILIN2,FTH1,SAT1,LAPTM5,CSF1R,TYROBP,CD83,TET2,SH2B3,LITAF,RPL36A,PTPRE,CTSS,VIM,ACTB,NPC2,PABPC4,ITGB2,PLEK,PPT1,LGALS9
HAY_BONE_MARROW_CD34_POS_CLP	0.257787	0.386045	-0.659519	-1.22365	6	CYGB,AGPS,MFAP4
ZHONG_PFC_C2_ASCL1_POS_ASTROCYTE	0.264151	0.393636	0.659348	1.22225	6	TRIB2,NDUFA12
AIZARANI_LIVER_C5_NK_NKT_CELLS_3	0.269537	0.399704	-0.37624	-1.12205	66	NR4A2,CBLB,PIK3R1,IPCEF1,MAPK1,GFOD1,PTPN4,CELF2,PDE7A
ZHONG_PFC_C3_MICROGLIA	0.275892	0.406272	0.281268	1.05763	454	GRP,NPY,PTPN5,PTPRO,MT3,VAV2,AKT2,CSDC2,LGI4,C12orf57,GAP43,ATP1B2,NCAM1,DPYSL3,TXNL4A,TMEFF2,FAM229B,STUM,FCHO1,RBM24,TUBB4A,TUBB2B,IRS2,PRKAR1B,MAP4,PTPN13,HAGHL,PRKCB,TENM4,SRM,CDH10,CLIC4,BEX1,NFASC,BEX2,FAT3,NEFM,THRB,PPFIBP1,THY1,CARMIL3,MAPK8IP1,CAMKV,LY6H,ACOT7,CPNE6,TCEAL5,WWC1,BMERB1,CAP2,CDH2,KIF3C,CSRNP3,RNF157,CSMD2,PCBP4, HPCAL4,NSG1,SATB2,PTP4A3,GCSH,MAPRE3,SDK1,ABCA2,PKD1,IMPDH1,T…
HU_FETAL_RETINA_HORIZONTAL	0.276639	0.406272	0.446152	1.1487	30	NNAT,TAGLN3,SULF2,MAGI1,TUBB2B,STMN2,TUBA1A
DURANTE_ADULT_OLFACTORY_NEUROEPITHELIUM_RESPIRATORY_HORIZONTAL_BASAL_CELLS	0.282404	0.408813	-0.503111	-1.16438	17	KRT18,PERP
ZHONG_PFC_C1_NEUROD1_POS_EXCITATORY_NEURON	0.280656	0.408813	-0.469854	-1.15473	23	PTPRK,THSD7A,HSPA1A,NRN1
GAO_SMALL_INTESTINE_24W_C7_SECRETORY_PROGENITOR	0.281329	0.408813	-0.429043	-1.13824	34	EPHA10,ABCA7,GABRB2,GLIS3,CACNB4,AMER3,CHM,KCNT2,KIF1A,OGFRL1
ZHENG_CORD_BLOOD_C10_MULTILYMPHOID_PROGENITOR	0.287342	0.410928	-0.368958	-1.10556	68	PIK3R1,IL6R,ACAP2,MED13L,GFOD1,NIN,SETBP1,TTC3,COBLL1,LUC7L3,PAG1,SH2D3C,SATB1,MEF2A,SCN3A,DDX17,DSTN,PACSIN1,CD47,MME,MAP1A
LAKE_ADULT_KIDNEY_C27_VASCULAR_SMOOTH_MUSCLE_CELLS_AND_PERICYTES	0.28792	0.410928	-0.321698	-1.08111	149	IGFBP5,FOS,DGKH,CBLB,MEF2C,CACNA2D1,ROCK2,BMPR2,RAPGEF2,MED13L,AUTS2,ZNF704,SSBP2,DNAJB1,SOX5,TMTC1,CRIM1,PIP5K1B,PTEN,INPP4B,MAP3K5,DYRK1A,PPP1R12B,FCHSD2,PLPP1,HSPA1A,SORBS2,FRY,CLMN,HSPA1B,ESYT2,UBR3,PDE3A,PRKG1,DSTN,NBEAL1
MANNO_MIDBRAIN_NEUROTYPES_HPROGFPL	0.285814	0.410928	-0.301819	-1.06934	231	GPRC5C,ATAD2,CHRDL1,EFS,PRTG,PTPRK,LRATD2,CTNNAL1,DIPK2A,HES1,TMPO,AK4,SNRPB,ZMAT4,ARL4A,NECTIN3,WEE1,TPBG,PLOD2,SMC2,DEK,CELSR1,MCM6,SPAG5,GPX8,PIP5K1B,ZEB2,YAP1,NES,FAM83D,SOX21,LMNB2,NRCAM,CDC25A,TSPAN18,GPC4,HELLS,AASS,NUDT4,SLF1,TRIM59,DSG2,ARHGEF26,IGFBP2
GAO_LARGE_INTESTINE_24W_C6_SECRETORY_PROGENITOR	0.296032	0.420532	0.517559	1.15855	15	STAB1,APOE,MBTPS1,FAN1
FAN_EMBRYONIC_CTX_IN_6_INTERNEURON	0.301299	0.422097	-0.696976	-1.18353	4	DLX6-AS1,HSPA1A,BTG1
ZHONG_PFC_C4_UNKNOWN_INP	0.301139	0.422097	0.357133	1.09242	80	PHF21B,SERINC2,ZIC2,RGS16,TAGLN3,COX17,PCBP4
ZHENG_CORD_BLOOD_C5_SIMILAR_TO_HSC_C6_PUTATIVE_ALTERED_METABOLIC_STATE	0.300884	0.422097	0.404849	1.11478	43	HOPX,CRHBP,MDK,GNG11,C12orf57,LPAR6,INSIG1,TPT1
DURANTE_ADULT_OLFACTORY_NEUROEPITHELIUM_B_CELLS	0.304886	0.425162	0.499004	1.14488	17	LAPTM5,CD83,CD37,IRF8,CXCR4
HAY_BONE_MARROW_CD8_T_CELL	0.310424	0.430908	-0.403719	-1.10583	40	TENT5C,NR4A2,SYNE2,RNF19A,MIAT,ATP8A1,CCNH,SRSF7
DURANTE_ADULT_OLFACTORY_NEUROEPITHELIUM_DENDRITIC_CELLS	0.312221	0.431433	0.364592	1.08972	69	CST3,SH3BGRL3,FTH1,LAPTM5,TYROBP,CD68,PTPRE,CTSS,ACTB,ITGB2,PLEK,LYN,G0S2,VCAN,CD37,FTL,FCER1G,RIPOR2,EMP3,TKT,CSF3R
CUI_DEVELOPING_HEART_5TH_WEEK_VENTRICULAR_CARDIOMYOCYTE	0.314058	0.432007	-0.373739	-1.092	58	FOS,SLC30A3,DUSP14,RABGAP1L,CLIC5,ITM2A
FAN_EMBRYONIC_CTX_IN_2_INTERNEURON	0.320894	0.435499	-0.602862	-1.15725	7	ACKR3,BRINP2
AIZARANI_LIVER_C7_EPCAM_POS_BILE_DUCT_CELLS_2	0.320449	0.435499	-0.309249	-1.05854	172	KRT18,DSP,PERP,PTPRK,SPINT2,ATP1A1,PMEPA1,TEAD1,EMP2,CAMK2N1,GOLM1,LRP10,HOMER2,CXADR,WEE1,NEDD4L,LAMP2,RAB3IP,CRYAB,FGFR2,CRIM1,CTDSPL,LAMA5,GLIS3,CD24
GAO_STOMACH_24W_C4_PARIETAL_PROGENITOR	0.319762	0.435499	0.628406	1.1649	6	CCDC80,CFH
ZHONG_PFC_C2_THY1_POS_OPC	0.329475	0.445157	0.459901	1.1125	22	APOD,S100B,SULF2,PLLP,THY1,ELMO1,EDNRB,PCSK1N,LAMA4
FAN_EMBRYONIC_CTX_IN_3_INTERNEURON	0.332944	0.447854	-0.619901	-1.15015	6	ERBB4,BOD1L1
AIZARANI_LIVER_C12_NK_NKT_CELLS_4	0.347406	0.463208	-0.448626	-1.09289	22	BTG2,CACYBP,DNAJB1,DNAJA1,HSPA1A,DNAJA4,HSPA1B
CUI_DEVELOPING_HEART_C6_EPICARDIAL_CELL	0.345991	0.463208	0.31584	1.04955	141	MT1E,CARNS1,PPL,CPE,HLA-C,VSIR,SULF2,ASS1,PLLP,SAT1,LGALS3BP,LY6E,HTRA1,DDR1,PHGDH,PAPSS2,MYRF,TNFRSF1A,EFEMP1,GSTM3,WWC1,CCDC80,RARRES2,NSG1,CFH,SLC4A4,EPHB6,IL6ST,CARHSP1
MANNO_MIDBRAIN_NEUROTYPES_HOMTN	0.356647	0.471395	0.280962	1.03199	348	ECEL1,VGF,ZFHX3,MT1F,CPNE8,SEMA3A,PHF21B,GPC2,TAGLN3,FGF1,OGDHL,GAP43,PIANP,PEX5L,DPYSL3,SEMA3E,TRIM36,SEMA4D,TUBB2B,SST,FAM131B,MAP4,BEX1,NFASC,BEX2,GABRA5,NEFM,RUSC1,ACOT7,TCEAL5,GNG3,LZTS1,TRPV2,CAP2,RUNDC3A,B4GALNT1,RNF157,DUSP26,EPHA3,PCBP4,NSG1,AATK,HCN3,PFKM,MAPRE3,TUBB2A,SVOP,ST18,DMTN,STMN2,TMEM255A,TUBA1A,TSPAN7,BSN,CNTN2
HU_FETAL_RETINA_BIPOLAR	0.356371	0.471395	0.36643	1.06301	58	NNAT,TF,ATP1B2,CRYBG3,TRNP1,PLCD4,MAP4,CDHR1,PCBP4,CKB,ST18
CUI_DEVELOPING_HEART_ENDOCARDIAL_CELL	0.367409	0.483202	-0.37799	-1.05704	45	KRT18,ST6GALNAC3,NPR3
HU_FETAL_RETINA_RPC	0.368759	0.483202	0.343036	1.04719	79	CCND1,EML1,ZIC2,MDK,RAB31,ID3,SNRPG,C19orf48,SORCS1,CKB,VIM
ZHONG_PFC_HES1_POS_C1_NPC	0.38405	0.501078	-0.62111	-1.10753	5	HES1
DURANTE_ADULT_OLFACTORY_NEUROEPITHELIUM_SUSTENTACULAR_CELLS	0.387431	0.503329	-0.498921	-1.07444	12	KRT18,HPGD
LAKE_ADULT_KIDNEY_C10_THIN_ASCENDING_LIMB	0.390483	0.505135	0.278992	1.02012	328	MT2A,RASD1,GPX1,HLA-A,HLA-B,OSMR,TXNIP,YBX3,FTH1,SAT1,CAPN2,UBA52,RPS28,ANXA5,RPL31,PFDN5,B2M,RPS16,CLDN10,TMBIM6,UBC,LDHB,RPL18,RPS20,PRDX6,TNS3,RPS5,CD81,ANXA2,HLA-E,TGM2,SOD1,MKLN1,RPS15,RPS12,RARRES2,SRP14,RPS23,RPL37A,RPL12,TPT1,LITAF,COX5B,CTSB,COX4I1,RPL10A,RPS17,GAPDH,RPL19,PRDM16-DT,SELENOW,HSBP1,RPL32,CDC42BPA,RACK1,CNBP, RRBP1,ITM2C,HADHB,CIB1,ARPC1B,RPL11,EEF1D,PSMB1,RPS29,RPLP0,APLP2…
DURANTE_ADULT_OLFACTORY_NEUROEPITHELIUM_GLOBOSE_BASAL_CELLS	0.3966	0.509104	-0.4032	-1.04362	30	MARCKSL1,STMN1,MAP1B,SOX11,JPT1,COTL1,PTMA,RPRM,HES6,PSIP1,ELAVL4
CUI_DEVELOPING_HEART_5TH_WEEK_ATRIAL_CARDIOMYOCYTE	0.398575	0.509104	-0.392049	-1.0401	34	SCUBE3,CXCL12,HEY2
ZHONG_PFC_C2_UNKNOWN_NPC	0.398444	0.509104	-0.371961	-1.03545	44	ARL6IP1,SPAG5,MZT1,ITCH,FAM83D,CDC25B,NDST4,KPNA2,TRIM59,CNOT7
HAY_BONE_MARROW_CD34_POS_ERP	0.413667	0.52617	0.557572	1.06743	7	TRIB2,SERPINE2
MENON_FETAL_KIDNEY_8_CONNECTING_TUBULE_CELLS	0.425076	0.53843	0.285988	1.00865	231	DCDC2,TFCP2L1,SELENOP,FRMD4A,SAT1,ECI1,PTPN13,PLXNB1,S100A13,POU3F3,CYB5A,TMBIM6,BEX2,PHGDH,WNK1,LRPAP1,LDHB,GSTM3,COX6B1,UQCR11,MYO6,SOD1,NDUFB10,COX7A2,NDUFA5,COX7B,NDUFA3,COX5B,COX4I1,ROMO1,TMCO1,PLEKHA5,UQCRQ,MAL,MT-CO3,AHCYL1,COPS9,PRMT2,GPRC5B,PHLDB1,NDUFA10,NPC2,ITM2C,NOP10,SEC61G,APLP2,MPC1,RPL36AL,VDAC1,NDUFC1,ATP5IF1,NDUFA13,DAZAP2, CHMP2A,SERF2,NDUFA2,POLR2L,RALBP1,PTTG1IP,UQCR10,NDUFB…
ZHONG_PFC_C1_MICROGLIA	0.427016	0.538643	-0.289034	-1.007	200	DIAPH3,ATAD2,TAF4,TMPO,SRSF3,DVL2,SNRPB,ARL4A,CACYBP,WDR47,DEK,MCM6,SPAG5,SRSF7,RNF168,ASAP1,FAM83D,DNAJA4,DUSP11,WDR61,PNPT1,HSPA1B,NUCKS1,HELLS,KPNA2,KLHDC1,ABHD13,SRSF1
MANNO_MIDBRAIN_NEUROTYPES_HPROGM	0.441529	0.554647	0.282768	1.00263	243	NPY,CCND1,PTPRO,MDK,JAM2,PLXDC2,GDPD2,PLP1,AQP4,RBM24,ANXA5,PAM,PDE11A,TMEM47,PHGDH,FAT3,RPL18,RNASEH2A,MSI1,CAP2,EFEMP2,SERPINF1,PLEKHA5,VIM
LAKE_ADULT_KIDNEY_C9_THIN_ASCENDING_LIMB	0.448983	0.561691	0.28079	0.998944	250	GPX1,HLA-B,FTH1,SAT1,UBA52,CLU,ANXA5,RPL31,PFDN5,B2M,RPS16,CLDN10,CYB5A,TMBIM6,RPL23,LDHB,RPL18,RPS20,GSTM3,PRDX6,ASPH,RPS5,BEX3,ANXA2,TGM2,LYPLAL1,SOD1,RPS15,RPS12,RARRES2,SRP14,RPS23,RPL37A,RPL12,TPT1,COX4I1,RPL10A,RPS17,GAPDH,MAL,RPL19,PPIB,RPL32,RACK1,CNBP,CIB1,RPL11,EEF1D,PSMB1,RPLP0,APLP2,RPL21,RPS6,RPS18,EEF2,NACA,ACTG1, RPS2,SERF2,UBB,RPL34,YBX1,CIRBP,PSME1,RPS13,TPM1,RPS11,PTTG1IP,RPS19,…
DURANTE_ADULT_OLFACTORY_NEUROEPITHELIUM_RESPIRATORY_COLUMNAR_CELLS	0.46734	0.58226	-0.436116	-0.997454	16	KRT18,PERP
GAO_LARGE_INTESTINE_24W_C8_GOBLET_CELL	0.474635	0.588935	-0.417873	-0.989546	19	SCNN1A,PLEKHA6,SYT7
MENON_FETAL_KIDNEY_3_STROMAL_CELLS	0.478289	0.591057	0.326958	0.983577	72	COL1A1,MDK,CLDN11,SPARC,C12orf57,NCAM1,RPL28,CD81,MYLK,VIM,TUBA1A,SELENOW,RRBP1,MEIS2,CYP1B1,TPM1,GNAS,AKAP12,PTN,VCAN,UACA,MYL6,FLRT2,RBP1
LAKE_ADULT_KIDNEY_C4_PROXIMAL_TUBULE_EPITHELIAL_CELLS_S2	0.495136	0.605942	-0.29012	-0.977693	152	DGKH,PTPRK,GALNT14,SYNE2,SLC16A12,ANKRD26,KANSL1L,RAPGEF2,PDE4D,AGBL4,CDK14,SBF2,CRIM1,PDE7A,GLIS3,BDP1,ANKIB1,DLGAP1,ITGB8,SORBS2,SOX6,NFIB,MEF2A,SSH2,DLG1,TMEM178B,SASH1,ABLIM1,FTX,PPP1R9A,RERG,ANK3,ARGLU1,RASAL2,DIP2C,STOX2,KIAA1217,FMNL2,P3H2,CNKSR3,EIF4G3,PTPRD,ERRFI1,FHOD3,NFIA,RBPMS
HAY_BONE_MARROW_CD34_POS_HSC	0.494418	0.605942	-0.316662	-0.974338	80	KRT18,HLF,NPR3,CD164,CD34,CHRM3,GUCY1A1,PLOD2,ATP2C1
GAO_STOMACH_24W_C5_PUTATIVE_PIT_CELL_PROGENITOR	0.496314	0.605942	0.353834	0.970006	42	MICALL1,PPP1R14A,SLC24A3,CORO1C,TMEM47,ADRA1D,BCL2,DHX35,RSPO3
LAKE_ADULT_KIDNEY_C30_IMMUNE_CELLS_MACROPHAGES	0.498745	0.606474	-0.484045	-0.97969	9	MED13L
HAY_BONE_MARROW_FOLLICULAR_B_CELL	0.502632	0.608766	0.313643	0.97242	87	BAIAP3,PNOC,SPON1,ADAM19,CD83,GNB5,GNG3
HU_FETAL_RETINA_AMACRINE	0.507198	0.611858	-0.33337	-0.964998	55	MARCKSL1,ELMOD1,NREP,PPFIA2,STMN1,CCDC88A,NRXN1,SRGAP3,SYT1,RUNX1T1,GPM6A,LUC7L3,CD24,SRRM4
MENON_FETAL_KIDNEY_1_EMBRYONIC_RED_BLOOD_CELLS	0.51576	0.617669	-0.307229	-0.964765	92	LYPD1,FOS,MARCKSL1,TMPO,SNRPB,STMN1
ZHENG_CORD_BLOOD_C3_MEGAKARYOCYTE_ERYTHROID_PROGENITOR	0.516079	0.617669	-0.311654	-0.963921	83	EPOR,MBD4,NET1,ARL4A,CXADR,ACSL4,HDAC7,PDCD4,ZEB2,PHTF1,LDB1,EIF5B,PTMA,EIF4G2,MPC2,PRKAR2B,PVT1,MYL12A
DURANTE_ADULT_OLFACTORY_NEUROEPITHELIUM_MONOCYTES	0.520443	0.620449	-0.391076	-0.952689	22	SFRP1,SGK1,HERPUD1
LAKE_ADULT_KIDNEY_C24_ENDOTHELIAL_CELLS_AEA_AND_DVR	0.523081	0.621159	-0.288166	-0.965597	146	ST6GALNAC3,FOS,HSPA5,THSD7A,IQGAP1,MEF2C,CALM1,KCTD12,ROCK2,BMPR2,ADAMTS1,CHRM3,SOX5,TMTC1,DNAJA1,HSP90B1,RALGAPA2,CRIM1
FAN_EMBRYONIC_CTX_MICROGLIA_2	0.533154	0.630657	0.542361	0.966937	5	CD83,IER2
GAO_STOMACH_24W_C1_PROCRPOS_MULTIPOTENT_PROGENITOR	0.536817	0.632529	-0.353359	-0.942538	35	LRRC57,ZNF354C,SGK1,CASP3,PITPNM2,KLHL11,PWWP2B
GAO_SMALL_INTESTINE_24W_C1_TUFT_PROGENITOR	0.541766	0.634134	-0.494528	-0.949293	7	ZNF609
HU_FETAL_RETINA_PHOTORECEPTOR	0.542352	0.634134	0.340511	0.941671	44	NNAT,ATP1B2,PTPN13,EPB41L2,CDHR1,PCBP4,PLEKHB1,CKB
CUI_DEVELOPING_HEART_C2_CARDIOMYOCYTE	0.546904	0.637007	-0.325825	-0.940302	54	MYLK3,PPP1R1A,CRYAB,PPP1R12B,SORBS2,MTUS2,BNIP3
FAN_EMBRYONIC_CTX_IN_4_INTERNEURON	0.557716	0.647121	-0.447467	-0.927335	10	ERBB4
HAY_BONE_MARROW_CD34_POS_MEP	0.575997	0.66327	-0.553121	-0.939253	4	ABCC4,DEPTOR
AIZARANI_LIVER_C31_KUPFFER_CELLS_5	0.573884	0.66327	0.305052	0.934926	81	MT2A,SLC43A2,SAT1,LONP2,ITIH3,TYROBP,DISP2,TENM1,ZMAT3,CTSB,SVOP,CTSS
GAO_STOMACH_24W_C6_PIT_CELL	0.57876	0.663936	0.43156	0.906784	11	NTN1,GALNT7
DURANTE_ADULT_OLFACTORY_NEUROEPITHELIUM_RESPIRATORY_SECRETORY_CELLS	0.613666	0.698503	-0.477902	-0.886686	6	CD24
HAY_BONE_MARROW_EOSINOPHIL	0.616624	0.698503	0.323378	0.89716	45	MT-ND4L,ASRGL1,TMBIM6,SLC44A1,NDUFA3,MBD3,MT-CO3,NDUFB11,PHPT1,ANKRD13D,MT-ATP6,MT-CYB,ALYREF,MRPL23,RPLP1,MT-ND5,RECK,GNB1
GAO_ESOPHAGUS_25W_C4_FGFR1HIGH_EPITHELIAL_CELLS	0.614553	0.698503	0.273142	0.93187	173	COL16A1,PCSK6,FGFR1,LCAT,JAM2,DOCK11,ROBO3,GFRA1,PIANP,PDGFRB,FBXO44,TENM4,FBN1,DLC1,TMEM144,RARRES2,CADM4,INKA1,GABBR1,P3H3,TPGS1,FECH,POLL
MURARO_PANCREAS_ALPHA_CELL	0.618083	0.698503	0.252082	0.953931	489	KCNIP1,VGF,COL9A2,WFS1,CPNE8,CPE,RAB26,ENPP1,HLA-A,RAB11A,CST3,SGSM1,RHBDD2,CNIH2,ATRAID,HSD17B12,TRNP1,SERPINE2,RAB3GAP2,FXYD6,CLU,PAM,HPS1,FABP5,RAB3B,RGS4,ANAPC11,LRP11,SCG3,SIK3,FADS1,GDI1,BEX1,DYNLRB1,NFASC,BEX2,PAPSS2,LRPAP1,TCEAL3,THRB,ASPH,TUNAR,SMOC1,COX17,TCEAL5,BEX3,SEZ6L,RUNDC3A,UQCR11,EPHX2,PRAF2,MAN1A1,CSRNP3,PCNX1,COX7A2, SMDT1,ATP9A,CRTAC1,CAPZB,P4HTM,PTP4A3,GPR137B,CKB,SDK1,ROMO1…
DURANTE_ADULT_OLFACTORY_NEUROEPITHELIUM_RESPIRATORY_EPITHELIAL_CELLS	0.636413	0.704095	-0.680349	-0.908362	1	IER3
CUI_DEVELOPING_HEART_TRABECULAR_VENTRICULAR_CARDIOMYOCYTE	0.632245	0.704095	-0.289534	-0.908012	91	NET1,SPINT2,HSPA5,HES1,VCAM1,SKIL,DNAJB1,HERPUD1,KCNH7,CD24,DGKI
DURANTE_ADULT_OLFACTORY_NEUROEPITHELIUM_OLFACTORY_HORIZONTAL_BASAL_CELLS	0.636928	0.704095	0.394876	0.859144	13	MT1X,CXCL14
MICROGLIAL_ACTIVATION	0.632054	0.704095	0.43718	0.861336	8	CD68,AIF1,TGFB1
HAY_BONE_MARROW_CD34_POS_LMPP	0.636612	0.704095	0.484649	0.864046	5	NPTX2,NEGR1
LAKE_ADULT_KIDNEY_C29_UNKNOWN_NOVEL_PT_CFH_POS_SUBPOPULATION_S2	0.636021	0.704095	0.29765	0.902337	76	DCDC2,PDE1A,FBXL7,FRMD4A,THRB,EXT1,PLEKHA7,CFH,BCL2,ZEB1
CUI_DEVELOPING_HEART_LEFT_VENTRICULAR_CARDIOMYOCYTE	0.64441	0.707222	-0.330634	-0.871944	33	SCUBE3,HES1,PLK2,SOX11
LAKE_ADULT_KIDNEY_C1_EPITHELIAL_CELLS_UNASSIGNED	0.644022	0.707222	0.346973	0.868469	26	NPAS3,FARP1,CSMD2,MAST4,EPB41L3,MEIS2,NHS
ZHENG_CORD_BLOOD_C9_GRANULOCYTE_MACROPHAGE_PROGENITOR	0.652962	0.71403	-0.288918	-0.896342	85	PIK3R1,DNAJC1,CALM1,SLK,STMN1,RB1CC1,RTN4,MAP3K2,HNRNPM,C1QTNF4,NAP1L1,HSP90B1,YY1,ARID4A,CALR,KRR1,NUCKS1,DSTN,KDM5A,PTMA,ATP2B1
DURANTE_ADULT_OLFACTORY_NEUROEPITHELIUM_IMMATURE_NEURONS	0.669229	0.726592	-0.273303	-0.901494	129	EPB41,MARCKSL1,CALM1,HRK,STMN1,FAM171B,NRXN1,SYT1,SSBP2,CASP3,TTLL7,KSR2,MAP1B,RAB6A,SOX11,JPT1,CCDC184,THUMPD3-AS1,CRMP1,KIF5C,MSI2,CEBPG,FSTL5
HAY_BONE_MARROW_CD34_POS_MKP	0.669193	0.726592	0.303596	0.873447	55	VWF,ITPKA,MYH7,STUM
ZHONG_PFC_C7_SST_LHX6_POS_PUTATIVE_MIGRATING_INTERNEURON	0.681702	0.737499	-0.37175	-0.82657	14	ACKR3,BRINP2
DURANTE_ADULT_OLFACTORY_NEUROEPITHELIUM_BOWMANS_GLAND	0.68794	0.741609	0.437772	0.811512	6	NDRG2,CLDN10,S100A1
ZHONG_PFC_MAJOR_TYPES_INTERNEURON	0.692422	0.741815	-0.351477	-0.822848	18	MEF2C,ERBB4
CUI_DEVELOPING_HEART_RIGHT_VENTRICULAR_CARDIOMYOCYTE	0.693011	0.741815	0.342659	0.828895	22	MASP1,TXNIP,ECI1,BEX1,DGCR6,LBH,PYGM,VCAN
DURANTE_ADULT_OLFACTORY_NEUROEPITHELIUM_CD4_T_CELLS	0.695941	0.742338	0.37866	0.810122	12	ARHGDIB,RPS29,CXCR4,TSC22D3,FYB1
ZHONG_PFC_C5_BCL11B_CALB2_POS_INP	0.719982	0.765052	-0.334742	-0.807738	21	THSD7A,ZBTB18,ATP2A2,CELF4,XPR1,KAT6B,TSPAN18
ZHONG_PFC_C3_UNKNOWN_INP	0.722269	0.765052	0.344526	0.799435	18	INSM1,HJURP,APOLD1
ZHENG_CORD_BLOOD_C6_HSC_MULTIPOTENT_PROGENITOR	0.725369	0.765668	-0.279704	-0.854401	76	NR4A2,FOSL2,HLF,MEF2C,SLC2A3,TSC22D1,PPP1CB,CCNH,RANBP2,HIF1A,WDR45B
GAO_LARGE_INTESTINE_24W_C4_PROM1LOW_PROGENITOR	0.728289	0.766089	-0.461718	-0.784041	4	GJC1,MEIS3,RAB9B
DURANTE_ADULT_OLFACTORY_NEUROEPITHELIUM_UNSPECIFIED	0.739711	0.775421	-0.316177	-0.802009	27	CALM1,STMN1,CD24
FAN_EMBRYONIC_CTX_BIG_GROUPS_INHIBITORY	0.762957	0.797041	0.352043	0.753177	12	SOX2-OT,DLX1,CXCR4,PDE4DIP,DCX
FAN_EMBRYONIC_CTX_NSC_2	0.76938	0.800998	-0.256828	-0.86761	155	DIAPH3,TMPO,LMO7,LBR,ARL6IP1,SMC2,SPAG5,MZT1,KMT5A,CEP135,JPT1,FAM83D,CDC25B,GGH,NUCKS1,KPNA2,TRIM59,CNTRL,CEP44,ODF2
FAN_EMBRYONIC_CTX_EX_1_EXCITATORY_NEURON	0.785316	0.814799	0.386759	0.716946	6	MEIS2,PANTR1,SLA,EIF1B,ENC1
ZHONG_PFC_C3_PROX1_CCK_POS_INTERNEURON	0.806764	0.834205	-0.342619	-0.710047	10	CNR1,AP1S2,VSTM2A
HAY_BONE_MARROW_CD34_POS_GRAN	0.811797	0.836564	-0.327765	-0.717218	13	GPR12,C1QTNF4,CALR,ERLIN1
GAO_LARGE_INTESTINE_24W_C10_ENTEROCYTE	0.827702	0.850073	-0.306337	-0.717171	18	LRRC57
DURANTE_ADULT_OLFACTORY_NEUROEPITHELIUM_PLASMA_CELLS	0.838064	0.857816	-0.349795	-0.671465	7	HSP90B1,HERPUD1
AIZARANI_LIVER_C34_MHC_II_POS_B_CELLS	0.844225	0.861222	-0.255661	-0.799384	89	CLN8,LYST,CAMK1D,NAP1L1,ORAI2,PDE7A,LUC7L3,MTPN,DDX6,BOD1L1,ATP2B1,NCOA3,CNTRL,RALGPS2,CYFIP2,MDM4,SF1,SLC9A7,GNG7
HU_FETAL_RETINA_RGC	0.863093	0.877526	0.235513	0.878028	409	TAGLN3,SEMA6A,ALDOC,EPS8L1,SH3BGRL3,EPHB1,TMSB10,GAP43,NCAM1,RAB31,DPYSL3,TRIM36,PFDN2,SRGAP1,TMEFF2,FAM229B,FXYD6,TUBB2B,SST,MAP4,FASN,FABP5,ACHE,RAB3B,SCG3,SEC11C,SBK1,GDI1,BEX1,DYNLRB1,INSIG1,NEFM,TXN,RUSC1,ACOT7,COX17,BMERB1,GABARAPL2,SEZ6L,MAP1LC3B,KIF3C,NSG1,TUBB2A,PRDX5,NAV2,TMEM50A,GAPDH,GNAO1,STMN2,TUBA1A,TSPAN7,PRMT2,CNTN2,RIT2, TPPP3,ARPC3,NKAIN4,PCSK1N,FYN,TOX2,NOP10,VAT1,NDUFA12,NDUF…
ZHONG_PFC_C1_OPC	0.869334	0.880925	-0.242787	-0.818814	153	DIAPH3,ATAD2,STON2,TMPO,ARL6IP1,SMC2,SPAG5,KMT5A,QSER1,CEP135,USP1,FANCD2,FAM83D,CDC25B,MTFR1
HAY_BONE_MARROW_CD34_POS_PRE_B	0.912604	0.9217	-0.243889	-0.728809	67	CEMIP,HRK,RASAL1,RAPGEF5,BCL7A,LAMA5,ADAM23,RIMS3,CDC25B,ROR1,TRABD,TRAM1,TAX1BP3
ZHENG_CORD_BLOOD_C2_PUTATIVE_BASOPHIL_EOSINOPHIL_MAST_CELL_PROGENITOR	0.921176	0.927277	0.239174	0.738998	85	TRIB2,TMSB10,ASRGL1,FLNA,LAPTM5,TFRC,GLUL,PLIN2,VIM,FBXO7
DURANTE_ADULT_OLFACTORY_NEUROEPITHELIUM_RESPIRATORY_CILIATED_CELLS	0.946761	0.949886	-0.228546	-0.726412	99	LRRIQ1,RSPH4A,EFCAB1,IQCG,CD24,TEKT1,SPAG16,RSPH1,IGFBP2,MRPS31,CCDC170,RSPH9,CHST9,MLF1
HAY_BONE_MARROW_ERYTHROBLAST	0.97352	0.97352	0.219582	0.877628	1073	RIDA,LMO2,PLPP4,ELOVL1,TPRKB,ACSBG1,TSPAN17,COA7,ARL2,CHID1,UCK2,AMT,HADH,YBX3,ATP1B2,MMAB,ACSS1,CNP,MRPL2,SPTLC2,MRPL17,GCLM,MTX1,IMP4,SNRPG,POLR2F,PRKAR1B,AP2B1,HPS1,ACHE,ANAPC11,LRP11,PITHD1,PC,TIMM13,TRMT112,TOMM40,COMMD4,SLC22A23,HAGH,CYB5A,PES1,NUTF2,STOML2,PTK2,SNRNP25,STOM,TFRC,SNRPD3,DNAJC11,RNASEH2A,PRDX6,ANLN,SLC6A9,SPTBN2, PIGQ,ACOT13,BABAM1,TGM2,C19orf48,SOD1,FAHD1,HEBP1,NDUFA9,RFC5,…
