# Supplementary material for: Aberrant ERK signaling in astrocytes impairs learning and memory in RASopathy-associated BRAF mutant mouse models
Source: J Clin Invest. 2025 Feb 18;135(8):e176631. doi: 10.1172/JCI176631 (PMC11996877; doi:10.1172/JCI176631)
Supplement: Supplemental table 2 [file jci-135-176631-s126.xlsx]

## Sheet: Key
	Supplemental table 2. Analysis of differentially expressed genes (DEGs) in BRAF K499E-transfected astrocytes
	Table 2A. DEGs in BRAF KE-transfected astrocyte
	Column	Description
	gene_id	gene id
	gene_name	gene name
	baseMean	average of the normalized count values
	lfc	log2 fold change
	pvalue	p-value
	adjusted_pvalue	p-value with multiple comparison (Benjamini-Hochberg procedure)
	change	direction for differential expression
	Table 2B. Gene Ontology pathways enriched for DEGs
	Column	Description
	change	direction for differential expression
	source	abbreviation of the data source for the pathway term
	term_id	unique pathway identifier
	term_name	name of the pathway term
	p.adjust	p-value with multiple comparison (False Discovery Rate)
	precision	proportion of genes in the DEG geneset annotated to pathway (defined as intersection_size/query_size)
	recall	proportion of genes in the pathway term overlapped with DEG geneset (defined as intersection_size/term_size)
	intersection_size	number of DEGs annotated to pathway
	intersection	overlapped gene names between genesets
	Table 2C. GSEA enriched pathways with cell type signature gene sets
	Column	Description
	pathway	MsigDB cell type signature geneset
	pvalue	p-value
	adjusted_pvalue	p-value with multiple comparison (Benjamini-Hochberg procedure)
	ES	enrichment score
	NES	normalized enrichment score
	size	size of the pathway after removing non overlapped genes
	leadaingEdge	indexes of leading edge genes driving the enrichment

## Sheet: Table 2A
gene_id	gene_name	baseMean	lfc	pvalue	padj	change	KE-REP1	KE-REP2	KE-REP3	NT-REP1	NT-REP2	NT-REP3
ENSMUSG00000002413	Braf	18936.3	5.37036	0	0	Up	35024.7	34933.3	40977.9	925.334	810.55	946.268
ENSMUSG00000045932	Ifit2	9098.46	3.40441	0	0	Up	16287.7	15337.2	18272.4	1624.66	1573.29	1495.54
ENSMUSG00000025044	Msr1	1586.65	-4.09415	0	0	Down	202.654	171.951	149.593	3512.41	2954.79	2528.52
ENSMUSG00000023341	Mx2	3092.17	4.63116	0	0	Up	5989.57	5577.89	6268.34	251.349	261.824	204.025
ENSMUSG00000078853	Igtp	7600.11	3.03133	6.73073e-291	2.37097e-287	Up	13196.8	13615.4	13797.8	1691.21	1895.09	1404.33
ENSMUSG00000056116	H2-T22	6746.92	2.58953	3.00724e-278	8.82774e-275	Up	11299.1	12255.3	11143.2	1931.31	2199.94	1652.64
ENSMUSG00000020638	Cmpk2	3890.62	2.94525	8.16158e-275	2.05357e-271	Up	6775.59	6967.99	6916.05	931.347	974.433	778.314
ENSMUSG00000019122	Ccl9	1276.49	-4.21405	9.77398e-272	2.15186e-268	Down	151.689	127.228	110.632	2851.62	2377.93	2039.87
ENSMUSG00000015852	Fcrls	2346.81	-4.11961	1.8756e-270	3.67056e-267	Down	222.918	333.796	213.143	5069.26	4716.62	3525.13
ENSMUSG00000067212	H2-T23	4465.66	3.27516	1.2437e-269	2.19053e-266	Up	7914.08	8616.15	7734.82	931.654	956.887	640.387
ENSMUSG00000035929	H2-Q4	12110	2.18755	1.91945e-251	3.0734e-248	Up	19046	21135.3	19348.1	4187.66	5009.12	3933.81
ENSMUSG00000042286	Stab1	2621.56	-4.75868	7.21087e-247	1.05838e-243	Down	139.666	277.474	162.358	5006.57	5130.08	5013.19
ENSMUSG00000030107	Usp18	7310.9	2.81712	1.8407e-245	2.49386e-242	Up	12771.1	13347.9	12252.4	1904.57	2156.06	1433.31
ENSMUSG00000046718	Bst2	10272.8	2.09581	8.03854e-239	1.01131e-235	Up	16085.1	18633.9	15233.4	3996.01	4353.14	3334.93
ENSMUSG00000025473	Adam8	2100.23	-3.41062	8.74264e-230	1.02656e-226	Down	305.414	434.692	346.353	3972.37	4072.43	3470.14
ENSMUSG00000078920	Ifi47	1480.99	4.11687	1.51478e-216	1.66749e-213	Up	2740.85	2845.9	2811.45	177.773	190.876	119.109
ENSMUSG00000079363	Gbp4	1653.99	3.73041	4.34165e-213	4.4982e-210	Up	3029.36	3128.1	3066.55	254.286	269.171	176.445
ENSMUSG00000000290	Itgb2	1378.36	-3.2497	3.81507e-210	3.73305e-207	Down	253.373	295.981	236.46	2467.08	2683.31	2333.94
ENSMUSG00000038642	Ctss	3455.23	-2.90389	1.69011e-207	1.56673e-204	Down	708.468	986.957	754.865	6476.03	6405.51	5399.54
ENSMUSG00000024621	Csf1r	1678.13	-3.45648	2.1034e-203	1.85236e-200	Down	277.822	277.224	274.335	2751.43	3736.98	2750.99
ENSMUSG00000025969	Nrp2	1286.8	-3.37684	2.72891e-201	2.28878e-198	Down	210.163	253.578	211.045	2414.46	2580.59	2050.96
ENSMUSG00000022488	Nckap1l	1361.89	-3.30567	1.09347e-189	8.75426e-187	Down	228.395	302.366	216.311	2623.56	2833.43	1967.28
ENSMUSG00000020120	Plek	2640.18	-3.23416	5.80355e-187	4.44426e-184	Down	456.345	533.757	508.869	5374.11	5225.94	3742.08
ENSMUSG00000040747	Cd53	1149.94	-3.437	1.5554e-186	1.14147e-183	Down	194.168	205.107	179.246	2355.83	2172.85	1792.46
ENSMUSG00000073411	H2-D1	29176.2	1.66769	7.29851e-183	5.14195e-180	Up	42373.4	48849.3	41917.6	13820.8	15761.4	12334.7
ENSMUSG00000073409	H2-Q6	3356.16	2.87651	4.64688e-182	3.1479e-179	Up	5461.23	6301.4	5950.12	838.565	951.899	633.719
ENSMUSG00000026822	Lcn2	50407.7	1.49621	4.33345e-176	2.82685e-173	Up	75777.5	75075.6	72539.1	27435.1	26407.8	25211.2
ENSMUSG00000078922	Tgtp1	832.905	5.84899	8.24262e-176	5.1849e-173	Up	1459.69	1786.77	1666.1	30.6827	34.1638	20.0276
ENSMUSG00000031004	Mki67	11333.7	-1.64131	3.01533e-174	1.83134e-171	Down	5465.84	5369.88	5642	17392.8	16841.8	17290.1
ENSMUSG00000001128	Cfp	1450.24	-3.5053	7.59468e-174	4.45884e-171	Down	206.788	307.066	196.266	2941.98	2793.84	2255.48
ENSMUSG00000022831	Hcls1	925.467	-3.71271	8.9156e-174	5.0655e-171	Down	124.469	156.072	106.664	1746.6	2170.89	1248.1
ENSMUSG00000057346	Apol9a	1698.88	2.71218	1.94704e-172	1.07166e-169	Up	2833.37	3242.64	2766.08	433.571	534.581	383.024
ENSMUSG00000049130	C5ar1	701.379	-4.45481	2.19784e-172	1.17304e-169	Down	53.4635	78.9457	51.3668	1170.75	1610.1	1243.65
ENSMUSG00000033174	Mgll	4279.77	2.22935	3.31263e-171	1.71604e-168	Up	7037.34	7182.54	6943.72	1700.74	1469.76	1344.55
ENSMUSG00000058715	Fcer1g	1561.08	-3.32969	1.78743e-170	8.99486e-168	Down	244.397	355.353	238.681	3137.74	3363.66	2026.63
ENSMUSG00000060519	Tor3a	6878.67	2.35095	4.29463e-169	2.10115e-166	Up	11046.2	12098.3	11328.5	2242.67	2725.3	1831.11
ENSMUSG00000026656	Fcgr2b	1189.49	-3.82946	1.76477e-167	8.40076e-165	Down	132.933	191.501	146.775	2354.04	2067.23	2244.48
ENSMUSG00000046879	Irgm1	14517.4	2.4218	4.06233e-167	1.88289e-164	Up	24607.1	24084.7	24614.2	4959.91	5214.61	3624.07
ENSMUSG00000062593	Gm49339	865.565	-3.60343	1.11912e-164	5.05411e-162	Down	132.803	138.053	120.652	1751.93	1652.27	1397.69
ENSMUSG00000015950	Ncf1	1049.73	-3.46352	1.37296e-163	6.04548e-161	Down	154.613	201.914	164.51	2050.51	2058.4	1668.45
ENSMUSG00000098557	Kctd12	3227.55	-2.60256	1.61065e-159	6.91914e-157	Down	955.336	838.311	907.785	6081.83	6047.15	4534.91
ENSMUSG00000027078	Ube2l6	4515.04	2.1665	7.95914e-156	3.33772e-153	Up	7297.33	7687.92	7159.1	1647.14	1894.48	1404.28
ENSMUSG00000026104	Stat1	15620.4	2.07429	5.69597e-155	2.33309e-152	Up	24755.5	24892.2	26065.8	6135.9	6706.86	5165.97
ENSMUSG00000033685	Ucp2	1020.62	-3.22454	7.26936e-155	2.90989e-152	Down	181.261	227.37	180.606	1913.83	1996	1624.66
ENSMUSG00000004609	Cd33	743.468	-3.89354	2.23512e-154	8.74825e-152	Down	102.291	93.7705	82.7441	1394.32	1562.99	1224.69
ENSMUSG00000018774	Cd68	1514.19	-2.68062	3.4662e-154	1.32718e-151	Down	381.142	458.798	375.623	2646.77	3045.31	2177.47
ENSMUSG00000029798	Herc6	4739.9	2.42804	3.39299e-152	1.27151e-149	Up	8104.53	7296.07	8589.63	1612.17	1557.59	1279.42
ENSMUSG00000000682	Cd52	1248.47	-3.31831	1.63616e-151	6.00369e-149	Down	199.431	285.402	195.399	2551.44	2514.87	1744.28
ENSMUSG00000030579	Tyrobp	1145.01	-3.49958	6.05561e-151	2.17668e-148	Down	188.291	235.464	140.109	2264.51	2082.99	1958.68
ENSMUSG00000030220	Arhgdib	1074.68	-3.43437	7.94799e-150	2.79976e-147	Down	198.259	187.925	140.595	2114.85	2536.35	1270.09
ENSMUSG00000040435	Ppp1r15a	2220.21	2.21981	1.06971e-148	3.69426e-146	Up	3440.96	3606.04	3928.23	733.09	822.356	790.59
ENSMUSG00000024737	Slc15a3	1080.25	-2.95366	6.23469e-148	2.11176e-145	Down	248.864	292.924	191.311	2046.34	2316.54	1385.5
ENSMUSG00000027737	Slc7a11	13055.6	1.809	2.92704e-145	9.72718e-143	Up	20113.9	18166.5	22762.2	6187.14	5440.69	5663.19
ENSMUSG00000112148	Lilrb4a	703.244	-3.91837	1.35924e-144	4.43339e-142	Down	89.1679	91.7108	75.7118	1572.51	1390.29	1000.07
ENSMUSG00000030717	Nupr1	1613.75	2.4748	5.37284e-144	1.72058e-141	Up	2616.76	3047.82	2544.35	505.659	549.508	418.432
ENSMUSG00000022587	Ly6e	6136.8	2.05191	3.96872e-138	1.24823e-135	Up	8964.05	10847.5	9860.62	2478.53	2649.62	2020.54
ENSMUSG00000079419	Ms4a6c	1128.16	-3.24095	1.39631e-137	4.3146e-135	Down	188.747	257.227	189.023	2196.16	2494.29	1443.51
ENSMUSG00000027322	Siglec1	1205.79	-3.47374	2.2579e-137	6.85663e-135	Down	154.054	265.578	186.224	2278.04	2225.03	2125.83
ENSMUSG00000024672	Ms4a7	897.17	-3.12713	7.87434e-137	2.35069e-134	Down	182.471	202.206	159.109	1604.15	1954.47	1280.6
ENSMUSG00000020143	Dock2	690.948	-3.84996	9.61332e-134	2.82199e-131	Down	75.0365	107.468	85.097	1342.03	1443.29	1092.77
ENSMUSG00000061232	H2-K1	35414.6	1.71491	2.74751e-132	7.93309e-130	Up	49825.1	59546.9	53515.5	17193.5	18119	14287.7
ENSMUSG00000024679	Ms4a6d	1257.78	-3.32356	3.10356e-130	8.81662e-128	Down	225.772	213.15	227.304	2497.7	2700.46	1682.3
ENSMUSG00000035352	Ccl12	567.182	-4.11159	1.44945e-128	4.05226e-126	Down	59.7397	72.9578	53.4182	1044.54	1095.84	1076.59
ENSMUSG00000050370	Ch25h	652.026	-4.08247	3.00615e-128	8.27303e-126	Down	58.6672	98.8187	63.3593	1221.44	1310.36	1159.5
ENSMUSG00000069874	Irgm2	4031.23	2.29694	2.74943e-127	7.45011e-125	Up	6551.33	6531.65	7004.67	1344.94	1600.83	1153.98
ENSMUSG00000038507	Parp12	5190.51	1.76002	1.47452e-126	3.93495e-124	Up	7987.36	8008.14	8053.3	2389.65	2561.5	2143.11
ENSMUSG00000027447	Cst3	52377.3	1.29624	2.92414e-126	7.68699e-124	Up	75918.7	81198.7	66474.4	30749	31833.3	28089.4
ENSMUSG00000052776	Oas1a	3806.49	2.27156	1.87349e-125	4.85262e-123	Up	6012.99	6744.46	6138.11	1415.93	1516.46	1011.02
ENSMUSG00000015312	Gadd45b	1260.34	2.80031	2.52707e-125	6.45062e-123	Up	2218.7	2202.82	2189.23	321.051	367.31	262.954
ENSMUSG00000015837	Sqstm1	18457.1	1.47997	1.32718e-124	3.33939e-122	Up	26448.4	28517.2	26539.4	9743.97	10804.3	8689.27
ENSMUSG00000025017	Pik3ap1	1411.3	-2.87938	3.88187e-123	9.62978e-121	Down	296.065	387.806	308.008	2635.13	3060.05	1780.72
ENSMUSG00000037321	Tap1	4440.41	1.74266	4.11838e-123	1.00746e-120	Up	6370.39	7431.95	6712.81	1931.2	2372.7	1823.39
ENSMUSG00000069792	Wfdc17	704.554	-4.20261	1.51412e-121	3.65318e-119	Down	55.4986	76.3568	84.125	1506.54	1327.88	1176.91
ENSMUSG00000024965	Fermt3	536.368	-3.89189	3.25105e-121	7.73793e-119	Down	65.3791	82.289	54.3548	1014.85	1178.57	822.764
ENSMUSG00000030144	Clec4d	549.438	-4.11866	2.53114e-118	5.94413e-116	Down	52.0942	63.8465	60.6608	1071.73	1181.9	866.392
ENSMUSG00000045551	Fpr1	510.933	-4.29998	3.81768e-118	8.84748e-116	Down	57.7562	51.2878	35.2987	1047.19	1218.16	655.902
ENSMUSG00000026395	Ptprc	849.514	-3.37245	2.0207e-115	4.62215e-113	Down	136.938	165.253	135.411	1801.78	1764	1093.7
ENSMUSG00000024308	Tapbp	7504.65	1.4673	1.89964e-113	4.28952e-111	Up	10356.2	11801.3	10923.4	3838.54	4425	3683.45
ENSMUSG00000018008	Cyth4	759.688	-3.70118	7.89504e-112	1.76019e-109	Down	81.3985	164.06	89.0195	1449.76	1583.86	1190.03
ENSMUSG00000021665	Hexb	3951.38	-1.63589	2.11817e-111	4.66341e-109	Down	1850.04	2045.98	1863.79	6158.56	6017.24	5772.71
ENSMUSG00000025492	Ifitm3	16221.3	1.34713	4.05426e-109	8.81575e-107	Up	23923.6	23983.2	21939.1	9407.06	10008.5	8066.23
ENSMUSG00000040033	Stat2	4818.8	1.6735	9.00703e-109	1.93465e-106	Up	6883.4	7632.26	7513.3	2344.75	2438.82	2100.28
ENSMUSG00000024300	Myo1f	660.798	-3.50276	1.62473e-108	3.44776e-106	Down	88.3037	130.833	101.081	1308	1315.1	1021.47
ENSMUSG00000046805	Mpeg1	5464.69	-1.84634	4.06829e-107	8.53033e-105	Down	2171.9	2547.94	2382.61	9373.64	8607.63	7704.42
ENSMUSG00000026536	Ifi211	1900.2	2.18077	4.69912e-107	9.73714e-105	Up	3047.25	3049.05	3248.21	685.238	762.256	609.21
ENSMUSG00000068246	Apol9b	1101.75	2.59087	1.19155e-104	2.44033e-102	Up	1797.55	2064.62	1804.59	319.622	378.543	245.599
ENSMUSG00000026288	Inpp5d	545.228	-3.4012	1.77027e-104	3.58388e-102	Down	91.9233	115.317	72.8298	920.541	1259.05	811.702
ENSMUSG00000030786	Itgam	3812.47	-4.05278	2.8845e-104	5.77327e-102	Down	381.093	543.512	376.612	7755.28	7115.76	6702.55
ENSMUSG00000027800	Tm4sf1	15800.1	1.43342	3.2558e-104	6.4432e-102	Up	22885.6	23666.9	22664.2	9356.46	7987.31	8240.45
ENSMUSG00000036103	Colec12	857.799	-2.99889	2.88999e-103	5.63326e-101	Down	168.433	227.673	175.583	1675.42	1480.02	1419.66
ENSMUSG00000063268	Parp10	2131.91	2.10274	2.9105e-103	5.63326e-101	Up	3205.09	3712.26	3452.91	781.218	967.065	672.898
ENSMUSG00000024338	Psmb8	3592.46	1.64492	7.34535e-102	1.40623e-99	Up	5526.04	5763.9	5038.41	1691.98	2016.33	1518.11
ENSMUSG00000027514	Zbp1	1348.96	2.58374	9.2272e-102	1.74751e-99	Up	2174.96	2497.78	2256.75	414.543	458.912	290.83
ENSMUSG00000060550	H2-Q7	2547.08	1.82587	1.28691e-100	2.41131e-98	Up	3631.3	4408.54	3883.16	1087.99	1301.51	969.953
ENSMUSG00000026177	Slc11a1	625.257	-3.52721	5.59159e-100	1.03668e-97	Down	69.6824	136.673	98.1958	1073.91	1426.19	946.885
ENSMUSG00000069516	Lyz2	33082.3	-4.64221	6.76577e-100	1.24131e-97	Down	2159.5	3273.68	2236.48	66151.1	61145.2	63528
ENSMUSG00000002699	Lcp2	523.083	-3.5358	1.03466e-99	1.87871e-97	Down	86.8258	84.5808	70.9338	996.446	1187.6	712.111
ENSMUSG00000029816	Gpnmb	4319.96	-1.99591	1.24761e-99	2.24227e-97	Down	1550.56	1995.06	1626.7	7790.13	6986.84	5970.44
ENSMUSG00000031639	Tlr3	4517.28	1.73788	1.75881e-99	3.12909e-97	Up	7208.51	6228.9	7444.63	2168.43	2120.15	1933.08
ENSMUSG00000020573	Pik3cg	510.229	-3.83653	4.59556e-99	8.09416e-97	Down	56.9771	85.2372	55.4455	1063.39	1127.37	672.954
ENSMUSG00000060802	B2m	53497.1	1.2034	7.69815e-97	1.34245e-94	Up	74764.9	76812.8	72272	34650.7	32960.4	29521.5
ENSMUSG00000040253	Gbp7	4167.82	1.99518	9.46006e-97	1.63353e-94	Up	6639.9	6542.26	6795.3	1926.69	1757.3	1345.45
ENSMUSG00000082292	Gm12250	501.485	4.08469	2.88398e-96	4.93161e-94	Up	924.884	930.721	985.613	65.3926	64.0488	38.2532
ENSMUSG00000040483	Xaf1	2395.51	2.31396	3.14407e-96	5.32467e-94	Up	4069.24	4031.54	3836.98	816.932	1019.59	598.754
ENSMUSG00000032802	Srxn1	5635.97	1.47529	1.6274e-95	2.72985e-93	Up	8273.39	8264.5	8342.99	2688.76	3133.78	3112.37
ENSMUSG00000020427	Igfbp3	86018.9	1.06859	2.85375e-93	4.7418e-91	Up	113345	112554	123794	55264.7	52746	58410.6
ENSMUSG00000025408	Ddit3	1404.49	2.21845	1.1394e-92	1.87553e-90	Up	2260.82	2365.89	2309.03	484.145	585.387	421.657
ENSMUSG00000051506	Wdfy4	334.774	-4.32575	3.76796e-92	6.14491e-90	Down	33.9851	38.2679	22.6848	789.81	619.982	503.913
ENSMUSG00000002111	Spi1	447.981	-3.67937	6.7953e-92	1.09803e-89	Down	62.2362	95.1183	40.4665	832.206	1037.42	620.44
ENSMUSG00000024397	Aif1	509.768	-3.3068	2.87952e-91	4.61064e-89	Down	92.3485	102.186	80.1593	989.139	1102.21	692.567
ENSMUSG00000033777	Tlr13	573.03	-3.24674	3.85667e-91	6.11959e-89	Down	111.211	132.525	84.2188	1188.44	1019.18	902.609
ENSMUSG00000023885	Thbs2	9138.69	1.29714	7.5458e-91	1.18664e-88	Up	12737.1	12838.2	13430	5548.56	5140.13	5138.06
ENSMUSG00000034116	Vav1	630.587	-3.19843	1.9271e-90	3.00372e-88	Down	107.759	138.065	117.666	1210.44	1360.63	848.968
ENSMUSG00000020053	Igf1	612.802	-3.70841	1.99536e-90	3.08282e-88	Down	82.1883	148.684	50.0272	1232.27	1304.59	859.052
ENSMUSG00000044583	Tlr7	511.181	-3.42882	4.88802e-90	7.48633e-88	Down	79.2277	93.7124	82.9597	1074.69	992.536	743.961
ENSMUSG00000030560	Ctsc	3678.71	-1.69856	3.48958e-89	5.29845e-87	Down	1644.26	1901.91	1632.66	6216.59	5501.99	5174.84
ENSMUSG00000074896	Ifit3	27800.7	4.02495	1.59549e-87	2.40183e-85	Up	51853.9	52600	52483.9	3447.09	4166.8	2252.73
ENSMUSG00000035692	Isg15	10559.2	3.17583	1.72626e-87	2.57666e-85	Up	18853.6	20636.7	17484.9	2224.16	2618.81	1536.96
ENSMUSG00000039236	Isg20	419.555	3.47032	1.46389e-86	2.16667e-84	Up	711.533	878.841	721.333	67.1584	74.476	63.9905
ENSMUSG00000026390	Marco	1246.58	-6.9425	1.57261e-86	2.3082e-84	Down	16.031	24.6605	16.0673	2965.3	3077.89	1379.51
ENSMUSG00000048865	Arhgap30	407.115	-3.68166	1.9249e-86	2.80192e-84	Down	55.1542	66.5081	50.7101	783.291	910.453	576.571
ENSMUSG00000028459	Cd72	766.009	-2.65015	4.68044e-85	6.7571e-83	Down	199.443	313.579	132.193	1359.75	1660.03	931.057
ENSMUSG00000041548	Hspb8	7039.98	1.25268	4.84614e-85	6.93943e-83	Up	9936.98	9838.55	9993.16	3946.55	4285.33	4239.31
ENSMUSG00000022372	Sla	432.279	-3.67705	5.75774e-85	8.17832e-83	Down	52.6665	78.9879	52.89	861.657	978.749	568.725
ENSMUSG00000021322	Aoah	482.579	-3.15509	8.79063e-85	1.23863e-82	Down	104.56	105.535	76.9396	920.797	1033.51	654.128
ENSMUSG00000063234	Gpr84	355.475	-4.28322	2.26504e-84	3.1662e-82	Down	39.7359	36.2692	26.2531	630.805	795.276	604.511
ENSMUSG00000047735	Samd9l	4035.47	1.82531	4.57802e-84	6.34903e-82	Up	6349.29	5794.52	6755.97	1955.11	1842.01	1515.95
ENSMUSG00000018340	Anxa6	12312.2	1.15041	7.27249e-84	1.00071e-81	Up	17388.9	16922.2	16664.8	7456.06	7892.58	7548.88
ENSMUSG00000025498	Irf7	12235.6	3.78854	1.58103e-83	2.15866e-81	Up	21713.7	24490.2	22211.5	1660.73	2123.08	1214.67
ENSMUSG00000040296	Ddx58	7679.14	1.69123	8.70777e-83	1.17977e-80	Up	11589	11043.3	12573.1	3931.69	3833.13	3104.56
ENSMUSG00000028214	Gem	1083.59	2.02129	2.87557e-82	3.86621e-80	Up	1711.68	1725.57	1786.16	416.778	422.325	439.023
ENSMUSG00000038147	Cd84	731.002	-2.91454	7.88187e-82	1.05169e-79	Down	144.943	230.751	144.449	1361.45	1329.01	1175.42
ENSMUSG00000052085	Dock8	453.901	-3.20041	9.51764e-82	1.26041e-79	Down	88.8863	92.1022	82.3248	788.521	924.09	747.481
ENSMUSG00000004730	Adgre1	6021.82	-3.98983	2.30744e-81	3.0329e-79	Down	622.814	799.151	643.871	12443.5	13777.6	7844.05
ENSMUSG00000024339	Tap2	2772.81	1.48897	6.80958e-81	8.88423e-79	Up	3994.92	4210.63	4070.35	1366.64	1586.11	1408.19
ENSMUSG00000021996	Esd	8685.4	1.20079	7.92098e-81	1.02582e-78	Up	12661.7	11774.1	11918.6	5156.54	5216.78	5384.68
ENSMUSG00000021876	Rnase4	632.724	-2.77287	3.74379e-80	4.81309e-78	Down	157.235	177.123	146.875	1236.32	1016.98	1061.81
ENSMUSG00000089929	Bcl2a1b	657.137	-3.39158	8.2808e-78	1.05588e-75	Down	83.7279	131.423	121.21	1331.51	1393	881.953
ENSMUSG00000036986	Pml	4283.08	1.29166	8.33291e-78	1.05588e-75	Up	5719.66	6578.22	5972.75	2434.72	2630	2363.14
ENSMUSG00000035493	Tgfbi	717.049	-2.41078	9.87212e-78	1.24198e-75	Down	207.117	251.509	219.284	1191.4	1251.64	1181.35
ENSMUSG00000105987	AI506816	7818.56	-1.26043	6.878e-77	8.59165e-75	Down	4257.65	4815.13	4711.94	11095.3	10605.1	11426.2
ENSMUSG00000020914	Top2a	13883.9	-1.10208	1.21363e-76	1.50533e-74	Down	9065.39	8917.41	8430.36	19440.9	18307.5	19141.9
ENSMUSG00000041736	Tspo	2844.1	1.4201	1.81219e-76	2.23203e-74	Up	3997.27	4464.72	3978.57	1565.78	1630.2	1428.09
ENSMUSG00000056144	Trim34a	1430.52	1.99282	1.29602e-75	1.58519e-73	Up	2270.59	2280.92	2307.43	598.144	645.312	480.727
ENSMUSG00000058975	Kcnc1	6058.86	-1.33368	2.21461e-75	2.69006e-73	Down	3198.33	3705.89	3388.29	8263.65	8421.73	9375.29
ENSMUSG00000054072	Iigp1	7081.66	3.85348	2.88784e-75	3.4838e-73	Up	12908.7	12541.1	14307.1	1032.99	975.269	724.902
ENSMUSG00000038539	Atf5	4146.47	1.26687	4.04234e-75	4.84338e-73	Up	5570.93	6395.65	5628.63	2384.35	2639.83	2259.44
ENSMUSG00000010358	Ifi35	1938.05	1.79763	6.98668e-75	8.31462e-73	Up	2952.74	3254.21	2813.66	855.952	1055.3	696.418
ENSMUSG00000031659	Adcy7	420.822	-3.2065	1.40977e-74	1.66646e-72	Down	78.3751	90.9053	73.7373	839.492	827.455	614.969
ENSMUSG00000031778	Cx3cl1	1959.28	1.63998	2.51158e-74	2.9491e-72	Up	2938.41	2970.53	2997.47	911.59	1048.48	889.167
ENSMUSG00000112023	Lilr4b	563.668	-3.43214	7.90266e-74	9.21785e-72	Down	73.432	97.7059	111.807	1196.71	1051.93	850.431
ENSMUSG00000033880	Lgals3bp	12933.2	1.40076	2.03123e-73	2.35369e-71	Up	17841.9	19657.2	18750.8	7380.64	8037.95	5930.46
ENSMUSG00000024590	Lmnb1	5096.9	-1.36304	1.5812e-72	1.82024e-70	Down	2871.8	2908.97	2718.61	6931.54	7156.06	7994.44
ENSMUSG00000039770	Ypel5	2282.76	1.43446	6.241e-72	7.13784e-70	Up	3425.69	3192.1	3392.78	1281.22	1182.09	1222.68
ENSMUSG00000026605	Cenpf	3962.08	-1.35565	1.69186e-71	1.9225e-69	Down	2242.9	2032.9	2383.74	6008.34	5559.86	5544.72
ENSMUSG00000036181	H1f2	4510.58	1.21361	1.90765e-71	2.15381e-69	Up	6125.06	6611.47	6189.87	2647.41	2921.65	2568.05
ENSMUSG00000052889	Prkcb	1002.22	-2.37939	7.86001e-71	8.81773e-69	Down	273.474	361.243	326.251	1872.56	1766.91	1412.88
ENSMUSG00000022906	Parp9	5128.6	1.53915	3.50497e-70	3.90716e-68	Up	7625.9	7624.35	7623.25	2651.62	3063.25	2183.19
ENSMUSG00000025780	Itih5	1758.71	-1.76141	4.63382e-70	5.13304e-68	Down	776.061	810.062	789.748	2255.62	2968.86	2951.89
ENSMUSG00000027715	Ccna2	4809.84	-1.24846	4.80397e-70	5.28827e-68	Down	2816.24	2906.6	2799.11	6990.39	6400.19	6946.48
ENSMUSG00000023349	Clec4n	305.051	-5.00749	4.89019e-70	5.34974e-68	Down	14.9798	34.4503	9.04213	595.136	599.87	576.829
ENSMUSG00000064373	Selenop	2524.2	-1.47657	9.295e-70	1.01057e-67	Down	1352	1283.68	1343.61	4126.79	3595.01	3444.09
ENSMUSG00000000386	Mx1	1505.63	4.22732	1.73056e-69	1.86996e-67	Up	2630.52	2885.13	3061.58	190.209	119.706	146.622
ENSMUSG00000022150	Dab2	2064.66	-1.53679	1.95128e-69	2.09561e-67	Down	952.156	1078.65	1136.48	3022.2	3073.05	3125.42
ENSMUSG00000092021	Gbp11	269.98	5.04826	2.09779e-69	2.23929e-67	Up	518.768	516.41	537.85	19.7961	16.563	10.4917
ENSMUSG00000005413	Hmox1	13766.4	1.04799	4.55585e-69	4.83387e-67	Up	18183	19335.3	18192.2	9247.14	9291.16	8349.9
ENSMUSG00000003849	Nqo1	807.248	2.08821	6.06161e-69	6.393e-67	Up	1347.06	1275.77	1304.41	324.862	289.473	301.905
ENSMUSG00000056888	Glipr1	418.498	-3.67434	1.31229e-68	1.37579e-66	Down	53.0742	64.3003	55.0182	892.085	982.243	464.269
ENSMUSG00000058818	Pirb	505.503	-3.56696	1.50966e-68	1.57335e-66	Down	57.9036	80.3055	93.0195	1050.28	1027.88	723.635
ENSMUSG00000052336	Cx3cr1	1777.39	-3.95422	1.85055e-68	1.91728e-66	Down	181.452	304.741	170.299	3266.21	3505.01	3236.64
ENSMUSG00000068245	Phf11d	2786.22	3.55919	2.87962e-68	2.96601e-66	Up	5074	5009.67	5329.38	485.429	485.505	333.319
ENSMUSG00000060063	Alox5ap	264.795	-3.95062	3.61328e-68	3.70004e-66	Down	28.3724	37.2678	29.2087	506.186	572.771	414.965
ENSMUSG00000025877	Hk3	432.258	-3.56382	4.48235e-68	4.56345e-66	Down	45.1043	85.1803	70.7168	840.837	919.331	632.381
ENSMUSG00000029605	Oas1b	706.675	2.50217	4.97155e-68	5.03241e-66	Up	1124.91	1251.15	1229.59	232.219	232.595	169.576
ENSMUSG00000052397	Ezr	15601.9	1.27363	1.09068e-67	1.09772e-65	Up	22261.8	21581.8	22375.9	8030.83	10202.3	9159.05
ENSMUSG00000026712	Mrc1	252.426	-4.71688	1.1093e-67	1.11011e-65	Down	18.9418	17.4569	18.0656	537.445	401.24	521.407
ENSMUSG00000034394	Lif	549.463	2.60829	2.622e-67	2.60911e-65	Up	898.445	993.554	943.587	171.005	141.894	148.296
ENSMUSG00000049502	Dtx3l	3951.51	1.59805	3.51578e-67	3.47884e-65	Up	5708.9	5898.02	6216.5	2117.8	2113.87	1653.96
ENSMUSG00000074874	Ctla2b	330.27	-3.61909	4.62031e-67	4.54623e-65	Down	35.7369	59.6362	54.0486	582.288	628.404	621.504
ENSMUSG00000078349	AW011738	809.38	2.16558	5.75077e-67	5.62713e-65	Up	1330.47	1359.7	1283.89	312.953	321.724	247.547
ENSMUSG00000026701	Prdx6	34147	0.977402	6.60125e-67	6.42363e-65	Up	45796.9	45458.8	44723.7	22109	22876.2	23917.1
ENSMUSG00000033737	Fndc3c1	1267.33	-1.75339	6.77694e-67	6.55837e-65	Down	598.763	550.386	576.633	2168.02	1711.91	1998.29
ENSMUSG00000053063	Clec12a	467.069	-3.35466	2.01686e-66	1.94115e-64	Down	70.2809	90.0433	80.1919	1029.87	951.9	580.127
ENSMUSG00000079523	Tmsb10	3506.93	-1.24016	4.29365e-66	4.11001e-64	Down	2079.73	2187.29	1977.93	4747.78	5176.3	4872.57
ENSMUSG00000019961	Tmpo	6072.96	-1.13609	4.97608e-66	4.73749e-64	Down	3720.45	3801.77	3824.55	8724.96	7966.47	8399.54
ENSMUSG00000031825	Crispld2	6934.36	1.22668	4.44922e-65	4.21313e-63	Up	9103.12	9886.68	10213.8	4348.62	3872.85	4181.08
ENSMUSG00000003283	Hck	335.511	-3.5524	4.67291e-65	4.40128e-63	Down	59.6266	51.2715	40.7419	672.236	787.39	401.798
ENSMUSG00000028581	Laptm5	2791.68	-3.56967	2.29484e-64	2.14995e-62	Down	345.124	644.446	337.328	5241.67	5904.62	4276.87
ENSMUSG00000021457	Syk	996.628	-2.45876	6.411e-64	5.97444e-62	Down	282.449	314.521	288.389	1809.66	2155.63	1129.12
ENSMUSG00000018927	Ccl6	260.233	-4.61992	6.83588e-64	6.33686e-62	Down	20.67	18.3438	19.5222	668.728	346.91	487.222
ENSMUSG00000028693	Nasp	3896.53	-1.1746	1.38763e-63	1.27959e-61	Down	2499.11	2349.63	2308.13	5680.01	5162.58	5379.71
ENSMUSG00000008348	Ubc	13403.3	1.06996	2.09271e-63	1.91973e-61	Up	18460.4	19083	16990	8040.18	9207.77	8638.59
ENSMUSG00000096727	Psmb9	1095.81	1.77846	2.40843e-63	2.19791e-61	Up	1638.62	1825.32	1638.42	510.516	509.829	452.178
ENSMUSG00000035373	Ccl7	2197.58	1.45069	2.48458e-63	2.25572e-61	Up	3204.63	3170.44	3289.79	1230.41	1208.41	1081.79
ENSMUSG00000029380	Cxcl1	1520.08	1.64662	3.10327e-63	2.80297e-61	Up	2362.29	2262.1	2295.01	722.171	806.996	671.894
ENSMUSG00000030966	Trim21	1388.71	1.81526	4.26693e-63	3.83436e-61	Up	2219.37	2133.05	2136.09	630.289	700.771	512.701
ENSMUSG00000020099	Unc5b	1385.16	1.61734	4.65473e-63	4.16161e-61	Up	1994.17	2068.45	2215.8	653.866	703.813	674.845
ENSMUSG00000001123	Lgals9	2916.36	1.60942	7.52653e-63	6.69519e-61	Up	4185.94	4676.32	4318.19	1514.3	1674.6	1128.79
ENSMUSG00000041431	Ccnb1	4948.56	-1.12042	2.07044e-62	1.8325e-60	Down	3190.71	3244.97	2901.15	7047.74	6764.28	6542.48
ENSMUSG00000021423	Ly86	568.151	-2.93782	2.13382e-62	1.87915e-60	Down	103.826	184.554	108.703	1133.02	1038.66	840.142
ENSMUSG00000006930	Hap1	2180.25	1.41248	2.50316e-62	2.19344e-60	Up	3082.02	3258.78	3177.01	1146.43	1306.46	1110.78
ENSMUSG00000029070	Mxra8	8932.25	1.01872	4.28002e-62	3.73188e-60	Up	11258.1	12272.4	12374.3	5340.69	6315.52	6032.58
ENSMUSG00000071713	Csf2rb	326.335	-3.57906	7.40206e-62	6.42229e-60	Down	37.2737	65.914	48.6146	573.94	576.518	655.747
ENSMUSG00000027533	Fabp5	4809.82	-1.31111	2.3514e-61	2.03016e-59	Down	3056.78	2960.36	2277.8	7442.44	6603.71	6517.84
ENSMUSG00000027580	Helz2	2462.11	1.67231	6.72775e-61	5.78029e-59	Up	3344.57	4051.11	3856.84	1227.66	1326.06	966.403
ENSMUSG00000012519	Mlkl	801.184	2.09601	4.62881e-60	3.95763e-58	Up	1280.7	1276.26	1343.1	306.495	336.898	263.65
ENSMUSG00000062488	Ifit3b	9326.76	4.16302	2.90192e-59	2.46915e-57	Up	17512.6	17637.8	17813.8	1017.81	1306.66	671.979
ENSMUSG00000021998	Lcp1	2588.52	-3.69945	4.41042e-59	3.73465e-57	Down	364.135	329.35	386.31	5130.71	5551	3769.63
ENSMUSG00000033192	Lpcat2	604.505	-2.26449	6.74946e-59	5.68795e-57	Down	198.193	242.946	177.475	1095.83	1106.65	805.936
ENSMUSG00000030148	Clec4a2	293.86	-3.91859	1.48627e-58	1.24656e-56	Down	33.574	39.0367	31.5308	697.401	632.427	329.188
ENSMUSG00000010095	Slc3a2	9666.71	0.966185	1.50875e-58	1.25941e-56	Up	12503.6	12863.3	13040.1	6315.63	6812.3	6465.29
ENSMUSG00000003541	Ier3	4632.87	1.1037	2.93456e-58	2.43804e-56	Up	6340.52	6258.15	6391.65	3080.26	2774.2	2952.45
ENSMUSG00000022148	Fyb	1181.24	-2.04957	3.7122e-58	3.06963e-56	Down	451.475	447.994	446.722	2140.09	2183.72	1417.43
ENSMUSG00000002020	Ltbp2	1168.65	-1.99149	4.16372e-58	3.42689e-56	Down	406.127	423.951	537.946	1268.75	1934.36	2440.79
ENSMUSG00000041220	Elovl6	3081.78	-1.17738	4.60528e-58	3.77269e-56	Down	1876.15	1808.28	1963.83	4300.74	4025.15	4516.56
ENSMUSG00000030474	Siglece	255.812	-4.35729	5.20592e-58	4.245e-56	Down	37.6812	21.7148	12.2262	550.652	582.82	329.778
ENSMUSG00000042726	Trafd1	2745	1.35503	7.34914e-58	5.965e-56	Up	4009.17	3971.37	3862.59	1540.24	1730.02	1356.59
ENSMUSG00000040204	Pclaf	4071.07	-1.21985	1.07271e-57	8.66681e-56	Down	2589.02	2346.89	2359.09	6012.12	5019.58	6099.74
ENSMUSG00000041329	Atp1b2	7914.74	0.964751	1.19667e-57	9.62418e-56	Up	10167.9	10572.8	10700.1	5191.93	5321.76	5533.83
ENSMUSG00000031897	Psmb10	1833.06	1.39833	1.2103e-57	9.68954e-56	Up	2643.03	2892.99	2444.5	957.586	1154.61	905.666
ENSMUSG00000061607	Mdc1	3340.95	-1.14008	1.69395e-57	1.35003e-55	Down	1965.14	2001.09	2269.82	4379.8	4420.65	5009.18
ENSMUSG00000026193	Fn1	8703.09	-1.15834	2.83878e-57	2.25223e-55	Down	4940.38	5301.56	5767.16	10879.9	10681.9	14647.6
ENSMUSG00000041515	Irf8	380.345	-2.77496	3.68786e-57	2.91275e-55	Down	86.0219	114.848	87.6803	648.489	726.702	618.331
ENSMUSG00000040552	C3ar1	2573	-3.40079	6.88265e-57	5.41179e-55	Down	379.764	507.588	411.138	5401.76	5250.51	3487.22
ENSMUSG00000035004	Igsf6	273.925	-4.03037	9.68228e-57	7.57929e-55	Down	26.2013	32.513	31.6887	585.088	618.792	349.267
ENSMUSG00000070427	Il18bp	450.874	2.47156	2.20795e-56	1.72074e-54	Up	811.348	776.28	709.285	141.541	128.905	137.884
ENSMUSG00000004099	Dnmt1	6112.03	-0.996123	2.34962e-56	1.82308e-54	Down	3929.59	4178.73	4103.62	7765.86	8322.15	8372.22
ENSMUSG00000066551	Hmgb1	15179.4	-0.918836	5.26574e-56	4.06778e-54	Down	11039.8	10211.8	10202.2	20146.1	19173.3	20303
ENSMUSG00000029778	Adcyap1r1	1594.04	-1.58936	6.95468e-56	5.34903e-54	Down	719.617	911.604	751.43	2471.06	2390.1	2320.4
ENSMUSG00000025855	Prkar1b	3395.05	1.33687	1.42025e-55	1.0876e-53	Up	5032.3	4692.83	4880.09	1716.67	2089.92	1958.5
ENSMUSG00000000275	Trim25	4869.65	1.12753	1.43874e-55	1.09699e-53	Up	6338.24	6956.64	6769.69	3075.83	3258.16	2819.36
ENSMUSG00000066861	Oas1g	662.439	2.37776	2.38146e-55	1.80796e-53	Up	1021.27	1263.5	1041.09	211.488	289.594	147.698
ENSMUSG00000022564	Grina	8646.05	0.954938	2.522e-55	1.90644e-53	Up	10767	12469.9	11041.1	5715.96	6163.44	5718.85
ENSMUSG00000049988	Lrrc25	277.383	-3.73863	3.28548e-55	2.47295e-53	Down	29.3871	54.2486	32.1315	582.602	564.99	400.941
ENSMUSG00000015568	Lpl	1542.39	-1.41384	2.73266e-54	2.0481e-52	Down	841.192	899.124	771.094	2174.63	2470.85	2097.43
ENSMUSG00000040997	Abhd4	11454.4	0.893094	5.89868e-54	4.40226e-52	Up	14665.5	15183.6	14853	7742.62	8303.22	7978.51
ENSMUSG00000040339	Fam102b	1000.61	-1.76166	1.78137e-53	1.32385e-51	Down	422.807	426.957	508.512	1657.91	1367.89	1619.58
ENSMUSG00000029373	Pf4	228.748	-4.48771	3.19128e-53	2.36168e-51	Down	17.8164	22.3782	17.0659	497.689	317.498	500.042
ENSMUSG00000038776	Ephx1	13066.9	0.955398	4.61232e-53	3.39903e-51	Up	17314.4	17082.6	17369.8	8225.8	8974.28	9434.52
ENSMUSG00000024232	Bambi	904.704	1.71569	6.29547e-53	4.62009e-51	Up	1331.13	1426.45	1411.86	409.63	441.319	407.831
ENSMUSG00000078921	Tgtp2	2360.57	5.90655	8.70318e-53	6.36055e-51	Up	4522.48	4862.65	4538.06	81.8337	116.164	42.242
ENSMUSG00000038252	Ncapd2	5573.62	-0.983926	9.41866e-53	6.85499e-51	Down	3488.83	3961.42	3765.49	7086.04	7779.2	7360.74
ENSMUSG00000024924	Vldlr	2516.59	1.19627	1.28357e-52	9.30351e-51	Up	3482.87	3585.82	3461.6	1536.03	1488.66	1544.56
ENSMUSG00000055541	Lair1	282.643	-3.13847	2.17626e-52	1.57092e-50	Down	57.1839	64.1911	46.703	497.063	633.125	397.593
ENSMUSG00000018362	Kpna2	8515.54	-1.00193	2.51773e-52	1.80999e-50	Down	6014.67	5610.21	5354.05	11404.6	10987.8	11721.8
ENSMUSG00000021190	Lgmn	5555.84	-1.10771	4.40851e-52	3.15638e-50	Down	3300.78	3745.01	3469.82	8000.07	7845.56	6973.84
ENSMUSG00000017830	Dhx58	1054.4	1.96354	5.42013e-52	3.86497e-50	Up	1583.04	1819.75	1629.11	488.437	488.021	318.037
ENSMUSG00000040528	Milr1	325.145	-3.72741	9.5629e-52	6.79159e-50	Down	46.3417	36.822	43.9678	729.42	751.868	342.448
ENSMUSG00000073418	C4b	2308.32	1.20887	1.75849e-51	1.24387e-49	Up	3044.56	3458.03	3184.68	1363.23	1469.14	1330.3
ENSMUSG00000034855	Cxcl10	8594.42	4.03594	1.91536e-51	1.34941e-49	Up	16731.9	16036.9	15878.7	941.858	1287.31	689.924
ENSMUSG00000016349	Eef1a2	688.98	1.90296	2.68714e-51	1.8856e-49	Up	1075.08	1076.7	1116.33	274.242	280.396	311.134
ENSMUSG00000038943	Prc1	5041.49	-1.00043	3.59302e-51	2.51127e-49	Down	3411.41	3380.16	3248	6830.2	6556.15	6822.99
ENSMUSG00000001228	Uhrf1	5674.34	-1.05424	4.13629e-51	2.87955e-49	Down	3721.11	3801.36	3498.44	7274.45	7749.62	8001.05
ENSMUSG00000058258	Idi1	7600.62	-0.908885	4.5972e-51	3.18782e-49	Down	5537.86	4684.6	5586.15	10400.5	8931.18	10463.4
ENSMUSG00000049734	Trex1	942.061	1.75748	4.94827e-51	3.4178e-49	Up	1421.29	1592.97	1349.5	443.515	499.786	345.3
ENSMUSG00000071547	Nt5dc2	2404.78	-1.22526	8.18518e-51	5.63147e-49	Down	1403.89	1536.68	1367.43	3158.8	3494.53	3467.39
ENSMUSG00000079362	Gm43302	1720.31	5.57707	1.29661e-50	8.88606e-49	Up	3320.22	3658.13	3127.91	38.591	92.1871	84.8216
ENSMUSG00000029915	Clec5a	244.527	-3.89053	3.35804e-50	2.29245e-48	Down	22.3363	49.156	24.5103	460.992	510.203	399.968
ENSMUSG00000075602	Ly6a	205.682	5.80654	4.20939e-50	2.86255e-48	Up	378.597	450.249	384.566	4.69052	6.01449	9.97288
ENSMUSG00000051726	Kcnf1	4911.81	1.20066	4.51805e-50	3.06063e-48	Up	6766.63	6688.51	7094.54	2940.7	3305.59	2674.89
ENSMUSG00000029570	Lfng	1616.04	-1.39558	7.76976e-50	5.24325e-48	Down	898.075	881.885	870.29	2168.52	2541.85	2335.63
ENSMUSG00000041219	Arhgap11a	3196.59	-1.07569	9.6007e-50	6.45409e-48	Down	2036.86	2016.69	2093.74	4220.75	4280.25	4531.24
ENSMUSG00000020932	Gfap	24399.9	0.861294	1.09623e-49	7.34141e-48	Up	32167	31661.1	30696.3	16536.5	17745	17593.3
ENSMUSG00000078771	Evi2a	252.486	-3.47405	1.36245e-49	9.08968e-48	Down	34.7094	48.8108	38.8105	529.481	495.189	367.918
ENSMUSG00000018102	H2bc4	3623.78	1.14185	1.96413e-49	1.30544e-47	Up	5114.35	5477.31	4415.36	2180.24	2344.97	2210.43
ENSMUSG00000012428	Steap4	18802.4	0.957202	2.62466e-49	1.7379e-47	Up	25373.8	23614.8	25551.9	12656.1	13464.8	12153.2
ENSMUSG00000093930	Hmgcs1	21727	-0.865491	3.65339e-49	2.41001e-47	Down	16328.3	14064.3	15649	27922.3	26444.3	29954
ENSMUSG00000051855	Mest	8766.81	-0.976154	9.15064e-49	6.01382e-47	Down	5815.7	6106.95	5748.76	11142	11333	12454.4
ENSMUSG00000023015	Racgap1	4571.25	-0.99005	1.27305e-48	8.33541e-47	Down	2975.03	3117.54	3060.4	5700.11	6347.65	6226.79
ENSMUSG00000004707	Ly9	296.376	-3.58514	4.24895e-48	2.77173e-46	Down	38.804	50.5773	35.7302	643.987	748.835	260.323
ENSMUSG00000037428	Vgf	335.989	2.71353	5.93458e-48	3.85704e-46	Up	522.823	633.221	594.228	70.8086	112.661	82.1951
ENSMUSG00000041827	Oasl1	1636.73	3.70163	8.40474e-48	5.44238e-46	Up	2755.12	3417.69	2941.62	252.579	299.826	153.522
ENSMUSG00000009291	Pttg1ip	4912.24	0.972072	8.55577e-48	5.51988e-46	Up	6374.94	6504.55	6666.53	3179.39	3214.62	3533.39
ENSMUSG00000040026	Saa3	6429.08	-1.25432	9.34878e-48	6.00949e-46	Down	3542.25	4133.17	3595.48	10153.5	9928.78	7221.37
ENSMUSG00000025647	Shisa5	6617.89	1.04124	9.49538e-48	6.08153e-46	Up	8464.05	9625.38	8652.38	4516.38	4671.13	3777.99
ENSMUSG00000061878	Sphk1	434.639	2.24538	1.41531e-47	9.03181e-46	Up	693.835	733.155	731.847	144.542	151.434	153.019
ENSMUSG00000026628	Atf3	1230.36	1.53406	1.83208e-47	1.16492e-45	Up	1877.95	1866.94	1747.19	603.055	725.816	561.189
ENSMUSG00000093938	Evi2b	215.805	-3.65249	1.89948e-47	1.20344e-45	Down	28.0002	36.2676	28.0649	434.688	473.747	294.061
ENSMUSG00000090231	Cfb	643.484	2.01996	2.41214e-47	1.52276e-45	Up	948.277	1096.1	1056.49	248.93	298.235	212.878
ENSMUSG00000026365	Cfh	318.683	-2.72661	2.57347e-47	1.61881e-45	Down	75.332	84.9843	87.3878	572.657	548.27	543.466
ENSMUSG00000020184	Mdm2	4883.62	1.04065	3.89821e-47	2.44339e-45	Up	6438.52	6522.28	6782.09	3272.69	3307.9	2978.23
ENSMUSG00000032515	Csrnp1	664.423	2.07786	4.46871e-47	2.79104e-45	Up	879.792	1236.2	1119.89	261.107	261.654	227.891
ENSMUSG00000030978	Rrm1	8791.93	-0.916454	4.5202e-47	2.81323e-45	Down	6235.63	6059.67	5923.39	11299.8	11191.8	12041.3
ENSMUSG00000078945	Naip2	348.137	-2.54725	5.2417e-47	3.25078e-45	Down	101.982	106.966	91.2341	648.113	630.947	509.58
ENSMUSG00000063388	BC023105	208.041	3.5398	7.92935e-47	4.90034e-45	Up	387.034	354.041	409.974	33.6906	30.9848	32.5241
ENSMUSG00000025790	Slco3a1	2753.43	1.13991	8.51857e-47	5.24607e-45	Up	3583.16	3791.07	4012.26	1731.81	1720.18	1682.11
ENSMUSG00000061132	Blnk	298.23	-3.16491	8.55297e-47	5.2489e-45	Down	49.3679	69.5544	51.2572	541.409	751.844	325.948
ENSMUSG00000098112	Bin2	196.164	-3.7561	1.21707e-46	7.44314e-45	Down	22.9383	34.1954	22.9884	361.239	415.211	320.411
ENSMUSG00000099974	Bcl2a1d	268.797	-3.03502	1.75222e-46	1.06788e-44	Down	53.1384	66.3319	50.6584	493.982	594.723	353.948
ENSMUSG00000012443	Kif11	3463.32	-1.11058	2.49661e-46	1.5163e-44	Down	2224.77	2195	2123.43	5168.51	4298.26	4769.97
ENSMUSG00000032555	Topbp1	4172.24	-0.967474	2.75933e-46	1.6701e-44	Down	2783.67	2834.02	2828.57	5479.78	5494.51	5612.87
ENSMUSG00000025154	Arhgap19	1303.72	-1.44262	5.26268e-46	3.17437e-44	Down	704.61	697.675	686.81	1838.1	1798.84	2096.27
ENSMUSG00000021624	Cd180	516.937	-2.27319	5.3688e-46	3.22733e-44	Down	156.034	192.032	175.518	949.502	930.747	697.785
ENSMUSG00000032332	Col12a1	2202.02	-1.21646	7.70529e-46	4.6161e-44	Down	1237.16	1344.16	1363.17	2655.44	3155.88	3456.34
ENSMUSG00000021822	Plau	368.593	-2.41819	7.89362e-46	4.71289e-44	Down	102.107	121.294	120.421	551.387	631.305	685.041
ENSMUSG00000026204	Ptprn	1176.34	1.59039	9.44663e-46	5.62106e-44	Up	1707.32	1716.55	1884.57	628.736	597.999	522.873
ENSMUSG00000006373	Pgrmc1	4696.87	0.969016	1.0791e-45	6.3994e-44	Up	6656.81	5904.11	6127.19	3206.19	3123.83	3163.07
ENSMUSG00000028832	Stmn1	7609.95	-0.918345	1.40586e-45	8.30919e-44	Down	5385.18	5269.59	5092.87	9560.82	10109	10242.2
ENSMUSG00000028517	Plpp3	17110.8	0.798176	2.07262e-45	1.2209e-43	Up	20593.7	22447	22241.4	12247.4	12557.8	12577.5
ENSMUSG00000014905	Dnajb9	1799.57	1.27243	2.91158e-45	1.70939e-43	Up	2589.01	2478.35	2579.6	1162.12	978.098	1010.26
ENSMUSG00000046245	Pilra	211.053	-4.56381	3.19832e-45	1.8715e-43	Down	30.3452	14.412	9.74045	386.977	456.981	367.865
ENSMUSG00000018899	Irf1	1766.35	1.32201	3.46995e-45	2.02371e-43	Up	2518.75	2515.21	2544.63	1021.83	1098.26	899.442
ENSMUSG00000038774	Ascc3	3412.03	1.25573	7.16907e-45	4.16729e-43	Up	4773.02	4821.51	4825.97	2198.92	2177.46	1675.32
ENSMUSG00000032089	Il10ra	248.421	-3.20492	1.01132e-44	5.85935e-43	Down	38.7875	66.1179	39.7557	477.061	525.939	342.862
ENSMUSG00000036896	C1qc	3763.15	-3.23036	1.92086e-44	1.10925e-42	Down	599.536	967.185	605.266	7500.99	6891.77	6014.14
ENSMUSG00000037894	H2az1	12372.9	-0.981575	2.05343e-44	1.18193e-42	Down	9218.36	8295.11	7407.13	16828	15714.2	16774.8
ENSMUSG00000032596	Uba7	987.774	1.78419	2.60881e-44	1.49671e-42	Up	1355.1	1712.03	1525.97	452.064	539.016	342.471
ENSMUSG00000020101	Vsir	693.45	-2.12265	3.067e-44	1.75387e-42	Down	202.739	302.456	269.193	1222.91	1159.13	1004.27
ENSMUSG00000020707	Rnf135	707.486	1.8353	3.52123e-44	2.0071e-42	Up	1067.46	1116.1	1138.43	332.351	321.511	269.073
ENSMUSG00000022216	Psme1	3788.97	1.04762	3.83206e-44	2.17723e-42	Up	5404.67	5076.92	4856.46	2421.93	2670.42	2303.45
ENSMUSG00000020399	Havcr2	274.745	-2.88854	4.00713e-44	2.26938e-42	Down	60.5539	80.0244	54.3285	507.764	492.758	453.039
ENSMUSG00000041859	Mcm3	4286.97	-1.00552	4.4218e-44	2.49619e-42	Down	2831.63	2888.74	2793.59	5376.74	5722.17	6108.94
ENSMUSG00000007891	Ctsd	68615.3	-0.760837	4.68617e-44	2.63698e-42	Down	49294.9	53690.9	49332.5	85304.7	86693.6	87375.1
ENSMUSG00000049804	Armcx4	1450.88	-1.27993	5.48053e-44	3.07416e-42	Down	819.481	818.812	887.562	2001.36	2019.67	2158.42
ENSMUSG00000039195	Bbln	6624.62	0.951618	5.57799e-44	3.11889e-42	Up	8805.83	9431.06	8023.05	4560.55	4468.31	4458.89
ENSMUSG00000036390	Gadd45a	914.706	1.74193	6.77301e-44	3.7751e-42	Up	1494.12	1360.61	1374.4	389.174	494.144	375.779
ENSMUSG00000027339	Rassf2	1394.9	-1.34698	1.26718e-43	7.04062e-42	Down	715.172	873.184	765.671	1885.96	2050.55	2078.89
ENSMUSG00000097789	Gm2115	2148.89	1.22611	1.27631e-43	7.06907e-42	Up	3025.19	2906.45	3107.36	1158.43	1232.99	1462.94
ENSMUSG00000025534	Gusb	2238.54	-1.1196	1.431e-43	7.90099e-42	Down	1383.65	1505.75	1330.55	3090.6	3154.21	2966.46
ENSMUSG00000026786	Apbb1ip	369.249	-2.64437	1.74455e-43	9.60213e-42	Down	92.1036	98.2956	105.953	684.955	740.405	493.783
ENSMUSG00000029826	Zc3hav1	4712.52	1.10293	2.10937e-43	1.15739e-41	Up	6224.46	6338.27	6753.37	3067.98	3194.62	2696.4
ENSMUSG00000029093	Sorcs2	2869.24	1.04396	2.70741e-43	1.48092e-41	Up	3791.59	3933.24	3888.67	1867.61	1808.65	1925.68
ENSMUSG00000024677	Ms4a6b	346.139	-3.22521	3.20259e-43	1.74636e-41	Down	41.0765	118.475	56.3779	588.193	664.997	607.715
ENSMUSG00000020641	Rsad2	8552.03	3.80839	7.3823e-43	4.0131e-41	Up	15485.8	15534.4	16885.8	1319.46	1299.08	787.569
ENSMUSG00000026088	Mitd1	860.693	1.65118	7.46255e-43	4.04424e-41	Up	1316.1	1270.23	1337.98	446.985	428.3	364.567
ENSMUSG00000091649	Phf11b	451.26	2.59396	9.18886e-43	4.96452e-41	Up	724.375	763.149	835.311	137.744	158.002	88.9776
ENSMUSG00000059991	Nptx2	491.076	-2.00533	1.22333e-42	6.58917e-41	Down	220.504	181.31	180.185	859.191	729.732	775.531
ENSMUSG00000002603	Tgfb1	528.721	-1.99653	1.27098e-42	6.82492e-41	Down	183.041	250.961	198.859	843.687	910.535	785.241
ENSMUSG00000102037	Bcl2a1a	223.907	-3.32208	1.43038e-42	7.65753e-41	Down	45.0158	36.2977	35.2777	496.084	454.382	276.383
ENSMUSG00000022180	Slc7a8	875.868	-1.72902	1.61664e-42	8.62846e-41	Down	334.335	497.111	387.693	1318.05	1410.36	1307.66
ENSMUSG00000058799	Nap1l1	10265.8	-0.826865	1.76635e-42	9.39903e-41	Down	7878.14	6836.81	7449.16	13306.3	12499.7	13624.5
ENSMUSG00000020585	Laptm4a	18616.4	0.744111	2.51937e-42	1.33656e-40	Up	23849.3	22670.4	23522.2	14085.1	13536.3	14035.1
ENSMUSG00000032076	Cadm1	5471.61	0.911788	7.58293e-42	4.01075e-40	Up	7131.24	7080.21	7246.29	3819.43	3943.19	3609.29
ENSMUSG00000034641	Cd300ld	186.153	-4.246	7.98442e-42	4.21047e-40	Down	23.4977	15.0047	12.6765	406.815	483.418	175.504
ENSMUSG00000033952	Aspm	3024.85	-0.989479	8.49575e-42	4.46674e-40	Down	2070.7	1916.08	2071.34	4121.19	3809.51	4160.28
ENSMUSG00000022360	Atad2	2651.14	-1.04698	9.3623e-42	4.90768e-40	Down	1767.39	1590.94	1812.73	3791.93	3350.67	3593.18
ENSMUSG00000036905	C1qb	3016.38	-3.3971	1.04782e-41	5.47632e-40	Down	415.719	734.448	428.926	5959.93	5713.43	4845.83
ENSMUSG00000011256	Adam19	1065.01	-1.39499	1.2248e-41	6.36355e-40	Down	560.679	574.149	613.339	1498.79	1528.7	1614.39
ENSMUSG00000071715	Ncf4	207.997	-3.46713	1.22475e-41	6.36355e-40	Down	43.0781	41.6626	19.2624	387.715	458.381	297.88
ENSMUSG00000039959	Hip1	14646	-0.807489	1.27269e-41	6.59292e-40	Down	10296.2	10733.5	10799.6	17051.1	18991.9	20003.6
ENSMUSG00000020415	Pttg1	1503.93	1.24057	1.3301e-41	6.87012e-40	Up	2066.37	2257.07	2041.98	893.291	890.693	874.162
ENSMUSG00000032554	Trf	2312.07	-1.27905	1.3873e-41	7.14461e-40	Down	1221.38	1448.8	1356.16	3286.72	2964.26	3595.12
ENSMUSG00000066036	Ubr4	11713.2	0.848696	1.44712e-41	7.43096e-40	Up	13575	17085.3	14649.9	7924.51	8731.98	8312.33
ENSMUSG00000037997	Parp11	2384.77	1.15344	1.70744e-41	8.74217e-40	Up	3194	3406.96	3273.14	1312.02	1680.09	1442.4
ENSMUSG00000040522	Tlr8	158.148	-4.26822	2.07847e-41	1.0611e-39	Down	9.56565	20.7893	16.8497	289.073	314.514	298.096
ENSMUSG00000026819	Slc25a25	6228.51	0.861756	2.44896e-41	1.24663e-39	Up	7783.86	8281.53	8073.24	4362.7	4346.78	4522.95
ENSMUSG00000018654	Ikzf1	254.714	-3.3212	2.72711e-41	1.38422e-39	Down	33.2474	52.3447	50.4769	519.713	527.737	344.764
ENSMUSG00000018930	Ccl4	398.137	-2.35875	2.74384e-41	1.38871e-39	Down	114.105	156.462	108.527	718.193	835.669	455.869
ENSMUSG00000032014	Oaf	1489.34	1.27208	3.72313e-41	1.87895e-39	Up	2206.32	2157.13	1968.73	837.748	902.197	863.942
ENSMUSG00000005410	Mcm5	3834.23	-0.968958	5.01486e-41	2.52362e-39	Down	2511.56	2778.35	2469.87	5027.78	5121.38	5096.45
ENSMUSG00000057554	Lgals8	2590.6	1.09596	6.12315e-41	3.07256e-39	Up	3628.59	3332.14	3645.73	1775.46	1620.52	1541.17
ENSMUSG00000054717	Hmgb2	7974.26	-0.950545	8.43477e-41	4.2205e-39	Down	6207.91	5376.07	4741.09	10839.4	10465.5	10215.6
ENSMUSG00000039697	Ncoa7	973.778	1.51338	8.66089e-41	4.32137e-39	Up	1424.16	1389.59	1521.99	556.344	473.848	476.738
ENSMUSG00000019942	Cdk1	3847.1	-1.0393	1.03729e-40	5.16096e-39	Down	2595.94	2618.89	2317.94	5184.87	4994.75	5370.2
ENSMUSG00000046434	Hnrnpa1	23039.7	-0.778458	1.11793e-40	5.5465e-39	Down	17852.3	16801.5	16140.3	29252	28540.7	29651.5
ENSMUSG00000015355	Cd48	218.97	-3.42681	2.82325e-40	1.3968e-38	Down	29.769	45.0382	33.4849	495.479	418.244	291.805
ENSMUSG00000102543	Pcdhgc5	1783.01	1.25104	3.48546e-40	1.71959e-38	Up	2372.39	2483.64	2693.79	1048.04	1115.63	984.595
ENSMUSG00000035385	Ccl2	7398.39	0.986834	4.99306e-40	2.4565e-38	Up	9735.27	10140.7	9630.55	5092.94	5591.26	4199.57
ENSMUSG00000030047	Arhgap25	251.133	-2.85901	5.20635e-40	2.5543e-38	Down	72.1362	68.0374	41.0098	446.826	514.616	364.171
ENSMUSG00000033355	Rtp4	3818.03	1.25038	5.34224e-40	2.61369e-38	Up	5414.16	5407.95	5280.74	2479.56	2566	1759.79
ENSMUSG00000033213	AA467197	329.986	2.50906	5.87368e-40	2.86574e-38	Up	522.954	538.568	623.527	93.0455	73.119	128.701
ENSMUSG00000027951	Adar	5684.93	1.00963	6.67498e-40	3.24769e-38	Up	7028.32	7918.06	7885.35	3811.49	4070.72	3395.67
ENSMUSG00000036469	Marchf1	354.116	-2.90271	1.06501e-39	5.16752e-38	Down	64.7972	83.1718	94.3423	756.096	660.499	465.793
ENSMUSG00000019082	Slc25a22	1156.74	1.37195	1.20567e-39	5.83394e-38	Up	1463.47	1881.58	1672.03	602.374	738.837	582.129
ENSMUSG00000021759	Plpp1	2135.94	1.11722	1.24353e-39	6.00061e-38	Up	2929.04	2891.03	2953.25	1288.39	1439.77	1314.15
ENSMUSG00000028108	Ecm1	1152.59	1.41647	1.33415e-39	6.4203e-38	Up	1525.38	1752.77	1751.91	509.78	727.38	648.349
ENSMUSG00000028037	Ifi44	7811.14	3.38545	1.39464e-39	6.69313e-38	Up	14180.9	13493.9	15121.2	1625.17	1468.48	977.2
ENSMUSG00000041895	Wipi1	3753.93	0.944801	1.79181e-39	8.57584e-38	Up	5043.24	4764.97	5040.79	2453.7	2573.03	2647.83
ENSMUSG00000092274	Neat1	1991.68	1.23253	1.94398e-39	9.27897e-38	Up	2770.81	2683.12	2937.88	1356.03	1067.46	1134.79
ENSMUSG00000028312	Smc2	3743.43	-0.937422	3.09969e-39	1.47554e-37	Down	2649.81	2428.08	2592.8	5357.47	4448.81	4983.63
ENSMUSG00000063558	Aox1	1353.48	1.23856	5.76028e-39	2.73466e-37	Up	1934.7	1904.27	1878.12	801.807	780.767	821.214
ENSMUSG00000076437	Selenoh	1684.03	-1.35952	6.27963e-39	2.9732e-37	Down	1008.98	1018.96	798.422	2369.75	2394.89	2513.19
ENSMUSG00000026475	Rgs16	4964.11	0.854751	7.52201e-39	3.55188e-37	Up	6436.34	6488.63	6279.1	3481.56	3562.21	3536.84
ENSMUSG00000042901	Aida	4085.89	1.04889	7.88199e-39	3.71191e-37	Up	5746.6	5157.74	5649.01	2681.25	2838.59	2442.18
ENSMUSG00000055612	Cdca7	1604.33	-1.27787	1.03105e-38	4.84265e-37	Down	933.957	988.022	872.924	2208.31	2178.57	2444.17
ENSMUSG00000015340	Cybb	2883.2	-3.39387	1.63012e-38	7.63599e-37	Down	507.865	457.871	450.823	5870.05	6578.93	3433.64
ENSMUSG00000043008	Klhl6	160.667	-3.68919	1.64596e-38	7.68972e-37	Down	24.8898	25.832	16.9232	345.323	321.094	229.938
ENSMUSG00000003038	Hmgn2	13695	-0.83097	1.7307e-38	8.06423e-37	Down	10034.4	9762.66	9640.32	17620.2	16226.4	18885.8
ENSMUSG00000030091	Nup210	1428.91	-1.258	1.73572e-38	8.06627e-37	Down	773.7	901.531	840.654	1926.52	1970.71	2160.35
ENSMUSG00000044811	Cd300c2	210.498	-3.26683	2.12514e-38	9.85e-37	Down	31.921	56.3598	30.855	408.757	405.902	329.196
ENSMUSG00000026548	Slamf9	248.795	-2.96774	2.42627e-38	1.12163e-36	Down	60.4619	50.0373	50.685	497.349	532.088	302.149
ENSMUSG00000031748	Gnao1	11506.1	0.789881	2.59882e-38	1.19825e-36	Up	14280.7	14458.3	15037.5	7987.04	8892.72	8380.26
ENSMUSG00000002870	Mcm2	4444.09	-0.902703	3.92099e-38	1.80314e-36	Down	3039.83	3300.81	2924.95	5504.59	6016.58	5877.75
ENSMUSG00000024598	Fbn2	967.014	-1.41975	5.20356e-38	2.38673e-36	Down	477.14	484.732	608.969	1327.18	1385.02	1519.04
ENSMUSG00000028954	Nub1	2775.76	1.03063	5.65178e-38	2.58558e-36	Up	3644.38	3683.38	3868.65	1757.98	1951.11	1749.05
ENSMUSG00000056394	Lig1	2921.53	-0.983868	6.1046e-38	2.7855e-36	Down	1897.54	1999.25	1961.74	3584.24	3943.54	4142.85
ENSMUSG00000028124	Gclm	4212.6	0.895708	9.11892e-38	4.15017e-36	Up	5713.75	5556.4	5200.39	2892.8	3015.51	2896.74
ENSMUSG00000041124	Msantd4	4428.22	0.860785	9.30297e-38	4.22302e-36	Up	6001.04	5389.76	5767.41	3329.74	2989.44	3091.9
ENSMUSG00000041642	Kif21b	1786.63	-1.16435	1.4771e-37	6.68794e-36	Down	1010.8	1183.6	1101.67	2380.38	2409.02	2634.31
ENSMUSG00000023960	Enpp5	2888.78	0.96034	2.05804e-37	9.2944e-36	Up	3941.01	3713.49	3816.27	1939.33	1973.56	1948.99
ENSMUSG00000003623	Crot	5788.87	0.845465	2.49357e-37	1.12325e-35	Up	7826.35	6989.25	7538.96	4138.5	4106.52	4133.65
ENSMUSG00000048163	Selplg	191.271	-3.22958	2.84154e-37	1.27674e-35	Down	29.2624	50.3387	30.2188	347.524	403.597	286.684
ENSMUSG00000027832	Ptx3	8210.24	0.835691	2.93148e-37	1.3138e-35	Up	10695.5	10254.2	10664.5	5795.85	6216.47	5634.96
ENSMUSG00000020572	Nampt	4492.82	1.00003	3.05476e-37	1.36557e-35	Up	6172.91	5569.24	6249.24	3351.39	2896.12	2718.02
ENSMUSG00000064215	Ifi27	2401.58	-1.01923	3.25452e-37	1.45119e-35	Down	1616.27	1618.64	1503.09	3130.81	3473.34	3067.32
ENSMUSG00000074505	Fat3	612.88	-1.74484	3.61619e-37	1.60838e-35	Down	260.928	257.055	319.616	893.998	989.902	955.783
ENSMUSG00000063564	Col23a1	4363.56	0.911803	3.80702e-37	1.68899e-35	Up	5351.09	5846.96	5930.1	3055.28	2907.14	3090.8
ENSMUSG00000032348	Gsta4	2814.94	1.08322	3.89273e-37	1.72268e-35	Up	4050.4	3801.11	3646.14	1689.01	1781.32	1921.64
ENSMUSG00000020649	Rrm2	9518.53	-0.790432	4.27831e-37	1.88857e-35	Down	6914.37	7050.82	6900.29	11943.6	11610.3	12691.8
ENSMUSG00000031304	Il2rg	213.202	-3.40459	6.70581e-37	2.95274e-35	Down	25.4771	36.4534	45.1211	397.019	456.773	318.368
ENSMUSG00000025153	Fasn	12388.7	-0.835337	6.92174e-37	3.04021e-35	Down	8264.22	9537.21	8869.81	15394	15391.1	16875.9
ENSMUSG00000073555	Gm4951	2155.77	2.76908	7.51561e-37	3.29285e-35	Up	3668.35	3552.37	4079.13	620.615	585.899	428.267
ENSMUSG00000041571	Selenow	9117.55	0.780466	1.12742e-36	4.92736e-35	Up	11350.2	12243.1	11038.9	6587.24	6760.69	6725.12
ENSMUSG00000055447	Cd47	3940.56	1.03732	1.25292e-36	5.4623e-35	Up	5252.98	4993.21	5681.69	2668.85	2670.36	2376.28
ENSMUSG00000003644	Rps6ka1	1949.76	-1.05045	1.82678e-36	7.94447e-35	Down	1254.71	1334.49	1203.09	2549.5	2818.01	2538.73
ENSMUSG00000039501	Znfx1	9195.05	2.13556	2.09869e-36	9.10449e-35	Up	13992.5	14745.6	16305.3	3301.04	3926.39	2899.47
ENSMUSG00000026946	Nmi	1055.73	1.33351	2.50839e-36	1.08551e-34	Up	1607.47	1437.12	1500.6	645.927	596.879	546.355
ENSMUSG00000023505	Cdca3	2603.9	-1.06687	2.57484e-36	1.11154e-34	Down	1737.78	1833.33	1467.57	3483.36	3599.7	3501.69
ENSMUSG00000002227	Mov10	1664.76	1.10286	3.10794e-36	1.33839e-34	Up	2222.7	2449.43	2159.96	1052.53	1104.36	999.566
ENSMUSG00000024079	Eif2ak2	7135.18	0.983314	4.15483e-36	1.78485e-34	Up	9528.12	8944.29	9996.28	4929.23	5100.48	4312.66
ENSMUSG00000066258	Trim12a	944.639	1.57346	5.59275e-36	2.39672e-34	Up	1350.31	1458.52	1435.56	499.194	543.974	380.271
ENSMUSG00000024691	Fam111a	1791.74	-1.09078	6.15181e-36	2.6299e-34	Down	1236.08	1077.32	1107.31	2506.91	2384.83	2438.02
ENSMUSG00000028270	Gbp2	10807.6	2.77183	6.48059e-36	2.76374e-34	Up	18737.6	18026	19866.9	2986.16	3146.99	2081.72
ENSMUSG00000059498	Fcgr3	1005.91	-3.55045	6.95077e-36	2.9571e-34	Down	133.441	211.351	126.511	2016.74	1711.79	1835.64
ENSMUSG00000070526	Peg12	1100.2	-1.29571	7.34466e-36	3.11714e-34	Down	612.746	616.445	668.234	1599.55	1547.55	1556.65
ENSMUSG00000022673	Mcm4	3857.11	-0.873888	7.88774e-36	3.33959e-34	Down	2793.15	2689.32	2674.62	5029	4862.56	5094
ENSMUSG00000071708	Sms	2819.26	-0.960877	9.71566e-36	4.10364e-34	Down	1886.19	1867.13	1964.82	3933.35	3542.58	3721.48
ENSMUSG00000020458	Rtn4	15941.1	0.717164	1.07363e-35	4.5239e-34	Up	20533.5	18423.2	20618.6	12119	11707.9	12244.5
ENSMUSG00000073412	Lst1	184.446	-3.28633	1.18019e-35	4.96102e-34	Down	38.2296	35.1043	23.555	410.736	417.312	181.74
ENSMUSG00000054203	Ifi205	662.412	1.89339	1.28718e-35	5.39786e-34	Up	1014.87	982.981	1138.3	283.799	328.741	225.778
ENSMUSG00000030745	Il21r	192.44	-3.0078	1.5255e-35	6.38209e-34	Down	43.4836	43.8817	36.8892	320.628	388.342	321.418
ENSMUSG00000097194	9330175E14Rik	209.381	2.74657	1.6735e-35	6.98467e-34	Up	337.954	386.366	372.428	51.167	57.0989	51.2704
ENSMUSG00000041135	Ripk2	1530.94	1.28591	1.85584e-35	7.72741e-34	Up	2259.86	2059.43	2203.96	923.81	970.598	767.987
ENSMUSG00000025001	Hells	1914.25	-1.05147	2.51707e-35	1.04559e-33	Down	1235.27	1134.78	1348.97	2711.69	2323.04	2731.73
ENSMUSG00000030156	Cd69	200.039	-3.46554	2.58992e-35	1.07332e-33	Down	27.097	32.5246	33.5019	424.731	451.28	231.097
ENSMUSG00000034459	Ifit1	12636.7	3.41731	2.86354e-35	1.18393e-33	Up	23297.2	22419.5	23633.6	2372.58	2643.81	1453.61
ENSMUSG00000026355	Mcm6	4837.88	-0.875268	3.72696e-35	1.53731e-33	Down	3557.68	3353.48	3283.98	6066.61	6261.9	6503.63
ENSMUSG00000042659	Arrdc4	3791.18	0.862925	4.5371e-35	1.8671e-33	Up	4823.45	4966.38	4912.02	2717.74	2722.85	2604.62
ENSMUSG00000019817	Plagl1	3590.84	0.895817	5.1358e-35	2.10855e-33	Up	4361.16	4923.13	4747.96	2363.97	2757.59	2391.22
ENSMUSG00000029919	Hpgds	354.811	-2.7861	6.03082e-35	2.47025e-33	Down	92.3315	67.4563	100.185	730.955	720.282	417.656
ENSMUSG00000035517	Tdrd7	3017.4	0.986489	6.10342e-35	2.49419e-33	Up	3886.93	4029.61	4131.79	1977.19	2199.64	1879.25
ENSMUSG00000020464	Pnpt1	2734.47	1.06563	6.80753e-35	2.77549e-33	Up	3724.81	3498.25	3896.18	1968.7	1702.49	1616.39
ENSMUSG00000034135	Sik3	6291.87	0.782495	8.54849e-35	3.47724e-33	Up	7819.41	8049.97	8039.97	4568.98	4802.2	4470.69
ENSMUSG00000072082	Ccnf	1591.87	-1.1005	1.46645e-34	5.95129e-33	Down	933.235	1063.59	1028.27	2110.59	2251.44	2164.08
ENSMUSG00000019966	Kitl	4605.27	-0.913997	1.60285e-34	6.48987e-33	Down	3208.56	2966.56	3334.57	6418.35	5021.48	6682.08
ENSMUSG00000001131	Timp1	2631.76	0.926681	1.85215e-34	7.48209e-33	Up	3514.93	3508.35	3344.1	1841.94	1818.64	1762.59
ENSMUSG00000001517	Foxm1	2746.02	-0.929422	1.91988e-34	7.73796e-33	Down	1758.38	1953.22	1942.94	3469.15	3595.72	3756.68
ENSMUSG00000042029	Ncapg2	2522.53	-0.969024	2.19165e-34	8.81312e-33	Down	1807.03	1534.31	1757.73	3576.35	3188.17	3271.6
ENSMUSG00000021069	Pygl	263.867	-2.50934	3.14709e-34	1.26264e-32	Down	73.2146	70.0244	88.7428	485.836	440.014	425.371
ENSMUSG00000070392	Gm20634	831.174	1.42295	3.72149e-34	1.4897e-32	Up	1150.64	1269.1	1223.33	460.225	467.973	415.773
ENSMUSG00000031532	Saraf	5304.15	0.816567	3.88164e-34	1.55028e-32	Up	6973.75	6706.08	6646.84	3776.88	4019.49	3701.87
ENSMUSG00000028873	Cdca8	1882.05	-1.0835	4.48288e-34	1.78636e-32	Down	1155.27	1307.08	1143.93	2426.76	2583.11	2676.16
ENSMUSG00000029580	Actb	74647.2	-0.721496	4.88023e-34	1.9403e-32	Down	56279.7	59050.6	53678.6	90649	91728.4	96497.1
ENSMUSG00000015947	Fcgr1	470.777	-2.05711	6.00989e-34	2.38406e-32	Down	146.283	221.918	173.948	828.146	837.44	616.928
ENSMUSG00000023249	Parp3	3160.33	1.04264	6.03963e-34	2.39047e-32	Up	4121.59	4402.2	4246.62	2166.02	2271.85	1753.69
ENSMUSG00000030088	Aldh1l1	17036.4	0.715689	7.69534e-34	3.03897e-32	Up	20694.2	22228.6	20678.2	12392.5	12882.6	13342.6
ENSMUSG00000027313	Chac1	365.394	2.21688	9.10519e-34	3.58769e-32	Up	539.078	662.875	608.326	148.553	118.911	114.622
ENSMUSG00000028378	Ptgr1	1010.7	1.26861	1.0744e-33	4.22396e-32	Up	1464.69	1408.03	1425.12	614.754	574.362	577.257
ENSMUSG00000037926	Ssh2	1359.61	-1.21495	1.13846e-33	4.46585e-32	Down	884.991	746.736	810.171	1910.68	1973.88	1831.19
ENSMUSG00000025934	Gsta3	130.934	4.05608	2.39834e-33	9.38711e-32	Up	259.033	243.214	238.49	12.848	21.2344	10.7838
ENSMUSG00000069607	Cd300ld3	123.323	-4.42893	2.59326e-33	1.01275e-31	Down	13.5086	11.2642	6.33221	280.73	294.758	133.345
ENSMUSG00000020841	Cpd	8322.11	-0.849988	3.18184e-33	1.23986e-31	Down	5879.88	5587.55	6318.1	10875.5	11078.2	10193.4
ENSMUSG00000053158	Fes	184.684	-3.05681	3.5229e-33	1.36973e-31	Down	29.0116	50.457	38.2421	329.953	354.189	306.251
ENSMUSG00000050565	Tor1aip2	7172.19	0.741655	3.86972e-33	1.50126e-31	Up	9044.97	8698.77	9216.14	5503.4	5250.44	5319.41
ENSMUSG00000031753	Cog4	2924.68	0.960956	3.97454e-33	1.53854e-31	Up	3953.5	3849.04	3806.01	1853.42	2157.79	1928.33
ENSMUSG00000064267	Hvcn1	587.659	-1.61269	4.33051e-33	1.67266e-31	Down	291.566	321.101	249.738	949.304	905.194	809.051
ENSMUSG00000005089	Slc1a2	13055.8	0.83832	6.85228e-33	2.6409e-31	Up	15393.5	17008.9	17949.9	9689.68	9331.58	8961.49
ENSMUSG00000059005	Hnrnpa3	26655.9	-0.666043	7.87112e-33	3.02694e-31	Down	21730.4	19551.7	20294.7	32940.6	31946.7	33471
ENSMUSG00000041801	Phlda3	3729.41	0.834396	9.66484e-33	3.70865e-31	Up	4765.68	5119.01	4472.07	2578.1	2940.78	2500.81
ENSMUSG00000041028	Ghitm	13045	0.685324	1.06317e-32	4.07079e-31	Up	16434.9	16128.3	15807.5	9814.94	10326.1	9758.03
ENSMUSG00000027326	Knl1	1293.62	-1.13722	2.29053e-32	8.7512e-31	Down	852.05	686.165	873.864	1950.06	1528.34	1871.21
ENSMUSG00000006418	Rnf114	2905.2	0.873378	2.46733e-32	9.40628e-31	Up	3794.38	3942.88	3558.03	2037.09	2177.42	1921.4
ENSMUSG00000026496	Parp1	5007.55	-0.791398	2.70504e-32	1.02903e-30	Down	3623.93	3804.78	3542.4	6083.58	6517.73	6472.88
ENSMUSG00000031101	Sash3	156.756	-3.22218	2.90473e-32	1.10261e-30	Down	29.8245	33.7605	24.4477	305.85	329.186	217.466
ENSMUSG00000030830	Itgal	794.649	-3.6861	2.95819e-32	1.12049e-30	Down	91.2088	121.243	109.279	1662.8	1831.81	951.556
ENSMUSG00000021886	Gpr65	155.712	-3.29003	4.19786e-32	1.58663e-30	Down	28.0059	28.7622	26.2557	311.866	321.777	217.607
ENSMUSG00000032715	Trib3	461.442	2.0192	4.71035e-32	1.77652e-30	Up	667.455	739.425	817.425	171.141	226.131	147.075
ENSMUSG00000033538	Casp4	941.258	1.36343	4.72887e-32	1.77969e-30	Up	1426.8	1287.05	1362.7	514.322	572.508	484.157
ENSMUSG00000029304	Spp1	94598.3	0.641996	4.90645e-32	1.84259e-30	Up	113911	114888	117412	75072.8	69494.3	76810.3
ENSMUSG00000040663	Clcf1	905.9	1.35071	5.61075e-32	2.10022e-30	Up	1256.75	1417.74	1243.91	505.564	489	522.435
ENSMUSG00000028048	Gba	2428.89	0.933033	5.61634e-32	2.10022e-30	Up	3162.99	3286.03	3130.06	1631.95	1800.37	1561.92
ENSMUSG00000001403	Ube2c	2621.18	-0.959394	5.72028e-32	2.13456e-30	Down	1748.06	1938.98	1641.29	3518.98	3446.86	3432.89
ENSMUSG00000058099	Nfam1	173.396	-3.07975	5.79321e-32	2.1572e-30	Down	32.6801	41.481	32.8262	339.254	330.661	263.475
ENSMUSG00000035697	Arhgap45	233.256	-2.7773	7.64698e-32	2.84148e-30	Down	41.1255	79.264	57.0751	428.837	443.017	350.216
ENSMUSG00000000982	Ccl3	960.033	-3.31563	8.91413e-32	3.30536e-30	Down	176.368	162.719	147.434	2063.36	2188.54	1021.77
ENSMUSG00000026683	Nuf2	1974.94	-0.970518	9.59842e-32	3.55162e-30	Down	1396.12	1262.61	1328.03	2705.73	2475.98	2681.2
ENSMUSG00000075706	Gpx4	7563.9	0.762532	9.90893e-32	3.65883e-30	Up	9460.94	9967.28	9174.32	5550.38	5481.54	5748.93
ENSMUSG00000005087	Cd44	19085.1	0.729452	1.16174e-31	4.2807e-30	Up	23158.9	22715.3	25697.5	14386.3	14468.2	14084.1
ENSMUSG00000029910	Mad2l1	1921.19	-0.999248	1.24896e-31	4.59247e-30	Down	1314.57	1245.18	1266.58	2574.57	2417.96	2708.26
ENSMUSG00000020889	Nr1d1	804.13	1.34474	1.43633e-31	5.26795e-30	Up	1031.01	1235.34	1205.03	390.691	483.375	479.334
ENSMUSG00000023004	Tuba1b	37916.2	-0.765014	1.43864e-31	5.26795e-30	Down	28159.3	30147.7	25888.8	45700	47758.4	49843
ENSMUSG00000034674	Tdg	2978.13	-0.864225	1.45621e-31	5.3212e-30	Down	1979.77	2120.47	2211.59	3758.28	3853.04	3945.64
ENSMUSG00000049583	Grm5	743.143	-1.48224	1.62274e-31	5.91747e-30	Down	354.087	415.103	394.959	1156.38	1137.96	1000.37
ENSMUSG00000044258	Ctla2a	155.742	-3.48214	1.79859e-31	6.54516e-30	Down	20.5327	30.5257	22.8378	242.402	250.731	367.422
ENSMUSG00000032691	Nlrp3	160.754	-3.63128	1.98231e-31	7.19884e-30	Down	28.2437	17.8813	19.8595	279.217	423.93	195.393
ENSMUSG00000026896	Ifih1	3838.04	2.1672	2.0472e-31	7.41921e-30	Up	6217.32	5981.05	6676.29	1476.94	1551.6	1125
ENSMUSG00000034353	Ramp1	544.842	1.58527	2.83332e-31	1.02471e-29	Up	830.51	906.016	724.455	267.407	297.413	243.252
ENSMUSG00000020865	Abcc3	248.677	-2.35692	3.06713e-31	1.10699e-29	Down	72.5327	94.3405	72.7744	384.765	472.43	395.221
ENSMUSG00000009418	Nav1	3205.51	-0.991688	3.44258e-31	1.23996e-29	Down	1841.7	2044.8	2547.22	4287.65	3905.91	4605.77
ENSMUSG00000048852	Gm12185	128.455	4.32978	3.5784e-31	1.28625e-29	Up	234.683	172.37	329.211	7.88925	15.6031	10.9742
ENSMUSG00000021133	Susd6	18741.4	0.717083	3.95245e-31	1.41781e-29	Up	21513.8	23446.6	25118.5	14166.8	14000.8	14201.6
ENSMUSG00000036585	Fgf1	2485.64	0.901099	4.06591e-31	1.45555e-29	Up	3174.03	3203.39	3353.89	1637.54	1759.31	1785.7
ENSMUSG00000023961	Enpp4	2146.94	0.941955	4.81944e-31	1.7218e-29	Up	2939.15	2686.51	2866.05	1473.61	1447.72	1468.61
ENSMUSG00000032122	Slc37a2	728.388	-1.50857	4.93606e-31	1.7599e-29	Down	332.042	395.669	397.059	1091.7	1183.46	970.397
ENSMUSG00000049775	Tmsb4x	107917	-0.627873	5.40588e-31	1.92351e-29	Down	89100.6	83522.5	81868.3	140774	122784	129452
ENSMUSG00000040428	Plekha4	537.603	1.68925	5.83383e-31	2.0716e-29	Up	709.711	908.35	849.695	234.725	305.606	217.532
ENSMUSG00000057113	Npm1	19743.6	-0.628351	9.02531e-31	3.19203e-29	Down	16183.7	15376	14890.6	24960.1	23658.5	23392.6
ENSMUSG00000039304	Tnfsf10	179.906	3.33283	9.01056e-31	3.19203e-29	Up	304.138	335.228	339.885	29.6003	50.7162	19.8682
ENSMUSG00000024053	Emilin2	169.776	-3.27963	1.02434e-30	3.61558e-29	Down	24.2215	32.7487	33.7558	337.22	365.505	225.206
ENSMUSG00000002325	Irf9	3109.73	0.865295	1.07762e-30	3.79602e-29	Up	4043.36	4145.63	3873.61	2302.27	2307.67	1985.81
ENSMUSG00000029177	Cenpa	1683.19	-1.05086	1.27547e-30	4.484e-29	Down	1107.04	1178.01	989.986	2177.34	2382.48	2264.32
ENSMUSG00000030921	Trim30a	8265.32	2.13041	1.75401e-30	6.15405e-29	Up	13544.8	12709.3	14211.5	3274.04	3395.11	2457.19
ENSMUSG00000032482	Cspg5	7942.46	0.685677	2.03383e-30	7.12164e-29	Up	9558.87	10266.8	9599.07	5893.12	6387.36	5949.57
ENSMUSG00000022707	Gbe1	1265.91	1.103	2.21064e-30	7.72538e-29	Up	1759.55	1699.62	1734.24	816.794	798.436	786.792
ENSMUSG00000031273	Col4a6	4464.3	0.76259	2.42587e-30	8.46075e-29	Up	5218.31	5684.76	5975.53	3102.12	3280.09	3525.02
ENSMUSG00000017861	Mybl2	931.806	-1.23705	2.53279e-30	8.81621e-29	Down	500.164	557.083	594.24	1165.1	1358.72	1415.53
ENSMUSG00000023150	Ivns1abp	6124.44	-0.738937	2.6667e-30	9.26403e-29	Down	4778.63	4435.65	4507.73	7778.97	7276.5	7969.17
ENSMUSG00000027331	Knstrn	2198.16	-0.949027	2.67791e-30	9.28465e-29	Down	1537.17	1462.59	1477.66	3002.37	2656.67	3052.51
ENSMUSG00000027469	Tpx2	5537.49	-0.737231	3.37952e-30	1.16942e-28	Down	4223.63	4101.11	4098.43	6920.5	6775.51	7105.75
ENSMUSG00000095609	Gm21188	128.783	-3.66545	3.59305e-30	1.24087e-28	Down	18.8523	23.8574	12.5045	280.64	252.862	183.98
ENSMUSG00000034832	Tet3	1744.33	-1.04688	4.59061e-30	1.58228e-28	Down	1065.71	1076.3	1255.68	2249.36	2451.04	2367.88
ENSMUSG00000042489	Clspn	1661.87	-1.03679	6.67885e-30	2.29755e-28	Down	1146.29	958.623	1150.96	2318.11	2154.54	2242.7
ENSMUSG00000027962	Vcam1	24819.4	0.724146	6.76802e-30	2.32369e-28	Up	31668.9	29516.6	31701.2	17846	19802.1	18381.4
ENSMUSG00000032333	Stoml1	1312.52	1.13296	8.85624e-30	3.03473e-28	Up	1627.44	1979.25	1820.51	816.509	864.155	767.251
ENSMUSG00000041112	Elmo1	378.771	-2.2213	9.37412e-30	3.20595e-28	Down	111.931	142.47	129.72	689.289	780.826	418.389
ENSMUSG00000007783	Cpt1c	2521.96	0.877239	9.75801e-30	3.33077e-28	Up	3130.17	3612.17	3081.58	1695.72	1887.24	1724.88
ENSMUSG00000029516	Cit	1496.57	-1.20237	9.78388e-30	3.33314e-28	Down	903.442	823.015	972.158	2192.6	2203.69	1884.54
ENSMUSG00000029561	Oasl2	13929.5	2.31659	1.11708e-29	3.7983e-28	Up	23005.7	23179.7	23483.5	4881.75	5557.18	3469.12
ENSMUSG00000052384	Nrros	204.339	-2.57989	1.14151e-29	3.87388e-28	Down	67.9885	54.8062	49.3899	369.526	367.204	317.12
ENSMUSG00000028893	Sesn2	4183.35	0.775459	1.42507e-29	4.82689e-28	Up	5026.43	5452.48	5389.8	2937.21	3280.67	3013.51
ENSMUSG00000027699	Ect2	2352.03	-0.917167	1.98483e-29	6.70994e-28	Down	1785.26	1402.64	1682.53	3150.97	2767.59	3323.2
ENSMUSG00000022893	Adamts1	9409.18	0.849114	2.23551e-29	7.54292e-28	Up	11141.5	12192.7	13055.2	6872.25	7006.56	6186.86
ENSMUSG00000002307	Daxx	1625.55	1.08844	2.84484e-29	9.58052e-28	Up	2159.01	2113.06	2378.72	993.198	1118.01	991.317
ENSMUSG00000022246	Rai14	1804.78	1.04041	2.893e-29	9.72134e-28	Up	2455.6	2236.21	2615.37	1127.27	1221.78	1172.43
ENSMUSG00000026466	Tor1aip1	5288.98	0.953476	2.89769e-29	9.72134e-28	Up	7004.83	6630.13	7312.28	3607.51	3998.89	3180.26
ENSMUSG00000027808	Serp1	6711.23	-0.780321	3.47802e-29	1.16461e-27	Down	5041.16	4973.29	4710.04	9190.32	9020.4	7332.19
ENSMUSG00000023905	Tnfrsf12a	1869.44	0.966782	3.699e-29	1.23625e-27	Up	2323.43	2676.33	2442.16	1202.57	1272.48	1299.66
ENSMUSG00000033031	Cip2a	2019.35	-0.945888	3.87223e-29	1.2917e-27	Down	1409.62	1372.28	1336.79	2842.57	2482.16	2672.69
ENSMUSG00000022876	Samsn1	128.106	-4.02783	4.36297e-29	1.45265e-27	Down	12.6441	11.2539	17.1991	279.29	278.335	169.913
ENSMUSG00000028382	Ptbp3	2182.11	-0.948212	5.03362e-29	1.67278e-27	Down	1521.57	1421.26	1500.38	3107.47	2883.68	2658.28
ENSMUSG00000007080	Pole	1970.38	-0.962326	5.19966e-29	1.7247e-27	Down	1249.36	1248.38	1497.56	2656.84	2369.75	2800.36
ENSMUSG00000036377	Cracd	1077.25	-1.31406	6.85669e-29	2.27006e-27	Down	527.362	642.987	672.417	1616.15	1400.13	1604.47
ENSMUSG00000025574	Tk1	1520.76	-1.07273	8.72814e-29	2.88422e-27	Down	978.486	1053.43	895.573	2031.39	2044.29	2121.41
ENSMUSG00000022371	Col14a1	135.676	-3.88256	8.95429e-29	2.95341e-27	Down	8.68616	28.9248	14.7125	260.684	258.51	242.538
ENSMUSG00000028212	Ccne2	907.469	-1.22452	9.23956e-29	3.0418e-27	Down	553.034	495.278	571.795	1269.65	1235.9	1319.15
ENSMUSG00000027199	Gatm	1013.09	-1.18007	1.02011e-28	3.3521e-27	Down	669.764	581.089	598.001	1441.33	1386.61	1401.71
ENSMUSG00000022505	Emp2	4579.49	0.747897	1.1484e-28	3.76661e-27	Up	5679.8	5655.97	5906.98	3331.18	3262.07	3640.95
ENSMUSG00000036862	Dchs1	4206.59	-0.849803	1.24679e-28	4.08172e-27	Down	2677.99	3228.2	3082.16	5408.78	5305.36	5537.05
ENSMUSG00000048327	Ckap2l	2645.47	-0.845315	1.2592e-28	4.11471e-27	Down	1899.18	1877.98	1875.33	3505.49	3281.27	3433.56
ENSMUSG00000005142	Man2b1	2366.09	-0.872722	1.2961e-28	4.22746e-27	Down	1581.55	1808.21	1602.54	2989.97	3360.26	2854.02
ENSMUSG00000006678	Pola1	1759.93	-0.962769	1.30001e-28	4.23238e-27	Down	1275.45	1113.54	1175.55	2400.13	2192.78	2402.11
ENSMUSG00000029371	Cxcl5	721.587	-1.39057	1.35771e-28	4.41206e-27	Down	403.595	402.588	377.849	1145.24	941.148	1059.1
ENSMUSG00000001525	Tubb5	37433.4	-0.662279	1.46524e-28	4.75271e-27	Down	28972.7	30548.7	27222.8	43586.1	47069.8	47200.2
ENSMUSG00000028718	Stil	820.11	-1.27839	1.61411e-28	5.22598e-27	Down	471.874	451.96	500.057	1107.98	1188.53	1200.25
ENSMUSG00000029298	Gbp9	6102.96	2.40374	1.8039e-28	5.82974e-27	Up	10094.8	9785.69	10985.9	2153.46	2114.23	1483.71
ENSMUSG00000074151	Nlrc5	1708.74	1.29667	2.25948e-28	7.28868e-27	Up	2106.94	2639.74	2563.66	1123.74	941.351	877.028
ENSMUSG00000019874	Fabp7	93531.3	-0.60169	2.3838e-28	7.67567e-27	Down	76298.7	77040.2	69252.5	118002	111145	109449
ENSMUSG00000022033	Pbk	3382.75	-0.885374	2.66344e-28	8.56044e-27	Down	2542.27	2322.29	2234.98	4371.57	4133.4	4691.96
ENSMUSG00000037572	Wdhd1	845.016	-1.26668	3.04595e-28	9.772e-27	Down	470.918	517.688	489.087	1188.45	1156.9	1247.06
ENSMUSG00000028044	Cks1b	1537.29	-1.04767	3.51401e-28	1.12531e-26	Down	1087.85	1000.19	905.8	2056.59	2113.91	2059.4
ENSMUSG00000031165	Was	115.931	-3.72922	3.82026e-28	1.22117e-26	Down	13.5518	20.0083	13.5807	238.596	239.017	170.83
ENSMUSG00000046711	Hmga1	9477.89	0.682244	4.89325e-28	1.56132e-26	Up	11136.4	12376.5	11588.9	7225.3	7208.07	7332.23
ENSMUSG00000035547	Capn5	883.237	1.27007	5.38668e-28	1.71565e-26	Up	1200.26	1193.88	1363.3	459.102	553.769	529.109
ENSMUSG00000023832	Acat2	3342.72	-0.857137	5.57479e-28	1.77236e-26	Down	2510.9	2302.07	2292.25	4159.73	4233.33	4558.03
ENSMUSG00000002332	Dhrs1	22672.4	0.759199	6.05455e-28	1.92142e-26	Up	29779.6	29074.8	26791.1	15411.9	17288.9	17688.2
ENSMUSG00000019978	Epb41l2	4931.31	-0.723949	6.50984e-28	2.06219e-26	Down	3762.2	3671.6	3693.75	6023.17	6135.51	6301.62
ENSMUSG00000014599	Csf1	9569.38	0.661061	7.75825e-28	2.45325e-26	Up	10764.2	12284.9	12165.3	6766.88	8080.82	7354.15
ENSMUSG00000055413	H2-Q5	238.251	2.58495	8.22512e-28	2.59622e-26	Up	356.94	418.863	452.308	74.9785	79.4203	47
ENSMUSG00000015749	Anp32e	8587.67	-0.66819	8.3481e-28	2.63032e-26	Down	6610.65	6552.7	6683.41	10518.6	10045.4	11115.2
ENSMUSG00000036564	Ndrg4	1632.3	0.97088	9.06072e-28	2.84976e-26	Up	2211.8	2161.87	2127.81	1075.83	1147.8	1068.69
ENSMUSG00000027379	Bub1	1545.07	-0.990782	1.12581e-27	3.53457e-26	Down	1119.75	957.395	1010.91	2166.74	1876.9	2138.71
ENSMUSG00000024539	Ptpn2	2646.58	0.882323	1.22961e-27	3.85357e-26	Up	3484.65	3178.98	3656.88	1958.89	1807.97	1792.12
ENSMUSG00000028560	Usp1	2565.06	-0.857112	1.36751e-27	4.27814e-26	Down	1834.65	1705.62	1907.93	3567.33	3006.55	3368.26
ENSMUSG00000024696	Lpxn	219.481	-2.42999	1.41985e-27	4.434e-26	Down	64.1157	65.0355	70.6106	391.172	413.638	312.311
ENSMUSG00000022901	Cd86	183.389	-2.71689	1.44496e-27	4.50443e-26	Down	43.5873	61.3965	38.2344	359.186	317.711	280.219
ENSMUSG00000041498	Kif14	852.068	-1.23283	2.04157e-27	6.35303e-26	Down	505.029	504.265	504.151	1261.31	1114.52	1223.14
ENSMUSG00000024663	Rab3il1	385.955	-1.73024	2.06835e-27	6.42501e-26	Down	177.168	179.165	171.931	587.642	631.809	568.015
ENSMUSG00000048612	Myof	3305.48	0.967816	2.16279e-27	6.70654e-26	Up	4395.49	3947.5	4830.26	2192.5	2363.81	2103.31
ENSMUSG00000057406	Nsd2	7278.06	-0.696646	2.52753e-27	7.82378e-26	Down	5405.9	5483.07	5728.44	9361.58	8831.58	8857.78
ENSMUSG00000032997	Chpf	3246.92	0.775729	2.65941e-27	8.21758e-26	Up	3977.23	4476.45	3869.89	2281.45	2579.21	2297.27
ENSMUSG00000071637	Cebpd	5900.54	0.69394	2.73804e-27	8.44572e-26	Up	7213.17	8009.36	6706.64	4492.17	4736.5	4245.38
ENSMUSG00000024937	Ehbp1l1	410.428	-1.8008	2.83782e-27	8.73821e-26	Down	171.474	191.301	173.384	715.486	710.231	500.689
ENSMUSG00000035686	Thrsp	1877.96	0.945625	2.85901e-27	8.78807e-26	Up	2556.64	2609.17	2270.98	1388.75	1236.17	1206.03
ENSMUSG00000055805	Fmnl1	287.266	-2.03416	2.89803e-27	8.8925e-26	Down	96.0171	123.345	111.587	427.366	554.039	411.246
ENSMUSG00000027342	Pcna	8137.01	-0.739375	2.90594e-27	8.90127e-26	Down	6411.63	6102.52	5696.4	10555.7	9455.51	10600.3
ENSMUSG00000030189	Ybx3	3579.33	-0.76519	3.04505e-27	9.3112e-26	Down	2571.64	2722.22	2631.54	4241.45	4660.4	4648.75
ENSMUSG00000040084	Bub1b	2543.76	-0.877031	3.51775e-27	1.07273e-25	Down	1844.27	1785.4	1728.94	3164.21	3277.63	3462.13
ENSMUSG00000032402	Smad3	3583.43	0.756372	3.52034e-27	1.07273e-25	Up	4278.58	4570.51	4678.38	2465.79	2744.31	2763.04
ENSMUSG00000045328	Cenpe	2642.52	-0.819985	3.84759e-27	1.17043e-25	Down	2007.62	1762.22	1942.06	3552.87	3223.34	3367.02
ENSMUSG00000007659	Bcl2l1	3870.56	0.796621	4.05517e-27	1.23144e-25	Up	4515.42	5219.93	5036.72	2790.13	2990.92	2670.26
ENSMUSG00000004530	Coro1c	7359.74	-0.684985	4.32398e-27	1.31081e-25	Down	5671.02	5672.49	5553.03	8711.95	9117.71	9432.26
ENSMUSG00000034330	Plcg2	518.735	-1.58457	4.37369e-27	1.3236e-25	Down	256.792	260.045	243.604	736.199	946.728	669.045
ENSMUSG00000060216	Arrb2	1019.24	-1.3275	5.25498e-27	1.58592e-25	Down	512.314	601.273	605.522	1486.11	1687.19	1223.06
ENSMUSG00000004558	Ndrg2	5703.09	0.736986	5.2585e-27	1.58592e-25	Up	7164.94	7451.34	6813.24	4145.8	4227.51	4415.7
ENSMUSG00000028542	Slc6a9	530.575	1.66371	5.33693e-27	1.60683e-25	Up	756.426	822.724	846.779	286.554	262.955	208.013
ENSMUSG00000004980	Hnrnpa2b1	26995.2	-0.580508	6.88722e-27	2.07005e-25	Down	22685.3	20626.2	21449.4	33451.2	30609.9	33149.3
ENSMUSG00000013707	Tnfaip8l2	136.656	-3.85116	7.25746e-27	2.17761e-25	Down	7.21515	25.0228	20.8136	265.613	298.366	202.903
ENSMUSG00000029836	Cbx3	7523.26	-0.694705	8.07984e-27	2.42024e-25	Down	5931.05	5315.48	5897.72	10222.1	8062.35	9710.83
ENSMUSG00000032193	Ldlr	3763.58	-0.742099	9.99324e-27	2.9883e-25	Down	2669.5	2882.55	2866.74	4371.59	4926.89	4864.23
ENSMUSG00000070867	Trabd2b	567.805	1.45123	1.25345e-26	3.74187e-25	Up	763.34	827.582	910.184	250.307	319.135	336.285
ENSMUSG00000031561	Tenm3	1499.91	-1.00115	1.4214e-26	4.23606e-25	Down	939.854	1035.03	1006.74	1935.65	1918.73	2163.42
ENSMUSG00000032724	Abtb2	1190.8	1.07715	1.43471e-26	4.26851e-25	Up	1515.85	1769.46	1570.33	722.847	882.593	683.747
ENSMUSG00000038482	Tfdp1	5360.72	-0.688512	1.63418e-26	4.85376e-25	Down	4100.44	4256.37	3929.62	6536.61	6788.41	6552.88
ENSMUSG00000024019	Cmtr1	4964.37	0.951231	1.6722e-26	4.95834e-25	Up	7067.1	5822.77	6788.57	3512.16	3642.91	2952.71
ENSMUSG00000039457	Ppl	116.246	3.47558	2.0659e-26	6.11541e-25	Up	226.101	216.273	199.243	15.83	23.8306	16.1958
ENSMUSG00000028184	Adgrl2	4555.11	-0.706891	2.21135e-26	6.53499e-25	Down	3340.35	3518.64	3492.08	5495.91	5630.48	5853.21
ENSMUSG00000059456	Ptk2b	606.11	-1.54432	2.29583e-26	6.77327e-25	Down	286.944	313.306	308.929	955.707	1045.81	725.963
ENSMUSG00000071042	Rasgrp3	138.407	-3.13881	2.85973e-26	8.42281e-25	Down	22.4809	34.7149	25.4334	273.644	213.542	260.627
ENSMUSG00000029771	Irf5	238.622	-2.38811	3.10831e-26	9.13967e-25	Down	54.0676	97.6531	73.5154	410.337	489.195	306.965
ENSMUSG00000009575	Cbx5	12118.2	-0.643748	3.16215e-26	9.28248e-25	Down	9902.62	8643.86	9758.1	14776.3	14490.7	15137.7
ENSMUSG00000075254	Heg1	3959.66	-0.889825	3.29188e-26	9.64724e-25	Down	2703.15	2642.85	2906.13	4299.62	5534.51	5671.7
ENSMUSG00000049659	Aftph	1670.22	1.01574	3.43588e-26	1.00525e-24	Up	2103.55	2236.3	2384.7	1181.4	1033.28	1082.07
ENSMUSG00000026321	Tnfrsf11a	145.195	-2.93616	4.00354e-26	1.16939e-24	Down	39.6353	33.6996	24.9961	272.878	267.789	232.173
ENSMUSG00000091971	Hspa1a	271.707	2.00871	4.09678e-26	1.19464e-24	Up	422.114	447.623	441.885	109.86	107.676	101.082
ENSMUSG00000038843	Gcnt1	170.25	-2.97482	4.15498e-26	1.20961e-24	Down	29.1086	53.6605	31.8026	326.588	270.495	309.844
ENSMUSG00000043613	Mmp3	8562.45	0.647625	4.17843e-26	1.21443e-24	Up	10075.8	10206.4	11123.4	6293.82	6811.86	6863.42
ENSMUSG00000039519	Cyp7b1	1235.91	1.12477	4.33572e-26	1.25807e-24	Up	1764.51	1591.89	1745.59	767.251	838.156	708.085
ENSMUSG00000049401	Ogfr	3880.07	0.765057	5.36498e-26	1.55417e-24	Up	4986.64	5154.3	4529.55	2744.59	3239.42	2625.93
ENSMUSG00000040328	Olfr56	90.1456	4.69193	5.81917e-26	1.68297e-24	Up	165.523	168.667	187.454	4.87279	7.78383	6.57345
ENSMUSG00000028337	Coro2a	153.879	-2.93926	5.97867e-26	1.72627e-24	Down	45.3336	31.6141	24.0377	304.11	352.255	165.924
ENSMUSG00000057596	Trim30d	3360.3	2.1269	6.55209e-26	1.88874e-24	Up	5487.21	5237.55	5717.46	1387.75	1374.06	957.754
ENSMUSG00000025747	Tyms	1413.3	-0.981037	6.56355e-26	1.88895e-24	Down	983.245	912.487	938.415	1905.46	1911.61	1828.58
ENSMUSG00000027399	Il1a	155.71	-2.882	8.99681e-26	2.58501e-24	Down	29.8102	47.5214	31.6872	311.882	293.809	219.547
ENSMUSG00000026110	Mgat4a	431.838	-1.66169	9.01417e-26	2.58577e-24	Down	189.682	208.497	215.287	726.211	623.167	628.181
ENSMUSG00000034614	Pik3ip1	1145.5	1.04555	9.43922e-26	2.7033e-24	Up	1643.62	1504.88	1493.98	790.279	741.307	698.924
ENSMUSG00000024844	Banf1	2830.97	-0.8496	9.85702e-26	2.81837e-24	Down	2080.35	2135.38	1820.93	3636.89	3620.67	3691.62
ENSMUSG00000016319	Slc25a5	15260.3	-0.595639	1.04309e-25	2.97763e-24	Down	12713.5	12345.6	11350.4	18946.2	18357.3	17848.9
ENSMUSG00000026234	Ncl	23609.6	-0.569364	1.11906e-25	3.18416e-24	Down	19642.2	18508.3	18790.7	28544.8	28047	28124.6
ENSMUSG00000054115	Skp2	921.015	-1.13658	1.11801e-25	3.18416e-24	Down	566.721	548.088	599.512	1285.1	1176.68	1349.99
ENSMUSG00000046179	E2f8	918.971	-1.16901	1.22541e-25	3.48116e-24	Down	521.755	572.213	591.223	1289.36	1198.36	1340.91
ENSMUSG00000030213	Atf7ip	3761.91	0.758411	1.94159e-25	5.50679e-24	Up	4536.89	4381.54	5305	2632	2767.95	2948.05
ENSMUSG00000021266	Wars	4634.88	0.690191	1.98473e-25	5.6201e-24	Up	5477.05	5801.5	5912.99	3406.7	3505.81	3705.21
ENSMUSG00000090877	Hspa1b	317.163	1.9004	2.18196e-25	6.16867e-24	Up	468.181	558.914	476.285	103.926	169.782	125.889
ENSMUSG00000041645	Ddx24	5634.88	0.717638	2.44922e-25	6.91316e-24	Up	6972.73	7003.5	7071.1	4091	4617.87	4053.1
ENSMUSG00000025758	Plk4	1081.18	-1.10201	2.58148e-25	7.27482e-24	Down	704.363	665.529	671.779	1628.65	1298.89	1517.85
ENSMUSG00000004371	Il11	86.3788	5.21626	2.7455e-25	7.72467e-24	Up	135.504	178.369	191.569	2.95081	5.13851	4.74156
ENSMUSG00000036887	C1qa	3906.49	-3.06798	2.81162e-25	7.89809e-24	Down	623.902	1164.92	699.453	7583.44	6842.97	6524.24
ENSMUSG00000069662	Marcks	9343.83	-0.711787	3.73045e-25	1.04625e-23	Down	7195.27	6886.29	7072.57	12411.8	10100.6	12396.4
ENSMUSG00000035683	Melk	1427.52	-0.987351	3.96872e-25	1.11131e-23	Down	1004.9	946.202	905.048	1905.88	1828.4	1974.69
ENSMUSG00000085795	Zfp703	2767.07	0.772411	4.23844e-25	1.18495e-23	Up	3220.83	3607.29	3668.8	1891.1	2132.07	2082.34
ENSMUSG00000024660	Incenp	2777.89	-0.846655	4.54509e-25	1.26666e-23	Down	2032.79	1779.34	2124.72	3425.29	3600.44	3704.74
ENSMUSG00000026202	Tuba4a	958.35	1.15125	4.54401e-25	1.26666e-23	Up	1391.12	1451.86	1141.72	621.836	584.589	558.977
ENSMUSG00000063286	Gvin-ps7	250.218	-2.47878	5.10054e-25	1.41921e-23	Down	66.1365	63.4429	90.2633	479.875	480.647	320.945
ENSMUSG00000018846	Pank3	6218.01	-0.662642	5.15987e-25	1.43345e-23	Down	4876.93	4375.37	5126.98	7986.82	6619.35	8322.63
ENSMUSG00000054545	Ugt1a6a	1726.06	0.930419	5.27552e-25	1.46327e-23	Up	2263.98	2141.89	2405.38	1156.22	1217.02	1171.85
ENSMUSG00000040751	Lat2	179.749	-2.52501	5.48256e-25	1.51831e-23	Down	54.8604	65.0022	38.0945	309.89	340.954	269.694
ENSMUSG00000013275	Slc41a1	3786.39	0.712399	5.60599e-25	1.55005e-23	Up	4728.72	4739.53	4664.3	2814.31	2914.67	2856.79
ENSMUSG00000000538	Tom1l2	3517.55	0.74117	6.17258e-25	1.70404e-23	Up	4285.43	4560.66	4386.56	2580.43	2579.61	2712.59
ENSMUSG00000019173	Rab5c	10156.2	0.612299	6.65194e-25	1.8335e-23	Up	12345.5	12755.9	11789	7960.34	8092.75	7993.9
ENSMUSG00000027546	Atp9a	1270.78	1.01016	7.13114e-25	1.96251e-23	Up	1667.86	1782.28	1659.52	777.92	862.076	875.001
ENSMUSG00000030798	Cd37	169.479	-2.81793	7.22466e-25	1.98515e-23	Down	26.4416	54.3666	43.0143	297.699	361.557	233.794
ENSMUSG00000052160	Pld4	872.467	-3.06573	8.78042e-25	2.40887e-23	Down	143.009	198.758	190.502	1751.62	1832.32	1118.59
ENSMUSG00000029414	Kntc1	1606.67	-1.03028	8.87254e-25	2.43036e-23	Down	1164.69	946.474	1035.25	2082.79	1962.3	2448.51
ENSMUSG00000017716	Birc5	1561.75	-0.94913	8.96091e-25	2.45075e-23	Down	1108.58	1055.1	1016.53	2000.55	2070.18	2119.58
ENSMUSG00000071714	Csf2rb2	199.742	-2.77551	9.34564e-25	2.55201e-23	Down	30.4112	79.6143	47.7427	323.824	327.681	389.178
ENSMUSG00000021670	Hmgcr	7954.06	-0.619031	9.81314e-25	2.67552e-23	Down	6085.65	6255.69	6438.92	9560.78	9434.53	9948.82
ENSMUSG00000020534	Shmt1	957.99	-1.08819	1.00321e-24	2.731e-23	Down	597.543	582.779	644.337	1290.25	1267.08	1365.96
ENSMUSG00000026434	Nucks1	8132.39	-0.656597	1.02175e-24	2.77718e-23	Down	6556.44	5748.44	6570.9	9683.05	9290.26	10945.3
ENSMUSG00000024565	Sall3	2399.29	-0.889057	1.0251e-24	2.78198e-23	Down	1509.83	1907.42	1627	3105.86	3155.23	3090.38
ENSMUSG00000045095	Magi1	2291.1	-0.899721	1.24579e-24	3.37571e-23	Down	1592.57	1589.17	1579.4	2632.93	3146.69	3205.83
ENSMUSG00000040209	Zfp704	2107.07	-0.829528	1.38918e-24	3.75846e-23	Down	1487.11	1416.73	1628.48	2686.89	2598.87	2824.35
ENSMUSG00000025510	Cd151	5323.96	0.692792	1.52645e-24	4.12353e-23	Up	6705.66	6895.88	6169.96	3913.94	4203.84	4054.48
ENSMUSG00000013629	Cad	3749.6	-0.791783	1.53409e-24	4.1378e-23	Down	2510.31	3076.41	2636.41	4558.09	4781.51	4934.84
ENSMUSG00000086841	2410006H16Rik	1391.84	1.06681	1.6389e-24	4.41376e-23	Up	1963.74	1970.4	1737.78	902.183	819.053	957.881
ENSMUSG00000020075	Ddx21	5964.93	-0.647896	1.66004e-24	4.46386e-23	Down	4614.37	4430.47	4866.07	7273.86	7152.7	7452.12
ENSMUSG00000056737	Capg	1140.94	-1.114	2.26956e-24	6.09357e-23	Down	674.2	768.017	691.438	1593.4	1823.1	1295.51
ENSMUSG00000067297	Ifit1bl2	141.33	2.80247	2.47592e-24	6.6375e-23	Up	244.082	245.058	255.361	30.679	40.3855	32.4152
ENSMUSG00000032690	Oas2	541.634	1.83117	2.56443e-24	6.86434e-23	Up	826.237	917.537	778.632	295.566	296.473	135.36
ENSMUSG00000028859	Csf3r	110.056	-3.34032	2.68845e-24	7.18538e-23	Down	21.8721	20.156	15.3018	210.726	210.017	182.263
ENSMUSG00000045763	Basp1	1222.67	-0.99351	2.72266e-24	7.26579e-23	Down	860.739	774.53	802.14	1698.28	1627.66	1572.66
ENSMUSG00000033721	Vav3	1475.49	-0.936225	2.8362e-24	7.55735e-23	Down	1040.36	949.479	1031.52	2024.64	1913.21	1893.74
ENSMUSG00000021453	Gadd45g	2351.39	0.865877	2.91752e-24	7.76228e-23	Up	2977.71	3340.65	2826.81	1656.33	1630.05	1676.79
ENSMUSG00000031662	Snx20	132.828	-3.36469	3.01784e-24	8.01707e-23	Down	16.8272	21.6402	27.6418	261.282	299.402	170.173
ENSMUSG00000021256	Vash1	895.418	-1.14692	3.06271e-24	8.12403e-23	Down	494.344	600.193	566.818	1203.63	1236.97	1270.54
ENSMUSG00000021071	Trim9	4949.2	-0.718848	3.20509e-24	8.48892e-23	Down	3475.94	3928.96	3787.69	6295.64	6179.73	6027.24
ENSMUSG00000034906	Ncaph	1854.07	-0.889403	3.57656e-24	9.45854e-23	Down	1343.52	1263.47	1271.43	2382.09	2282.49	2581.44
ENSMUSG00000031438	Rnf128	190.441	-2.70815	3.8482e-24	1.01617e-22	Down	35.2483	52.5158	59.7616	385.027	335.412	274.678
ENSMUSG00000031403	Dkc1	1888.51	-0.85319	4.84641e-24	1.27784e-22	Down	1415.87	1355.99	1248.99	2580.09	2375.51	2354.6
ENSMUSG00000079293	Clec7a	641.131	-3.55104	5.00027e-24	1.31644e-22	Down	65.6624	136.876	96.7212	1259.57	1086.79	1201.16
ENSMUSG00000025746	Il6	299.973	2.41722	5.30439e-24	1.39442e-22	Up	479.782	469.259	566.27	119.906	110.055	54.5676
ENSMUSG00000034926	Dhcr24	5031.13	-0.711912	5.59603e-24	1.46781e-22	Down	3759.46	3982	3659.44	5898.69	6296.26	6590.93
ENSMUSG00000035237	Lcat	428.264	1.52286	5.60021e-24	1.46781e-22	Up	620.906	672.988	620.903	221.915	227.32	205.552
ENSMUSG00000043832	Clec4a3	143.494	-3.73045	6.24501e-24	1.63437e-22	Down	15.3735	15.7033	25.5981	331.662	325.155	147.473
ENSMUSG00000030223	Ptpro	902.684	-1.17033	7.04273e-24	1.84041e-22	Down	517.259	572.467	559.383	1316.08	1332.48	1118.44
ENSMUSG00000038615	Nfe2l1	14398.2	0.685844	7.07274e-24	1.84551e-22	Up	17847.6	17979.4	17464.9	9814.1	12239.8	11043.3
ENSMUSG00000002055	Spag5	1791.4	-0.905457	7.13285e-24	1.85844e-22	Down	1304.94	1177.41	1238.63	2233.09	2341.28	2453.06
ENSMUSG00000031264	Btk	134.87	-2.82691	8.13902e-24	2.11747e-22	Down	33.3541	39.0156	24.375	249.229	283.506	179.741
ENSMUSG00000017146	Brca1	1376.24	-0.942638	8.22729e-24	2.13727e-22	Down	923.021	922.221	964.36	1864.25	1784.23	1799.34
ENSMUSG00000003545	Fosb	112.544	3.15205	8.41265e-24	2.18221e-22	Up	160.58	223.99	225.327	19.5995	22.4387	23.3285
ENSMUSG00000032423	Syncrip	7839.8	-0.611112	8.89643e-24	2.30431e-22	Down	6259.81	5970.1	6338.24	9874.35	9126.34	9470
ENSMUSG00000022323	Rida	1630.21	0.935918	8.97642e-24	2.32161e-22	Up	2264.92	2067.28	2109.14	1059.29	1154.95	1125.68
ENSMUSG00000091549	Gm6548	1552.75	0.999237	9.082e-24	2.34547e-22	Up	1998.9	2155.62	2066.07	1104.96	1104.89	886.041
ENSMUSG00000024640	Psat1	8531.81	-0.608225	1.20916e-23	3.11816e-22	Down	6903.93	6630.28	6694.94	10297.7	9992.05	10672
ENSMUSG00000003032	Klf4	281.292	1.91009	1.35616e-23	3.49211e-22	Up	419.222	425.255	495.387	114.508	124.955	108.423
ENSMUSG00000020358	Hnrnpab	12970.3	-0.573916	1.45222e-23	3.734e-22	Down	10530.2	10356.1	10312.5	15336	15363.7	15923.3
ENSMUSG00000041992	Rapgef5	432.712	-1.97051	1.6014e-23	4.11159e-22	Down	175.563	152.606	169.984	804.757	859.129	434.232
ENSMUSG00000008090	Fgfrl1	10354.8	0.651363	1.63036e-23	4.17984e-22	Up	12251.8	13780.5	12009.4	7446.49	8276.04	8364.43
ENSMUSG00000025358	Cdk2	1534.24	-0.913122	1.71502e-23	4.39051e-22	Down	1073.55	1096.92	1006.75	1958.11	2034.12	2035.97
ENSMUSG00000009687	Fxyd5	281.616	-1.84521	1.78036e-23	4.55117e-22	Down	140.514	119.936	100.258	501.995	467.774	359.219
ENSMUSG00000050840	Cdh20	1118.31	-1.00992	1.79745e-23	4.58818e-22	Down	701.62	772.646	735.328	1511.04	1544.28	1444.96
ENSMUSG00000029484	Anxa3	6884.21	-0.643889	1.8559e-23	4.73053e-22	Down	5542	5250.02	5285.72	8203.22	8297.42	8726.87
ENSMUSG00000029752	Asns	2535.4	0.774512	1.96509e-23	5.00162e-22	Up	3233.59	3054.51	3334.16	1947.39	1791.91	1850.82
ENSMUSG00000035455	Fignl1	1405.24	-0.919469	2.03629e-23	5.17535e-22	Down	1008.7	921.371	968.497	1940.13	1714.03	1878.68
ENSMUSG00000033159	Cnppd1	1312.86	0.991582	2.21747e-23	5.6277e-22	Up	1604.66	1942.25	1715.56	890.091	905.077	819.529
ENSMUSG00000029687	Ezh2	2793.29	-0.817331	2.33701e-23	5.92257e-22	Down	2033.9	2004.69	1983.05	3929.54	3179.88	3628.66
ENSMUSG00000039031	Arhgap18	3961.35	-0.681054	2.45451e-23	6.2114e-22	Down	3151.52	2864.91	3081.43	5208.49	4537.42	4924.34
ENSMUSG00000030263	Lrmp	110.246	-3.49743	2.47203e-23	6.24676e-22	Down	13.0613	28.203	11.9218	226.05	253.214	129.023
ENSMUSG00000054766	Set	12507.9	-0.567293	2.57646e-23	6.50131e-22	Down	10313.8	9624	10227	15340.8	14000.5	15541.1
ENSMUSG00000023224	Serping1	3025.88	0.732656	2.62646e-23	6.61799e-22	Up	3533.85	3958.32	3866.15	2167.5	2406.25	2223.23
ENSMUSG00000004952	Rasa4	283.842	-1.97657	2.83069e-23	7.12242e-22	Down	111.838	111.221	109.952	508.182	522.215	339.645
ENSMUSG00000000958	Slc7a7	208.373	-2.28638	2.87998e-23	7.23611e-22	Down	71.9742	62.2207	71.8979	337.892	406.899	299.355
ENSMUSG00000018379	Srsf1	10586.3	-0.570784	2.89991e-23	7.2758e-22	Down	8606.89	8146.4	8744.23	12858.1	12200.1	12962.1
ENSMUSG00000027306	Nusap1	2028.36	-0.808945	3.24349e-23	8.12625e-22	Down	1586.82	1346.98	1470.36	2796.06	2351.38	2618.55
ENSMUSG00000079017	Ifi27l2a	1081.7	1.19474	3.2717e-23	8.1853e-22	Up	1325.28	1925.29	1281.57	713.176	767.379	477.521
ENSMUSG00000002835	Chaf1a	1713.58	-0.932175	3.3725e-23	8.42551e-22	Down	1155.05	1286.3	1077.01	2084.69	2326.06	2352.35
ENSMUSG00000029246	Ppat	1201.93	-0.976195	3.64797e-23	9.1008e-22	Down	818.937	768.288	826.93	1707.89	1499.49	1590.05
ENSMUSG00000049625	Tifab	112.615	-3.64363	3.66853e-23	9.13915e-22	Down	11.1979	25.7884	12.7681	217.614	183.502	224.818
ENSMUSG00000031103	Elf4	224.632	-2.05816	3.85256e-23	9.58141e-22	Down	88.5553	94.7095	70.4357	380.467	429.6	284.025
ENSMUSG00000021892	Sh3bp5	447.228	-1.58474	3.85694e-23	9.58141e-22	Down	201.856	235.58	220.093	724.441	753.646	547.751
ENSMUSG00000092035	Peg10	3342.71	0.75569	4.30214e-23	1.06723e-21	Up	3861.4	4099.17	4672.69	2491.43	2319.26	2612.32
ENSMUSG00000032624	Eml4	2168.38	-0.789199	5.65149e-23	1.4e-21	Down	1602.79	1515.56	1629.23	2751.37	2706.22	2805.12
ENSMUSG00000015829	Tnr	822.222	-1.20595	5.77605e-23	1.42884e-21	Down	459.576	497.88	508.544	964.376	1107.64	1395.32
ENSMUSG00000017009	Sdc4	15409.2	0.568789	6.29477e-23	1.55497e-21	Up	18406.8	18153.8	18762.5	11739	12364.4	13028.5
ENSMUSG00000025579	Gaa	4609.71	0.652726	6.30802e-23	1.55607e-21	Up	5313.28	5991.49	5630.58	3413.36	3710.19	3599.37
ENSMUSG00000023904	Hcfc1r1	1375.46	0.910775	7.25273e-23	1.78661e-21	Up	1785.31	1906.76	1713.84	954.016	987.068	905.794
ENSMUSG00000023067	Cdkn1a	9871.62	0.591211	7.44811e-23	1.83217e-21	Up	11660.3	12056.1	11923.8	7668.31	8328.36	7592.78
ENSMUSG00000027656	Ccn5	144.488	-3.01925	7.60911e-23	1.86917e-21	Down	30.5509	26.3224	30.1935	152.964	298.872	328.025
ENSMUSG00000056130	Ticam2	171.032	-2.43436	7.6508e-23	1.87679e-21	Down	59.4344	47.3161	46.8997	348.873	307.848	215.819
ENSMUSG00000032875	Arhgef17	9345.06	0.644697	7.67542e-23	1.88021e-21	Up	10193.6	12310.1	11793.8	7120.6	7441.67	7210.67
ENSMUSG00000022667	Cd200r1	95.9079	-3.65183	7.6865e-23	1.88031e-21	Down	15.4427	16.35	9.25683	212.338	159.521	162.539
ENSMUSG00000004837	Grap	147.692	-2.78958	8.28704e-23	2.02441e-21	Down	32.5084	37.5208	35.305	301.06	304.012	175.744
ENSMUSG00000045179	Sox3	1038.64	-1.04178	8.36052e-23	2.03953e-21	Down	606.19	767.827	653.677	1337.56	1470.24	1396.32
ENSMUSG00000041936	Agrn	15363	0.554438	8.40662e-23	2.04794e-21	Up	17013.5	19642.1	18275.7	11891.5	12985.6	12369.7
ENSMUSG00000038094	Atp13a4	151.261	2.85026	8.55705e-23	2.0817e-21	Up	241.844	268.736	286.658	41.4192	21.5995	47.3102
ENSMUSG00000030541	Idh2	5831.89	-0.704724	9.09344e-23	2.20914e-21	Down	4545.5	4455.43	4248.18	6674.14	7627.91	7440.15
ENSMUSG00000034349	Smc4	3810.42	-0.69098	1.05323e-22	2.55517e-21	Down	3131.52	2490.73	3100.87	5133.27	4207.53	4798.63
ENSMUSG00000059325	Hopx	889.994	1.081	1.17869e-22	2.85561e-21	Up	1274.98	1267.29	1097.34	563.658	609.624	527.069
ENSMUSG00000073678	Pgap1	845.859	-1.21471	1.21605e-22	2.94207e-21	Down	463.116	488.272	564.15	1290.36	1117.71	1151.54
ENSMUSG00000028268	Gbp3	9069.21	2.12829	1.23493e-22	2.98364e-21	Up	14661.2	14686.5	15043.6	3712.67	3871.61	2439.7
ENSMUSG00000039911	Spsb1	1371.15	0.908171	1.28198e-22	3.0931e-21	Up	1633.23	1808.56	1942.14	874.832	958.612	1009.54
ENSMUSG00000062444	Ap3b2	449.917	1.43939	1.31199e-22	3.16116e-21	Up	650.623	660.613	670.385	247.261	230.091	240.531
ENSMUSG00000030905	Crym	1237.29	1.09537	1.42869e-22	3.43764e-21	Up	1713.29	1754.73	1593.53	652.18	925.245	784.731
ENSMUSG00000033487	Fndc3a	3937.4	0.724365	1.54593e-22	3.71465e-21	Up	4873.34	4641.48	5220.27	3091.68	2917.86	2879.77
ENSMUSG00000007613	Tgfbr1	1795.7	-0.904484	1.69627e-22	4.07036e-21	Down	1190.53	1177.34	1365.12	2382.68	2383.98	2274.54
ENSMUSG00000031683	Lsm6	1533.88	-0.927596	1.75517e-22	4.20597e-21	Down	1130.43	960.854	1063.03	2040.63	2064.67	1943.66
ENSMUSG00000027203	Dut	1323.92	-0.96235	1.78362e-22	4.26832e-21	Down	951.42	809.062	918.461	1725.45	1743.99	1795.15
ENSMUSG00000034687	Fras1	842.082	-1.09112	1.89032e-22	4.51753e-21	Down	492.588	552.468	554.467	1029.95	1215.44	1207.58
ENSMUSG00000027330	Cdc25b	1047.47	-1.0687	2.23121e-22	5.32497e-21	Down	679.697	717.739	618.407	1410.36	1370.01	1488.62
ENSMUSG00000021068	Nin	1115.67	-1.1137	2.48947e-22	5.93329e-21	Down	654.336	586.382	873.486	1507.16	1476.44	1596.23
ENSMUSG00000037012	Hk1	6575.48	0.680883	2.58036e-22	6.14161e-21	Up	8224.8	8064.54	8033.64	4610.56	5412.89	5106.48
ENSMUSG00000003206	Ebi3	118.476	-3.38549	2.7146e-22	6.45239e-21	Down	15.3339	20.0176	20.8143	226.944	300.475	127.269
ENSMUSG00000036138	Acaa1a	3292.81	0.732352	2.79527e-22	6.63519e-21	Up	4242.41	4368.2	3753.24	2353.99	2643.94	2395.08
ENSMUSG00000107215	Gm43197	334.818	1.92777	2.80979e-22	6.66068e-21	Up	535.007	472.653	588.548	154.414	155.267	103.018
ENSMUSG00000048779	P2ry6	439.718	-1.50935	2.90579e-22	6.87899e-21	Down	216.364	219.043	239.06	670.39	702.923	590.529
ENSMUSG00000026238	Ptma	29278.4	-0.634808	2.99144e-22	7.07224e-21	Down	23759.1	23628.9	21280.5	35132.2	34416.1	37453.4
ENSMUSG00000050359	Sprr1a	79.7374	4.4512	3.01412e-22	7.1163e-21	Up	144.034	161.466	152.868	6.94564	9.27201	3.83928
ENSMUSG00000026669	Mcm10	1176.08	-0.959403	3.57756e-22	8.43529e-21	Down	812.234	767.541	801.907	1628.78	1437.39	1608.66
ENSMUSG00000056529	Ptafr	80.9639	-4.26125	3.9184e-22	9.22658e-21	Down	4.52037	11.2524	7.24444	136.565	206.089	120.112
ENSMUSG00000020362	Cnot6	5524.58	-0.657875	4.13179e-22	9.71605e-21	Down	4382.56	3784.96	4672.02	6782.03	6475.75	7050.14
ENSMUSG00000028896	Rcc1	1437.79	-0.944641	4.16273e-22	9.77576e-21	Down	1021.39	1040.42	875.863	1871.96	1903.94	1913.18
ENSMUSG00000018909	Arrb1	1515.32	-0.884747	4.61672e-22	1.08275e-20	Down	1135.51	1032.74	1009.62	1988.4	2023.55	1902.1
ENSMUSG00000021814	Anxa7	2849.82	0.739393	4.77533e-22	1.11846e-20	Up	3619.64	3486.32	3609.72	2137.44	2209.08	2036.73
ENSMUSG00000006519	Cyba	933.38	-1.04413	4.85315e-22	1.13517e-20	Down	580.021	689.093	547.763	1266.63	1369.29	1147.48
ENSMUSG00000056612	Ppp1r14b	4326.02	-0.69761	5.00468e-22	1.16906e-20	Down	3281.53	3519.8	3074.59	5538.77	5249.46	5291.94
ENSMUSG00000015880	Ncapg	1600.2	-0.925165	5.19341e-22	1.21154e-20	Down	1150.85	1118.77	1022.9	2201.03	1915.42	2192.23
ENSMUSG00000001750	Tcirg1	2752.04	0.869831	6.15027e-22	1.43097e-20	Up	3304.46	4015.24	3379.9	2130.87	2013.42	1668.34
ENSMUSG00000047407	Tgif1	1459.58	0.87293	6.1446e-22	1.43097e-20	Up	1840.16	1868.64	1971.55	997.107	1020.66	1059.33
ENSMUSG00000028820	Sfpq	9188.34	-0.615373	6.43353e-22	1.4949e-20	Down	7336.69	6915.08	7448.22	10710.2	11536.6	11183.3
ENSMUSG00000002297	Dbf4	1525.33	-0.87177	6.57562e-22	1.52591e-20	Down	1136.57	997.118	1080.98	2176.27	1754.58	2006.47
ENSMUSG00000019850	Tnfaip3	1282.78	1.10945	6.8828e-22	1.59509e-20	Up	1699.74	1636.08	1943.24	828.24	877.655	711.711
ENSMUSG00000064127	Med14	4253.78	-0.661706	7.06277e-22	1.63465e-20	Down	3193.2	3075.25	3593.75	5101.04	5096.13	5463.31
ENSMUSG00000006728	Cdk4	9754.43	-0.591922	7.09561e-22	1.64009e-20	Down	7866.8	8180.56	7251.87	11924.3	11716	11587.1
ENSMUSG00000004936	Map2k1	3217.99	0.687809	8.33369e-22	1.92374e-20	Up	4085.84	3867.65	3982.89	2537.46	2424.73	2409.37
ENSMUSG00000006398	Cdc20	3297.47	-0.825186	8.84597e-22	2.03932e-20	Down	2348.19	2694	2088.47	3968.66	4320.97	4364.56
ENSMUSG00000039748	Exo1	804.258	-1.25219	9.13134e-22	2.10236e-20	Down	548.224	344.326	530.237	1074.74	991.964	1336.06
ENSMUSG00000000568	Hnrnpd	5481.25	-0.635925	9.19936e-22	2.11525e-20	Down	4289.68	4259.84	4287.91	6735.86	6295.65	7018.55
ENSMUSG00000038213	Tapbpl	598.544	1.30053	1.02386e-21	2.35115e-20	Up	882.824	841.556	838.423	318.754	389.136	320.573
ENSMUSG00000079592	C1qtnf5	1011.05	1.11387	1.04341e-21	2.39291e-20	Up	1330.94	1520.6	1306.79	524.82	680.429	702.706
ENSMUSG00000001211	Agpat3	8618.51	0.573535	1.13843e-21	2.60743e-20	Up	10350.9	10298.8	10319.4	6796.7	7117.96	6827.23
ENSMUSG00000059743	Fdps	5689.47	-0.704317	1.19714e-21	2.73835e-20	Down	4535.41	4354.9	4049.68	6677.11	7149.3	7370.41
ENSMUSG00000031527	Eri1	1591.59	-0.855092	1.41399e-21	3.23016e-20	Down	1123.99	1070.04	1187.02	2156.54	1942.91	2069.06
ENSMUSG00000072825	Cep170b	1522.74	0.873911	1.52842e-21	3.48706e-20	Up	1885.62	2039.66	2003.3	1055.94	1140.89	1011
ENSMUSG00000022074	Tnfrsf10b	1279.07	0.903934	1.63689e-21	3.7297e-20	Up	1604.63	1664.83	1748.19	859.614	874.054	923.093
ENSMUSG00000038172	Ttc39b	2479.99	0.76294	1.68443e-21	3.83306e-20	Up	3010.41	3016.01	3361.95	1816.11	1849.46	1826
ENSMUSG00000062082	Cd200r4	123.532	-2.79812	1.74796e-21	3.97249e-20	Down	35.7742	26.2149	27.109	266.869	214.642	170.586
ENSMUSG00000009292	Trpm2	121.164	-3.1973	1.78671e-21	4.05532e-20	Down	22.4622	17.5241	27.4066	306.105	187.564	165.92
ENSMUSG00000034706	Dnai2	308.679	1.70891	2.0235e-21	4.58096e-20	Up	460.766	463.716	499.786	119.553	155.436	152.816
ENSMUSG00000019505	Ubb	36834.3	0.547547	2.02177e-21	4.58096e-20	Up	44497.5	46216.7	40426	28612.7	32259.3	28993.4
ENSMUSG00000039316	Rftn1	174.467	-2.39941	2.02991e-21	4.58957e-20	Down	49.1015	75.7291	41.3345	292.19	306.431	282.014
ENSMUSG00000038119	Cdon	8709.5	-0.658397	2.20299e-21	4.97453e-20	Down	6471.57	6967.12	6708.79	9514.39	10646.4	11948.7
ENSMUSG00000032265	Tent5a	600.985	1.44112	2.24761e-21	5.06877e-20	Up	845.788	813.775	986.377	326.296	362.895	270.782
ENSMUSG00000004880	Lbr	1467.74	-0.861104	2.32026e-21	5.22593e-20	Down	1068.33	962.811	1077.08	1928.13	1741.53	2028.58
ENSMUSG00000054675	Tmem119	142.642	-2.59373	2.38551e-21	5.36603e-20	Down	28.9133	56.2717	35.3108	226.702	282.51	226.146
ENSMUSG00000072620	Slfn2	2900.09	0.89967	2.46445e-21	5.53653e-20	Up	3788.14	3787.1	3745.05	2041.06	2389.71	1649.5
ENSMUSG00000064080	Fbln2	268.266	-1.84249	2.50782e-21	5.62678e-20	Down	134.063	91.1565	119.907	466.943	407.01	390.518
ENSMUSG00000079491	H2-T10	227.88	1.98021	2.545e-21	5.70293e-20	Up	322.878	398.91	375.977	93.0322	89.4244	87.0567
ENSMUSG00000037731	Themis2	157.41	-2.6322	3.26716e-21	7.31189e-20	Down	27.1177	65.0171	38.937	276.127	318.903	218.36
ENSMUSG00000028525	Pde4b	4507.04	0.68806	3.49202e-21	7.80519e-20	Up	5457.68	5434.68	5820.91	3421.84	3623.22	3283.93
ENSMUSG00000031960	Aars	10708.9	0.562406	3.56382e-21	7.94551e-20	Up	12381.4	12777.8	13183.1	8146.59	9037.22	8727.12
ENSMUSG00000043079	Synpo	2900.45	0.698502	3.5606e-21	7.94551e-20	Up	3400.55	3658.38	3733.89	2086.63	2304.31	2218.95
ENSMUSG00000074802	Gas2l3	948.801	-1.07463	3.62809e-21	8.07859e-20	Down	592.614	569.466	648.797	1440.99	1088.57	1352.37
ENSMUSG00000031521	Aga	886.049	1.03034	3.92521e-21	8.72913e-20	Up	1182.47	1246.83	1152.69	562.278	609.168	562.855
ENSMUSG00000020091	Eif4ebp2	4846.53	-0.618669	4.10902e-21	9.12638e-20	Down	3366.2	4153.41	3917.05	5276.73	6217.96	6147.83
ENSMUSG00000027470	Mylk2	85.015	3.69311	4.78988e-21	1.06252e-19	Up	173.545	158.794	143.069	8.9076	12.424	13.3505
ENSMUSG00000032812	Arap1	1827.51	-0.897987	4.87852e-21	1.08082e-19	Down	1126.25	1345.55	1330.8	2309.83	2702.89	2149.72
ENSMUSG00000038150	Ormdl3	3002.61	0.724706	4.94853e-21	1.09495e-19	Up	3726.94	3849.03	3668.66	2076.01	2342.74	2352.28
ENSMUSG00000030283	St8sia1	853.973	-1.13305	5.06268e-21	1.11881e-19	Down	529.163	533.621	522.803	1146.65	1043.14	1348.46
ENSMUSG00000086503	Xist	8360.15	-0.685942	5.36073e-21	1.18319e-19	Down	7095.07	5257.2	6869.6	11481.4	9596.53	9861.16
ENSMUSG00000105504	Gbp5	4197.71	2.49171	5.71554e-21	1.25992e-19	Up	7108.6	6910.69	7416.37	1237.08	1579.52	933.996
ENSMUSG00000039542	Ncam1	3294.57	-0.702161	5.91977e-21	1.30331e-19	Down	2448.36	2517.73	2522.62	3735.34	4170.98	4372.38
ENSMUSG00000020185	E2f7	655.053	-1.36201	6.68922e-21	1.47088e-19	Down	314.276	411.786	363.433	972.518	822.078	1046.23
ENSMUSG00000030795	Fus	11140.2	-0.593719	6.70411e-21	1.47231e-19	Down	8839.2	9255.85	8434.14	12901.5	13422.7	13987.7
ENSMUSG00000018507	Trpv2	153.153	-2.57993	6.8321e-21	1.49855e-19	Down	31.8	52.5623	43.4248	284.206	302.958	203.965
ENSMUSG00000034648	Lrrn1	1197.91	-0.921466	6.9282e-21	1.51774e-19	Down	837.185	793.916	835.831	1667.46	1519.29	1533.78
ENSMUSG00000024261	Syt4	242.113	2.15812	6.98103e-21	1.52742e-19	Up	418.611	336.316	435.579	105.883	95.2846	61.0035
ENSMUSG00000026928	Card9	84.9353	-3.83807	7.35056e-21	1.60627e-19	Down	15.6712	6.02707	9.59878	186.378	170.991	120.945
ENSMUSG00000027597	Ahcy	3597.34	-0.658526	8.34937e-21	1.82227e-19	Down	2783.03	2875.91	2686.29	4303.83	4520.73	4414.28
ENSMUSG00000022010	Tsc22d1	8694.55	0.557651	8.65473e-21	1.88658e-19	Up	10592.2	10324.8	10204.5	6965.17	7012.11	7068.54
ENSMUSG00000037679	Inf2	1834.89	0.853539	9.38932e-21	2.04418e-19	Up	2181.39	2540.26	2389.45	1326.31	1255.93	1316.03
ENSMUSG00000020739	Nup85	1815	-0.799281	9.72436e-21	2.11451e-19	Down	1336.55	1331.16	1286.57	2228.22	2403.05	2304.45
ENSMUSG00000063632	Sox11	2185.27	-0.819504	1.02503e-20	2.22612e-19	Down	1583.81	1562.61	1564.11	2934.25	2455.98	3010.85
ENSMUSG00000024238	Zeb1	8246.89	-0.565789	1.11488e-20	2.41828e-19	Down	6611.91	6734.9	6559.65	9580.1	9885.94	10108.9
ENSMUSG00000026532	Spta1	549.929	-1.29055	1.21298e-20	2.62782e-19	Down	310.58	302.331	330.177	687.016	836.598	832.875
ENSMUSG00000035711	Dok3	88.8054	-3.38269	1.25961e-20	2.72548e-19	Down	18.597	14.313	11.4033	178.053	181.848	128.617
ENSMUSG00000025888	Casp1	1074.06	1.03768	1.26368e-20	2.73094e-19	Up	1483.98	1414.22	1444.4	766.302	743.644	591.841
ENSMUSG00000022439	Parvg	120.142	-3.05715	1.51005e-20	3.25938e-19	Down	18.8868	39.7873	19.7454	240.559	217.267	184.604
ENSMUSG00000021569	Trip13	617.58	-1.18527	1.54982e-20	3.34113e-19	Down	390.834	363.169	366.231	895.198	808.746	881.3
ENSMUSG00000007989	Fzd3	5161.27	-0.615196	1.59528e-20	3.43492e-19	Down	3974.05	3828.88	4390.89	6409.15	5665.22	6699.44
ENSMUSG00000023087	Noct	1632.02	0.913303	1.79623e-20	3.86289e-19	Up	2112.61	2016.82	2285.02	1085.77	1227.03	1064.85
ENSMUSG00000052142	Rasal3	76.5502	-3.84913	1.84712e-20	3.96747e-19	Down	8.49378	10.3707	9.1639	145.055	158.589	127.629
ENSMUSG00000033039	Micall1	1843.17	0.774886	1.88989e-20	4.05441e-19	Up	2292.09	2288.56	2419.58	1311.36	1326.03	1421.4
ENSMUSG00000037852	Cpe	20336.9	0.549236	1.90784e-20	4.08794e-19	Up	24743.6	23745.3	24069.7	15684.2	16755.4	17022.9
ENSMUSG00000030677	Kif22	1555.05	-0.921226	1.96492e-20	4.20512e-19	Down	1073.08	1169.67	969.91	1932.77	2037.37	2147.51
ENSMUSG00000049037	Clec4a1	359.81	-4.04262	1.97905e-20	4.23023e-19	Down	45.1433	28.7673	34.3982	786.399	908.747	355.402
ENSMUSG00000020808	Pimreg	1491.35	-0.9369	2.03589e-20	4.34645e-19	Down	1038.69	1112.01	904.624	1913.86	1934.92	2044.02
ENSMUSG00000037313	Tacc3	2111.08	-0.838267	2.09838e-20	4.47442e-19	Down	1471.7	1607.13	1435.26	2446.56	2734.19	2971.6
ENSMUSG00000023951	Vegfa	2249.27	0.796747	2.10276e-20	4.47834e-19	Up	2772.8	3018.69	2798.46	1668	1537.1	1700.61
ENSMUSG00000037280	Galnt6	91.5968	-3.39367	2.55534e-20	5.43565e-19	Down	12.6628	21.2513	11.7707	195.966	192.608	115.322
ENSMUSG00000033450	Tagap	91.2726	-3.35753	2.5627e-20	5.44473e-19	Down	12.6549	21.2556	12.6772	182.106	198.797	120.146
ENSMUSG00000027035	Cers6	1881.66	0.779224	2.63855e-20	5.59913e-19	Up	2324.35	2300.86	2528.13	1341.74	1389.25	1405.63
ENSMUSG00000024900	Cpt1a	3398.51	0.701513	2.64308e-20	5.602e-19	Up	4076.57	4394.25	4174.87	2323.1	2640.96	2781.29
ENSMUSG00000068129	Cst7	88.1393	-3.37655	2.72511e-20	5.76891e-19	Down	13.5204	16.2672	14.4766	180.445	153.714	150.411
ENSMUSG00000030793	Pycard	260.557	-1.8452	2.92193e-20	6.17815e-19	Down	107.881	138.602	88.7879	470.622	423.029	334.418
ENSMUSG00000034311	Kif4	2058.38	-0.783001	2.96867e-20	6.26945e-19	Down	1638.16	1438.45	1448.25	2619.4	2575.59	2630.45
ENSMUSG00000020330	Hmmr	2299.26	-0.73867	3.29192e-20	6.94379e-19	Down	1809.27	1661.35	1674.77	2933.85	2730.63	2985.71
ENSMUSG00000037278	Tmem97	1239.27	-0.908414	3.38899e-20	7.13999e-19	Down	898.036	848.096	822.759	1625.65	1562.46	1678.63
ENSMUSG00000049422	Chchd10	722.396	1.1691	3.51422e-20	7.39498e-19	Up	1087.44	977.724	948.026	411.697	484.71	424.778
ENSMUSG00000026223	Itm2c	9142.54	0.561536	3.64668e-20	7.65543e-19	Up	10830.4	11676.2	10240.1	6956.2	7957.49	7194.83
ENSMUSG00000053846	Lipg	1611.63	0.829026	3.64507e-20	7.65543e-19	Up	2055.2	2106.14	2041.09	1070.73	1235.46	1161.15
ENSMUSG00000021608	Lpcat1	2147.88	-0.774108	3.67437e-20	7.70436e-19	Down	1468.91	1705.48	1563.15	2630.4	2689.95	2829.36
ENSMUSG00000025665	Rps6ka6	328.948	-1.5581	3.69799e-20	7.74467e-19	Down	169.216	145.77	176.39	495.685	431.761	554.866
ENSMUSG00000022314	Rad21	8785.49	-0.570171	3.70768e-20	7.75574e-19	Down	7150.5	6971.33	7036.64	10479.2	9970.86	11104.5
ENSMUSG00000042190	Cmklr1	122.848	-2.65825	4.0825e-20	8.52965e-19	Down	28.0195	38.761	30.7868	215.766	233.978	189.777
ENSMUSG00000020437	Myo1g	112.659	-3.24589	4.14656e-20	8.65324e-19	Down	9.78239	27.8299	27.0592	181.789	262.08	167.414
ENSMUSG00000048154	Kmt2d	2219.74	-0.743076	4.17234e-20	8.69673e-19	Down	1759.65	1674.08	1528.86	2906	2720.13	2729.71
ENSMUSG00000022353	Mtss1	3646.52	-0.683513	4.37258e-20	9.10334e-19	Down	2688.21	2982.05	2701.53	4343.05	4459.08	4705.2
ENSMUSG00000024013	Fgd2	95.6941	-3.31043	4.49637e-20	9.35e-19	Down	17.5245	24.2559	9.88996	223.123	167.706	131.665
ENSMUSG00000029223	Uchl1	4815.07	0.615405	4.92079e-20	1.02205e-18	Up	5866.49	6051.16	5589.19	3638.35	3972.43	3772.81
ENSMUSG00000037474	Dtl	1643.42	-0.823134	5.02665e-20	1.04281e-18	Down	1174.54	1187.78	1179.38	2136.09	1968.14	2214.59
ENSMUSG00000032011	Thy1	2720.19	-0.781477	5.05905e-20	1.04829e-18	Down	1974.48	1969.72	2012.18	2984.1	3699.01	3681.67
ENSMUSG00000026833	Olfm1	1788.57	0.802126	5.10638e-20	1.05686e-18	Up	2259.22	2282.38	2294.07	1272.1	1393.13	1230.54
ENSMUSG00000024912	Fosl1	293.156	1.69591	5.44529e-20	1.12568e-18	Up	517.805	455.006	379.988	130.995	153.379	121.763
ENSMUSG00000054808	Actn4	10809.1	0.638935	6.68436e-20	1.38021e-18	Up	12736	13393.8	13346.1	7299.74	9598.39	8480.7
ENSMUSG00000020897	Aurkb	1470.04	-0.934959	7.22063e-20	1.48919e-18	Down	1033.11	1111.51	869.669	1827.37	1992.18	1986.38
ENSMUSG00000025586	Cpeb1	564.337	1.25879	7.2395e-20	1.49134e-18	Up	771.351	837.178	790.914	334.807	297.312	354.462
ENSMUSG00000040229	Gpr34	98.4971	-3.0193	7.44784e-20	1.53246e-18	Down	23.1031	21.5106	17.404	205.795	174.117	149.053
ENSMUSG00000076441	Ass1	7235.23	0.601958	7.76611e-20	1.59609e-18	Up	9052.65	8511.42	8648.08	5525.28	5990.65	5683.3
ENSMUSG00000070327	Rnf213	38441.7	1.70218	7.97132e-20	1.63635e-18	Up	55194	60762.5	61272.7	19394.6	19132.6	14893.9
ENSMUSG00000026039	Sgo2a	1444.43	-0.837219	8.86994e-20	1.8187e-18	Down	1073.23	981.431	1035.74	1943.62	1689.06	1943.5
ENSMUSG00000037921	Ddx60	1811.96	2.12195	9.00476e-20	1.84419e-18	Up	3012.06	2694.34	3166.3	783.042	713.239	502.787
ENSMUSG00000052837	Junb	2177.53	0.761323	9.10289e-20	1.86213e-18	Up	2553.29	2989	2698.71	1624.94	1709.71	1489.53
ENSMUSG00000063954	H2ac19	566.685	1.25558	9.11441e-20	1.86232e-18	Up	782.177	906.293	717.353	279.442	387.395	327.449
ENSMUSG00000031297	Slc7a3	141.176	2.50571	9.21755e-20	1.88121e-18	Up	219.113	254.827	249.882	46.373	45.6877	31.1716
ENSMUSG00000024378	Stard4	3004.78	-0.682878	9.23368e-20	1.88232e-18	Down	2346.46	2131.05	2416.08	3567.83	3558.62	4008.63
ENSMUSG00000056069	Otulinl	133.814	-3.03928	9.33862e-20	1.90152e-18	Down	34.9347	42.4036	14.5227	275.361	205.503	230.158
ENSMUSG00000020661	Dnmt3a	2830.95	-0.738258	9.36675e-20	1.90504e-18	Down	2034.44	2027.71	2275.82	3367.9	3776.84	3503
ENSMUSG00000004846	Plod3	3072.04	0.694845	1.13408e-19	2.30387e-18	Up	3554.4	4261.97	3617.1	2317.63	2418.98	2262.19
ENSMUSG00000021262	Evl	1276.93	-0.9145	1.16656e-19	2.36713e-18	Down	828.736	989.541	825.195	1720.02	1684.52	1613.59
ENSMUSG00000030307	Slc6a11	344.775	-1.54045	1.28175e-19	2.59787e-18	Down	168.882	191.062	161.005	567.339	498.657	481.707
ENSMUSG00000030867	Plk1	2701.67	-0.764709	1.33303e-19	2.6987e-18	Down	1954.48	2215.88	1818.97	3228.91	3462.49	3529.29
ENSMUSG00000031530	Dusp4	2769.37	0.699864	1.34138e-19	2.71248e-18	Up	3359.42	3526.07	3422.71	2053.81	2030.06	2224.15
ENSMUSG00000039037	St6galnac5	406.676	-1.39011	1.35359e-19	2.73403e-18	Down	199.417	230.66	235.011	555.256	581.703	638.011
ENSMUSG00000015094	Npdc1	2639.27	0.698782	1.41949e-19	2.86387e-18	Up	3220.83	3557.03	3050.69	1988.62	2065.19	1953.26
ENSMUSG00000021451	Sema4d	688.266	-1.12037	1.46812e-19	2.95859e-18	Down	457.308	455.82	375.362	927.135	1046.01	867.955
ENSMUSG00000048922	Cdca2	1141.62	-0.920387	1.59603e-19	3.21268e-18	Down	736.674	749.289	868.025	1500.06	1455.87	1539.78
ENSMUSG00000011008	Mcoln2	82.2145	-3.84627	1.66132e-19	3.34027e-18	Down	10.5341	7.37843	10.5545	195.595	178.256	90.9686
ENSMUSG00000079197	Psme2	3158.79	0.719263	1.77124e-19	3.55722e-18	Up	4101.99	3908.66	3790.62	2444.81	2618.57	2088.09
ENSMUSG00000030662	Ipo5	11996.3	-0.522786	1.82204e-19	3.65507e-18	Down	9958.68	9571.2	9969.23	13893.7	14139.6	14445.4
ENSMUSG00000020052	Ascl1	2154.9	-0.77628	1.87579e-19	3.75863e-18	Down	1505.53	1703.08	1541.97	2830.04	2666.26	2682.54
ENSMUSG00000073489	Ifi204	2296.98	2.23848	1.96072e-19	3.92434e-18	Up	3633.49	3628.37	4157.66	866.188	903.174	593.013
ENSMUSG00000026142	Rhbdd1	1308.91	0.898514	2.03838e-19	4.07514e-18	Up	1694.4	1604.69	1830.71	890.8	944.578	888.314
ENSMUSG00000057143	Trim12c	1228.31	0.939508	2.06405e-19	4.12178e-18	Up	1661.81	1591.06	1600.03	881.649	909.484	725.834
ENSMUSG00000028328	Tmod1	1014.79	1.04676	2.11555e-19	4.21983e-18	Up	1368.75	1303.19	1442.31	749.715	645.043	579.738
ENSMUSG00000052698	Tln2	2751.52	-0.7554	2.13982e-19	4.26341e-18	Down	1945.93	2039.46	2106.75	3009.03	3921.13	3486.81
ENSMUSG00000024070	Prkd3	2483.94	-0.692055	2.18242e-19	4.34338e-18	Down	1880.2	1845.7	1949.37	3121.91	2926.31	3180.14
ENSMUSG00000038759	Nup205	4115.27	-0.614846	2.18856e-19	4.35069e-18	Down	3204.98	3173.39	3348.01	5069.93	4915.71	4979.63
ENSMUSG00000046591	Ticrr	688.595	-1.10663	2.22582e-19	4.41977e-18	Down	415.097	463.738	420.238	936.075	937.142	959.279
ENSMUSG00000040035	Disp2	518.234	1.28354	2.29268e-19	4.54741e-18	Up	704.985	700.405	810.496	317.699	288.859	286.962
ENSMUSG00000050737	Ptges	1056.06	0.99472	2.31036e-19	4.57731e-18	Up	1252.93	1517.37	1462.44	686.089	788.003	629.53
ENSMUSG00000045502	Hcar2	84.2091	-3.48174	2.34743e-19	4.64553e-18	Down	9.9363	13.7564	15.3907	160.401	176.896	128.874
ENSMUSG00000028843	Sh3bgrl3	2027.32	-0.791534	2.4094e-19	4.76283e-18	Down	1480.93	1521.9	1415.65	2684.64	2848.92	2211.89
ENSMUSG00000036249	Rbm43	950.838	0.99889	2.49028e-19	4.91718e-18	Up	1262.25	1264.27	1288.41	686.291	623.465	580.328
ENSMUSG00000071172	Srsf3	10475.4	-0.528156	2.53036e-19	4.99074e-18	Down	8988.72	8079.85	8602	12960.1	11353.1	12868.4
ENSMUSG00000042699	Dhx9	11827.3	-0.53176	2.68477e-19	5.28935e-18	Down	9905.99	8911.35	10158.7	14165.1	13585.3	14237.5
ENSMUSG00000021500	Ddx46	3338.32	-0.651527	2.7208e-19	5.35435e-18	Down	2753.8	2265.07	2751.9	4132.66	3689.3	4437.17
ENSMUSG00000015217	Hmgb3	3001.96	-0.699404	2.81804e-19	5.53953e-18	Down	2383.64	2246.3	2207.29	3662.42	3571.82	3940.31
ENSMUSG00000027472	Pdrg1	2273.85	0.707197	2.8376e-19	5.57176e-18	Up	2913.48	2855.41	2712.6	1773.53	1702.04	1686
ENSMUSG00000028480	Glipr2	3946.76	0.645873	2.93315e-19	5.75295e-18	Up	4710.15	4815.2	4942.21	3071.45	2842.76	3298.77
ENSMUSG00000024097	Srsf7	4458.64	-0.602268	2.93698e-19	5.75405e-18	Down	3678.84	3546.27	3372.97	5527.94	5295.77	5330.06
ENSMUSG00000028678	Kif2c	1703.43	-0.780806	3.14191e-19	6.14871e-18	Down	1276.47	1241.72	1221.89	2138.77	2254.12	2087.63
ENSMUSG00000042078	Svop	748.077	1.04799	3.30454e-19	6.45981e-18	Up	990.098	1026.78	1020.57	477.432	501.791	471.791
ENSMUSG00000036768	Kif15	1497.9	-0.939374	3.45775e-19	6.7518e-18	Down	869.763	1197.32	1009.25	2010.04	2011.13	1889.92
ENSMUSG00000036777	Anln	2599.63	-0.703212	3.67387e-19	7.16587e-18	Down	2104.12	1861.85	1941.32	3216.52	3120.32	3353.62
ENSMUSG00000036995	Asap3	1281.11	0.848629	3.85801e-19	7.51671e-18	Up	1521.75	1789.07	1647.26	851.979	990.215	886.36
ENSMUSG00000022770	Dlg1	4210.44	0.62566	4.02218e-19	7.82791e-18	Up	5079.41	4955.55	5318.3	3477.71	3163.01	3268.67
ENSMUSG00000035566	Pcdh17	2721.35	0.700835	4.31868e-19	8.39569e-18	Up	3170.47	3319.22	3647.41	2098.37	1948.04	2144.61
ENSMUSG00000015709	Arnt2	12338.7	0.509256	4.57281e-19	8.87993e-18	Up	14043.7	14440.1	15045.8	9605.07	10267.5	10629.8
ENSMUSG00000044162	Tnip3	88.6326	-3.56253	4.73919e-19	9.19287e-18	Down	14.2585	11.0806	11.5337	191.231	221.115	82.5774
ENSMUSG00000036875	Dna2	511.394	-1.23958	4.92937e-19	9.55126e-18	Down	310.972	292.51	297.432	720.889	757.445	689.117
ENSMUSG00000022322	Shcbp1	997.706	-0.938614	4.9968e-19	9.67128e-18	Down	713.301	621.633	701.712	1358.25	1279.75	1311.59
ENSMUSG00000032254	Kif23	2496.12	-0.894603	5.27989e-19	1.02075e-17	Down	1919.11	1478.72	1814.88	3237.4	3501.17	3025.44
ENSMUSG00000015176	Nolc1	3682.76	-0.621822	5.28543e-19	1.02075e-17	Down	2848.77	2926.55	2896.9	4260.23	4632.61	4531.48
ENSMUSG00000029925	Tbxas1	340.961	-3.96067	5.4033e-19	1.04237e-17	Down	24.8667	68.1925	32.4411	637.977	603.91	678.378
ENSMUSG00000061589	Dot1l	1573.62	-0.877024	5.56067e-19	1.07155e-17	Down	1043.35	1069.46	1194.26	2123.7	2096.36	1914.57
ENSMUSG00000037266	Rsrp1	4088.04	0.712485	6.07417e-19	1.16923e-17	Up	4927.51	4894.3	5447.29	3256.57	3137.16	2865.41
ENSMUSG00000016918	Sulf1	3954.13	-0.612589	6.49702e-19	1.24926e-17	Down	3013.07	3017.16	3319.82	4744.69	4461.17	5168.87
ENSMUSG00000020227	Irak3	321.511	-1.85929	6.74646e-19	1.29581e-17	Down	121.84	128.52	149.24	560.794	609.963	358.706
ENSMUSG00000073424	Cyp4f15	369.622	1.62435	6.75484e-19	1.296e-17	Up	576.951	566.66	531.86	241.811	162.381	138.066
ENSMUSG00000037206	Islr	4927.63	0.663311	7.14629e-19	1.36961e-17	Up	5629.82	6691.86	5828.72	3280.25	4013.18	4121.97
ENSMUSG00000106734	Gm20559	1528.62	2.28446	8.22058e-19	1.57379e-17	Up	2349.78	2321.36	2984.91	585.034	523.174	407.442
ENSMUSG00000059796	Eif4a1	31322.6	-0.508582	9.13321e-19	1.74662e-17	Down	26661.2	26427.3	24368.1	37358.2	35958.5	37162.1
ENSMUSG00000037902	Sirpa	5820.59	-0.698821	9.32827e-19	1.78198e-17	Down	4169.8	4669.77	4395.09	7392.38	8174.63	6121.88
ENSMUSG00000018339	Gpx3	3110.46	0.716896	1.00031e-18	1.90883e-17	Up	3723.93	3933	3953.4	2052.75	2317.67	2682.02
ENSMUSG00000025161	Slc16a3	136.453	-2.61876	1.00424e-18	1.91424e-17	Down	23.834	49.6431	40.1031	242.253	230.158	232.726
ENSMUSG00000053819	Camk2d	5343.75	0.604668	1.15555e-18	2.20029e-17	Up	6461.65	6020.73	6896.29	4021.29	4261.39	4401.13
ENSMUSG00000024425	Ndfip1	8681.12	0.522666	1.20755e-18	2.29682e-17	Up	10743.7	9590.35	10424.1	7304.92	6738.52	7285.14
ENSMUSG00000023186	Vwa5a	3777.15	0.683268	1.26262e-18	2.39899e-17	Up	4733.43	4377.69	4889.11	2928.82	3002.52	2731.34
ENSMUSG00000059089	Fcgr4	138.981	-2.41798	1.29258e-18	2.45325e-17	Down	36.0912	61.2983	30.7717	258.606	290.267	156.851
ENSMUSG00000030161	Gabarapl1	3187.63	0.728917	1.3068e-18	2.47757e-17	Up	4110.94	3946.23	3912.7	2129.48	2599.23	2427.22
ENSMUSG00000048376	F2r	5364.55	-0.603094	1.35062e-18	2.55791e-17	Down	4414.22	4169.74	4125.61	6598.01	6026.69	6853.06
ENSMUSG00000079657	Rab26	713.451	-1.04734	1.39574e-18	2.64051e-17	Down	455.306	466.452	460.759	928.867	988.454	980.867
ENSMUSG00000037440	Vnn1	118.858	2.64768	1.45023e-18	2.74065e-17	Up	219.262	181.816	217.108	35.8355	35.4959	23.6305
ENSMUSG00000054640	Slc8a1	677.342	-1.0793	1.46622e-18	2.7679e-17	Down	379.941	412.929	502.651	830.884	917.796	1019.85
ENSMUSG00000032359	Ctsh	748.558	-1.09886	1.53816e-18	2.90061e-17	Down	441.908	506.649	465.305	1121.53	1030.83	925.137
ENSMUSG00000023992	Trem2	587.798	-2.99187	1.56744e-18	2.95265e-17	Down	88.209	202.564	106.222	1031.58	1072.63	1025.59
ENSMUSG00000027763	Mbnl1	3759.78	-0.702979	1.60121e-18	3.01304e-17	Down	2745.56	2684.15	3125.73	4930.62	4580.2	4492.42
ENSMUSG00000028128	F3	4789.66	0.653169	1.76882e-18	3.32489e-17	Up	5860.86	5869.03	5857.85	3716.88	3345.72	4087.64
ENSMUSG00000022351	Sqle	6705.59	-0.574948	1.89927e-18	3.56629e-17	Down	5469.29	5143.21	5493.51	7655.78	7757.84	8713.9
ENSMUSG00000010025	Aldh3a2	2236.72	0.706623	1.91681e-18	3.5954e-17	Up	2698.2	2826.82	2815.87	1658.16	1633.98	1787.32
ENSMUSG00000002718	Cse1l	5158.67	-0.588701	2.07995e-18	3.89724e-17	Down	4201.14	3734.59	4391.16	6677.21	5679.31	6268.62
ENSMUSG00000040010	Slc7a5	6499.15	0.545483	2.16163e-18	4.04599e-17	Up	7258.78	8169.45	7754.95	5039.78	5408.62	5363.32
ENSMUSG00000020205	Phlda1	1672.18	0.860202	2.20544e-18	4.12361e-17	Up	2070.57	2388.37	2038.89	1218.34	1108.49	1208.43
ENSMUSG00000068606	Gm4841	130.363	2.63022	2.22312e-18	4.15227e-17	Up	220.536	216.313	238.144	33.6519	49.6932	23.8421
ENSMUSG00000009035	Tmem184b	3631.6	0.676126	2.30939e-18	4.30882e-17	Up	4311.21	4917.03	4216.15	2670.53	2780.78	2893.94
ENSMUSG00000041556	Fbxo2	1441.06	0.885378	2.35988e-18	4.39838e-17	Up	1975.26	1971.51	1684.34	920.43	1075.45	1019.38
ENSMUSG00000066406	Akap13	1665.32	-0.758246	2.5924e-18	4.82662e-17	Down	1178.05	1264.18	1250.63	2007.32	2218.06	2073.66
ENSMUSG00000037419	Endod1	1672.5	0.771343	2.89254e-18	5.37977e-17	Up	2083.64	2069	2193.62	1216.38	1269.25	1203.08
ENSMUSG00000054520	Sh3bp2	592.674	-1.18686	2.90785e-18	5.40252e-17	Down	333.289	375.571	360.719	862.214	905.099	719.155
ENSMUSG00000055435	Maf	946.238	-0.975193	2.92007e-18	5.41952e-17	Down	648.928	605.879	639.022	1421.14	1222.97	1139.49
ENSMUSG00000001864	Aif1l	2070.07	-0.755168	3.18929e-18	5.91294e-17	Down	1517.82	1687.56	1398.51	2437.21	2737.24	2642.07
ENSMUSG00000032902	Slc16a1	12775.2	0.499983	3.26201e-18	6.04141e-17	Up	14672.7	14965	15318.1	10538.2	10189.5	10967.4
ENSMUSG00000017550	Atad5	836.174	-0.999454	3.29447e-18	6.09512e-17	Down	571.91	475.295	614.122	1175.55	1036.8	1143.38
ENSMUSG00000029426	Scarb2	6767.73	0.532135	3.34446e-18	6.18111e-17	Up	8013.96	7825.44	8202.93	5548.36	5404.61	5611.1
ENSMUSG00000019773	Fbxo5	743.2	-1.14197	3.47748e-18	6.42021e-17	Down	463.806	488.366	421.887	1152.18	884.619	1048.34
ENSMUSG00000020023	Tmcc3	523.632	-1.19684	3.50979e-18	6.47308e-17	Down	296.737	303.981	342.795	713.647	749.34	735.29
ENSMUSG00000043157	Arl11	114.72	-2.95119	3.6638e-18	6.75006e-17	Down	14.5391	32.7351	29.1567	227.918	222.598	161.375
ENSMUSG00000040797	Iqsec3	170.303	-2.06262	3.78689e-18	6.96798e-17	Down	58.2495	69.2455	64.2681	288.581	291.037	250.434
ENSMUSG00000025795	Rassf3	1935.16	-0.773455	3.79e-18	6.96798e-17	Down	1426.74	1476.75	1364.98	2519.4	2282.3	2540.8
ENSMUSG00000001440	Kpnb1	21732.8	-0.487479	3.89783e-18	7.15875e-17	Down	18007.1	17792.3	18403.3	24226.2	25264.6	26703.2
ENSMUSG00000025964	Adam23	722.635	1.15336	3.91123e-18	7.17588e-17	Up	1046.95	925.661	1029.36	386.175	494.239	453.423
ENSMUSG00000036246	Gmip	278.233	-1.89161	4.11228e-18	7.5369e-17	Down	78.6245	176.267	97.98	461.455	557.911	297.158
ENSMUSG00000030528	Blm	711.004	-1.03111	4.39444e-18	8.0373e-17	Down	449.795	476.15	462.689	947.765	986.844	942.78
ENSMUSG00000029598	Plbd2	3364.07	0.636822	4.39101e-18	8.0373e-17	Up	4067.97	4176.95	4058.33	2650.93	2793.64	2436.61
ENSMUSG00000052798	Nup107	1537.5	-1.00784	4.48506e-18	8.19455e-17	Down	1176.49	1005.98	865.66	1912.26	2034.1	2230.53
ENSMUSG00000026547	Tagln2	3332.07	-0.617311	4.59057e-18	8.37862e-17	Down	2564.7	2683.5	2613.2	3880.65	4260.23	3990.11
ENSMUSG00000021675	F2rl2	203.745	-1.92053	4.94706e-18	9.01994e-17	Down	104.828	81.2774	65.1922	361.3	296.026	313.847
ENSMUSG00000058454	Dhcr7	2032.83	-0.7021	5.07941e-18	9.24211e-17	Down	1414.32	1619.45	1589.11	2337.4	2598.36	2638.35
ENSMUSG00000044783	Hjurp	6375.82	-0.55019	5.07701e-18	9.24211e-17	Down	5173.31	5247.92	5064.96	7739.43	7363.44	7665.84
ENSMUSG00000031389	Arhgap4	147.982	-2.58823	5.1895e-18	9.43267e-17	Down	29.1542	44.9844	46.4227	307.198	281.81	178.323
ENSMUSG00000038963	Slco4a1	98.7769	-2.89407	5.7416e-18	1.04254e-16	Down	19.2147	33.5706	14.7609	197.216	221.327	106.572
ENSMUSG00000041406	BC055324	590.357	-1.11503	6.30759e-18	1.14414e-16	Down	376.225	362.265	367.483	802.434	833.39	800.343
ENSMUSG00000070407	Hs3st3b1	1055.39	-0.972067	6.72629e-18	1.21883e-16	Down	684.542	756.361	680.116	1430.76	1272.12	1508.45
ENSMUSG00000016206	H2-M3	419.653	1.3297	7.03061e-18	1.27266e-16	Up	614.717	659.188	535.855	271.414	240.818	195.924
ENSMUSG00000028906	Epb41	2884.41	-0.634266	7.45079e-18	1.34734e-16	Down	2182.6	2215.55	2360.92	3435.91	3510.71	3600.79
ENSMUSG00000114608	Gm36161	89.0893	-3.44494	8.35045e-18	1.50848e-16	Down	8.12511	28.768	9.95713	166.4	179.869	141.416
ENSMUSG00000045322	Tlr9	87.6122	-3.15779	8.37806e-18	1.51191e-16	Down	10.8484	22.5051	18.1109	166.257	156.371	151.581
ENSMUSG00000016534	Lamp2	14334	0.504513	8.61705e-18	1.55345e-16	Up	17599.2	16034.8	16862.4	12756.3	11551	11200.5
ENSMUSG00000005802	Slc30a4	3757.12	0.626385	8.77502e-18	1.58031e-16	Up	4595.51	4264.74	4843.8	3195.81	2675.63	2967.25
ENSMUSG00000042462	Dctpp1	605.858	-1.16948	9.01019e-18	1.62101e-16	Down	376.578	405.538	326.49	823.333	823.396	879.816
ENSMUSG00000011114	Tbrg1	2890.97	0.642303	9.25198e-18	1.66281e-16	Up	3519.02	3640.54	3439.92	2198.87	2246.62	2300.83
ENSMUSG00000056216	Cebpg	1811.81	0.727693	9.41764e-18	1.69085e-16	Up	2397.37	2178.22	2220.58	1392.43	1308.93	1373.33
ENSMUSG00000020608	Smc6	2220.88	-0.682582	9.50523e-18	1.70484e-16	Down	1799.25	1587.81	1702.62	2884.36	2499.18	2852.08
ENSMUSG00000026421	Csrp1	6138.95	0.554182	9.62489e-18	1.72455e-16	Up	7428.81	7484.98	7033.36	4768.76	5211.98	4905.8
ENSMUSG00000030894	Tpp1	6040.93	0.590721	9.67098e-18	1.73105e-16	Up	7066.01	7365.29	7375.45	4943.98	5039.91	4454.94
ENSMUSG00000031311	Nono	13175.6	-0.484244	9.73077e-18	1.73998e-16	Down	11020.3	11085.4	10790	15576.5	15260	15321.3
ENSMUSG00000050912	Tmem123	3248.73	-0.607434	1.02028e-17	1.82254e-16	Down	2683.61	2424.03	2586.49	4110.51	3738.16	3949.59
ENSMUSG00000027201	Myef2	4871.98	-0.577043	1.03659e-17	1.8498e-16	Down	4038.66	3677.65	3963.75	5865.29	5884.94	5801.62
ENSMUSG00000022814	Umps	1836.72	-0.741442	1.09464e-17	1.9514e-16	Down	1391.79	1432.66	1282.57	2233.65	2361.95	2317.71
ENSMUSG00000067203	H2-K2	69.7314	3.80907	1.13422e-17	2.01991e-16	Up	128.99	131.416	130.982	3.86507	10.0865	13.0489
ENSMUSG00000022098	Bmp1	6737.57	0.534135	1.3061e-17	2.32367e-16	Up	7692.1	8125.52	8130.73	5383.98	5714.4	5378.65
ENSMUSG00000041133	Smc1a	5212.67	-0.552112	1.55845e-17	2.76982e-16	Down	4302.83	4117.32	4227.94	6236.96	6252.64	6138.32
ENSMUSG00000008734	Gprc5b	5509.55	0.596856	1.56198e-17	2.77331e-16	Up	6413.97	6391.21	7140.27	4266.79	4537.24	4307.81
ENSMUSG00000025240	Sacm1l	3750.69	0.603754	1.59145e-17	2.82279e-16	Up	4724.76	4181.58	4688.95	3229.45	2758.62	2920.76
ENSMUSG00000022175	Lrp10	3473.29	0.61549	1.60998e-17	2.85278e-16	Up	3974.35	4716.26	3956.56	2668.07	2892.78	2631.74
ENSMUSG00000021591	Glrx	2433.03	-0.672555	1.6765e-17	2.96766e-16	Down	1889.54	1874.98	1835.37	3027.3	3172.5	2798.49
ENSMUSG00000010051	Hyal1	810.997	0.969084	1.68447e-17	2.97578e-16	Up	1076.65	1040.1	1117.11	514.398	542.477	575.247
ENSMUSG00000029591	Ung	475.254	-1.22852	1.6842e-17	2.97578e-16	Down	270.079	296.985	275.31	700.626	649.351	659.172
ENSMUSG00000002944	Cd36	128.707	-3.13499	1.9916e-17	3.51484e-16	Down	27.7096	13.989	25.4688	227.672	359.874	117.529
ENSMUSG00000031012	Cask	6229.26	0.535684	2.13487e-17	3.7639e-16	Up	7326.16	7007.82	7839.95	4883.23	5007.36	5311.06
ENSMUSG00000021260	Hhipl1	308.917	1.47354	2.26254e-17	3.98502e-16	Up	466.595	419.654	485.312	154.732	156.369	170.841
ENSMUSG00000038644	Pold1	1688.65	-0.738664	2.38782e-17	4.20147e-16	Down	1233.96	1308.09	1238.29	2032.28	2143.58	2175.72
ENSMUSG00000074480	Mex3a	1830.11	-0.727683	2.51907e-17	4.42798e-16	Down	1296.87	1435.17	1386.53	2245.93	2252.4	2363.79
ENSMUSG00000022142	Nup155	2073.98	-0.68793	2.54053e-17	4.46126e-16	Down	1667.67	1619.34	1462.38	2659.71	2577.3	2457.46
ENSMUSG00000008540	Mgst1	3687.31	0.68958	2.6166e-17	4.59026e-16	Up	4776.52	4867.95	4064.19	2729.37	2797.8	2888
ENSMUSG00000034640	Tiparp	2139.81	0.752374	2.63178e-17	4.61229e-16	Up	2724.3	2465.96	2886.39	1775.6	1479.66	1506.93
ENSMUSG00000004446	Bid	1270.33	0.810721	2.71593e-17	4.75503e-16	Up	1556.34	1684.69	1630.97	920.929	927.466	901.572
ENSMUSG00000040907	Atp1a3	246.57	-1.64131	2.84562e-17	4.97714e-16	Down	104.786	145.159	103.324	354.647	431.907	339.597
ENSMUSG00000048806	Ifnb1	110.903	11.295	3.09507e-17	5.40808e-16	Up	232.562	198.149	234.711	0	0	0
ENSMUSG00000031851	Ntpcr	516.044	-1.15785	3.79544e-17	6.62528e-16	Down	325.15	337.073	285.879	757.294	708.682	682.187
ENSMUSG00000052565	H1f3	111.103	2.56305	3.87074e-17	6.74858e-16	Up	206.221	165.014	202.87	33.637	33.159	25.7194
ENSMUSG00000022462	Slc38a2	5736.26	-0.6005	3.87374e-17	6.74858e-16	Down	4472.24	4320.94	4833.59	7548.25	6437.34	6805.18
ENSMUSG00000003779	Kif20a	3742.87	-0.595316	4.14315e-17	7.2108e-16	Down	2992.19	3099.84	2827.3	4432.5	4573.53	4531.86
ENSMUSG00000026820	Ptges2	1740.5	0.83335	4.26113e-17	7.40882e-16	Up	2326.72	2279.92	2100.36	1135.8	1226.77	1373.42
ENSMUSG00000028373	Astn2	1098.07	0.878469	4.32461e-17	7.51176e-16	Up	1318.27	1524.38	1443.88	780.495	756.904	764.52
ENSMUSG00000066800	Rnasel	259.914	-1.64066	4.43607e-17	7.69779e-16	Down	110.552	127.021	133.447	430.629	368.527	389.307
ENSMUSG00000010064	Slc38a3	2888.83	0.694122	4.67863e-17	8.1107e-16	Up	3479.53	3864.08	3399.01	2028.63	2198.51	2363.22
ENSMUSG00000034853	Acot11	2539.58	0.650678	4.9137e-17	8.50984e-16	Up	2918.04	3232.27	3173.29	1758.19	2074.04	2081.63
ENSMUSG00000025980	Hspd1	17463.3	-0.462004	4.99859e-17	8.646e-16	Down	15124.6	14246.2	14629.7	20505.7	19767.8	20505.6
ENSMUSG00000026249	Serpine2	27064.6	0.458664	5.00214e-17	8.646e-16	Up	31038.2	32295.1	30741	23216.2	22705	22392.3
ENSMUSG00000074925	Ptar1	2309.12	-0.674638	5.36839e-17	9.26995e-16	Down	1814.79	1577.01	1914.78	2732.88	2598.41	3216.85
ENSMUSG00000039942	Ptger4	82.1041	-3.16996	5.78625e-17	9.9817e-16	Down	10.9109	21.0021	15.4837	160.255	153.544	131.43
ENSMUSG00000063229	Ldha	14530	-0.485751	5.80143e-17	9.9981e-16	Down	12017.8	12538.2	11690.1	17278.8	16742.6	16912.5
ENSMUSG00000040212	Emp3	278.406	-1.53212	6.16036e-17	1.06063e-15	Down	142.457	147.549	129.247	458.272	440.219	352.692
ENSMUSG00000020493	Prr11	1225.53	-0.884602	6.24866e-17	1.07478e-15	Down	859.811	856.422	839.46	1640.71	1385.74	1771.05
ENSMUSG00000028175	Depdc1a	558.16	-1.10899	6.59299e-17	1.1329e-15	Down	402.881	288.953	359.869	851.54	658.893	786.825
ENSMUSG00000022454	Nell2	380.048	-1.32177	6.82735e-17	1.17203e-15	Down	224.954	203.723	212.329	551.08	566.946	521.256
ENSMUSG00000046709	Mapk10	1542.29	0.896243	7.19251e-17	1.23231e-15	Up	2072.1	1772.72	2193.07	912.494	1126.62	1176.75
ENSMUSG00000060860	Ube2s	4661.98	-0.564705	7.18998e-17	1.23231e-15	Down	3693.36	3911.87	3642.06	5268.92	5753.21	5702.45
ENSMUSG00000062867	Impdh2	3790.25	-0.578764	7.4207e-17	1.27017e-15	Down	2958.05	3081.47	3051.48	4427.98	4490.91	4731.59
ENSMUSG00000047003	Zfp41	1041.67	-0.879824	7.8308e-17	1.33907e-15	Down	700.131	762.366	721.773	1349.37	1293.14	1423.25
ENSMUSG00000038047	Haus6	1182.2	-0.858188	7.95144e-17	1.35838e-15	Down	847.819	735.614	924.297	1596.02	1464.95	1524.48
ENSMUSG00000033955	Tnks1bp1	3856.83	0.588952	8.18504e-17	1.39693e-15	Up	4253.9	4856.37	4824.41	2984.35	3127.68	3094.27
ENSMUSG00000053877	Srcap	4850.89	-0.543869	9.09764e-17	1.55118e-15	Down	3725.6	4021.98	4057.95	5469.35	6026.8	5803.66
ENSMUSG00000074794	Arrdc3	1754.33	0.753307	1.01833e-16	1.73462e-15	Up	2210.74	2176.44	2234.11	1407.19	1155.51	1341.99
ENSMUSG00000028484	Psip1	4794.2	-0.545453	1.04961e-16	1.78616e-15	Down	4014.25	3627.74	4019.53	6053.25	5268.47	5781.94
ENSMUSG00000074476	Spc24	752.234	-1.12373	1.05281e-16	1.78987e-15	Down	530.358	485.57	392.975	1005.43	988.658	1110.41
ENSMUSG00000096977	Gm10827	61.0416	5.23384	1.10205e-16	1.87179e-15	Up	121.1	125.041	111.371	1.97967	1.03512	5.72323
ENSMUSG00000085069	Prdm16os	728.877	0.993422	1.14547e-16	1.94367e-15	Up	922.132	1003.97	995.198	422.566	513.653	515.741
ENSMUSG00000038241	Cep250	1874.86	-0.777791	1.23035e-16	2.08568e-15	Down	1316	1337.37	1461.25	2334.12	2597.16	2203.23
ENSMUSG00000015937	Macroh2a1	3273.92	-0.598681	1.23255e-16	2.0874e-15	Down	2519.7	2830.46	2443.21	3924.27	4119.85	3806.02
ENSMUSG00000055013	Agap1	7272.17	0.502367	1.27941e-16	2.16467e-15	Up	8259.94	8654.65	8695.45	5798.77	6185.53	6038.7
ENSMUSG00000005732	Ranbp1	4900.37	-0.56342	1.28629e-16	2.17422e-15	Down	4101.72	3955	3769.27	5788.01	5815.07	5973.17
ENSMUSG00000022723	Crybg3	459.05	-1.40443	1.36107e-16	2.29842e-15	Down	248.703	218.26	267.11	733.748	756.089	530.391
ENSMUSG00000047534	Mis18bp1	1052.56	-0.839596	1.37e-16	2.31129e-15	Down	768.953	713.77	764.869	1406.84	1293.57	1367.37
ENSMUSG00000025577	Cbx2	341.115	-1.3588	1.39243e-16	2.34688e-15	Down	178.074	196.753	189.661	460.787	516.632	504.782
ENSMUSG00000014355	Anapc1	8164.77	-0.548869	1.5275e-16	2.57208e-15	Down	6406.99	6333.52	7121.09	9548.66	9988.54	9589.82
ENSMUSG00000040268	Plekha1	725.697	-0.974114	1.54357e-16	2.59665e-15	Down	533.668	474.185	448.561	1044.98	927.551	925.238
ENSMUSG00000039187	Fanci	1099.09	-0.845566	1.58263e-16	2.65981e-15	Down	841.154	722.042	777.887	1418.6	1350.92	1483.96
ENSMUSG00000037685	Atp8a1	933.879	-0.885228	1.60534e-16	2.6954e-15	Down	668.819	594.834	690.024	1277.31	1145.63	1226.65
ENSMUSG00000047945	Marcksl1	9138.72	-0.515091	1.67217e-16	2.80495e-15	Down	7191.87	8302.31	7024.62	10539.6	11142.8	10631.1
ENSMUSG00000035293	G2e3	1601.15	-0.729292	1.67748e-16	2.81118e-15	Down	1267.98	1096.69	1230.76	2140.11	1759.5	2111.84
ENSMUSG00000028639	Ybx1	15916.1	-0.470813	1.72146e-16	2.88213e-15	Down	13574.7	13519.3	12831.3	18065.7	19005	18500.7
ENSMUSG00000035376	Hacd2	2569.6	0.632918	1.74537e-16	2.91939e-15	Up	3160.49	3396.18	2844.59	1945.72	2171.92	1898.67
ENSMUSG00000017499	Cdc6	875.75	-0.94684	1.92315e-16	3.2137e-15	Down	614.945	549.549	613.461	1084.16	1205.99	1186.4
ENSMUSG00000030208	Emp1	810.916	1.01277	1.96117e-16	3.27413e-15	Up	1134.29	1009.27	1121.58	465.466	533.029	601.858
ENSMUSG00000021707	Dhfr	1420.04	-0.757448	2.0445e-16	3.41002e-15	Down	1043.6	1033.89	1071.36	1837.36	1685.57	1848.48
ENSMUSG00000042079	Hnrnpf	20142.5	-0.454932	2.06492e-16	3.44082e-15	Down	17168.9	16671.1	16964.2	22949.8	22811.1	24290
ENSMUSG00000029730	Mcm7	5616.99	-0.61432	2.2302e-16	3.71271e-15	Down	4622.19	4287.31	4356.2	6254.83	6919.78	7261.62
ENSMUSG00000020826	Nos2	338.169	1.59779	2.30838e-16	3.83924e-15	Up	454.009	533.614	541.225	168.14	213.706	118.323
ENSMUSG00000005566	Trim28	8195.9	-0.512692	2.32826e-16	3.86865e-15	Down	6404.78	7059.09	6744.96	9179.97	9593.85	10192.7
ENSMUSG00000023008	Fmnl3	582.196	-1.09327	2.35205e-16	3.90449e-15	Down	375.575	391.759	335.286	745.46	836.342	808.754
ENSMUSG00000033793	Atp6v1h	3273.67	0.588922	2.41513e-16	4.00543e-15	Up	4228.72	3732.2	3866.16	2698.89	2531.72	2584.3
ENSMUSG00000021701	Plk2	2633.99	0.644734	2.42952e-16	4.02551e-15	Up	3179.46	3198.67	3282.78	2167.61	2009.81	1965.61
ENSMUSG00000029762	Akr1b8	283.423	1.48331	2.43501e-16	4.03081e-15	Up	406.688	442.498	412.436	146.514	141.464	150.939
ENSMUSG00000027752	Exosc8	936.549	-0.90231	2.54704e-16	4.2123e-15	Down	664.293	682.97	597.619	1302.79	1169.46	1202.16
ENSMUSG00000099398	Ms4a14	85.9267	-3.01316	2.56257e-16	4.23401e-15	Down	15.3707	17.5033	19.9227	188.013	158.47	116.281
ENSMUSG00000035248	Tut7	3811.82	0.70074	2.8093e-16	4.63732e-15	Up	4531.99	4369.89	5309.48	2805.32	3083.46	2770.76
ENSMUSG00000020077	Srgn	198.022	-1.80928	3.05948e-16	5.04556e-15	Down	66.1791	99.2278	93.8301	293.581	325.083	310.228
ENSMUSG00000048022	Tmem229a	1496.17	-0.785743	3.33058e-16	5.48752e-15	Down	1082.46	1125.16	1065.01	2096.62	1772.55	1835.21
ENSMUSG00000046207	Pik3r6	73.714	-3.32341	3.68433e-16	6.06468e-15	Down	14.4905	9.98105	11.8374	153.15	164.287	88.5376
ENSMUSG00000004951	Hspb1	399.94	1.25545	3.69158e-16	6.07094e-15	Up	557.626	642.009	503.912	237.035	243.328	215.731
ENSMUSG00000021238	Aldh6a1	2165.78	0.651211	3.80619e-16	6.25359e-15	Up	2713.72	2533.79	2718.72	1734.77	1641.5	1652.2
ENSMUSG00000060376	Bckdha	1745.45	0.740315	3.84119e-16	6.30521e-15	Up	2157.45	2213.07	2193.26	1150.31	1401.36	1357.25
ENSMUSG00000039450	Dcxr	1701.76	0.702249	3.85922e-16	6.3289e-15	Up	2056.9	2250.84	2030.79	1226.46	1418.99	1226.58
ENSMUSG00000061175	Fnip2	1208.39	-0.998679	3.88121e-16	6.35905e-15	Down	728.305	738.087	928.114	1611.19	1797.18	1447.48
ENSMUSG00000032508	Myd88	1369.41	0.773764	3.88738e-16	6.36324e-15	Up	1680.39	1791.13	1728.96	1035.1	1044.84	936.011
ENSMUSG00000031799	Tpm4	12082.7	-0.485546	4.0157e-16	6.56718e-15	Down	10468.2	9540.15	10151.3	13952.9	14014	14369.3
ENSMUSG00000016496	Cd274	1688.13	1.99996	4.35114e-16	7.10915e-15	Up	2538.63	2694.33	2905.92	707.566	793.283	489.032
ENSMUSG00000021556	Golm1	4148.72	-0.580937	4.43153e-16	7.23378e-15	Down	3499.21	3238.37	3205.05	4883.64	4953.9	5112.15
ENSMUSG00000043940	Wdfy3	5267.02	-0.565614	4.62357e-16	7.54028e-15	Down	3968.3	4315.31	4428.51	6358.75	6428.82	6102.42
ENSMUSG00000037706	Cd81	17862.7	0.460425	4.64232e-16	7.56385e-15	Up	20539.9	21741.1	19873.7	14755.3	15236.4	15029.5
ENSMUSG00000030678	Maz	2794.57	-0.628794	4.79724e-16	7.80904e-15	Down	2080.88	2396.23	2086.59	3302.35	3464.16	3437.22
ENSMUSG00000028614	Ndc1	2426.37	-0.6297	4.88099e-16	7.93803e-15	Down	1931.92	1846.85	1908.07	3000.41	2783.56	3087.43
ENSMUSG00000027968	Larp7	1389.89	-0.76687	5.03604e-16	8.18263e-15	Down	1123	958.987	989.33	1806.54	1754.05	1707.42
ENSMUSG00000043004	Gng2	863.263	-0.906375	5.32537e-16	8.64477e-15	Down	555.298	621.825	610.239	1120.12	1190.71	1081.38
ENSMUSG00000041459	Tardbp	8963.3	-0.515547	5.38672e-16	8.7363e-15	Down	7738.65	7262.01	7068.96	11013.4	9801.42	10895.3
ENSMUSG00000039474	Wfs1	889.182	0.946482	5.46071e-16	8.84815e-15	Up	1101.08	1283.8	1146.47	628.186	567.794	607.766
ENSMUSG00000000530	Acvrl1	66.3345	-3.23893	5.94301e-16	9.6208e-15	Down	10.4817	10.872	14.3497	122.817	92.3795	147.107
ENSMUSG00000039994	Timeless	1259.86	-0.798825	6.08175e-16	9.83636e-15	Down	874.703	973.105	892.35	1473.34	1628.2	1717.49
ENSMUSG00000037070	Rbmxl1	3488.49	-0.571019	6.40209e-16	1.0345e-14	Down	2868.14	2820.63	2706.29	4136.89	4281.54	4117.46
ENSMUSG00000021696	Elovl7	413.774	1.27276	6.41161e-16	1.03508e-14	Up	639.01	513.396	614.484	250.611	244.352	220.794
ENSMUSG00000037049	Smpd1	3399.97	0.573653	6.50548e-16	1.04874e-14	Up	3882.2	4276.46	4064.53	2518.34	2867.81	2790.51
ENSMUSG00000027242	Wdr76	679.424	-1.0122	6.50811e-16	1.04874e-14	Down	480.658	402.955	454.522	893.247	906.051	939.109
ENSMUSG00000028015	Ctso	1722	0.709308	6.74183e-16	1.08541e-14	Up	2125.63	2095.58	2207.94	1308.17	1338.89	1255.76
ENSMUSG00000046402	Rbp1	3013.67	0.705349	7.05871e-16	1.13539e-14	Up	3900.63	3834.96	3500.54	2292.41	2063.08	2490.42
ENSMUSG00000054408	Spcs3	3014.54	-0.585511	7.51345e-16	1.20743e-14	Down	2456.26	2256.76	2494.77	3781.37	3391.47	3706.6
ENSMUSG00000019876	Pkib	128.791	-2.16225	7.73077e-16	1.24122e-14	Down	50.5014	52.1371	32.3419	234.937	259.862	142.97
ENSMUSG00000020326	Ccng1	20824.3	0.477198	8.46576e-16	1.35799e-14	Up	24518.4	22556.4	25759.2	17949.4	16987.7	17174.8
ENSMUSG00000055491	Pprc1	1733.91	-0.689064	8.63382e-16	1.38369e-14	Down	1354.24	1351.26	1261.1	2233	2130.54	2073.29
ENSMUSG00000023169	Slc38a1	8934.41	-0.48382	8.82625e-16	1.41324e-14	Down	7139.27	7168.26	7993.24	10269.9	10272.7	10763.1
ENSMUSG00000022892	App	17600.4	0.467591	8.9163e-16	1.42637e-14	Up	20221.4	20905.5	20213.6	13774.5	15258.1	15229.3
ENSMUSG00000020092	Pald1	747.155	-0.968502	8.99596e-16	1.4378e-14	Down	508.687	491.171	499.632	909.021	1001.26	1073.16
ENSMUSG00000024742	Fen1	1687.29	-0.70987	1.00273e-15	1.60118e-14	Down	1293.56	1307.02	1222.38	2056.09	2086.39	2158.3
ENSMUSG00000038729	Pakap	6344.53	0.559446	1.0097e-15	1.61085e-14	Up	7311.55	7173.53	8240.15	4757.69	5364.53	5219.74
ENSMUSG00000027009	Itga4	281.023	-1.54055	1.04716e-15	1.6691e-14	Down	138.835	134.058	146.328	476.195	444.296	346.424
ENSMUSG00000032127	Vps11	2091.1	0.647753	1.09607e-15	1.74549e-14	Up	2497.19	2662.67	2524.9	1631.43	1626.62	1603.77
ENSMUSG00000029231	Pdgfra	1372.32	-0.852393	1.11833e-15	1.77933e-14	Down	904.259	1048.98	960.578	1938.31	1637.39	1744.41
ENSMUSG00000016087	Fli1	88.2298	-2.7407	1.15993e-15	1.84384e-14	Down	18.9839	23.7557	22.6383	169.231	158.432	136.338
ENSMUSG00000052821	Cysltr1	55.0053	-3.80515	1.16979e-15	1.85785e-14	Down	4.05908	8.01648	9.35181	105.093	101.99	101.522
ENSMUSG00000027018	Hat1	2534.51	-0.634808	1.30716e-15	2.07415e-14	Down	2085.59	1889.93	1951.7	3229.17	2776.55	3274.11
ENSMUSG00000031246	Sh3bgrl	12261	-0.466776	1.32173e-15	2.09537e-14	Down	10766.3	9536.14	10490.9	15592.1	12830.5	14349.9
ENSMUSG00000094483	Purb	9258.04	-0.473948	1.40345e-15	2.22293e-14	Down	7783.37	7151.76	8256.18	10900.1	9671.59	11785.3
ENSMUSG00000020738	Sumo2	7145.71	-0.513636	1.49106e-15	2.35957e-14	Down	6239.09	5630.51	5747.74	8581.52	7869.5	8805.89
ENSMUSG00000110631	Gm42047	9847.61	-0.533546	1.51122e-15	2.38933e-14	Down	7507.38	7853.06	8712.99	12127.5	10675.8	12208.9
ENSMUSG00000070713	Gm10282	1121.23	-0.939354	1.55034e-15	2.44898e-14	Down	837.946	794.451	658.816	1420.15	1421.82	1594.23
ENSMUSG00000028702	Rad54l	833.152	-0.895796	1.59417e-15	2.51596e-14	Down	595.596	541.858	595.432	1071.02	1076.58	1118.42
ENSMUSG00000041075	Fzd7	2471.45	0.608974	1.61831e-15	2.55178e-14	Up	2785.04	3070.5	3120.7	1797.91	1996.1	2058.47
ENSMUSG00000042359	Osbpl6	2709	0.618887	1.89054e-15	2.97837e-14	Up	2994.43	3348.61	3533.74	2086.22	2082.49	2208.48
ENSMUSG00000027496	Aurka	1466.11	-0.740873	1.90605e-15	3.00011e-14	Down	1102.69	1151.73	1022.98	1793.78	1859.37	1866.09
ENSMUSG00000052331	Ankrd44	366.587	-1.30102	1.93618e-15	3.04482e-14	Down	198.09	214.124	207.397	475.328	630.073	474.51
ENSMUSG00000094410	Zbed6	2645.48	-0.716706	1.9526e-15	3.0679e-14	Down	1973.79	1657.59	2372.92	3375.34	3136.05	3357.19
ENSMUSG00000029247	Paics	7179.52	-0.501866	2.0216e-15	3.17348e-14	Down	6389.05	5678.9	5730.16	8651.33	8081.66	8546.03
ENSMUSG00000032518	Rpsa	33378.6	-0.505255	2.08492e-15	3.26996e-14	Down	29063.9	28865	24802.9	39506.9	38526.5	39506.5
ENSMUSG00000019194	Scn1b	1086.62	0.813945	2.10156e-15	3.29312e-14	Up	1325.1	1539.59	1311.36	774.35	804.024	765.285
ENSMUSG00000029581	Fscn1	7445.02	-0.495799	2.16112e-15	3.38345e-14	Down	5955.96	6449.99	6080.57	8107.65	9041.65	9034.32
ENSMUSG00000029366	Dck	2313.68	-0.622893	2.18211e-15	3.41328e-14	Down	1792.39	1774.06	1868.9	2838.98	2639.15	2968.61
ENSMUSG00000039680	Mrps6	10710.9	0.507339	2.38594e-15	3.7288e-14	Up	12802	12992.1	12000.8	8727.62	8572.1	9170.48
ENSMUSG00000026121	Sema4c	793.711	-0.940572	2.38986e-15	3.73161e-14	Down	500.364	635.475	486.976	1069.45	1106.2	963.795
ENSMUSG00000027405	Nop56	3890.72	-0.549664	2.42145e-15	3.7776e-14	Down	3179.88	3278.66	2991.43	4809.19	4619.33	4465.83
ENSMUSG00000031400	G6pdx	6316.39	0.487818	2.44275e-15	3.80745e-14	Up	7570.3	7359.71	7244.77	5290.81	5257.95	5174.82
ENSMUSG00000037553	Zdhhc18	1720.53	0.675937	2.45077e-15	3.81657e-14	Up	2059.2	2081.73	2226.07	1272.98	1315.62	1367.56
ENSMUSG00000035726	Supt16	5728.79	-0.50202	2.48617e-15	3.86828e-14	Down	4807.56	4529.56	4862.03	6804.87	6582.44	6786.31
ENSMUSG00000015222	Map2	6020.86	-0.504986	2.51297e-15	3.90652e-14	Down	4905.84	4851.31	5137.35	7242.93	6653.42	7334.31
ENSMUSG00000023010	Tmbim6	17602.5	0.434614	2.51958e-15	3.91334e-14	Up	19436.1	21066.5	20261.7	14539.4	15511.7	14799.4
ENSMUSG00000028782	Adgrb2	6183.02	0.515591	2.66788e-15	4.14003e-14	Up	6966.99	7642.01	7262.43	4897.23	5017.86	5311.59
ENSMUSG00000032009	Sesn3	8568.73	0.483648	2.68929e-15	4.16958e-14	Up	9724.32	9497.54	10812.1	7113.99	6927.72	7336.77
ENSMUSG00000059824	Dbp	562.554	1.05416	2.72172e-15	4.21615e-14	Up	760.319	803.106	726.73	331.653	387.09	366.428
ENSMUSG00000010307	Tmem86a	350.27	-1.35833	2.72692e-15	4.2205e-14	Down	167.996	226.362	187.399	529.755	496.484	493.626
ENSMUSG00000045636	Mtus1	290.123	-1.41393	2.77294e-15	4.28795e-14	Down	164.173	156.293	145.872	436.248	403.499	434.656
ENSMUSG00000062248	Cks2	1163.38	-0.838051	2.87905e-15	4.44813e-14	Down	920.549	849.893	721.721	1561.03	1423.57	1503.53
ENSMUSG00000020777	Acox1	14417.5	0.470476	2.93879e-15	4.53646e-14	Up	17124.3	16211.8	16974.5	11572.7	12229.2	12392.6
ENSMUSG00000047045	Tmem164	1504.46	-0.714524	3.02637e-15	4.66756e-14	Down	1125.16	1198.22	1078.01	1817.59	1927.76	1880.02
ENSMUSG00000024661	Fth1	138428	0.477696	3.19256e-15	4.91956e-14	Up	167140	164638	151496	115100	130369	101822
ENSMUSG00000037860	Aim2	97.4769	-2.68483	3.22741e-15	4.96892e-14	Down	29.736	17.2138	26.9801	149.294	204.222	157.415
ENSMUSG00000049932	H2ax	3344.19	-0.590647	3.36302e-15	5.17318e-14	Down	2621.05	3070.89	2306.27	3819.88	4454.99	3792.08
ENSMUSG00000041797	Abca9	489.985	-1.10698	3.41804e-15	5.25323e-14	Down	302.94	287.944	329.606	680.686	664.302	674.431
ENSMUSG00000050244	Heatr1	2043.52	-0.658425	3.48293e-15	5.34829e-14	Down	1583.32	1526.84	1622.19	2450.81	2608.44	2469.51
ENSMUSG00000022126	Acod1	797.472	-2.57578	3.64789e-15	5.59671e-14	Down	234.974	190.061	202.824	1469.89	1835.31	851.78
ENSMUSG00000042129	Rassf4	1966.4	-2.25809	3.87797e-15	5.94453e-14	Down	665.337	589.766	647.033	3528.21	4152.57	2215.49
ENSMUSG00000031349	Nsdhl	2173.79	-0.631173	4.0467e-15	6.19779e-14	Down	1706.69	1667.44	1716.03	2563.44	2592.54	2796.58
ENSMUSG00000028599	Tnfrsf1b	1705.45	-0.818027	4.23247e-15	6.47667e-14	Down	1123.94	1354.2	1176.09	2336.01	2520.13	1722.3
ENSMUSG00000022034	Esco2	848.114	-0.88733	4.52998e-15	6.92591e-14	Down	608.286	554.745	604.511	1241.92	994.889	1084.34
ENSMUSG00000067787	Blcap	1709.98	0.688344	4.62308e-15	7.06213e-14	Up	2073.68	2121.22	2154.75	1344.02	1319.63	1246.56
ENSMUSG00000038546	Ranbp9	3705.07	0.546817	4.72832e-15	7.21663e-14	Up	4253.79	4579.65	4388.51	3002.66	3057.81	2947.99
ENSMUSG00000036908	Unc93b1	1874.69	-0.768044	5.09471e-15	7.7691e-14	Down	1434.24	1360.33	1316.47	2335.31	2792.93	2008.88
ENSMUSG00000001473	Tubb6	8629.74	-0.511233	5.17217e-15	7.8804e-14	Down	7082.33	7694.97	6530.58	9796.36	10446	10228.2
ENSMUSG00000078812	Eif5a	17451.1	-0.441308	5.36668e-15	8.1697e-14	Down	14425	15575.5	14362.8	19622.2	20476.7	20244.6
ENSMUSG00000032218	Ccnb2	1092.59	-0.809049	5.55619e-15	8.44548e-14	Down	790.875	848.021	728.689	1379.7	1401.81	1406.43
ENSMUSG00000071203	Naip5	97.0219	-2.55547	5.55744e-15	8.44548e-14	Down	24.4165	32.5044	22.6406	203.824	184.404	114.342
ENSMUSG00000023307	Marchf5	3561.26	0.550013	5.68422e-15	8.6307e-14	Up	4230.22	4238.4	4247.75	2861.9	2979.37	2809.9
ENSMUSG00000037461	Ints7	1949.93	-0.677522	5.81718e-15	8.82498e-14	Down	1510.11	1588.24	1391.17	2438.93	2355.32	2415.78
ENSMUSG00000021952	Xpo4	2145.74	-0.650376	5.82385e-15	8.8275e-14	Down	1679.86	1543.39	1765.59	2530.83	2648.2	2706.54
ENSMUSG00000033257	Ttll4	1433.45	-0.86688	5.84717e-15	8.85522e-14	Down	887.153	1161.29	988.068	1954.9	1742.13	1867.13
ENSMUSG00000030122	Ptms	5190.18	-0.516112	6.03977e-15	9.13905e-14	Down	4104.01	4621.46	4061.31	5842.76	6378.36	6133.15
ENSMUSG00000020431	Adcy1	831.488	-0.876799	6.54228e-15	9.89091e-14	Down	558.498	644.937	541.427	995.977	1179.09	1069
ENSMUSG00000046410	Kcnk6	62.357	-3.44085	6.59265e-15	9.95852e-14	Down	14.4666	10.0019	5.43348	124.682	135.684	83.8743
ENSMUSG00000028179	Cth	641.577	0.969958	7.07817e-15	1.06828e-13	Up	893.704	826.246	841.879	427.423	416.935	443.277
ENSMUSG00000038379	Ttk	842.495	-0.87332	7.34356e-15	1.10738e-13	Down	611.091	593.591	564.995	1187.56	1030.93	1066.8
ENSMUSG00000024529	Lox	1455.25	-2.82918	7.49773e-15	1.12966e-13	Down	358.087	283.794	327.83	3064.39	3205.08	1492.31
ENSMUSG00000001166	Oas1c	267.658	1.4417	7.79828e-15	1.17394e-13	Up	401.599	409.784	369.489	137.732	162.666	124.679
ENSMUSG00000001175	Calm1	15850.3	-0.46318	8.31974e-15	1.25137e-13	Down	13377.4	14723.4	11839.8	18970	19007.1	17183.9
ENSMUSG00000032397	Tipin	1313.32	-0.762257	8.35312e-15	1.25532e-13	Down	1060.07	933.065	913.683	1651.41	1637.16	1684.52
ENSMUSG00000037411	Serpine1	485.828	1.36985	8.45469e-15	1.2695e-13	Up	683.138	653.166	765.994	210.512	365.531	236.628
ENSMUSG00000028161	Ppp3ca	5325.16	0.497989	8.48092e-15	1.27235e-13	Up	6376.07	5897.06	6461.13	4564.79	4187.32	4464.61
ENSMUSG00000007908	Hmgcll1	862.673	0.88737	8.83718e-15	1.32467e-13	Up	1200.59	1100.12	1074.9	571.455	616.299	612.668
ENSMUSG00000026737	Pip4k2a	960.221	-0.834049	9.25769e-15	1.38653e-13	Down	660.583	720.546	673.459	1289.95	1258.35	1158.44
ENSMUSG00000005871	Apc	7403.14	-0.640938	9.32651e-15	1.39565e-13	Down	6048.57	4796.32	6505.36	9304.73	9024.72	8739.12
ENSMUSG00000019970	Sgk1	724.819	-1.03664	9.88234e-15	1.47757e-13	Down	478.528	446.032	468.734	1244.19	873.18	838.248
ENSMUSG00000019838	Slc16a10	280.883	-1.41181	9.91169e-15	1.4807e-13	Down	140.04	177.593	128.783	388.449	530.948	319.482
ENSMUSG00000002985	Apoe	37115.7	-0.544776	1.03706e-14	1.54794e-13	Down	27758.1	35953.6	26984.3	41044.7	45888.3	45065.3
ENSMUSG00000037366	Pafah2	1257.09	0.740447	1.04359e-14	1.55637e-13	Up	1551.67	1535.22	1646.75	914.53	946.322	948.055
ENSMUSG00000032400	Zwilch	1182.85	-0.80112	1.06782e-14	1.59116e-13	Down	890.468	721.338	963.786	1461.74	1443.14	1616.63
ENSMUSG00000030346	Rad51ap1	629.86	-1.07419	1.09675e-14	1.63288e-13	Down	393.601	383.255	418.89	976.401	878.951	728.061
ENSMUSG00000025509	Pnpla2	1824.04	0.647781	1.12399e-14	1.67203e-13	Up	2177.31	2319.53	2199.97	1355.36	1487.75	1404.33
ENSMUSG00000061273	Mmgt1	2916.97	-0.571947	1.13126e-14	1.68143e-13	Down	2331	2222.89	2460.48	3625.61	3254.46	3607.38
ENSMUSG00000037725	Ckap2	4321.49	-0.522672	1.23529e-14	1.8345e-13	Down	3689.17	3441.35	3479.95	5197.84	4878.13	5242.52
ENSMUSG00000032815	Fanca	492.183	-1.16067	1.34759e-14	1.99958e-13	Down	302.412	303.252	283.097	696.868	830.091	537.376
ENSMUSG00000030844	Rgs10	189.923	-1.72234	1.36126e-14	2.01817e-13	Down	90.3333	78.0704	87.8098	326.145	306.218	250.962
ENSMUSG00000025813	Homer2	284.489	-1.50755	1.39217e-14	2.06225e-13	Down	161.983	113.165	159.672	361.975	426.122	484.018
ENSMUSG00000081534	Slc48a1	4139.84	0.540007	1.43326e-14	2.12135e-13	Up	5133.56	4744.83	4859.79	3471.12	3454.41	3175.3
ENSMUSG00000000787	Ddx3x	17306.5	-0.454644	1.565e-14	2.31438e-13	Down	14916.3	13289.9	15594.7	21177.7	18802.4	20058.2
ENSMUSG00000023827	Agpat4	1178.57	0.78271	1.58256e-14	2.33839e-13	Up	1472.9	1594.85	1424.91	882.686	824.621	871.448
ENSMUSG00000020547	Bzw2	2510.05	-0.614023	1.6347e-14	2.4134e-13	Down	2116.93	1934.28	1880.09	3078.59	2920.93	3129.47
ENSMUSG00000032601	Prkar2a	2221.07	-0.728065	1.66329e-14	2.45357e-13	Down	1560.27	1469.65	1979.31	2670.28	2843.43	2803.46
ENSMUSG00000006442	Srm	2435.6	-0.631945	1.68235e-14	2.4796e-13	Down	1939.43	2025.56	1751.59	2866.23	3023.45	3007.34
ENSMUSG00000035357	Pdzrn3	1139.27	0.842876	1.69253e-14	2.49253e-13	Up	1492.46	1426.07	1480.86	787.445	924.536	724.243
ENSMUSG00000079084	Ccdc82	743.746	-0.923101	1.70842e-14	2.51383e-13	Down	531.483	450.146	543.403	1082.78	915.014	939.647
ENSMUSG00000041607	Mbp	212.258	-1.84303	1.77978e-14	2.61663e-13	Down	76.1995	80.8236	110.722	318.37	418.76	268.674
ENSMUSG00000032113	Chek1	709.86	-0.983629	1.84588e-14	2.71155e-13	Down	560.627	376.934	483.824	952.265	841.792	1043.72
ENSMUSG00000001507	Itga3	985.007	0.79688	1.85499e-14	2.72266e-13	Up	1177.9	1316.13	1272.41	669.656	735.275	738.664
ENSMUSG00000020132	Rab21	4072.8	0.525419	1.86644e-14	2.73719e-13	Up	4873.17	4507.58	5067.15	3268.23	3242.41	3478.26
ENSMUSG00000037762	Slc16a9	624.762	1.04703	1.9131e-14	2.80095e-13	Up	887.19	794.533	856.632	348.161	431.68	430.377
ENSMUSG00000034120	Srsf2	6782.23	-0.523789	1.9123e-14	2.80095e-13	Down	5426.81	5726.96	5471.03	8178.45	7496.65	8393.46
ENSMUSG00000028649	Macf1	19304.3	-0.469638	1.98342e-14	2.89909e-13	Down	15881.9	14869.7	17778.7	21578.5	22501.8	23215.1
ENSMUSG00000037892	Pcdh18	409.91	-1.14843	1.9823e-14	2.89909e-13	Down	264.311	233.236	255.747	601.27	522.612	582.285
ENSMUSG00000052270	Fpr2	58.8501	-3.88102	2.04609e-14	2.98673e-13	Down	16.0891	5.42721	1.87424	125.573	118.108	86.0287
ENSMUSG00000054409	Tmem74	569.668	1.02383	2.04678e-14	2.98673e-13	Up	800.082	686.403	818.615	392.878	363.49	356.541
ENSMUSG00000034786	Gpsm3	93.8088	-2.56419	2.06462e-14	3.01027e-13	Down	43.0958	20.8533	17.352	209.097	138.576	133.878
ENSMUSG00000074578	Zfas1	935.108	0.834214	2.11017e-14	3.07414e-13	Up	1216.1	1249.67	1145.46	641.881	665.124	692.417
ENSMUSG00000027559	Car3	100.538	-2.4524	2.16036e-14	3.14466e-13	Down	43.1207	20.0087	27.4245	189.671	155.526	167.475
ENSMUSG00000060675	Plaat3	1122.17	0.769344	2.34979e-14	3.41758e-13	Up	1351.59	1490.83	1418	832.288	861.076	779.257
ENSMUSG00000112627	4933412E12Rik	275.272	1.40373	2.44695e-14	3.55596e-13	Up	388.504	421.707	396.039	148.206	168.159	129.016
ENSMUSG00000034041	Lyl1	60.8473	-3.33128	2.48308e-14	3.60548e-13	Down	12.4089	13.1856	5.84452	125.223	117.936	90.4857
ENSMUSG00000056201	Cfl1	36368.3	-0.431173	2.53573e-14	3.67889e-13	Down	31621.5	32036.9	29129.1	42124.1	41374.7	41923.3
ENSMUSG00000037295	Ldlrap1	213.8	-1.59846	2.54615e-14	3.69098e-13	Down	96.7258	111.505	102.163	357.556	300.111	314.737
ENSMUSG00000044533	Rps2	29755.5	-0.445641	2.59074e-14	3.75252e-13	Down	25298.7	27726.7	22532	33305.4	36451.5	33219
ENSMUSG00000051378	Kif18b	1284.98	-0.735775	2.59935e-14	3.7619e-13	Down	893.585	1063.87	924.779	1572.58	1671.56	1583.49
ENSMUSG00000070942	Il1rl2	55.7045	-3.57886	2.70728e-14	3.91489e-13	Down	11.0085	7.02589	5.93712	103.718	86.8936	119.643
ENSMUSG00000030847	Bag3	2402.29	0.586629	2.98769e-14	4.31683e-13	Up	2821.41	3012.24	2841.32	1889.61	1948.06	1901.1
ENSMUSG00000004266	Ptpn6	515.56	-3.06269	2.99764e-14	4.32766e-13	Down	79.1616	97.3953	132.053	972.758	1160.66	651.334
ENSMUSG00000033161	Atp1a1	13632.8	0.436113	3.09807e-14	4.46898e-13	Up	15001.2	15660.8	16436.7	11169	11869.5	11659.5
ENSMUSG00000034333	Zbed4	998.038	-0.812502	3.1844e-14	4.58976e-13	Down	660.468	738.303	757.567	1288.3	1288.77	1254.82
ENSMUSG00000027894	Slc6a17	641.684	0.994213	3.29112e-14	4.73969e-13	Up	816.596	886.005	872.183	452.014	451.096	372.211
ENSMUSG00000005686	Ampd3	2389.22	0.591897	3.35807e-14	4.83216e-13	Up	2766.89	2811.29	3060.97	1802.99	1928.05	1965.16
ENSMUSG00000040687	Madd	646.021	-0.93341	3.47774e-14	5.00029e-13	Down	500.568	427.011	389.565	981.674	844.166	733.144
ENSMUSG00000033767	Tmem131l	1461.08	-0.694213	3.51088e-14	5.04382e-13	Down	1082.88	1158.47	1089.95	1866.79	1819.62	1748.77
ENSMUSG00000090124	Ugt1a7c	256.35	-1.57434	3.55744e-14	5.10653e-13	Down	87.0907	151.307	145.616	363.482	417.601	373.004
ENSMUSG00000040813	Tex264	1469.25	0.688215	3.7746e-14	5.41385e-13	Up	1729.7	2036.88	1695.44	1037.34	1219.42	1096.72
ENSMUSG00000042608	Stk40	2011.33	0.626036	3.87852e-14	5.55837e-13	Up	2325.71	2561.24	2453.36	1534.75	1694.9	1498.03
ENSMUSG00000039323	Igfbp2	52678.6	0.47735	3.94968e-14	5.65575e-13	Up	58773.8	65194.6	60026.3	38573.4	45692.4	47811.3
ENSMUSG00000026074	Map4k4	15577.1	-0.430401	3.97604e-14	5.68887e-13	Down	12879.5	13334.6	13501.5	16738	18621.6	18387.6
ENSMUSG00000026664	Phyh	1680.38	0.673067	4.1964e-14	5.99929e-13	Up	2122.36	2020.98	2071.52	1219.7	1316.07	1331.64
ENSMUSG00000024479	Mal2	211.385	-1.63941	4.23136e-14	6.04436e-13	Down	106.658	81.2725	110.471	271.187	310.601	388.12
ENSMUSG00000045589	Frrs1l	347.361	-1.23358	4.49736e-14	6.41912e-13	Down	197.242	193.709	220.03	512.558	470.744	489.883
ENSMUSG00000105338	Gm43802	141.717	2.12747	4.51687e-14	6.44175e-13	Up	229.011	262.827	198.953	32.7896	84.3883	42.3319
ENSMUSG00000027610	Gss	1145.9	0.818047	4.54687e-14	6.47929e-13	Up	1488.9	1548.28	1366.13	741.517	842.672	887.919
ENSMUSG00000052914	Cyp2j6	1081.13	0.780777	4.59547e-14	6.54326e-13	Up	1432.04	1286.53	1395.46	848.092	783.958	740.703
ENSMUSG00000020532	Acaca	5091.15	-0.577173	4.64634e-14	6.61034e-13	Down	3689.31	3675.3	4907.27	5774.1	6050.24	6450.66
ENSMUSG00000020256	Aldh1l2	1369.39	0.763282	4.75908e-14	6.76526e-13	Up	1610.31	1755.69	1824.11	1080.91	969.007	976.339
ENSMUSG00000010142	Tnfrsf13b	73.5328	-3.26665	4.81357e-14	6.83721e-13	Down	9.93733	29.9846	6.69736	135.899	143.989	114.69
ENSMUSG00000028059	Arhgef2	5949.14	0.665411	4.82313e-14	6.84527e-13	Up	7297.15	6793.23	7829.17	4148.21	5288.83	4338.29
ENSMUSG00000057969	Sema3b	584.618	1.00236	4.83622e-14	6.85832e-13	Up	751.9	865.253	738.356	367.407	382.189	402.601
ENSMUSG00000031262	Cenpi	828.137	-0.866721	4.86099e-14	6.8879e-13	Down	598.545	578.748	565.778	1129.66	968.921	1127.17
ENSMUSG00000068739	Sars	5131.01	0.498529	5.11578e-14	7.2431e-13	Up	5917	6080.61	6053.58	4112.16	4504.62	4118.1
ENSMUSG00000028437	Ubap1	2128.19	0.650003	5.3623e-14	7.58604e-13	Up	2438.76	2413.49	2981.3	1556.43	1672.51	1706.66
ENSMUSG00000029447	Cct6a	12147.9	-0.425681	5.64912e-14	7.98539e-13	Down	10541.2	10072.6	10435	14287.9	13402.9	14147.7
ENSMUSG00000002233	Rhoc	5948.91	0.470005	5.69044e-14	8.03735e-13	Up	6888.05	7287.2	6579.21	4928.39	5295.02	4715.56
ENSMUSG00000030707	Coro1a	484.936	-2.71809	5.95035e-14	8.39549e-13	Down	105.445	114.385	128.744	936.345	1090.36	534.336
ENSMUSG00000031506	Ptpn7	73.8844	-2.86872	5.95353e-14	8.39549e-13	Down	20.9866	11.8063	17.5799	121.536	140.847	130.551
ENSMUSG00000039616	Mocos	319.569	1.35581	6.04336e-14	8.51534e-13	Up	500.867	437.739	449.346	151.165	195.76	182.537
ENSMUSG00000022043	Trim35	7968.58	0.453937	6.66073e-14	9.37773e-13	Up	9157.7	9286.78	9227.79	6443.45	6871.52	6824.21
ENSMUSG00000041773	Enc1	2872.52	0.560019	6.67412e-14	9.38158e-13	Up	3354.81	3433.03	3501.98	2181.79	2424.01	2339.48
ENSMUSG00000033059	Pygb	9574.88	0.485075	6.67391e-14	9.38158e-13	Up	11248.9	11075.4	11212.7	7332.62	8298.99	8280.68
ENSMUSG00000067367	Lyar	891.655	-0.860306	6.71804e-14	9.43579e-13	Down	649.297	613.04	616.463	1175	1010.77	1285.36
ENSMUSG00000032334	Loxl1	1771.81	0.68357	6.87394e-14	9.64706e-13	Up	2231.95	2381.83	1956.85	1228.17	1532.54	1299.51
ENSMUSG00000000693	Loxl3	1069.34	0.78938	6.93746e-14	9.72846e-13	Up	1261.24	1467.91	1351.78	709.622	773.441	852.072
ENSMUSG00000047810	Ccdc88b	131.105	-2.04417	7.03019e-14	9.85066e-13	Down	47.283	49.9181	48.2134	243.782	238.708	158.724
ENSMUSG00000027111	Itga6	2626.59	-0.56115	7.21266e-14	1.00983e-12	Down	2123.23	2045.39	2174.93	3171.17	3012.43	3232.36
ENSMUSG00000039735	Fnbp1l	2452.62	-0.597326	7.22556e-14	1.01083e-12	Down	2010.73	1811.62	2010.95	3085.25	2933.81	2863.39
ENSMUSG00000028962	Slc4a2	3069.79	0.548819	7.49662e-14	1.04792e-12	Up	3511.92	3675.65	3774.42	2355.23	2614.62	2486.92
ENSMUSG00000059173	Pde1a	1283.41	0.731901	7.61677e-14	1.06387e-12	Up	1674.4	1523.45	1624.01	971.143	992.742	914.712
ENSMUSG00000030142	Clec4e	250.446	-4.04202	7.87403e-14	1.09893e-12	Down	33.9169	14.6227	26.2019	546.9	616.309	264.728
ENSMUSG00000034317	Trim59	2126.31	-0.624579	8.03416e-14	1.12039e-12	Down	1716.66	1535.52	1736.05	2806.93	2196.34	2766.35
ENSMUSG00000050043	Tmx2	5654.49	0.476947	8.04872e-14	1.12154e-12	Up	6422.82	6968.07	6384.64	4504.23	4931	4716.2
ENSMUSG00000022698	Naa50	7249.89	-0.470929	8.18467e-14	1.13958e-12	Down	6112.16	5728.85	6337.79	8784.63	7545.17	8990.72
ENSMUSG00000004231	Pax2	135.025	2.01224	8.23187e-14	1.14524e-12	Up	221.6	217.655	214.406	40.0333	63.0062	53.4517
ENSMUSG00000037364	Srrt	3378.5	-0.588683	8.44885e-14	1.1745e-12	Down	2543.37	2911.25	2622.08	4016.28	3921.96	4256.06
ENSMUSG00000031790	Mmp15	3825.62	-0.523102	8.47024e-14	1.17602e-12	Down	2922.95	3411.6	3067.04	4282.06	4694.51	4575.58
ENSMUSG00000006498	Ptbp1	9523.87	-0.442701	8.47314e-14	1.17602e-12	Down	7686.63	8470.05	8022.78	10699.3	11142.4	11122.1
ENSMUSG00000025804	Ccr1	73.4343	-3.13963	8.56227e-14	1.18746e-12	Down	9.03836	21.2562	12.6768	145.495	101.457	150.683
ENSMUSG00000063450	Syne2	3346.4	-0.606616	9.07484e-14	1.25755e-12	Down	2683.5	2557.81	2671.4	3667.93	4414	4083.76
ENSMUSG00000002808	Epdr1	3822.83	0.513927	9.55587e-14	1.32317e-12	Up	4468.08	4663.75	4384.43	3171.96	3151.37	3097.39
ENSMUSG00000060743	H3f3a	10639.7	-0.467482	9.56857e-14	1.32389e-12	Down	9143.55	9259.2	8348.58	12909.8	11916.6	12260.3
ENSMUSG00000020902	Ntn1	12722.7	0.423457	9.72629e-14	1.34466e-12	Up	13619.2	15322	14890.5	9867.74	11207.8	11429.1
ENSMUSG00000079685	Ulbp1	156.111	-2.07083	9.96722e-14	1.37688e-12	Down	35.3256	69.6235	71.8346	236.108	322.072	201.699
ENSMUSG00000057880	Abat	6356.45	0.506528	1.03252e-13	1.42521e-12	Up	7555.04	7313.9	7534.5	4845.16	5391.12	5498.97
ENSMUSG00000054843	Atrnl1	3965.34	-0.51137	1.05033e-13	1.44866e-12	Down	3125.71	3256.57	3399.83	4650.97	4635.73	4723.25
ENSMUSG00000034341	Wbp2	5519.51	0.470628	1.14448e-13	1.57728e-12	Up	6070.37	6755.92	6442.45	4425.09	4841.4	4581.82
ENSMUSG00000008496	Pou2f2	264.12	-3.7566	1.21843e-13	1.6779e-12	Down	25.2695	29.4694	42.0668	610.261	579.985	297.667
ENSMUSG00000079139	Gm4204	687.073	-0.891001	1.24004e-13	1.70632e-12	Down	487.197	471.632	471.522	892.776	881.051	918.259
ENSMUSG00000021115	Vrk1	1309.34	-0.723378	1.28181e-13	1.76242e-12	Down	1017.28	929.133	994.242	1545.21	1665.57	1704.6
ENSMUSG00000018583	G3bp1	7462.65	-0.447933	1.28324e-13	1.763e-12	Down	6237.42	6292.24	6372.12	8478.62	8509.32	8886.16
ENSMUSG00000024978	Gpam	3936.54	-0.613088	1.28539e-13	1.76458e-12	Down	2737.86	3445.54	3136.33	4828.54	4605.42	4865.57
ENSMUSG00000032609	Klhdc8b	645.582	0.92724	1.30911e-13	1.79575e-12	Up	821.928	926.175	806.011	434.624	442.154	442.599
ENSMUSG00000104876	Trdc	45.4489	4.31314	1.39052e-13	1.90593e-12	Up	89.508	82.5164	88.7457	1.97913	5.17847	4.76594
ENSMUSG00000056749	Nfil3	664.505	0.906378	1.40683e-13	1.92679e-12	Up	813.044	916.649	884.538	433.652	455.226	483.92
ENSMUSG00000020122	Egfr	6277.71	-0.460138	1.45502e-13	1.99125e-12	Down	5098.56	5275.14	5451.18	7155.28	7139.53	7546.56
ENSMUSG00000031903	Pla2g15	819.704	-0.830209	1.47775e-13	2.02078e-12	Down	548.809	644.312	562.53	1032.6	1155.84	974.144
ENSMUSG00000028884	Rpa2	1436.79	-0.698659	1.49804e-13	2.04693e-12	Down	1161.24	1065.88	1041.15	1736.85	1841.46	1774.14
ENSMUSG00000029377	Ereg	109.024	2.1649	1.64538e-13	2.24651e-12	Up	134.721	190.035	216.434	33.6442	38.3233	40.9835
ENSMUSG00000043885	Slc36a4	782.809	-0.919846	1.71959e-13	2.34602e-12	Down	570.015	548.343	488.647	940.158	1049.98	1099.71
ENSMUSG00000032507	Fbxl2	199.42	1.62634	1.72177e-13	2.34718e-12	Up	283.886	305.443	321.442	107.675	98.9042	79.1676
ENSMUSG00000035021	Baz1a	926.119	-0.786434	1.77874e-13	2.42296e-12	Down	638.869	631.578	752.13	1081.86	1123.95	1328.32
ENSMUSG00000021676	Iqgap2	993.523	-0.862555	1.79254e-13	2.43988e-12	Down	675.423	579.927	852.911	1216.93	1281.62	1354.33
ENSMUSG00000001056	Nhp2	1996.6	-0.616543	1.90763e-13	2.59452e-12	Down	1649.55	1605.82	1454.09	2404.35	2478.95	2386.85
ENSMUSG00000020589	Cyria	3561.39	0.660499	1.95062e-13	2.65095e-12	Up	4488.67	3903.2	4739.66	2912.08	2851.48	2473.23
ENSMUSG00000023175	Bsg	11565.3	0.449608	1.99734e-13	2.71235e-12	Up	13257.7	14281.1	12576	9471.63	9990.64	9814.92
ENSMUSG00000034520	Gjc1	436.283	-1.09163	2.21505e-13	3.00336e-12	Down	235.945	308.945	282.211	553.927	607.564	629.106
ENSMUSG00000039328	Rnf122	873.999	-0.842861	2.21361e-13	3.00336e-12	Down	664.571	650.426	550.21	1092.69	1164.45	1121.64
ENSMUSG00000055943	Emc7	2379	0.568785	2.26859e-13	3.07359e-12	Up	2888.57	2912.84	2747.71	1956.03	1892.89	1875.96
ENSMUSG00000027015	Cybrd1	6017.14	-0.481406	2.28531e-13	3.09387e-12	Down	4837.26	5155.68	5017.17	6954.67	6765.08	7372.98
ENSMUSG00000090122	Kcne1l	877.052	-0.948523	2.44649e-13	3.30952e-12	Down	546.22	707.931	521.4	942.901	1229.2	1314.66
ENSMUSG00000032487	Ptgs2	2163.54	3.30855	2.52878e-13	3.41822e-12	Up	3782.36	3564.34	4492.67	424.495	509.634	207.757
ENSMUSG00000039531	Zup1	518.021	1.03358	2.5707e-13	3.47222e-12	Up	726.654	664.415	707.703	370.878	346.185	292.289
ENSMUSG00000024769	Cdc42bpg	1540.37	0.647122	2.73289e-13	3.68846e-12	Up	1730.52	2103.99	1823.99	1099.22	1310.45	1174.02
ENSMUSG00000027654	Fam83d	875.862	-0.818236	2.78484e-13	3.7557e-12	Down	625.205	669.021	593.951	1128.14	1096.95	1141.91
ENSMUSG00000015165	Hnrnpl	8157.92	-0.460039	2.87171e-13	3.86989e-12	Down	6691.46	6691.1	7178.08	9250.61	9772.96	9363.33
ENSMUSG00000031134	Rbmx	2558.31	-0.586134	2.97434e-13	4.00512e-12	Down	1968.84	2033.98	2109.81	3206.04	2841.15	3190.03
ENSMUSG00000042265	Trem1	54.6445	-3.84516	3.35483e-13	4.51403e-12	Down	2.56727	10.8969	7.71555	104.252	84.1682	118.267
ENSMUSG00000037940	Inpp4b	237.426	-1.50099	3.3837e-13	4.5494e-12	Down	113.126	116.236	131.773	367.504	396.64	299.276
ENSMUSG00000039985	Sinhcaf	778.682	-0.831664	3.41764e-13	4.59153e-12	Down	550.956	528.576	586.809	968.859	988.338	1048.55
ENSMUSG00000042010	Acacb	203.802	1.85329	3.43206e-13	4.60738e-12	Up	336.073	224.907	404.452	53.9123	94.7354	108.734
ENSMUSG00000038387	Rras	2383.1	0.573191	3.46528e-13	4.64844e-12	Up	2876.84	2999.91	2697.24	1839.87	1993.99	1890.73
ENSMUSG00000015291	Gdi1	5300.86	0.488349	3.94135e-13	5.27872e-12	Up	6141.87	6604.01	5851.12	4525.68	4404.04	4278.45
ENSMUSG00000049327	Kmt5a	3181.59	-0.523484	3.94096e-13	5.27872e-12	Down	2489.7	2730.35	2591.02	3681.21	3810.65	3786.61
ENSMUSG00000022558	Mroh1	2075.28	0.584395	3.94413e-13	5.27872e-12	Up	2263.99	2810.98	2409.29	1487.08	1901.86	1578.49
ENSMUSG00000020773	Trim47	540.241	0.995328	3.98438e-13	5.32854e-12	Up	737.749	747.983	683.933	322.331	397.311	352.143
ENSMUSG00000022867	Usp25	2817.78	0.551966	4.0061e-13	5.35352e-12	Up	3292.84	3253.47	3529.8	2343.41	2227.92	2259.23
ENSMUSG00000039461	Tcta	707.236	0.89127	4.07366e-13	5.43968e-12	Up	932.911	934.985	902.547	456.715	483.437	532.822
ENSMUSG00000050410	Tcf19	1210.76	-0.710063	4.15623e-13	5.54573e-12	Down	906.307	932.429	898.45	1416.47	1540.32	1570.57
ENSMUSG00000064307	Lrrc51	260.224	1.34607	4.26448e-13	5.68587e-12	Up	391.589	378.109	359.476	147.975	154.134	130.06
ENSMUSG00000042406	Atf4	8019.76	0.453885	4.40536e-13	5.86926e-12	Up	8954.27	9477.99	9427.53	6894.39	6821.16	6543.19
ENSMUSG00000057530	Ece1	2064.27	0.731295	4.46196e-13	5.94017e-12	Up	2095.79	2213.34	3348.09	1279.18	1084.04	2365.21
ENSMUSG00000037742	Eef1a1	187054	-0.384493	4.49162e-13	5.97514e-12	Down	164959	170720	150660	215594	214640	205748
ENSMUSG00000045679	Pqlc3	1150.64	0.753156	4.54304e-13	6.03898e-12	Up	1450.45	1400.28	1496.44	846.728	914.963	794.975
ENSMUSG00000019832	Rab32	945.217	-0.762188	4.57538e-13	6.07739e-12	Down	724.984	704.584	657.345	1217.31	1214.6	1152.48
ENSMUSG00000064337	mt-Rnr1	6593.12	0.531656	4.68006e-13	6.21175e-12	Up	9660.08	6419.57	7437	5853.22	4585.73	5603.14
ENSMUSG00000037544	Dlgap5	1503.37	-0.732203	4.68879e-13	6.21865e-12	Down	1416.17	974.967	1000.07	2024.7	1740.96	1863.34
ENSMUSG00000027488	Snta1	806.008	0.852073	4.71346e-13	6.24666e-12	Up	1016.92	1131.9	979.261	512.828	590.786	604.345
ENSMUSG00000022391	Rangap1	6012.43	-0.486825	4.74186e-13	6.27958e-12	Down	4968.05	5144.29	4859.21	6540.67	7207.57	7354.79
ENSMUSG00000020844	Nxn	2980.33	0.534807	4.75337e-13	6.29009e-12	Up	3558.55	3500.6	3541.74	2377.24	2518.67	2385.19
ENSMUSG00000036197	Gxylt1	1734.91	-0.650907	5.09117e-13	6.73205e-12	Down	1429.8	1336.88	1264.63	2079.76	2110.09	2188.32
ENSMUSG00000025503	Taldo1	5602.36	0.506959	5.14359e-13	6.79625e-12	Up	6824.14	6664.72	6276.71	4352.29	4778.56	4717.73
ENSMUSG00000027852	Nras	5573.17	-0.473877	5.20539e-13	6.87275e-12	Down	4754.03	4520.16	4680.44	6373.91	6676.88	6433.6
ENSMUSG00000052353	Cemip	9394.23	0.473477	5.20986e-13	6.8735e-12	Up	10093.5	10578.9	12165	7244.6	8236.2	8047.25
ENSMUSG00000041235	Chd7	1981.03	-0.723544	5.36489e-13	7.07274e-12	Down	1311.89	1675.16	1476.52	2667.49	2424.84	2330.31
ENSMUSG00000020709	Adap2	83.447	-2.47218	5.97039e-13	7.8651e-12	Down	22.5789	27.514	21.7271	171.31	145.832	111.72
ENSMUSG00000060183	Cxcl11	61.0968	6.49821	6.26862e-13	8.25181e-12	Up	131.967	132.236	98.8822	0	1.22745	2.26835
ENSMUSG00000057388	Mrpl18	1718.79	-0.621477	6.35907e-13	8.36463e-12	Down	1365.49	1379.28	1302.22	2134.17	2045.74	2085.83
ENSMUSG00000095677	Dynlt1f	1621.83	-0.632313	6.36388e-13	8.36471e-12	Down	1326.56	1300.82	1174.88	2033.62	1981.38	1913.72
ENSMUSG00000055707	Klhl26	825.951	0.800825	6.4172e-13	8.42849e-12	Up	1071.97	1099.52	991.405	611.731	607.933	573.143
ENSMUSG00000037020	Wdr62	892.756	-0.872985	6.5595e-13	8.60897e-12	Down	627.847	669.945	573.39	1294.48	1020.64	1170.23
ENSMUSG00000005481	Ddx39a	2186.3	-0.619336	6.8123e-13	8.93411e-12	Down	1645.48	1889.91	1618.77	2592.51	2626.52	2744.63
ENSMUSG00000024404	Riok3	3718.21	0.59012	6.85061e-13	8.97766e-12	Up	4520.55	4237.01	4674.98	3126.98	3090.6	2659.13
ENSMUSG00000031333	Abcb7	1462.45	-0.665779	7.25361e-13	9.49873e-12	Down	1186.38	1051.32	1132.07	1890.65	1574.88	1939.39
ENSMUSG00000025862	Stag2	4703.16	-0.473185	7.86836e-13	1.02961e-11	Down	4074.86	3482.04	4231.81	5829.18	4877.69	5723.37
ENSMUSG00000071866	Ppia	33872.6	-0.385847	7.91586e-13	1.03506e-11	Down	31118.9	28934.9	27914.1	39374.2	38232.5	37661.3
ENSMUSG00000024587	Nars	7524.98	0.45485	8.16083e-13	1.0663e-11	Up	8824.48	8229.44	9098.67	6336.31	6357.48	6303.48
ENSMUSG00000025701	Alox5	164.555	-1.66174	8.42834e-13	1.10043e-11	Down	76.9656	76.7608	75.3135	246.038	276.17	236.081
ENSMUSG00000011257	Pabpc4	2886.17	-0.542935	8.52075e-13	1.11167e-11	Down	2338.19	2435.1	2249.64	3245.79	3548.63	3499.65
ENSMUSG00000060594	Layn	698.899	0.944112	8.98473e-13	1.17134e-11	Up	902.739	962.055	905.364	439.8	422.512	560.925
ENSMUSG00000020290	Xpo1	6349.34	-0.456757	8.99323e-13	1.17158e-11	Down	5360.95	4907.56	5753.39	7687.84	6842.11	7544.21
ENSMUSG00000068699	Flnc	1306.88	0.791991	9.0606e-13	1.17948e-11	Up	1738.95	1533.82	1713.8	812.923	1021.54	1020.22
ENSMUSG00000034842	Art3	84.9383	2.57316	9.11444e-13	1.18562e-11	Up	150.163	122.509	166.765	16.2569	30.9272	23.0082
ENSMUSG00000042155	Klhl23	1688.75	-0.697631	9.12733e-13	1.18642e-11	Down	1246.79	1396.13	1198.91	2327.44	1974.38	1988.83
ENSMUSG00000020423	Btg2	2883.91	0.582784	9.83687e-13	1.2777e-11	Up	3305.19	3529.82	3565.77	2463.58	2161.54	2277.55
ENSMUSG00000047547	Cltb	5245.87	0.490896	9.94753e-13	1.29018e-11	Up	5692.47	6898.45	5828.18	3823.24	4766.11	4466.8
ENSMUSG00000051235	Gen1	525.652	-0.985583	9.94586e-13	1.29018e-11	Down	362.881	322.128	356.996	689.053	611.696	811.155
ENSMUSG00000028618	Tmem59	6343.13	0.457419	9.9597e-13	1.2908e-11	Up	7328.29	7180.49	7542.42	5449.78	5364.18	5193.63
ENSMUSG00000026281	Dtymk	1376.77	-0.698815	1.00511e-12	1.30077e-11	Down	1067.96	1118.04	947.56	1744.19	1658	1724.88
ENSMUSG00000022108	Itm2b	21503.5	0.438052	1.00514e-12	1.30077e-11	Up	24943.8	24442.8	24879.6	18527.2	19362.1	16865.6
ENSMUSG00000035024	Ncapd3	1372.95	-0.661094	1.01212e-12	1.30884e-11	Down	1130.08	963.81	1082.1	1750.52	1604.62	1706.55
ENSMUSG00000104713	Gbp6	24607.6	2.62228	1.02197e-12	1.32062e-11	Up	41901	40521.6	45413.7	7536.23	7737.79	4535.49
ENSMUSG00000029478	Ncor2	6152.87	-0.484571	1.02436e-12	1.32273e-11	Down	4420.1	5498.09	5457.69	6748.78	7204.24	7588.35
ENSMUSG00000030824	Nucb1	5661.55	0.474807	1.02761e-12	1.32595e-11	Up	6326.51	7224.49	6255.31	4564.18	4862.45	4736.33
ENSMUSG00000026817	Ak1	4414.35	0.554414	1.033e-12	1.33193e-11	Up	5366.63	5289.1	5118.13	3175.68	3860.6	3675.97
ENSMUSG00000046312	Myorg	908.569	0.762229	1.03442e-12	1.33278e-11	Up	1135.54	1173.36	1134.8	663.501	691.151	653.062
ENSMUSG00000031539	Ap3m2	1642.37	0.625292	1.04366e-12	1.34277e-11	Up	2006.32	1917.16	2074.21	1247.01	1298.96	1310.58
ENSMUSG00000009927	Rps25	7979.86	-0.435687	1.04369e-12	1.34277e-11	Down	7193.07	6501.9	6612.27	9421.1	9203.85	8946.98
ENSMUSG00000025395	Prim1	812.517	-0.798576	1.07126e-12	1.37723e-11	Down	620.878	532.484	612.147	1061.47	958.229	1089.9
ENSMUSG00000031785	Adgrg1	5374.1	-0.473634	1.08192e-12	1.38993e-11	Down	4277.88	4767.49	4425.65	6014.24	6277.86	6481.5
ENSMUSG00000035505	Cox18	497.922	0.974543	1.15295e-12	1.4801e-11	Up	649.545	673.991	668.594	318.357	342.393	334.652
ENSMUSG00000029394	Cdk2ap1	4517.64	-0.473226	1.16668e-12	1.49663e-11	Down	3712.75	3940.28	3652.47	5097.44	5382.1	5320.78
ENSMUSG00000049191	Rtl5	532.256	1.26295	1.17946e-12	1.51192e-11	Up	666.251	743.658	853.829	352.303	354.956	222.538
ENSMUSG00000019806	Aig1	716.795	0.854178	1.18483e-12	1.5177e-11	Up	964.636	946.026	873.598	531.375	475.334	509.8
ENSMUSG00000057614	Gnai1	977.372	-0.797786	1.20091e-12	1.53719e-11	Down	778.293	670.172	674.611	1241.07	1132.76	1367.33
ENSMUSG00000114432	Gm49391	76.3994	-3.18307	1.20723e-12	1.54414e-11	Down	20.6467	18.5593	4.7021	132.197	111.445	170.846
ENSMUSG00000072941	Sod3	1954.16	0.612046	1.21771e-12	1.55642e-11	Up	2339.8	2428	2335.44	1389.38	1628.05	1604.29
ENSMUSG00000052981	Ube2ql1	658.626	-0.865556	1.23842e-12	1.58175e-11	Down	457.308	458.893	469.939	858.163	863.336	844.114
ENSMUSG00000022231	Sema5a	1771.06	-0.67546	1.2661e-12	1.61593e-11	Down	1293.17	1242.57	1539.8	2194.52	2209.52	2146.78
ENSMUSG00000043323	Fbrsl1	2139.01	0.583735	1.30778e-12	1.66792e-11	Up	2412.07	2811.02	2497.4	1710.85	1820.76	1581.95
ENSMUSG00000079435	Rpl36a	4832.03	-0.549456	1.31557e-12	1.67663e-11	Down	4321.21	3974.53	3460.05	5691.24	5757.88	5787.3
ENSMUSG00000010608	Rbm25	3884.31	-0.4992	1.36182e-12	1.73432e-11	Down	3321.75	2986.57	3320.03	4844.34	4383.92	4449.27
ENSMUSG00000024056	Ndc80	957.101	-0.7639	1.37449e-12	1.7492e-11	Down	699.654	728.872	683.736	1283.42	1152.72	1194.21
ENSMUSG00000004455	Ppp1cc	6091.91	-0.444869	1.38321e-12	1.75902e-11	Down	5115.27	5261.92	5072.54	7074.18	6994.35	7033.22
ENSMUSG00000041741	Pde3a	1398.55	0.653997	1.42192e-12	1.80694e-11	Up	1696.75	1699.12	1751.17	1016.98	1093.43	1133.82
ENSMUSG00000024833	Pola2	994.697	-0.776592	1.42555e-12	1.81026e-11	Down	771.724	757.523	655.189	1202.75	1309.7	1271.3
ENSMUSG00000070780	Rbm47	107.378	-2.0635	1.46599e-12	1.86027e-11	Down	26.3856	45.8208	48.2898	133.658	177.919	212.196
ENSMUSG00000039830	Olig2	7510.43	-0.545551	1.47122e-12	1.86556e-11	Down	6004.2	6700.98	5575.77	8807.72	8554.91	9418.99
ENSMUSG00000046997	Spsb4	899.233	-0.786686	1.59895e-12	2.02607e-11	Down	693.903	653.452	616.951	1156.16	1079.88	1195.06
ENSMUSG00000033220	Rac2	1154.38	-3.56174	1.66805e-12	2.1121e-11	Down	118.445	149.15	218.739	2383.27	2733.07	1323.62
ENSMUSG00000020471	Pold2	1159.44	-0.716843	1.67452e-12	2.11878e-11	Down	866.587	940.457	807.484	1361.51	1500.51	1480.1
ENSMUSG00000038664	Herc1	3514.69	-0.524474	1.76232e-12	2.22827e-11	Down	2715.08	2846.54	3062.08	4156.71	4228	4079.71
ENSMUSG00000022378	Cyrib	2338.81	-0.575969	1.81817e-12	2.29723e-11	Down	1832.86	1831.38	1949.27	2945.69	2759.26	2714.4
ENSMUSG00000026904	Slc4a10	60.206	2.87746	1.83134e-12	2.31221e-11	Up	97.5826	131.279	92.2626	14.8349	14.5623	10.7147
ENSMUSG00000032481	Smarcc1	6498.39	-0.435957	1.90476e-12	2.4032e-11	Down	5247.27	5621.76	5671.56	7284.26	7488.53	7676.97
ENSMUSG00000056917	Sipa1	819.773	-0.85228	1.94153e-12	2.44608e-11	Down	561.307	559.717	612.334	1114.22	1119.72	951.331
ENSMUSG00000001521	Tulp3	3194.54	0.549317	1.94101e-12	2.44608e-11	Up	3693.82	4100.4	3625.82	2514.01	2542.29	2690.87
ENSMUSG00000022895	Ets2	747.899	-0.916223	2.0099e-12	2.53041e-11	Down	463.137	513.607	559.727	1059.32	1001.69	889.918
ENSMUSG00000033705	Stard9	520.217	-0.96277	2.02628e-12	2.54921e-11	Down	367.38	315.54	362.631	672.237	659.244	744.266
ENSMUSG00000028282	Casp8ap2	1188.44	-0.710074	2.05193e-12	2.57963e-11	Down	882.34	845.005	958.942	1464.94	1525.53	1453.86
ENSMUSG00000021782	Dlg5	4253.61	0.522205	2.05713e-12	2.58432e-11	Up	5052.02	4589.82	5441.97	3669.4	3371.33	3397.13
ENSMUSG00000072946	Ptgr2	2833.16	0.531412	2.07199e-12	2.60113e-11	Up	3446.04	3095.21	3536.11	2296.06	2260.74	2364.81
ENSMUSG00000055172	C1ra	3353.57	0.533833	2.16245e-12	2.71276e-11	Up	3907.52	4096.12	3909.96	2457.49	3021.16	2729.18
ENSMUSG00000058006	Mdn1	2980.02	-0.556013	2.17055e-12	2.72099e-11	Down	2193.73	2302.48	2728.13	3359.27	3647.79	3648.68
ENSMUSG00000018983	E2f2	422.487	-1.10173	2.21661e-12	2.77675e-11	Down	223.086	308.429	265.859	567.649	570.959	598.938
ENSMUSG00000000028	Cdc45	782.107	-0.810155	2.26956e-12	2.84106e-11	Down	576.341	551.953	559.765	951.421	1022.12	1031.04
ENSMUSG00000026227	2810459M11Rik	2858.49	0.54762	2.33369e-12	2.91927e-11	Up	3402.16	3566.77	3244.61	2319.84	2241.4	2376.14
ENSMUSG00000020950	Foxg1	3387.95	0.504105	2.33971e-12	2.92472e-11	Up	3874.88	4001.17	4067.44	2794.68	2675.52	2914.03
ENSMUSG00000025241	Fyco1	2498.52	0.600822	2.44008e-12	3.04802e-11	Up	2978.03	2928.62	3146.92	1908.12	2171.22	1858.24
ENSMUSG00000021130	Galnt16	887.352	-0.80083	2.44213e-12	3.04842e-11	Down	668.068	576.538	678.755	1040.13	1113.5	1247.12
ENSMUSG00000052760	A630001G21Rik	111.881	-2.11291	2.44916e-12	3.05503e-11	Down	38.9103	39.6422	37.28	183.051	251.902	120.502
ENSMUSG00000028211	Trp53inp1	7821.31	0.477023	2.54202e-12	3.16862e-11	Up	9189	8192.3	9985.44	7112.88	5972.27	6475.95
ENSMUSG00000027195	Hsd17b12	8465.22	0.416114	2.55801e-12	3.1863e-11	Up	10014.3	9260.4	9798.5	7529.24	7020.96	7167.89
ENSMUSG00000042228	Lyn	2555.4	-0.618774	2.58637e-12	3.21935e-11	Down	2036.21	2018.89	1931.59	3413.17	3372.21	2560.31
ENSMUSG00000031511	Arhgef7	3712.18	-0.499195	2.65176e-12	3.29841e-11	Down	3005.8	2986.48	3205	4079.76	4504.32	4491.71
ENSMUSG00000075284	Wipf1	1228.73	-0.7343	2.69939e-12	3.35528e-11	Down	833.7	1032.99	889.108	1533.93	1494.44	1588.23
ENSMUSG00000021377	Dek	4465.14	-0.466447	2.70262e-12	3.35692e-11	Down	3972.26	3403.12	3849.56	5473.42	4870.14	5222.34
ENSMUSG00000037466	Tedc1	528.542	-0.941601	2.86772e-12	3.55949e-11	Down	375.962	358.489	338.584	696.836	690.337	711.043
ENSMUSG00000047747	Rnf150	147.244	-1.74378	2.92174e-12	3.62399e-11	Down	51.5747	75.5764	70.4903	214.723	227.559	243.539
ENSMUSG00000022186	Oxct1	11668.1	-0.4299	2.94616e-12	3.65171e-11	Down	10458.7	9343.9	9929.73	13221.7	12732.5	14322.2
ENSMUSG00000054404	Slfn5	952.293	0.932924	3.06431e-12	3.79548e-11	Up	1121.52	1231.84	1414.34	640.173	766.682	539.199
ENSMUSG00000032698	Lmo2	294.659	-1.30161	3.09871e-12	3.83538e-11	Down	137.386	205.877	159.303	446.114	444.758	374.515
ENSMUSG00000029328	Hnrnpdl	6919.87	-0.431126	3.11614e-12	3.85425e-11	Down	6086.06	5590.84	5962.48	8419.42	7662.78	7797.62
ENSMUSG00000056429	Tgoln1	6857.69	0.45257	3.18954e-12	3.94227e-11	Up	7944.22	7558.58	8319	5887.22	5782.67	5654.44
ENSMUSG00000079037	Prnp	9600.31	0.488993	3.21216e-12	3.96745e-11	Up	11131	11448	11069	7060.02	8146.21	8747.56
ENSMUSG00000000317	Bcl6b	613.856	-0.888791	3.37912e-12	4.16491e-11	Down	422.323	431.081	423.048	748.155	791.649	866.88
ENSMUSG00000066684	Pilrb1	37.6305	-4.55596	3.37774e-12	4.16491e-11	Down	5.65237	1.7704	1.71372	79.6509	88.1371	48.8588
ENSMUSG00000035208	Slfn8	2056.13	1.97611	3.37544e-12	4.16491e-11	Up	3266.74	3140.63	3488.81	852.143	1013.2	575.273
ENSMUSG00000030748	Il4ra	2255.61	0.557021	3.39352e-12	4.17972e-11	Up	2545.58	2798.75	2738.25	1802.14	1796.48	1852.46
ENSMUSG00000042613	Pbxip1	10402.8	0.423886	3.42875e-12	4.22017e-11	Up	11417.2	12265.8	12095.2	8040.29	9138.63	9459.74
ENSMUSG00000048249	Crebrf	773.929	0.88457	3.4331e-12	4.22257e-11	Up	945.353	1059.29	1005.4	455.964	688.754	488.815
ENSMUSG00000026956	Uap1l1	928.099	0.755347	3.44811e-12	4.23808e-11	Up	1278.49	1139.08	1090.82	761.361	708.823	590.017
ENSMUSG00000036478	Btg1	3166.11	0.507352	3.90708e-12	4.79885e-11	Up	3836.65	3935.46	3410.92	2597.94	2707.01	2508.7
ENSMUSG00000029472	Anapc5	6245.48	-0.437103	3.92278e-12	4.81477e-11	Down	5317.9	5483.25	5085.85	7012.19	7431.21	7142.5
ENSMUSG00000026782	Abi2	2538.8	-0.537809	3.99379e-12	4.89852e-11	Down	2056.7	1958.1	2177	2927.53	3020.43	3093.04
ENSMUSG00000027115	Kif18a	935.609	-0.75522	4.06817e-12	4.98627e-11	Down	699.258	681.996	688.056	1305.3	1130.62	1108.42
ENSMUSG00000020827	Mink1	2692.16	0.519349	4.08074e-12	4.99819e-11	Up	3078.93	3325.74	3130.53	2135.36	2367.77	2114.6
ENSMUSG00000023959	Clic5	61.8751	2.74665	4.12977e-12	5.05473e-11	Up	109.822	97.7704	118.738	16.2535	13.0155	15.6514
ENSMUSG00000059857	Ntng1	568.862	-0.930276	4.16407e-12	5.09318e-11	Down	376.059	396.95	384.988	818.003	764.116	673.055
ENSMUSG00000026457	Adipor1	4348.06	0.469915	4.27594e-12	5.22638e-11	Up	5157.36	4956.16	5058.16	3649.29	3721.36	3546.02
ENSMUSG00000036854	Hspb6	1592.06	0.625546	4.31079e-12	5.26532e-11	Up	1851.57	1910.44	2050.16	1159.77	1326.14	1254.27
ENSMUSG00000026456	Cyb5r1	750.567	0.914568	4.31526e-12	5.26713e-11	Up	905.082	1035.94	1014.46	571.899	544.007	432.011
ENSMUSG00000047669	Msl3l2	350.257	1.14205	4.35725e-12	5.31469e-11	Up	555.319	469.671	434.704	224.306	197.307	220.235
ENSMUSG00000024589	Nedd4l	2239.07	0.579357	4.36521e-12	5.32072e-11	Up	2662.53	2526.94	2885.35	1727.59	1844.15	1787.84
ENSMUSG00000057110	Cntrl	1104.04	-0.70603	4.40228e-12	5.36219e-11	Down	843.247	844.197	811.602	1430.97	1282.15	1412.05
ENSMUSG00000029283	Cdc7	515.208	-1.04503	4.60096e-12	5.60032e-11	Down	319.875	314.272	353.342	852.473	618.695	632.59
ENSMUSG00000025364	Pa2g4	7491.61	-0.461497	4.79495e-12	5.83242e-11	Down	6502.56	6231.74	6107.52	8247.27	8767.42	9093.15
ENSMUSG00000058624	Gda	88.1829	-2.41696	4.94624e-12	6.01229e-11	Down	25.2165	33.1542	21.1795	165.668	114.95	168.928
ENSMUSG00000025856	Pdgfa	1434.31	0.647844	5.13366e-12	6.2358e-11	Up	1825.72	1689.69	1755.6	1078.22	1156.4	1100.2
ENSMUSG00000020492	Ska2	1900.91	-0.70098	5.19386e-12	6.30457e-11	Down	1501.29	1449.98	1349.03	2481.32	1981.28	2642.57
ENSMUSG00000070904	Ifna4	39.7323	9.54979	5.56702e-12	6.75289e-11	Up	90.8091	74.0875	73.497	0	0	0
ENSMUSG00000048279	Sacs	1599.82	-0.694001	5.574e-12	6.7567e-11	Down	1236.75	1030.34	1388.06	2007.45	1972.09	1964.25
ENSMUSG00000031447	Lamp1	27370.1	0.354745	5.7475e-12	6.96222e-11	Up	30805	31104.5	30720	23682.4	24514.5	23394.5
ENSMUSG00000019796	Lrp11	642.549	0.853709	5.75365e-12	6.96488e-11	Up	831.192	842.957	820.177	452.198	484.905	423.866
ENSMUSG00000026020	Nop58	3549.4	-0.503427	5.76516e-12	6.97402e-11	Down	3138.42	2662.11	2988.31	4318	4088.93	4100.61
ENSMUSG00000016559	H3f3b	21939.5	0.377182	5.96172e-12	7.20685e-11	Up	25070.2	24391.5	25128.4	19172.4	17925.9	19948.9
ENSMUSG00000078942	Naip6	57.4116	-2.93556	5.96616e-12	7.20727e-11	Down	11.8423	13.8503	10.7434	127.82	103.455	76.7596
ENSMUSG00000097352	C920009B18Rik	63.9559	-2.71495	6.06948e-12	7.32706e-11	Down	19.3242	11.5807	16.5034	136.05	106.055	94.2218
ENSMUSG00000020737	Jpt1	5066.85	-0.473137	6.12362e-12	7.38735e-11	Down	4324.03	4364.3	4009.91	5827.19	5826.92	6048.73
ENSMUSG00000030357	Fkbp4	5148.44	-0.536511	6.24832e-12	7.53263e-11	Down	4392.17	4335.38	3845.11	5671.74	6254.18	6392.05
ENSMUSG00000057236	Rbbp4	8647.56	-0.409178	6.27442e-12	7.55892e-11	Down	7688.64	7185.8	7392.1	10008.9	9660.96	9948.98
ENSMUSG00000024349	Sting1	646.323	-0.898506	6.46318e-12	7.78099e-11	Down	489.795	444.499	401.513	802.873	963.827	775.433
ENSMUSG00000050002	Idnk	557.77	0.955739	6.49685e-12	7.81619e-11	Up	765.886	683.701	771.352	393.985	398.22	333.474
ENSMUSG00000030101	Sumf1	2127.2	0.551462	6.58586e-12	7.91787e-11	Up	2563.77	2508.13	2531.36	1711.3	1677.71	1770.95
ENSMUSG00000042680	Garem1	3016.45	0.514114	6.60035e-12	7.92987e-11	Up	3453.5	3367.98	3852.47	2417.21	2472.78	2534.74
ENSMUSG00000040987	Mill2	59.5444	2.81516	6.62252e-12	7.95109e-11	Up	98.6679	86.2425	130.81	10.3641	13.3355	17.8464
ENSMUSG00000034792	Gna15	87.4803	-2.25194	6.88184e-12	8.2568e-11	Down	29.4926	28.2918	27.9722	150.799	165.067	123.259
ENSMUSG00000026662	Sephs1	2490.58	-0.561445	6.89108e-12	8.26226e-11	Down	2037.14	2010.72	1960.28	3027.38	2737.41	3170.52
ENSMUSG00000041064	Pif1	423.466	-1.08515	7.03531e-12	8.42945e-11	Down	256.012	330.228	222.248	568.257	595.044	569.008
ENSMUSG00000022752	Tomm70a	4944.17	-0.447703	7.10913e-12	8.51211e-11	Down	4291.84	3976.45	4252.27	5950.33	5543.54	5650.57
ENSMUSG00000037573	Tob1	1828.02	0.57735	7.23897e-12	8.66168e-11	Up	2149.59	2204.58	2237.28	1486.9	1402.26	1487.52
ENSMUSG00000027777	Schip1	3328.87	-0.519819	7.33325e-12	8.76854e-11	Down	2823.94	2792.47	2562.68	3783.1	3990.56	4020.49
ENSMUSG00000051790	Nlgn2	3452.25	0.495946	7.45933e-12	8.91324e-11	Up	3759.73	4167.25	4223.3	2788.05	2957.44	2817.75
ENSMUSG00000068748	Ptprz1	20908.2	-0.387983	7.71213e-12	9.20907e-11	Down	17977.6	17057.6	19240.7	24249.3	22956.4	23967.9
ENSMUSG00000026126	Ptpn18	65.8134	-2.70935	7.80825e-12	9.31753e-11	Down	14.955	20.5485	12.8631	149.857	108.967	87.6897
ENSMUSG00000022678	Nde1	3377.77	-0.506199	8.16852e-12	9.74084e-11	Down	2873.73	2804.28	2666.83	3805.69	4144.1	3972
ENSMUSG00000025134	Alyref	1873.58	-0.661858	8.26636e-12	9.85083e-11	Down	1505.42	1526.28	1299.09	2423.91	2088.47	2398.32
ENSMUSG00000020612	Prkar1a	21580.1	0.372607	8.27899e-12	9.85922e-11	Up	24866	23415.4	24859.4	18800.1	18487.9	19051.5
ENSMUSG00000037824	Tspan14	1312.5	-0.656241	8.4869e-12	1.01e-10	Down	1015.5	1054.79	969.433	1597.83	1576.88	1660.57
ENSMUSG00000014498	Ankrd52	2939.68	-0.506162	8.55942e-12	1.01794e-10	Down	2298.01	2496.01	2473.17	3404.74	3415.17	3551
ENSMUSG00000018750	Zbtb4	1503.04	0.625777	8.71886e-12	1.0362e-10	Up	1700.6	1865.25	1919.37	1036.39	1290.29	1206.33
ENSMUSG00000020974	Pole2	394.016	-1.10093	9.2725e-12	1.10126e-10	Down	257.53	281.277	204.412	568.416	519.512	532.951
ENSMUSG00000054626	Xlr	47.2989	-3.3875	9.60569e-12	1.14006e-10	Down	10.1364	5.30651	6.4964	106.636	95.5628	59.6549
ENSMUSG00000024085	Man2a1	1210.82	-0.673385	1.06088e-11	1.25826e-10	Down	930.15	882.797	967.828	1524.32	1518.45	1441.38
ENSMUSG00000026655	Fam107b	2683.64	-0.540058	1.08408e-11	1.28492e-10	Down	2267.26	2091.06	2174.45	3062.16	3075.02	3431.89
ENSMUSG00000050271	Prag1	897.177	-0.746227	1.08608e-11	1.28643e-10	Down	611.734	677.1	705.919	1077.76	1201.52	1109.03
ENSMUSG00000037211	Spry1	450.861	-1.10232	1.10791e-11	1.3114e-10	Down	270.703	328.033	248.616	614.674	558.622	684.52
ENSMUSG00000021838	Samd4	1963.4	0.568448	1.11106e-11	1.31424e-10	Up	2284.9	2273.01	2494.92	1469.19	1616.43	1641.94
ENSMUSG00000035964	Tmem59l	82.3684	2.32863	1.11261e-11	1.31519e-10	Up	132.706	155.099	127.631	17.829	35.1454	25.8003
ENSMUSG00000090223	Pcp4	36.9465	4.74933	1.12381e-11	1.32755e-10	Up	70.7053	72.6451	71.1769	2.15564	4.04983	0.946479
ENSMUSG00000022817	Itgb5	4508.81	-0.459434	1.13818e-11	1.34361e-10	Down	3692.41	3980.14	3680.53	4848.82	5636.11	5214.85
ENSMUSG00000000031	H19	205.748	-1.39971	1.17957e-11	1.39154e-10	Down	114.198	116.061	99.2061	299.102	341.183	264.735
ENSMUSG00000018965	Ywhah	6181.85	-0.428335	1.20194e-11	1.41698e-10	Down	5289.49	5517.46	4963.89	7266.21	7154.68	6899.37
ENSMUSG00000059474	Mbtd1	1055.65	-0.746268	1.21173e-11	1.42757e-10	Down	782.524	674.386	882.913	1544.54	1093.07	1356.49
ENSMUSG00000026622	Nek2	1432.31	-0.655782	1.24272e-11	1.46311e-10	Down	1096.44	1203.75	1020.24	1700.41	1755.29	1817.76
ENSMUSG00000038550	Ciart	179.575	1.49497	1.26344e-11	1.48551e-10	Up	314.102	206.561	283.987	105.581	76.4286	90.7882
ENSMUSG00000033352	Map2k4	4608.99	0.450888	1.26287e-11	1.48551e-10	Up	5370.15	5284.29	5340.58	4053.43	3818.49	3787.02
ENSMUSG00000027221	Chst1	90.6383	-2.32465	1.26477e-11	1.48609e-10	Down	34.3434	30.0093	20.8258	121.746	160.453	176.452
ENSMUSG00000040462	Os9	3972.34	0.471316	1.41075e-11	1.6554e-10	Up	4490.61	4694.39	4678.88	3170.37	3552.86	3246.94
ENSMUSG00000039218	Srrm2	13687.1	-0.415179	1.41002e-11	1.6554e-10	Down	11331.3	11343	12402.3	16194.3	15471.9	15379.6
ENSMUSG00000007097	Atp1a2	17633	0.403871	1.41736e-11	1.66205e-10	Up	19574.2	21041.8	19756.2	13725	15819.9	15881.2
ENSMUSG00000024613	Tcof1	1804.25	-0.583582	1.42104e-11	1.66526e-10	Down	1303.61	1586.93	1430.1	2093	2259.51	2152.33
ENSMUSG00000002625	Akap8l	717.987	0.803287	1.4506e-11	1.69877e-10	Up	919.171	945.788	885.207	521.38	567.211	469.164
ENSMUSG00000032285	Dnaja4	559.89	0.896539	1.46869e-11	1.7188e-10	Up	673.921	744.508	782.307	391.698	374.863	392.046
ENSMUSG00000041241	Mul1	1111.79	0.686193	1.47389e-11	1.72375e-10	Up	1290.38	1489.7	1354.02	844.991	847.633	844.004
ENSMUSG00000057897	Camk2b	1367.96	-0.622645	1.47668e-11	1.72586e-10	Down	1062.2	1068.08	1084.5	1694.84	1615.67	1682.45
ENSMUSG00000040699	Limd2	1833.65	-0.592292	1.48894e-11	1.73903e-10	Down	1478.57	1626.57	1271.65	2301.1	2264.15	2059.85
ENSMUSG00000040415	Dtx3	1578.26	0.622896	1.4969e-11	1.74718e-10	Up	1785.38	2112.73	1865.97	1268.69	1295.33	1141.47
ENSMUSG00000052942	Glis3	2165.45	0.550538	1.52446e-11	1.77816e-10	Up	2664.73	2376.48	2698.2	1699.12	1638.62	1915.54
ENSMUSG00000044468	Tent5c	599.054	-0.910374	1.56861e-11	1.82845e-10	Down	381.164	447.34	405.967	821.85	726.173	811.83
ENSMUSG00000043336	Filip1l	102.337	-2.00352	1.57891e-11	1.83925e-10	Down	42.4868	36.2589	37.1266	193.975	168.783	135.389
ENSMUSG00000027641	Rbl1	1329.1	-0.630616	1.59116e-11	1.85228e-10	Down	1060.2	961.64	1089.65	1594.45	1513.19	1755.47
ENSMUSG00000064341	mt-Nd1	98049.8	-0.400232	1.60751e-11	1.87008e-10	Down	86217.1	76551.6	88858.9	126500	94784.4	115387
ENSMUSG00000040345	Arhgap9	51.4166	-3.21377	1.69505e-11	1.97062e-10	Down	8.48219	6.32755	11.5242	79.5291	124.542	78.0944
ENSMUSG00000028081	Rps3a1	19260.2	-0.370068	1.71646e-11	1.9942e-10	Down	17463.1	16684.1	16187.3	22680.3	21087.6	21458.8
ENSMUSG00000029166	Mapre3	1085.87	0.799537	1.75251e-11	2.03474e-10	Up	1351.26	1520.97	1283.56	728.12	728.779	902.523
ENSMUSG00000053334	Ficd	367.418	1.05766	1.77006e-11	2.05376e-10	Up	463.721	532.637	505.279	227.629	234.006	241.237
ENSMUSG00000022881	Rfc4	717.419	-0.791858	1.77672e-11	2.06013e-10	Down	531.517	529.956	500.438	934.641	895.633	912.326
ENSMUSG00000006273	Atp6v1b2	5932.79	0.451335	1.78163e-11	2.06446e-10	Up	6798.02	6880.37	6914.55	5142.82	5213.8	4647.2
ENSMUSG00000051498	Tlr6	82.7686	-2.5312	1.78489e-11	2.06689e-10	Down	15.9026	28.3312	22.32	196.844	147.567	85.6472
ENSMUSG00000017734	Dbndd2	3652.05	0.467181	1.83264e-11	2.12078e-10	Up	4256.23	4395.7	4089.51	3007.16	3127.21	3036.49
ENSMUSG00000025351	Cd63	11701.3	0.3885	1.83469e-11	2.12176e-10	Up	13644.5	13751.2	12485.5	10420	10115	9791.7
ENSMUSG00000026442	Nfasc	3355.56	0.492705	1.83916e-11	2.12553e-10	Up	3649.4	4063.07	4079.71	2631.02	3007.98	2702.2
ENSMUSG00000036955	Kifbp	2284.05	0.535258	1.85494e-11	2.14237e-10	Up	2677.83	2823.12	2629.14	1772.98	1900.68	1900.57
ENSMUSG00000039518	Cdsn	193.527	1.45066	1.87319e-11	2.16203e-10	Up	272.035	298.843	287.94	110.858	94.2012	97.2874
ENSMUSG00000029287	Tgfbr3	340.469	1.10551	1.9132e-11	2.20676e-10	Up	435.014	453.8	518.029	217.664	202.039	216.266
ENSMUSG00000034329	Brip1	516.451	-0.921212	1.94461e-11	2.24152e-10	Down	362.138	348.239	346.243	656.736	652.259	733.092
ENSMUSG00000031245	Hmgn5	784.508	-0.800731	1.96063e-11	2.25851e-10	Down	625.086	522.741	553.162	971.315	970.349	1064.4
ENSMUSG00000062647	Rpl7a	18122.1	-0.427717	2.01059e-11	2.31455e-10	Down	15155.2	17183.7	14016.9	21157.9	20946.5	20272.5
ENSMUSG00000004709	Cd244a	161.484	-1.62717	2.02597e-11	2.33072e-10	Down	76.7955	86.4869	60.4503	308.509	280.029	156.633
ENSMUSG00000028126	Pip5k1a	1817.39	0.590412	2.04192e-11	2.34754e-10	Up	2169.17	2162.79	2237.79	1468.13	1520.09	1346.39
ENSMUSG00000015092	Edf1	3698.8	0.476355	2.0524e-11	2.35805e-10	Up	4370.48	4580.76	3986.12	2960.05	3322.35	2973.04
ENSMUSG00000022261	Sdc2	4648.03	0.446387	2.10292e-11	2.41452e-10	Up	5516.5	5052.37	5542.86	3874.35	3768.49	4133.58
ENSMUSG00000044674	Fzd1	2240.58	0.55075	2.17931e-11	2.5006e-10	Up	2606.76	2630.47	2772	1781.15	1908.95	1744.14
ENSMUSG00000030095	Tmem43	4006.67	0.456114	2.22315e-11	2.54924e-10	Up	4589.71	4608.29	4725.13	3325.39	3430.52	3360.99
ENSMUSG00000041530	Ago1	3439.35	-0.479839	2.30555e-11	2.64201e-10	Down	2774.47	2882.58	2927.98	3691.16	4133.61	4226.32
ENSMUSG00000021986	Amer2	426.911	-0.990502	2.33849e-11	2.67627e-10	Down	295.731	285.208	262.377	553.248	628.131	536.769
ENSMUSG00000031485	Plpbp	2250.96	0.523146	2.33798e-11	2.67627e-10	Up	2866.01	2650.81	2466.52	1982.11	1858	1682.3
ENSMUSG00000029007	Agtrap	2486.87	0.515483	2.37167e-11	2.71248e-10	Up	2736.92	3019.28	3046.72	1942.39	2008.55	2167.34
ENSMUSG00000045751	Mms22l	737.85	-0.780703	2.41776e-11	2.7634e-10	Down	577.716	529.19	508.107	967.967	910.593	933.525
ENSMUSG00000032221	Mns1	836.809	-0.78175	2.45312e-11	2.80072e-10	Down	620.815	615.004	585.152	1019.22	1233.92	946.743
ENSMUSG00000042498	Radx	66.4555	-2.83078	2.45359e-11	2.80072e-10	Down	9.94592	15.0044	19.9241	153.376	111.845	88.6378
ENSMUSG00000029156	Sgcb	2628.85	0.512534	2.48969e-11	2.8392e-10	Up	3057.68	3073.24	3163.01	2082.49	2067.86	2328.81
ENSMUSG00000036565	Ttyh3	6435.67	-0.443638	2.49052e-11	2.8392e-10	Down	5020.92	6082.51	5235.05	7036.36	7681.31	7557.85
ENSMUSG00000000561	Wdr77	2686.29	-0.533294	2.50461e-11	2.8534e-10	Down	2323.8	2079.05	2158.29	3104.56	3056.51	3395.56
ENSMUSG00000070034	Sp110	148.874	-1.61175	2.52209e-11	2.87146e-10	Down	71.0094	86.3211	55.5376	238.644	266.16	175.573
ENSMUSG00000020189	Osbpl8	1911.74	-0.628599	2.57247e-11	2.92693e-10	Down	1531.66	1318.67	1633.63	2483.66	2308.09	2194.74
ENSMUSG00000023055	Calcoco1	1765.91	0.596898	2.5805e-11	2.93418e-10	Up	2168.67	2231.45	2000.5	1309.18	1447.96	1437.71
ENSMUSG00000026525	Opn3	274.042	1.20167	2.60165e-11	2.95631e-10	Up	373.96	381.428	400.157	145.551	166.548	176.61
ENSMUSG00000041688	Amot	1385.05	-0.61513	2.61053e-11	2.96449e-10	Down	1003.57	1052.82	1211.94	1614.69	1613.28	1814
ENSMUSG00000001741	Il16	53.4528	-3.04194	2.70479e-11	3.06955e-10	Down	15.1629	13.9818	4.75081	88.831	124.197	73.7927
ENSMUSG00000038305	Spats2l	774.989	0.790216	2.7124e-11	3.07621e-10	Up	943.017	954.85	1064.68	598.465	536.677	552.244
ENSMUSG00000036553	Sh3tc1	58.0244	-2.80368	2.7523e-11	3.11945e-10	Down	12.3029	20.6814	8.81225	107.005	113.902	85.4425
ENSMUSG00000024795	Kif20b	1008.82	-0.759104	2.79632e-11	3.16731e-10	Down	767.614	680.079	775.683	1374.45	1326.84	1128.28
ENSMUSG00000031754	Nudt21	3817.24	-0.469011	2.79835e-11	3.16756e-10	Down	3170.4	3183.08	3210.48	4656.55	4196.8	4486.12
ENSMUSG00000029082	Bst1	39.6769	-3.84052	2.82807e-11	3.19915e-10	Down	3.49695	6.04701	4.37915	82.316	56.0769	85.7453
ENSMUSG00000031483	Erlin2	8449.63	0.392039	2.84122e-11	3.21196e-10	Up	9270.53	9490.62	10054.2	7053.78	7170.47	7658.2
ENSMUSG00000078919	Dpm1	349.639	1.10402	2.90132e-11	3.27781e-10	Up	502.903	449.692	486.896	253.846	171.89	232.608
ENSMUSG00000028919	Arhgef19	727.267	0.832911	2.95973e-11	3.33951e-10	Up	865.312	1020.96	922.772	457.172	503.088	594.293
ENSMUSG00000027408	Cpxm1	786.77	0.82792	2.95791e-11	3.33951e-10	Up	1052.71	1040.38	941.643	507.826	558.872	619.192
ENSMUSG00000051375	Pcdh1	1372.29	0.623424	2.96241e-11	3.3404e-10	Up	1512.21	1772.36	1728.68	1010.5	1066.67	1143.33
ENSMUSG00000038766	Gabpb2	1384.02	-0.639413	2.97391e-11	3.35121e-10	Down	1059.68	1074.24	1092.44	1838	1604.28	1635.48
ENSMUSG00000028587	Orc1	265.442	-1.22489	3.0022e-11	3.38093e-10	Down	182.134	146.019	140.197	398.69	350.118	375.495
ENSMUSG00000001156	Mxd1	528.592	0.941529	3.05288e-11	3.43581e-10	Up	619.576	714.55	767.142	353.022	387.246	330.014
ENSMUSG00000027309	Dnaaf9	2558.29	0.596467	3.07035e-11	3.45326e-10	Up	3130.3	2883.81	3250.13	1926.97	2231.86	1926.67
ENSMUSG00000026185	Igfbp5	53010.5	-0.451752	3.10755e-11	3.49287e-10	Down	41204.8	46663.1	45497	52138.2	60301.2	72258.7
ENSMUSG00000029578	Wipi2	3442.23	0.480822	3.12465e-11	3.50985e-10	Up	4144.74	3780.6	4132.82	2789.77	2820.69	2984.76
ENSMUSG00000044827	Tlr1	247.055	-3.58077	3.14023e-11	3.52511e-10	Down	30.4607	24.0997	45.4089	559.329	550.922	272.111
ENSMUSG00000064367	mt-Nd5	75678.6	-0.420637	3.15924e-11	3.54419e-10	Down	64462.1	59374.4	69500.5	97174.3	74023.9	89536.6
ENSMUSG00000020024	Cep83	799.404	-0.766338	3.25192e-11	3.64584e-10	Down	549.512	600.117	610.379	1012.09	1062.83	961.492
ENSMUSG00000090150	Acad11	1280.79	0.627943	3.31179e-11	3.7106e-10	Up	1602.55	1489.31	1589.34	990.957	972.069	1040.5
ENSMUSG00000055373	Fut9	735.092	-0.777932	3.40223e-11	3.8095e-10	Down	555.072	473.346	581.167	1017	795.681	988.28
ENSMUSG00000019952	Poc1b	704.392	-0.805387	3.43259e-11	3.84105e-10	Down	511.389	491.223	517.755	830.642	875.096	1000.25
ENSMUSG00000059291	Rpl11	10719.9	-0.411689	3.45935e-11	3.86855e-10	Down	9672.13	9582.82	8276.68	12488.3	12290.8	12008.9
ENSMUSG00000074994	Qser1	2441.56	-0.51465	3.53339e-11	3.94883e-10	Down	1959.36	1860.31	2193.84	2935.26	2652.42	3048.18
ENSMUSG00000032883	Acsl3	4412.44	0.494933	3.56068e-11	3.97681e-10	Up	5243.9	4648.4	5641.34	3846.08	3532.18	3562.76
ENSMUSG00000008682	Rpl10	15096.1	-0.409949	3.58729e-11	4.00398e-10	Down	14066.6	12516.9	12217.5	17353	16818.8	17603.6
ENSMUSG00000058793	Cds2	6107.03	0.410746	3.60744e-11	4.02393e-10	Up	6790.28	6969.79	7216.64	5221.03	5150.85	5293.61
ENSMUSG00000062075	Lmnb2	1094.07	-0.693271	3.65918e-11	4.07906e-10	Down	857.753	851.089	779.975	1272.07	1393.59	1409.97
ENSMUSG00000024304	Cdh2	17749.1	0.361504	3.68523e-11	4.10549e-10	Up	19379.5	19396.6	21202.4	14967.5	15286.9	16262
ENSMUSG00000040430	Pitpnc1	2823.23	0.593249	3.73864e-11	4.16237e-10	Up	3297.13	3353	3538.51	1956.16	2629.86	2164.69
ENSMUSG00000031791	Tmem38a	1858.32	0.579863	3.76228e-11	4.18604e-10	Up	2183.37	2451.38	2075.52	1464.75	1488.14	1486.78
ENSMUSG00000036833	Pnpla7	871.249	0.732351	3.94318e-11	4.38455e-10	Up	1036.64	1137.86	1102.88	641.705	704.1	604.308
ENSMUSG00000026203	Dnajb2	1187.99	0.657094	4.01597e-11	4.46266e-10	Up	1355.97	1525	1493.23	840.185	1034.5	879.061
ENSMUSG00000018666	Cbx1	1782.98	-0.557008	4.06484e-11	4.51412e-10	Down	1482.18	1422.92	1405.61	2226.56	2052.71	2107.94
ENSMUSG00000032436	Cmtm7	136.564	-1.67156	4.149e-11	4.60469e-10	Down	73.3829	67.9445	46.872	225.765	247.156	158.264
ENSMUSG00000047514	Tspyl1	1997.86	0.536416	4.42804e-11	4.91128e-10	Up	2411.67	2334.36	2367.92	1611.23	1615.23	1646.75
ENSMUSG00000031812	Map1lc3b	5126.5	0.462203	4.43171e-11	4.91226e-10	Up	6014.25	6293.51	5544.49	3992.37	4622.48	4291.91
ENSMUSG00000035284	Vps13c	1520.76	-0.636827	4.486e-11	4.9693e-10	Down	1070.11	1235.22	1251.47	1904.77	1866.11	1796.87
ENSMUSG00000050953	Gja1	5196.74	-0.448955	4.60039e-11	5.09282e-10	Down	4547.69	4200.79	4390.96	5916.27	5646.16	6478.55
ENSMUSG00000036202	Rif1	1775.37	-0.617464	4.69444e-11	5.19366e-10	Down	1377.04	1347.74	1447.52	2404.06	2090.45	1985.42
ENSMUSG00000029596	Sdsl	367.185	1.09895	4.71764e-11	5.21605e-10	Up	503.468	481.985	525.84	200.624	271.204	219.988
ENSMUSG00000061119	Prcp	1240.63	-0.674917	4.86282e-11	5.3732e-10	Down	982.195	988.991	877.438	1553.83	1436.92	1604.4
ENSMUSG00000064368	mt-Nd6	785.381	-0.772904	4.88508e-11	5.39442e-10	Down	618.157	525.767	579.908	958.714	964.577	1065.16
ENSMUSG00000031987	Egln1	2083.84	-0.556885	4.90065e-11	5.40822e-10	Down	1616.47	1772.89	1654.44	2367.14	2441.96	2650.15
ENSMUSG00000072115	Ang	76.404	-2.29558	4.93798e-11	5.44601e-10	Down	23.0523	27.0317	22.9026	118.437	135.058	131.942
ENSMUSG00000051220	Ercc6l	1290.59	-0.624215	5.05465e-11	5.57118e-10	Down	1057.16	940.125	1032.41	1591.99	1547.78	1574.08
ENSMUSG00000035439	Haus8	681.615	-0.806256	5.07537e-11	5.59052e-10	Down	536.341	477.898	460.022	876.472	848.124	890.833
ENSMUSG00000019777	Hdac2	3710.78	-0.465415	5.25573e-11	5.78558e-10	Down	3285.37	2966.43	3080.32	4315.43	4205.48	4411.66
ENSMUSG00000025958	Creb1	1884.89	-0.623889	5.38232e-11	5.92122e-10	Down	1433.73	1334.74	1663.64	2255.67	2379.41	2242.14
ENSMUSG00000036371	Serbp1	11865.1	-0.401138	5.41295e-11	5.9512e-10	Down	10712.8	9717.11	10270.6	13288.3	13355.8	13846.4
ENSMUSG00000047675	Rps8	15640.3	-0.425869	5.46618e-11	6.00598e-10	Down	14443.9	13303.1	12269.6	17897	17653.3	18275.1
ENSMUSG00000025261	Huwe1	12178.5	-0.469055	5.5555e-11	6.10031e-10	Down	9695.92	9329.6	11620.7	13447.4	14689.7	14287.4
ENSMUSG00000109324	Prmt1	6738.8	-0.448534	5.63831e-11	6.18448e-10	Down	5936.54	5927.52	5202.4	7515.86	8044.84	7805.65
ENSMUSG00000033970	Rfc3	1320.42	-0.618335	5.63917e-11	6.18448e-10	Down	1070.51	1046.14	992.468	1603.15	1587.38	1622.88
ENSMUSG00000044548	Dact1	314.525	-1.10723	5.70491e-11	6.25268e-10	Down	197.689	192.709	196.083	471.989	404.705	423.975
ENSMUSG00000024457	Trim26	1586.42	0.609564	5.81783e-11	6.37248e-10	Up	1874.32	1976.34	1909.81	1230.48	1403.58	1123.99
ENSMUSG00000069793	Slfn9	4429.12	0.470455	5.9993e-11	6.56717e-10	Up	5156.86	4809.61	5498.26	3906.56	3586.4	3617.04
ENSMUSG00000056342	Usp34	4736.88	-0.42925	6.11075e-11	6.685e-10	Down	4111.94	3738.58	4234.94	5629.33	5133.04	5573.42
ENSMUSG00000008575	Nfib	8288.8	-0.390398	6.28172e-11	6.86778e-10	Down	7026.33	6756.9	7688.28	9215.73	8705.85	10339.7
ENSMUSG00000054293	P2ry10b	42.4443	-3.82228	6.34733e-11	6.93521e-10	Down	4.90684	3.9446	3.57089	104.691	117.06	20.4925
ENSMUSG00000021477	Ctsl	15380.3	0.438056	6.57017e-11	7.17424e-10	Up	18844.7	17156.6	17128.2	12384.7	13741.7	13026.1
ENSMUSG00000024644	Cndp2	2879.43	-0.493996	6.68623e-11	7.29645e-10	Down	2389.85	2497.49	2250.88	3296.65	3769.56	3072.13
ENSMUSG00000038811	Gngt2	61.4061	-2.75002	6.77449e-11	7.38818e-10	Down	19.9712	16.0648	8.68256	94.3793	122.012	107.327
ENSMUSG00000022533	Atp13a3	7555.96	-0.436009	6.85518e-11	7.47156e-10	Down	6356.64	5669.98	7230.93	9109.55	8006.72	8961.92
ENSMUSG00000052133	Sema5b	1199.15	-0.694172	6.86645e-11	7.47921e-10	Down	759.429	1133.98	856.792	1395.62	1598.95	1450.16
ENSMUSG00000029675	Eln	221.885	-1.46397	6.92301e-11	7.53616e-10	Down	81.7003	162.331	108.737	327.985	327.262	323.292
ENSMUSG00000061315	Naca	11129.1	-0.409232	7.01091e-11	7.62712e-10	Down	10104.8	9699.62	8844.08	12737	12632.1	12756.8
ENSMUSG00000017765	Slc12a4	3736.56	0.466843	7.06116e-11	7.67705e-10	Up	4333.79	4480.32	4216.57	2974.14	3183.04	3231.49
ENSMUSG00000034993	Vat1	4523.29	0.432814	7.26313e-11	7.89177e-10	Up	5177.02	5582.92	4849.76	3728.51	4240.31	3561.24
ENSMUSG00000024401	Tnf	335.096	-3.43265	7.39341e-11	8.02836e-10	Down	54.1788	35.0198	51.5991	713.051	852.025	304.703
ENSMUSG00000062825	Actg1	105167	-0.373725	7.44716e-11	8.08175e-10	Down	90585.3	96655	87278.4	112240	121640	122605
ENSMUSG00000031608	Galnt7	1156.32	-0.65131	7.67129e-11	8.31986e-10	Down	909.514	816.343	952.29	1560.99	1241.96	1456.8
ENSMUSG00000042379	Esm1	51.683	2.87273	7.80564e-11	8.46035e-10	Up	96.6679	83.785	95.0645	14.8505	8.27749	11.4526
ENSMUSG00000032477	Cdc25a	850.575	-0.777947	8.10435e-11	8.77871e-10	Down	601.254	690.987	573.742	1075.62	1023.36	1138.49
ENSMUSG00000035776	Cd99l2	2530.29	0.493078	8.11177e-11	8.78135e-10	Up	2973.33	2969.17	2955.22	2049.12	2115.16	2119.73
ENSMUSG00000038884	Shfl	724.822	0.767467	8.28466e-11	8.963e-10	Up	888.82	1006.97	857.653	548.157	575.77	471.562
ENSMUSG00000024697	Gna14	377.581	-1.01117	8.31751e-11	8.99302e-10	Down	240.316	242.322	254.27	455.622	533.24	539.715
ENSMUSG00000042834	Nrep	1274.19	-0.637706	8.33351e-11	9.0048e-10	Down	1038.4	954.877	977.811	1518.41	1474.39	1681.26
ENSMUSG00000017390	Aldoc	11960.1	0.406934	8.50147e-11	9.18065e-10	Up	13420.9	14919.2	12669.1	9957.37	10500.6	10293.6
ENSMUSG00000028066	Pmf1	882.114	-0.718652	8.50781e-11	9.18187e-10	Down	693.199	679.295	612.771	1068.08	1146.27	1093.07
ENSMUSG00000053581	Zfand2a	1282.24	0.62089	8.52072e-11	9.19017e-10	Up	1560.76	1457.95	1661.45	968.948	1001.12	1043.21
ENSMUSG00000081058	H3c15	145.68	1.61955	9.16148e-11	9.87523e-10	Up	224.476	247.756	191.824	63.4468	93.8978	52.677
ENSMUSG00000019866	Crybg1	941.583	0.683396	9.18614e-11	9.89575e-10	Up	1091.15	1146.73	1257.78	665.215	691.548	797.073
ENSMUSG00000011096	Akt1s1	2131.55	0.545153	9.22415e-11	9.93062e-10	Up	2491.79	2781.7	2345.22	1721.43	1737.4	1711.73
ENSMUSG00000028035	Dnajb4	1620.73	0.573265	9.32804e-11	1.00363e-09	Up	2033.64	1756.78	2046.75	1362.81	1232.83	1291.57
ENSMUSG00000027848	Olfml3	938.942	-0.711383	9.40127e-11	1.0109e-09	Down	614.035	791.318	719.119	1135.74	1239.11	1134.33
ENSMUSG00000031756	Cenpn	549.303	-0.888034	9.52992e-11	1.0241e-09	Down	366.078	414.533	362.62	732.825	674.359	745.402
ENSMUSG00000025417	Pip4k2c	1704.52	0.554023	9.77052e-11	1.04932e-09	Up	1966.72	2072.62	2060.11	1324.77	1438.2	1364.66
ENSMUSG00000032661	Oas3	165.705	1.4906	9.92542e-11	1.0653e-09	Up	236.305	264.723	240.045	88.8348	93.0026	71.3169
ENSMUSG00000026174	Cnot9	2320.63	-0.506832	1.00378e-10	1.07671e-09	Down	1826.09	1901.15	2004.93	2706.66	2639.46	2845.46
ENSMUSG00000025348	Itga7	1178.84	0.632382	1.01824e-10	1.09156e-09	Up	1341.82	1439	1534.57	875.913	873.103	1008.64
ENSMUSG00000022898	Vps26c	2785.81	0.512096	1.01954e-10	1.09228e-09	Up	3245.68	3164.81	3432.2	2480.06	2064.52	2327.6
ENSMUSG00000039831	Arhgap29	1041.91	-0.70682	1.03111e-10	1.10401e-09	Down	725.711	701.51	938.809	1268.54	1264.71	1352.19
ENSMUSG00000068758	Il3ra	354.351	1.06343	1.03907e-10	1.11186e-09	Up	463.627	549.361	436.988	191.159	248.071	236.898
ENSMUSG00000028557	Rnf11	3676.58	0.457587	1.05591e-10	1.12918e-09	Up	4264.04	4126.84	4390.63	3189.82	2838.74	3249.39
ENSMUSG00000037822	Smim14	2206.66	0.559852	1.05818e-10	1.13093e-09	Up	2647.64	2587.32	2666.99	1805.2	1923.69	1609.16
ENSMUSG00000027398	Il1b	75.653	-2.29773	1.06936e-10	1.14219e-09	Down	31.5308	22.4755	17.1661	135.954	160.906	85.8852
ENSMUSG00000023104	Rfc2	1815.56	-0.554972	1.11729e-10	1.19266e-09	Down	1481.34	1564.08	1350.69	2295.05	2167.69	2034.47
ENSMUSG00000022548	Apod	44.2536	3.54471	1.12749e-10	1.20281e-09	Up	80.9513	80.2863	82.2831	2.77113	14.4978	4.73201
ENSMUSG00000003380	Rabac1	1474.54	0.591349	1.13082e-10	1.20563e-09	Up	1825.53	1909.82	1605.8	1165.8	1207.86	1132.45
ENSMUSG00000026974	Zmynd19	1018.36	-0.677251	1.17304e-10	1.24989e-09	Down	859.817	753.466	723.579	1309.34	1194.43	1269.53
ENSMUSG00000037526	Atg14	607.546	0.838361	1.18277e-10	1.25929e-09	Up	724.444	844.403	783.786	448.021	450.138	394.486
ENSMUSG00000045983	Eif4g1	18571.2	-0.353996	1.18329e-10	1.25929e-09	Down	15358.9	16696.6	16766.4	19915.8	21765.7	20923.7
ENSMUSG00000026831	1700007K13Rik	273.838	1.22991	1.20694e-10	1.28369e-09	Up	397.182	438.991	328.452	138.318	167.899	172.185
ENSMUSG00000040006	Ginm1	1561.4	0.574284	1.22152e-10	1.2981e-09	Up	2053.09	1722.41	1850.6	1302.32	1202.02	1237.99
ENSMUSG00000015839	Nfe2l2	10073.1	0.371605	1.22196e-10	1.2981e-09	Up	11311.8	11157.4	11686.5	8757.09	8706.67	8819.12
ENSMUSG00000035640	Cbarp	591.309	0.836915	1.24516e-10	1.32195e-09	Up	694.348	751.117	838.285	375.473	381.64	506.991
ENSMUSG00000028838	Extl1	114.409	1.77156	1.33343e-10	1.4148e-09	Up	195.301	175.032	167.533	49.4767	47.6452	51.4677
ENSMUSG00000023994	Nfya	1523.41	-0.575311	1.33691e-10	1.41764e-09	Down	1160.18	1223.91	1270.09	1824.95	1771.44	1889.92
ENSMUSG00000032594	Ip6k1	3229.52	0.456333	1.34967e-10	1.43031e-09	Up	3476.23	3899.39	3851.82	2497.35	2824.19	2828.12
ENSMUSG00000069303	H2bc24	62.9502	2.97037	1.36087e-10	1.44131e-09	Up	147.857	28.5006	156.166	24.2346	0	20.9434
ENSMUSG00000051515	Fam181b	3203.13	-0.531924	1.39351e-10	1.47499e-09	Down	2558.32	2995.07	2298.7	3953.42	3781.37	3631.92
ENSMUSG00000031176	Dynlt3	3743.57	0.444053	1.39461e-10	1.47527e-09	Up	4593.25	3966.86	4405.08	3375.34	2967.49	3153.4
ENSMUSG00000033542	Arhgef5	315.338	1.07392	1.40352e-10	1.48381e-09	Up	388.787	457.532	448.241	188.234	207.188	202.049
ENSMUSG00000038608	Dock10	1833.6	-0.631446	1.41617e-10	1.49628e-09	Down	1350.9	1422.29	1510.7	2478.28	2210.9	2028.5
ENSMUSG00000025794	Rpl14	9366.38	-0.424798	1.42028e-10	1.49972e-09	Down	8257.84	8324.25	7378.05	10920.2	10403.8	10914.1
ENSMUSG00000040225	Prrc2c	8288.68	-0.392579	1.48756e-10	1.56983e-09	Down	6909.34	7030.63	7520.31	9015.91	9707.27	9548.63
ENSMUSG00000025203	Scd2	70576.1	-0.37995	1.49753e-10	1.5794e-09	Down	59916.6	60233.1	64099.6	73794.6	75843.3	89569.6
ENSMUSG00000031838	Ifi30	221.204	-1.32399	1.51444e-10	1.59628e-09	Down	118.976	153.914	99.5258	309.341	332.175	313.294
ENSMUSG00000028842	Ago3	1172.95	-0.818705	1.55715e-10	1.64032e-09	Down	932.037	711.921	866.89	1469.09	1746.71	1311.03
ENSMUSG00000074183	Gsta1	37.7161	3.85212	1.57919e-10	1.66254e-09	Up	75.1023	74.0369	63.6751	7.28831	5.03505	1.15924
ENSMUSG00000048218	Amigo2	185.948	1.3851	1.60848e-10	1.69236e-09	Up	270.887	244.46	300.35	90.3798	99.0478	110.561
ENSMUSG00000003657	Calb2	70.945	-2.63709	1.61489e-10	1.69809e-09	Down	17.1505	16.2609	15.3877	153.538	173.634	49.699
ENSMUSG00000068154	Insm1	357.376	-1.05078	1.64574e-10	1.72846e-09	Down	213.327	258.817	215.512	489.901	468.006	498.693
ENSMUSG00000052684	Jun	4664.32	0.430553	1.64565e-10	1.72846e-09	Up	5223.06	5535.14	5332.62	3734.06	4013.41	4147.62
ENSMUSG00000031596	Slc7a2	5609.23	-0.412056	1.67454e-10	1.75767e-09	Down	4534.89	4778.14	5082.09	5841.89	6368.58	7049.79
ENSMUSG00000021087	Rtn1	9507	0.448349	1.74396e-10	1.82944e-09	Up	11485.2	10823.2	10646	7436.52	8716.11	7934.97
ENSMUSG00000038910	Plcl2	278.245	-1.12777	1.74554e-10	1.83001e-09	Down	169.096	177.547	166.642	382.88	398.712	374.595
ENSMUSG00000062997	Rpl35	8262.85	-0.377419	1.78869e-10	1.87305e-09	Down	7249.3	7088.14	7186.02	9451.5	9162.71	9439.42
ENSMUSG00000051391	Ywhag	11303.8	0.368108	1.78871e-10	1.87305e-09	Up	12455.1	13067.3	12733.9	9384.75	10095.2	10086.7
ENSMUSG00000022945	Chaf1b	1011.8	-0.73077	1.81907e-10	1.90371e-09	Down	704.673	849.707	713.797	1272.38	1192.28	1337.97
ENSMUSG00000089942	Pira2	57.4997	-2.86903	1.82952e-10	1.9135e-09	Down	10.9347	15.1369	10.9587	132.481	111.674	63.812
ENSMUSG00000095595	Fam177a	1278.74	0.622394	1.90694e-10	1.99329e-09	Up	1555.11	1486.54	1626.41	968.779	1048.14	987.483
ENSMUSG00000034021	Pds5b	2826.2	-0.471043	1.92306e-10	2.00895e-09	Down	2355.03	2240.64	2488.89	3379.03	3070.91	3422.67
ENSMUSG00000028063	Lmna	2540.46	0.533235	1.92596e-10	2.01079e-09	Up	2997.96	3203.62	2826.38	1824.63	2313.67	2076.52
ENSMUSG00000026473	Glul	41111	0.379517	2.01682e-10	2.10439e-09	Up	45446.1	49035.6	45086.1	33943.1	35482.4	37672.9
ENSMUSG00000030057	Cnbp	11903.8	-0.384158	2.02659e-10	2.11334e-09	Down	10666	10305.3	9958.17	13893.9	12791.3	13807.8
ENSMUSG00000028034	Fubp1	4957.16	-0.413534	2.02963e-10	2.11526e-09	Down	4330.92	4167.13	4237.69	5843.75	5465.86	5697.61
ENSMUSG00000024989	Cep55	850.392	-0.707898	2.05948e-10	2.14383e-09	Down	650.307	640.855	630.328	1113.35	984.402	1083.11
ENSMUSG00000005698	Ctcf	2751.33	-0.489528	2.05923e-10	2.14383e-09	Down	2356	2263.6	2219.12	3116.34	3227.41	3325.53
ENSMUSG00000070639	Lrrc8b	4022	-0.444304	2.15971e-10	2.24684e-09	Down	3216.18	3331.57	3645.27	4625.21	4311.47	5002.3
ENSMUSG00000022297	Fzd6	930.603	0.802029	2.17087e-10	2.25712e-09	Up	1264.66	1098.79	1192.66	581.172	606.605	839.735
ENSMUSG00000024268	Celf4	266.027	1.17469	2.23086e-10	2.31812e-09	Up	386.741	401.676	330.211	159.937	154.126	163.47
ENSMUSG00000027082	Tfpi	75.1566	-2.23609	2.28044e-10	2.36824e-09	Down	19.3064	30.2673	25.1569	134.998	134.456	106.755
ENSMUSG00000109511	Nup62	2125.25	-0.540483	2.38236e-10	2.47263e-09	Down	1671.71	1952.11	1560.55	2508.65	2589.36	2469.1
ENSMUSG00000004268	Emg1	1737.85	-0.53972	2.38745e-10	2.47645e-09	Down	1477.85	1369.02	1388.44	2118.93	2043.91	2028.93
ENSMUSG00000034290	Nek9	6278.11	0.398183	2.43727e-10	2.52664e-09	Up	7091.78	7105.93	7246.84	5172.7	5454.58	5596.86
ENSMUSG00000006301	Tmbim1	2268.18	0.591107	2.45483e-10	2.54335e-09	Up	2535.36	2991.02	2685.81	1862.77	1652.37	1881.75
ENSMUSG00000067786	Nnat	1875.07	-0.566845	2.48015e-10	2.56807e-09	Down	1515.65	1680.97	1326.31	2174.39	2330.68	2222.46
ENSMUSG00000031016	Wee1	1310.9	-0.596171	2.50437e-10	2.59163e-09	Down	1071.26	996.48	1044.99	1568.57	1511.9	1672.2
ENSMUSG00000063060	Sox7	818.475	0.749482	2.50769e-10	2.59354e-09	Up	1050.43	1052.75	989.746	682.864	535.352	599.701
ENSMUSG00000044042	Fmn1	152.208	-1.59373	2.55242e-10	2.63825e-09	Down	51.7444	94.6337	77.7313	215.579	239.092	234.47
ENSMUSG00000010048	Ifrd2	479.227	-0.879684	2.69124e-10	2.7801e-09	Down	308.033	370.807	322.178	609.164	658.595	606.588
ENSMUSG00000068039	Tcp1	11475.1	-0.388407	2.69591e-10	2.7833e-09	Down	10496.4	9487.13	9787.85	12991	13308.5	12779.9
ENSMUSG00000021250	Fos	741.053	0.748097	2.70572e-10	2.79179e-09	Up	862.426	974.173	963.506	493.148	537.337	615.728
ENSMUSG00000016262	Sertad4	156.937	-1.52598	2.72172e-10	2.80665e-09	Down	80.2968	83.8402	67.2301	191.783	297.719	220.753
ENSMUSG00000030409	Dmpk	992.441	0.684313	2.75565e-10	2.83832e-09	Up	1181.47	1318.06	1178.59	652.435	882.996	741.093
ENSMUSG00000030275	Etnk1	7598.44	0.399594	2.75404e-10	2.83832e-09	Up	8450.26	8394.69	9129.77	6731.08	6358.68	6526.16
ENSMUSG00000057191	AB124611	62.031	-2.49974	2.83133e-10	2.91457e-09	Down	25.1485	13.483	14.1896	114.681	100.535	104.149
ENSMUSG00000052727	Map1b	11396.4	0.434126	2.86288e-10	2.94532e-09	Up	12376	12051	14991.4	9186.44	9865.94	9907.91
ENSMUSG00000027276	Jag1	2730.77	0.483324	2.8657e-10	2.94651e-09	Up	3050.81	3183.38	3341.61	2311.06	2175.85	2321.92
ENSMUSG00000057751	Megf6	1123.67	-0.71051	2.8702e-10	2.9494e-09	Down	777.934	891.937	846.857	1110.01	1437.36	1677.9
ENSMUSG00000101389	Ms4a4a	36.1323	-3.87258	2.95289e-10	3.03261e-09	Down	2.70134	2.50321	7.23665	76.3889	60.7988	67.1648
ENSMUSG00000033088	Triobp	3351.02	0.468548	2.9617e-10	3.03989e-09	Up	3857.59	4043.75	3793.77	2629.71	2838.11	2943.21
ENSMUSG00000047250	Ptgs1	239.944	-1.22686	3.01674e-10	3.09458e-09	Down	119.801	162.797	139.063	297.566	339.271	381.165
ENSMUSG00000026860	Sh3glb2	2111.35	0.503852	3.11699e-10	3.19555e-09	Up	2385.94	2698.5	2362.75	1663.24	1866.9	1690.79
ENSMUSG00000036223	Ska1	342.091	-1.18399	3.13931e-10	3.21656e-09	Down	212.411	238.479	165.314	507.108	404.532	524.705
ENSMUSG00000111709	Gm3776	27.5835	8.91107	3.21621e-10	3.29343e-09	Up	59.5384	48.8837	57.0786	0	0	0
ENSMUSG00000050994	Adgb	66.0997	-2.33435	3.259e-10	3.33531e-09	Down	19.1913	22.9999	18.8252	124.973	116.102	94.5072
ENSMUSG00000035407	Kank4	270.158	-1.24248	3.28686e-10	3.36187e-09	Down	157.343	171.276	136.747	292.882	431.975	430.726
ENSMUSG00000019189	Rnf145	3618.5	-0.439596	3.29564e-10	3.3689e-09	Down	3081.62	3096.51	3025.75	4114.4	4292.26	4100.47
ENSMUSG00000028737	Aldh4a1	2731.54	0.50529	3.30153e-10	3.37296e-09	Up	3128.41	3350.98	3155.13	2055.93	2254.45	2444.36
ENSMUSG00000025355	Mmp19	1277.73	0.591944	3.36654e-10	3.43739e-09	Up	1529.23	1509.19	1585.92	1030.49	972.464	1039.09
ENSMUSG00000029430	Ran	16046.8	-0.470477	3.37921e-10	3.44832e-09	Down	14876	12875.4	12504.2	17907.1	17861.4	20256.4
ENSMUSG00000052557	Gan	866.729	-0.70209	3.5271e-10	3.59715e-09	Down	597.969	637.52	730.006	1025.81	1111.09	1097.98
ENSMUSG00000039954	Stk32a	650.143	0.784869	3.5725e-10	3.64135e-09	Up	870.304	812.369	797.579	492.689	509.124	418.796
ENSMUSG00000021003	Galc	2046.72	-0.558632	3.58249e-10	3.64941e-09	Down	1752.94	1543.49	1643.48	2293.9	2401.25	2645.26
ENSMUSG00000030393	Zik1	754.294	-0.727678	3.63943e-10	3.70527e-09	Down	576.868	552.599	557.841	1027.13	877.309	934.021
ENSMUSG00000031328	Flna	36993.6	-0.32769	3.69773e-10	3.76245e-09	Down	30819.3	33408.1	33980.7	38974.5	42752	42027.1
ENSMUSG00000026743	Mllt10	914.316	-0.735378	3.71651e-10	3.77938e-09	Down	656.725	703.156	669.145	1254.78	1246.11	955.99
ENSMUSG00000046865	Fbl	3009.45	-0.530427	3.78227e-10	3.84404e-09	Down	2587.41	2605.94	2173.44	3404	3627.76	3658.14
ENSMUSG00000055912	Tmem150a	531.779	0.844533	3.80801e-10	3.86797e-09	Up	643.645	785.167	637.779	368.735	390.461	364.887
ENSMUSG00000029814	Igf2bp3	227.639	-1.26958	3.81931e-10	3.8772e-09	Down	126.092	130.304	131.518	388.577	296.657	292.688
ENSMUSG00000030096	Slc6a6	4665.48	-0.48078	3.85545e-10	3.91163e-09	Down	3791.51	3824.69	4013.18	5446.12	5946.19	4971.21
ENSMUSG00000022214	Dcaf11	1899.1	0.522818	3.88949e-10	3.9439e-09	Up	2194.93	2303.8	2238.1	1590.28	1564.2	1503.28
ENSMUSG00000039231	Suv39h1	1331.61	-0.587373	3.90817e-10	3.96056e-09	Down	1065.92	1063.19	1045.15	1555.18	1590.78	1669.47
ENSMUSG00000002983	Relb	1209.24	0.603871	3.94726e-10	3.99787e-09	Up	1440.24	1564.67	1384.26	929.916	1062.56	873.822
ENSMUSG00000003974	Grm3	152.248	-1.54396	3.96212e-10	4.01062e-09	Down	82.2561	85.0226	58.8582	261.283	202.936	223.131
ENSMUSG00000029471	Camkk2	1513.48	-0.595377	4.01202e-10	4.0588e-09	Down	1119.96	1281.12	1199.3	1900.05	1772.39	1808.05
ENSMUSG00000040859	Bsdc1	1471.76	0.607741	4.11586e-10	4.16146e-09	Up	1766.33	1763.73	1813.74	1092.92	1305.2	1088.62
ENSMUSG00000090942	F830016B08Rik	578.21	2.31901	4.21624e-10	4.26051e-09	Up	950.995	812.696	1159.08	199.911	222.632	123.945
ENSMUSG00000032220	Myo1e	6050.13	0.394563	4.25424e-10	4.29644e-09	Up	6556.26	6840.64	7249.14	5014.43	5313.1	5327.23
ENSMUSG00000045795	Whamm	350.381	1.00997	4.25762e-10	4.29739e-09	Up	456.649	494.971	463.39	198.64	251.175	237.458
ENSMUSG00000024359	Hspa9	20098.2	0.35089	4.28857e-10	4.32615e-09	Up	23188.9	21838.6	22630.3	17452.5	17747.4	17731.7
ENSMUSG00000027160	Ccdc34	806.065	-0.774018	4.31866e-10	4.35401e-09	Down	637.653	597.963	525.966	1197.25	856.277	1021.28
ENSMUSG00000086290	Snhg12	525.04	0.93106	4.33374e-10	4.36672e-09	Up	733.608	658.268	685.468	297.968	405.423	369.505
ENSMUSG00000009585	Apobec3	1382.39	0.618967	4.34853e-10	4.37911e-09	Up	1677.8	1656.51	1701.31	1165.7	1129.83	963.167
ENSMUSG00000020255	Nopchap1	2689.51	-0.495606	4.39577e-10	4.42415e-09	Down	2317.24	2056.2	2295.21	3074.09	3201.4	3192.92
ENSMUSG00000025950	Idh1	4323.1	-0.427703	4.49932e-10	4.52579e-09	Down	3820.1	3569.98	3642.91	4896.92	4880.41	5128.27
ENSMUSG00000018574	Acadvl	2534.66	0.481278	4.5355e-10	4.55958e-09	Up	2992.95	2955.75	2931.9	2026.18	2154.45	2146.71
ENSMUSG00000007476	Lrrc8a	1991.24	0.520523	4.54628e-10	4.56781e-09	Up	2150.61	2448.64	2466.14	1585.84	1673.54	1622.69
ENSMUSG00000030187	Klra2	49.6061	-3.09276	4.5656e-10	4.5846e-09	Down	9.00243	4.98631	13.5355	92.7789	111.341	65.9922
ENSMUSG00000024678	Ms4a4d	67.2406	2.2787	4.58375e-10	4.60021e-09	Up	127.294	116.323	95.0456	24.7619	23.776	16.2436
ENSMUSG00000029446	Psph	1324	0.655874	4.64294e-10	4.65696e-09	Up	1594.26	1822.71	1473.02	1051.52	963.573	1038.92
ENSMUSG00000034342	Cbl	5542.26	-0.426562	4.65006e-10	4.66144e-09	Down	4641.06	4298.78	5227	6114.38	6306.02	6666.35
ENSMUSG00000030739	Myh14	1744.79	0.568527	4.78081e-10	4.78979e-09	Up	2128.56	2151.87	1992	1289.17	1431.58	1475.58
ENSMUSG00000047798	Cd300lf	102.193	-1.97496	4.8523e-10	4.85864e-09	Down	36.7678	48.9514	32.0415	182.578	130.511	182.31
ENSMUSG00000027435	Cd93	83.8787	-2.2159	4.88353e-10	4.88713e-09	Down	20.802	25.0024	38.0376	163.243	140.917	115.27
ENSMUSG00000116048	Septin2	11399.4	-0.354594	4.97329e-10	4.97414e-09	Down	10362.7	9246.08	10361.3	13435.8	11872.6	13118
ENSMUSG00000024045	Akap8	2256.94	-0.489855	4.97661e-10	4.97463e-09	Down	1902.37	1889.6	1817.84	2779.63	2643.05	2509.15
ENSMUSG00000029614	Rpl6	19576.2	-0.348388	5.0031e-10	4.9971e-09	Down	17842.7	17552	16216.5	21944.3	22411.8	21489.9
ENSMUSG00000020694	Tlk2	2452.33	0.542058	5.00476e-10	4.9971e-09	Up	2910.65	2853.3	2972.2	2118.87	2099.05	1759.91
ENSMUSG00000017493	Igfbp4	1921.19	-0.661001	5.01462e-10	5.00411e-09	Down	1306.85	1748.86	1384.97	2165.82	2233.21	2687.4
ENSMUSG00000020086	Macroh2a2	963.039	-0.652397	5.02632e-10	5.01295e-09	Down	716.471	752.801	760.53	1090.98	1216.89	1240.57
ENSMUSG00000061983	Rps12	12465	-0.445379	5.05764e-10	5.04132e-09	Down	11723.7	10785.3	9200.04	14221.9	14586.2	14273
ENSMUSG00000047423	AI837181	1108.64	0.625314	5.18301e-10	5.16337e-09	Up	1294.63	1478.41	1282.7	859.695	886.971	849.428
ENSMUSG00000006179	Prss16	38.1996	-4.06406	5.33452e-10	5.3113e-09	Down	8.92558	0	3.30043	79.0429	78.3212	59.6078
ENSMUSG00000024429	Gnl1	2933.16	0.461561	5.47865e-10	5.45013e-09	Up	3338.19	3633.15	3250.42	2358.75	2546.13	2472.3
ENSMUSG00000021823	Vcl	5854.96	0.39754	5.48015e-10	5.45013e-09	Up	6350.33	6393	7261.13	4718.3	5052.13	5354.85
ENSMUSG00000037533	Rapgef6	1123.76	-0.6253	5.49081e-10	5.45766e-09	Down	905.333	837.957	888.424	1427.29	1213.61	1469.96
ENSMUSG00000038095	Sbno1	3284.72	-0.485557	5.49926e-10	5.46297e-09	Down	2600.43	2542.39	3052.3	3891.2	3770.18	3851.79
ENSMUSG00000060450	Rnf14	4423.63	0.455884	5.5655e-10	5.52566e-09	Up	5409.72	4697.57	5282.38	3796.24	3779.15	3576.7
ENSMUSG00000021326	Trim27	1421.29	-0.594832	5.63962e-10	5.59609e-09	Down	1104.64	1210.34	1065.08	1718.17	1663.39	1766.12
ENSMUSG00000024561	Mbd1	3013.96	0.454264	5.80416e-10	5.75612e-09	Up	3290.89	3617.44	3565.42	2359.81	2554.43	2695.76
ENSMUSG00000022367	Has2	289.817	1.21289	5.83117e-10	5.77966e-09	Up	388.801	406.322	427.437	211.758	174.013	130.571
ENSMUSG00000026728	Vim	127202	0.349077	5.95535e-10	5.89941e-09	Up	144258	147951	135779	105545	117026	112650
ENSMUSG00000034206	Polq	573.238	-0.862947	6.01266e-10	5.95284e-09	Down	395.276	377.324	427.997	833.825	747.073	657.936
ENSMUSG00000078453	Abracl	479.288	-0.870491	6.03308e-10	5.9697e-09	Down	358.372	319.993	322.642	681.284	641.365	552.072
ENSMUSG00000037239	Spred3	1846.03	0.55049	6.43974e-10	6.36851e-09	Up	2091.19	2150.3	2356.6	1536.54	1312.43	1629.11
ENSMUSG00000022332	Khdrbs3	1371.16	-0.599777	6.44493e-10	6.37006e-09	Down	1132.15	1088.92	1024.28	1555.68	1800.92	1625.04
ENSMUSG00000033585	Ndn	2979.35	0.469185	6.47389e-10	6.3951e-09	Up	3563	3505.74	3332.46	2377	2599.46	2498.47
ENSMUSG00000036800	Fam135b	96.2679	-2.36434	6.50436e-10	6.42159e-09	Down	12.4416	53.4918	30.7832	179.88	193.063	107.948
ENSMUSG00000066232	Ipo7	6500.02	-0.395269	6.56203e-10	6.4749e-09	Down	5708.16	5372.47	5717.78	7964.36	6864.39	7372.98
ENSMUSG00000113835	Gm19554	591.488	0.78782	6.57781e-10	6.48684e-09	Up	766.102	796.587	698.947	411.859	458.355	417.077
ENSMUSG00000026991	Pkp4	2135.28	-0.50982	6.59434e-10	6.4995e-09	Down	1644.36	1778.05	1844.04	2543.07	2435.55	2566.59
ENSMUSG00000041120	Nbl1	2022.91	0.506392	6.59835e-10	6.49982e-09	Up	2273.83	2459.32	2409.33	1663.66	1701.41	1629.9
ENSMUSG00000024909	Efemp2	3463.95	0.504284	6.69946e-10	6.59573e-09	Up	3895.69	4334.14	3973.89	2492.53	2888.09	3199.35
ENSMUSG00000001630	Stk38l	1513.43	0.546938	6.79535e-10	6.6864e-09	Up	1791.04	1784.26	1833.39	1224.92	1183.7	1263.26
ENSMUSG00000049723	Mmp12	91.8573	-2.1492	6.86293e-10	6.74912e-09	Down	43.4663	18.0197	25.7943	282.752	112.561	68.5499
ENSMUSG00000000708	Kat2b	2084	0.54996	6.90951e-10	6.79113e-09	Up	2679.28	2104.46	2689.07	1769.28	1620.37	1641.53
ENSMUSG00000029001	Fbxo44	1254.83	0.592936	7.0207e-10	6.89657e-09	Up	1524.66	1561.65	1458.44	954.564	1015.26	1014.39
ENSMUSG00000062203	Gspt1	5883	-0.396746	7.11892e-10	6.98916e-09	Down	5042.1	4816.04	5353.58	6661.13	6635.93	6789.24
ENSMUSG00000024827	Gldc	8252.88	0.386532	7.15978e-10	7.02536e-09	Up	9090.61	9398.69	9590.22	6626.9	7625.3	7185.54
ENSMUSG00000030726	Pold3	1173.86	-0.638857	7.17035e-10	7.03181e-09	Down	983.087	916.559	832.451	1586.67	1274.45	1449.93
ENSMUSG00000045092	S1pr1	3408.2	0.459729	7.27875e-10	7.13415e-09	Up	3655.42	4156.11	4061.21	2806.82	2770.69	2998.93
ENSMUSG00000042410	Agps	2917.95	-0.548237	7.28283e-10	7.13418e-09	Down	2441.51	2009.1	2642.55	3246.65	3535.5	3632.37
ENSMUSG00000032702	Kank1	3111.99	0.471661	7.31077e-10	7.15756e-09	Up	3524.92	3572.44	3771.62	2445.84	2798.68	2558.46
ENSMUSG00000055401	Fbxo6	599.131	0.832973	7.34132e-10	7.1795e-09	Up	780.101	810.985	723.047	360.568	474.476	445.606
ENSMUSG00000028495	Rps6	16014.2	-0.375577	7.34074e-10	7.1795e-09	Down	15027.9	13861.2	12897.6	18347.7	17849.1	18101.8
ENSMUSG00000002981	Clptm1	6328.63	0.384909	7.3891e-10	7.22221e-09	Up	6957.37	7286.59	7285.48	5178.83	5540.09	5723.43
ENSMUSG00000079334	Naa80	713.949	0.772324	7.4363e-10	7.26431e-09	Up	769.73	1061.16	896.336	508.898	532.238	515.33
ENSMUSG00000029723	Tsc22d4	3206.48	0.468338	7.5404e-10	7.36192e-09	Up	3676.48	4108.79	3421.51	2727.63	2704.12	2600.37
ENSMUSG00000021175	Cdca7l	777.87	-0.731592	7.64208e-10	7.45294e-09	Down	580.399	552.759	601.39	1095.47	926.427	910.775
ENSMUSG00000032440	Tgfbr2	2489.2	-0.470593	7.6399e-10	7.45294e-09	Down	2094.44	2103.97	2035.94	2839.39	3032.05	2829.43
ENSMUSG00000031703	Itfg1	5553.64	0.387944	7.64906e-10	7.45562e-09	Up	6467.1	6050.78	6400.56	4939.07	4631	4833.31
ENSMUSG00000028278	Rragd	2360.82	0.48204	7.67218e-10	7.47401e-09	Up	2760.11	2635.42	2879.07	2041.67	1791.27	2057.4
ENSMUSG00000022438	Parvb	212.639	-1.26798	7.70425e-10	7.50047e-09	Down	95.2772	140.082	131.792	282.517	317.504	308.664
ENSMUSG00000074170	Plekhf1	781.396	0.708205	7.70786e-10	7.50047e-09	Up	954.963	998.884	966.301	569.912	648.529	549.789
ENSMUSG00000019841	Rev3l	2667.3	-0.538408	7.88109e-10	7.66481e-09	Down	2068.06	2105.36	2312.67	3534.26	2831.42	3152.04
ENSMUSG00000024646	Cyb5a	2835.63	0.452735	7.91321e-10	7.6918e-09	Up	3315.7	3305.5	3230.78	2350.72	2444.85	2366.19
ENSMUSG00000086316	Nbdy	603.536	0.774589	7.94336e-10	7.71684e-09	Up	763.001	782.872	752.918	417.557	461.889	442.977
ENSMUSG00000047866	Lonp2	3127.47	0.448568	7.9519e-10	7.72088e-09	Up	3715.63	3544	3591.73	2617.32	2704.86	2591.26
ENSMUSG00000002477	Snrpd1	2290.35	-0.518527	8.01879e-10	7.78154e-09	Down	2021.76	1871.34	1738.97	2825.62	2504.99	2779.44
ENSMUSG00000034361	Cpne2	2289.05	0.488259	8.14042e-10	7.89088e-09	Up	2724.26	2638.42	2674.6	1863.66	1837.53	1995.81
ENSMUSG00000022607	Ptk2	3560.74	-0.457482	8.14016e-10	7.89088e-09	Down	2929.52	3015.93	3015.81	3842.78	4011.12	4549.27
ENSMUSG00000025337	Sbds	1941.54	0.523866	8.30843e-10	8.04931e-09	Up	2291.86	2281.9	2312.95	1638.84	1651.05	1472.61
ENSMUSG00000015697	Setdb1	2090.47	-0.496681	8.3389e-10	8.07438e-09	Down	1657.01	1763.02	1763.07	2445.84	2499.12	2414.73
ENSMUSG00000042606	Hirip3	980.451	-0.724896	8.38026e-10	8.10998e-09	Down	759.906	830.631	616.91	1195.37	1219.06	1260.83
ENSMUSG00000020083	Fam241b	135.824	1.71402	8.60053e-10	8.31856e-09	Up	234.556	177.409	218.433	47.7377	80.3931	56.4164
ENSMUSG00000021448	Shc3	1064	-0.616893	9.01054e-10	8.71036e-09	Down	804.902	820.909	875.991	1228.67	1326.4	1327.12
ENSMUSG00000026341	Actr3	11373.8	-0.39893	9.07777e-10	8.77053e-09	Down	10624.9	9032.42	9719.28	12969.9	13152.4	12744.1
ENSMUSG00000052997	Uba2	4588.35	-0.427705	9.16143e-10	8.84651e-09	Down	4061.09	3809.28	3836.38	5110.84	5198.44	5514.08
ENSMUSG00000024816	Frmd8	4067.23	0.432375	9.28848e-10	8.96427e-09	Up	4586.27	5097.27	4364.58	3239.17	3669.37	3446.74
ENSMUSG00000026437	Cdk18	129.886	-1.5705	9.34343e-10	9.01237e-09	Down	68.7568	75.2682	45.8632	207.002	227.242	155.184
ENSMUSG00000019849	Prep	3392.63	-0.430928	9.62331e-10	9.27725e-09	Down	2873.9	2978.89	2796.81	3836.28	4000.49	3869.45
ENSMUSG00000035399	Oser1	1096	0.617303	9.63671e-10	9.28509e-09	Up	1334.99	1302.72	1358.93	908.555	842.758	828.014
ENSMUSG00000096606	Tpbgl	40.4448	-3.13515	9.70453e-10	9.34532e-09	Down	7.23123	8.75235	6.33855	74.2287	63.1578	82.9604
ENSMUSG00000021259	Cyp46a1	358.584	0.990672	9.74811e-10	9.38215e-09	Up	482.223	473.582	486.024	205.795	248.527	255.357
ENSMUSG00000041126	H2az2	2167.8	-0.546439	9.79927e-10	9.42625e-09	Down	1779.75	1825.17	1651.84	2361.66	2606.65	2781.72
ENSMUSG00000037373	Ctbp1	5590.2	-0.390811	9.86664e-10	9.48587e-09	Down	4609.7	5043.67	4806.89	6334.9	6627.93	6118.14
ENSMUSG00000034024	Cct2	10933.3	-0.351053	9.99286e-10	9.60198e-09	Down	9765.62	9455.76	9560.07	12350.5	11987.1	12480.6
ENSMUSG00000031613	Hpgd	44.2402	-2.89108	1.00726e-09	9.67331e-09	Down	11.7395	8.75479	8.14737	91.1085	69.2843	76.4066
ENSMUSG00000022708	Zbtb20	12131.4	-0.493288	1.03278e-09	9.91298e-09	Down	9439.71	8140.96	12832.5	14201.4	13216.7	14957.1
ENSMUSG00000046111	Cep295	1326.15	-0.576669	1.10525e-09	1.06028e-08	Down	1071.05	971.902	1131.05	1719.15	1422.46	1641.27
ENSMUSG00000035314	Gdpd5	1236.85	0.592888	1.10671e-09	1.0611e-08	Up	1335.8	1476.06	1672.24	912.847	1002.47	1021.71
ENSMUSG00000029103	Lrpap1	4106.56	0.417709	1.15618e-09	1.10793e-08	Up	4753.04	4579.69	4778.2	3398.82	3522.41	3607.19
ENSMUSG00000025911	Adhfe1	1725.07	0.520707	1.17127e-09	1.12178e-08	Up	2004.41	2053.41	2062.42	1385.22	1361.94	1483.04
ENSMUSG00000046295	Ankle1	255.933	-1.12332	1.19225e-09	1.14125e-08	Down	169.848	160.701	142.19	353.738	362.125	346.998
ENSMUSG00000029553	Tfec	36.9496	-3.40632	1.19791e-09	1.14605e-08	Down	5.38439	4.07843	7.1962	84.7067	61.1153	59.2167
ENSMUSG00000038967	Pdk2	947.252	0.649284	1.2097e-09	1.1567e-08	Up	1127.92	1247.1	1112.66	687.284	755.088	753.461
ENSMUSG00000030265	Kras	2543.33	-0.4895	1.21139e-09	1.15769e-08	Down	2320.75	1859.27	2150.04	2996.76	2715.06	3218.12
ENSMUSG00000038900	Rpl12	12082.3	-0.373114	1.22983e-09	1.17467e-08	Down	11041.1	10758.2	9745.71	13632.5	13692.3	13624.2
ENSMUSG00000105096	Gbp10	2030.27	4.85788	1.23067e-09	1.17484e-08	Up	3924.57	3793.85	4045.31	213.766	178.029	26.0754
ENSMUSG00000013089	Etv5	15030.4	0.349726	1.25093e-09	1.19354e-08	Up	16487	17128.9	17012.3	12704.6	12863.3	13986.5
ENSMUSG00000026235	Epha4	2409.54	0.464768	1.33384e-09	1.27195e-08	Up	2613.36	2866.96	2922.92	1858.6	2105.77	2089.63
ENSMUSG00000000085	Scmh1	898.309	0.648507	1.37814e-09	1.31348e-08	Up	1078.81	1161.96	1064.38	697.218	734.8	652.692
ENSMUSG00000029363	Rfc5	979.394	-0.832407	1.40263e-09	1.3361e-08	Down	552.73	656.827	903.597	1305.8	1254.71	1202.7
ENSMUSG00000016494	Cd34	61.9466	-2.71017	1.40475e-09	1.3374e-08	Down	8.52288	8.57703	36.7898	105.446	88.1249	124.219
ENSMUSG00000063428	Ddo	582.086	0.769476	1.42566e-09	1.35657e-08	Up	733.902	696.229	785.13	417.538	407.681	452.037
ENSMUSG00000021725	Parp8	951.091	0.639648	1.42843e-09	1.35848e-08	Up	1217.88	1096.64	1176.27	786.381	721.215	708.162
ENSMUSG00000005804	Bloc1s6	1277.08	0.56754	1.4699e-09	1.39716e-08	Up	1450	1561.29	1581.62	987.155	1036.65	1045.75
ENSMUSG00000029776	Hibadh	2894.33	0.459562	1.50638e-09	1.43106e-08	Up	3478.04	3224.28	3375.04	2392.45	2496.51	2399.67
ENSMUSG00000019877	Serinc1	10997	0.3641	1.51184e-09	1.43547e-08	Up	12743	11887.2	12539.9	10233.5	9413.19	9165.1
ENSMUSG00000053128	Rnf26	1978.12	-0.503863	1.51331e-09	1.4361e-08	Down	1569.94	1763.61	1555.89	2159.62	2455.04	2364.62
ENSMUSG00000046743	Fat4	894.717	-0.658096	1.5416e-09	1.46143e-08	Down	688.075	634.24	745.174	1095.61	1081.66	1123.54
ENSMUSG00000024357	Sil1	901.976	0.675771	1.54167e-09	1.46143e-08	Up	1149.94	1070.34	1122.18	634.267	688.995	746.137
ENSMUSG00000017386	Traf4	3006.35	-0.494753	1.54276e-09	1.46168e-08	Down	2388.65	2877.93	2224.17	3544.13	3595.78	3407.46
ENSMUSG00000095687	Rnaset2a	1321.05	0.628435	1.58946e-09	1.50512e-08	Up	1709.15	1765.01	1330.81	1027.69	1326.44	767.208
ENSMUSG00000037563	Rps16	8617.07	-0.378011	1.59157e-09	1.5063e-08	Down	7698.4	7873.31	6887.81	9681.75	9962.92	9598.24
ENSMUSG00000031214	Ophn1	542.972	-0.822366	1.59432e-09	1.5081e-08	Down	371.76	368.947	421.327	702.741	726.013	667.044
ENSMUSG00000034168	Irf2bpl	5426.39	0.41492	1.60222e-09	1.51476e-08	Up	5887.02	6684.98	6070.11	4508.33	4607.05	4800.83
ENSMUSG00000066682	Pilrb2	29.904	-4.29629	1.66321e-09	1.57157e-08	Down	2.26725	4.41854	0.967308	58.0257	49.1551	64.5899
ENSMUSG00000019715	Gle1	1799.78	-0.533258	1.66779e-09	1.57505e-08	Down	1480.19	1477.19	1428.12	1970.2	2318.6	2124.39
ENSMUSG00000028691	Prdx1	21104.5	0.347423	1.67818e-09	1.58402e-08	Up	24793.3	21728.3	24512.2	19052.9	18099.2	18441.3
ENSMUSG00000025362	Rps26	8885.81	-0.369786	1.69003e-09	1.59435e-08	Down	7861.17	8373.39	6996.27	10246.9	10305	9532.11
ENSMUSG00000032479	Map4	20035.4	0.346837	1.69444e-09	1.5968e-08	Up	21951.8	21814.8	23605.5	17021.8	18093	17725.5
ENSMUSG00000035713	Usp35	661.304	0.792569	1.69369e-09	1.5968e-08	Up	784.447	870.851	875.208	529.97	474.899	432.448
ENSMUSG00000041096	Tspyl2	950.532	0.636764	1.69826e-09	1.59954e-08	Up	1160.47	1151.32	1173.55	731.422	771.834	714.594
ENSMUSG00000030403	Vasp	2942.27	-0.469817	1.71155e-09	1.6112e-08	Down	2371.62	2644.33	2364.73	3591.5	3405.87	3275.54
ENSMUSG00000031229	Atrx	5994.99	-0.508707	1.71314e-09	1.61184e-08	Down	5385.2	4094.61	5342.05	7359.29	7139.61	6649.2
ENSMUSG00000029603	Dtx1	961.558	0.670197	1.71985e-09	1.61728e-08	Up	1180.99	1259.92	1117.94	657.003	767.038	786.452
ENSMUSG00000041453	Rpl21	14368.5	-0.376183	1.72806e-09	1.62414e-08	Down	13447.4	12415.9	11566.6	16004.1	16970	15807.3
ENSMUSG00000050350	Gpr18	40.2784	-3.24135	1.73015e-09	1.62523e-08	Down	4.51386	10.0063	5.43113	86.1727	99.2356	36.3107
ENSMUSG00000095366	Gm21860	937.379	0.661566	1.74268e-09	1.63613e-08	Up	1192.55	1204.78	1068.8	685.749	728.04	744.362
ENSMUSG00000040624	Plekhg1	1327.85	0.588522	1.79284e-09	1.68232e-08	Up	1558.38	1587.1	1656.75	1093.82	1092.04	979.016
ENSMUSG00000052533	Nup188	2748.62	-0.454831	1.90204e-09	1.78384e-08	Down	2251.11	2336.23	2342.24	3022.88	3127.86	3411.4
ENSMUSG00000053279	Aldh1a1	329.672	1.13655	1.94044e-09	1.81889e-08	Up	468.121	461.391	436.701	148.254	207.725	255.839
ENSMUSG00000061136	Prpf40a	4272.42	-0.426445	1.94679e-09	1.82387e-08	Down	3428.34	3335.35	4165.45	4881.78	4621.55	5202.03
ENSMUSG00000002602	Axl	5128.75	0.461161	1.95389e-09	1.82955e-08	Up	6130.28	5558.89	6169.91	3932.25	4550.87	4430.27
ENSMUSG00000015766	Eps8	750.891	-0.716243	1.95762e-09	1.83123e-08	Down	565.774	564.119	554.249	1048.86	933.44	838.898
ENSMUSG00000001025	S100a6	636.259	0.843405	1.95776e-09	1.83123e-08	Up	882.069	783.749	798.768	375.514	481.206	496.249
ENSMUSG00000039704	Lmbrd2	1856.64	-0.501137	2.03719e-09	1.90451e-08	Down	1580.05	1389.39	1622.84	2335.53	1954.44	2257.59
ENSMUSG00000033596	Rfwd3	2726.3	-0.460598	2.06002e-09	1.92483e-08	Down	2164.39	2428.67	2273.65	3121.47	3143.77	3225.88
ENSMUSG00000023011	Faim2	274.606	1.06736	2.08332e-09	1.94558e-08	Up	332.234	365.62	429.692	168.837	159.632	191.621
ENSMUSG00000029147	Ppm1g	3998.63	-0.412075	2.09664e-09	1.95697e-08	Down	3358.33	3608.91	3298.37	4320.24	4820.86	4585.1
ENSMUSG00000026458	Ppfia4	115.342	-1.88969	2.09849e-09	1.95766e-08	Down	34.189	49.4084	52.6373	225.635	213.096	117.086
ENSMUSG00000030254	Rad18	725.786	-0.697708	2.09983e-09	1.95788e-08	Down	583.398	496.878	564.804	990.967	809.441	909.227
ENSMUSG00000101970	Chaserr	362.749	0.976156	2.18057e-09	2.03208e-08	Up	522.454	473.291	455.891	247.244	278.401	199.217
ENSMUSG00000070730	Rmdn3	936.724	0.631562	2.20253e-09	2.05146e-08	Up	1100.09	1209.33	1122.14	728.362	761.932	698.483
ENSMUSG00000072294	Klf12	854.458	-0.722115	2.20377e-09	2.05153e-08	Down	590.763	731.806	599.851	1058.16	1019.92	1126.25
ENSMUSG00000028173	Wls	4656.12	0.395966	2.28427e-09	2.12535e-08	Up	5214.08	5230.39	5455.21	3949.98	4083.87	4003.19
ENSMUSG00000079056	Kcnip3	3552.71	-0.499381	2.29352e-09	2.13283e-08	Down	2754.47	3293.41	2763.9	4349.16	4010.55	4144.76
ENSMUSG00000040466	Blvrb	1102.65	0.653711	2.31867e-09	2.15508e-08	Up	1499.14	1412.01	1153.05	802.416	986.727	762.579
ENSMUSG00000034892	Rps29	6135.99	-0.428963	2.35486e-09	2.18756e-08	Down	5432.06	5648.34	4613.21	6755.31	7418.1	6948.91
ENSMUSG00000030103	Bhlhe40	1937.39	0.499251	2.36246e-09	2.19347e-08	Up	2228.37	2193.13	2402.7	1483.72	1613.81	1702.62
ENSMUSG00000074342	I830077J02Rik	40.6495	-3.00118	2.36742e-09	2.19692e-08	Down	6.18577	7.33594	10.6244	63.8792	86.8525	69.0194
ENSMUSG00000057335	Cep170	2827.56	-0.441921	2.42116e-09	2.24559e-08	Down	2328.48	2252.9	2591.33	3292.35	3039.25	3461.08
ENSMUSG00000027454	Gins1	318.62	-0.986612	2.50245e-09	2.31977e-08	Down	232.452	187.311	209.52	464.338	378.303	439.795
ENSMUSG00000110834	Gm39469	141.044	1.50162	2.50793e-09	2.32362e-08	Up	234.531	191.654	207.269	68.6354	81.5998	62.5724
ENSMUSG00000060981	H4c8	93.2939	1.81374	2.52069e-09	2.33422e-08	Up	127.586	161.577	152.037	28.8456	45.4263	44.2921
ENSMUSG00000000751	Rpa1	4826.07	-0.400908	2.54213e-09	2.35284e-08	Down	4137.68	4312.62	3999.01	5268.5	5632.43	5606.16
ENSMUSG00000058755	Osm	44.0837	-2.84088	2.54934e-09	2.35827e-08	Down	7.17288	13.6494	8.98448	84.3708	82.1524	68.1719
ENSMUSG00000044201	Cdc25c	550.581	-0.879848	2.55526e-09	2.36251e-08	Down	419.487	399.208	327.512	742.187	626.009	789.083
ENSMUSG00000058163	Gm5431	97.779	-1.77437	2.645e-09	2.4442e-08	Down	36.0606	54.8361	35.6583	158.097	181.949	120.074
ENSMUSG00000002221	Paxip1	1241.45	-0.602285	2.73917e-09	2.52989e-08	Down	917.149	1001.87	1014.31	1516.84	1622.01	1376.55
ENSMUSG00000050321	Neto1	341.353	-1.14058	2.74515e-09	2.53409e-08	Down	208.691	195.828	202.79	529.269	594.468	317.071
ENSMUSG00000027966	Col11a1	2010.09	-0.512958	2.78223e-09	2.56697e-08	Down	1611.74	1600.99	1732.67	2385.73	2469.94	2259.44
ENSMUSG00000073643	Wdfy1	2287.18	0.468046	2.82547e-09	2.6055e-08	Up	2541.87	2814.59	2633.38	1896.95	1945.96	1890.33
ENSMUSG00000032491	Nradd	441.283	0.890459	2.87429e-09	2.64913e-08	Up	551.887	589.8	590.426	311.62	263.834	340.134
ENSMUSG00000117239	Gpr31c	53.2681	-2.71182	2.8804e-09	2.65337e-08	Down	14.4672	8.75152	12.6783	105.878	126.369	51.4648
ENSMUSG00000016477	E2f3	1649.54	-0.510636	2.88392e-09	2.65523e-08	Down	1362.53	1331.93	1368.24	1932.43	1950.58	1951.49
ENSMUSG00000029169	Dhx15	7584.38	-0.371096	2.91917e-09	2.68628e-08	Down	6546.74	6396.48	6861.19	8923.46	8271.44	8506.96
ENSMUSG00000037846	Rtkn2	413.194	-0.894763	2.96451e-09	2.72657e-08	Down	272.322	312.493	270.262	534.062	530.73	559.293
ENSMUSG00000045994	B3gat1	1068.78	-0.609309	3.01786e-09	2.77419e-08	Down	812.597	872.481	834.82	1359.46	1321.81	1211.54
ENSMUSG00000041236	Vps41	3655.53	0.411236	3.03445e-09	2.78799e-08	Up	4197.79	4096.38	4244.35	3211.32	3069.77	3113.59
ENSMUSG00000007050	Lsm2	966.337	-0.698779	3.03658e-09	2.78849e-08	Down	737.795	837.653	623.31	1134.29	1217.7	1247.27
ENSMUSG00000003721	Insig2	1159.63	0.623544	3.06317e-09	2.81145e-08	Up	1512.52	1335.16	1387.49	914.613	987.478	820.537
ENSMUSG00000039062	Anpep	63.754	-2.28649	3.13139e-09	2.87256e-08	Down	20.5276	22.9869	16.5418	126.407	81.1502	114.911
ENSMUSG00000037499	Nenf	739.694	0.703707	3.14346e-09	2.88214e-08	Up	965.254	983.839	816.736	528.073	617.821	526.441
ENSMUSG00000027323	Rad51	1112.64	-0.677859	3.17233e-09	2.90709e-08	Down	838.637	971.661	737.321	1178.48	1492.3	1457.47
ENSMUSG00000024772	Ehd1	2921.3	-0.442628	3.2265e-09	2.9552e-08	Down	2427.41	2840.1	2118.79	3198.26	4100.34	2842.9
ENSMUSG00000027133	Nop10	697.802	-0.700006	3.23544e-09	2.96184e-08	Down	555.539	517.98	505.855	948.505	843.425	815.504
ENSMUSG00000028583	Pdpn	8764.59	0.348309	3.31184e-09	3.0302e-08	Up	9716.46	9873.77	9897.39	7501.53	7753.23	7845.16
ENSMUSG00000060591	Ifitm2	5461.27	0.389964	3.33414e-09	3.04902e-08	Up	6174.55	6694.07	5759.02	4833	4800.9	4506.11
ENSMUSG00000038335	Tsr1	2685.14	-0.447415	3.338e-09	3.05097e-08	Down	2297.28	2168.09	2326.51	3054.94	3120.66	3143.36
ENSMUSG00000030729	Pgm2l1	279.295	-1.2283	3.36297e-09	3.0722e-08	Down	150.054	116.384	230.731	361.624	418.547	398.431
ENSMUSG00000047757	Fancb	241.718	-1.11683	3.39867e-09	3.1032e-08	Down	164.368	136.173	146.568	341.898	314.479	346.823
ENSMUSG00000038623	Tm6sf1	293.934	-1.1903	3.41828e-09	3.11949e-08	Down	159.162	164.69	194.414	463.277	471.5	310.561
ENSMUSG00000085977	Gm5970	46.9691	2.69361	3.4306e-09	3.12911e-08	Up	82.0981	82.5679	82.3569	15.8544	10.3283	8.60931
ENSMUSG00000001999	Blvra	463.402	-0.876342	3.54798e-09	3.2345e-08	Down	321.852	304.274	336.954	636.333	648.021	532.98
ENSMUSG00000029822	Osbpl3	2046.63	0.48158	3.59499e-09	3.27567e-08	Up	2321.86	2292.32	2559.48	1626.25	1707.49	1772.41
ENSMUSG00000079553	Kifc1	1573.76	-0.585184	3.63411e-09	3.30959e-08	Down	1259.51	1353.2	1140.74	1767.98	1883.2	2037.9
ENSMUSG00000022040	Ephx2	421.8	0.897081	3.65685e-09	3.32858e-08	Up	521.005	621.22	520.333	276.096	282.094	310.052
ENSMUSG00000006585	Cdt1	1034.04	-0.616735	3.71856e-09	3.38301e-08	Down	792.266	926.338	719.06	1289.2	1311.96	1165.4
ENSMUSG00000018417	Myo1b	1755.92	-0.538596	3.79741e-09	3.45296e-08	Down	1485.27	1290.47	1498.94	2209.64	2083.23	1967.94
ENSMUSG00000036362	P2ry13	66.4022	-2.15459	3.83833e-09	3.48836e-08	Down	19.8814	23.7579	24.4472	118.783	106.613	104.931
ENSMUSG00000046818	Ddit4l	5051.09	0.382286	3.91445e-09	3.55571e-08	Up	5661.64	5735.87	5779.25	4187.61	4472.35	4469.84
ENSMUSG00000002043	Trappc6a	313.91	0.98151	3.92742e-09	3.56565e-08	Up	407.648	453.582	400.91	211.354	217.968	191.999
ENSMUSG00000020372	Rack1	20353.4	-0.398145	3.95848e-09	3.592e-08	Down	18219.3	19009.7	15450.6	23001.8	23148.9	23290.3
ENSMUSG00000032497	Lrrfip2	1717.65	0.50918	3.98843e-09	3.61731e-08	Up	2005.93	2050.48	2012.03	1424.48	1484.67	1328.28
ENSMUSG00000026739	Bmi1	2630.7	-0.489442	4.06201e-09	3.68025e-08	Down	2224.56	2108.83	2192.92	3317.17	3194.63	2746.1
ENSMUSG00000015714	Cers2	6177.23	0.386039	4.06071e-09	3.68025e-08	Up	6776.9	7104.95	7152.98	5532.55	5213.92	5282.12
ENSMUSG00000022014	Epsti1	180.767	-1.32008	4.07764e-09	3.69252e-08	Down	104.231	98.638	93.1877	278.078	313.138	197.327
ENSMUSG00000033308	Dpyd	297.639	1.00327	4.07978e-09	3.69256e-08	Up	396.436	383.176	423.217	186.631	190.765	205.611
ENSMUSG00000020311	Erlec1	1530.09	0.5569	4.08511e-09	3.69548e-08	Up	1956.81	1688.57	1840.48	1241.72	1281.78	1171.16
ENSMUSG00000035969	Rusc2	1399	0.573495	4.114e-09	3.7197e-08	Up	1509.45	1728.71	1807.95	1129.75	1111.99	1106.16
ENSMUSG00000029922	Mkrn1	1615.92	0.546598	4.12232e-09	3.72341e-08	Up	2042.27	1914.28	1818.72	1237.06	1396.98	1286.21
ENSMUSG00000019803	Nr2e1	2790.05	0.433937	4.12053e-09	3.72341e-08	Up	3131.59	3199.79	3310.18	2348.94	2359.1	2390.69
ENSMUSG00000022914	Brwd1	2187.17	-0.461203	4.19695e-09	3.78887e-08	Down	1920.72	1676.56	1902.35	2665.43	2341.61	2616.34
ENSMUSG00000075470	Alg10b	4257.56	-0.414697	4.20294e-09	3.79039e-08	Down	3587.05	3372.03	3950.25	5152.69	4254.99	5228.33
ENSMUSG00000055322	Tns1	2662.05	0.44459	4.20238e-09	3.79039e-08	Up	2783	3058.39	3387.59	2019.05	2328.15	2396.14
ENSMUSG00000032290	Ptpn9	3443.58	0.428245	4.23209e-09	3.81473e-08	Up	3768.12	3974.39	4136.67	2956.4	2934.42	2891.46
ENSMUSG00000027303	Ptpra	6609.48	0.382705	4.25407e-09	3.83258e-08	Up	7334	7311.28	7835.52	5827.49	5760.5	5588.07
ENSMUSG00000019214	Chtf18	495.487	-0.811921	4.25718e-09	3.83342e-08	Down	357.244	332.134	375.156	607.87	651.785	648.731
ENSMUSG00000021048	Mthfd1	3593.31	-0.423821	4.29102e-09	3.86192e-08	Down	3048.41	3125.44	3003.64	3908.7	4154.3	4319.35
ENSMUSG00000037621	Atoh8	741.554	0.700479	4.29972e-09	3.86777e-08	Up	891.958	1046.65	832.475	502.935	613.871	561.437
ENSMUSG00000033545	Znrf1	2279.85	0.476888	4.40833e-09	3.96345e-08	Up	2705.07	2757.3	2514.58	1789.08	2062.85	1850.23
ENSMUSG00000038371	Sbf2	4224.42	-0.393269	4.48974e-09	4.03458e-08	Down	3650.96	3539.78	3740.47	4799.43	4781.39	4834.48
ENSMUSG00000027706	Sec62	3961.3	0.430422	4.59561e-09	4.12761e-08	Up	4727.35	4016.56	4931.97	3691.86	3074.81	3325.27
ENSMUSG00000027244	Atg13	1034.49	0.624248	4.64543e-09	4.17023e-08	Up	1164.77	1340.6	1280.65	818.16	768.669	834.091
ENSMUSG00000020611	Gna13	6772.97	0.365284	4.67564e-09	4.19521e-08	Up	7445.91	7738.85	7722.9	5938.7	6033.32	5758.15
ENSMUSG00000038074	Fkbp14	1279.63	0.55996	4.72994e-09	4.24178e-08	Up	1566.28	1480.54	1544.3	991.573	1002.73	1092.37
ENSMUSG00000028438	Kif24	338.041	-0.99119	4.764e-09	4.27015e-08	Down	277.237	199.669	190.366	491.547	493.358	376.068
ENSMUSG00000005506	Celf1	6907.38	-0.355664	4.7951e-09	4.29584e-08	Down	6054.56	5897.38	6197.41	7800.27	7576.84	7917.84
ENSMUSG00000025793	Hgs	2578.04	0.466821	4.88985e-09	4.3785e-08	Up	2975.36	3120.22	2890.69	1969.09	2395.78	2117.1
ENSMUSG00000034413	Neurl1b	571.648	-0.764547	4.90224e-09	4.38736e-08	Down	390.125	446.69	419.427	667.216	716.787	789.645
ENSMUSG00000048106	4632415L05Rik	2317.22	0.470556	4.98347e-09	4.45778e-08	Up	2806.83	2620.21	2668.45	1887.43	1995.17	1925.25
ENSMUSG00000069206	Zfp874a	571.998	0.788375	5.03693e-09	4.50332e-08	Up	718.784	720.111	747.11	468.868	399.75	377.369
ENSMUSG00000030104	Edem1	1959.84	-0.485005	5.04663e-09	4.50971e-08	Down	1529.13	1674.18	1679.28	2255.88	2359.36	2261.19
ENSMUSG00000071659	Hnrnpul2	6102.91	-0.375187	5.18827e-09	4.63158e-08	Down	5344.89	5156.53	5385.63	6585.23	6936.92	7208.22
ENSMUSG00000038370	Pcp4l1	203.66	1.202	5.18792e-09	4.63158e-08	Up	282.606	285.169	293.292	109.935	134.405	116.551
ENSMUSG00000032186	Tmod2	4817.01	-0.512085	5.21669e-09	4.65459e-08	Down	4166.04	3418.75	4288.83	5260.14	6037.45	5730.8
ENSMUSG00000020917	Acly	10601.8	-0.364979	5.33612e-09	4.75874e-08	Down	9331.15	9201.57	9169.81	11141.8	12345.8	12420.8
ENSMUSG00000031386	Hcfc1	7551.11	-0.357129	5.40269e-09	4.81566e-08	Down	5976.54	6998.64	6869.84	7970.52	8772.02	8719.11
ENSMUSG00000086583	Gm15500	818.162	-0.646716	5.41347e-09	4.82283e-08	Down	647.961	643.13	607.481	1001.03	1022.61	986.758
ENSMUSG00000045273	Cenph	384.733	-0.891011	5.4727e-09	4.87314e-08	Down	257.301	273.43	265.228	523.28	497.034	492.127
ENSMUSG00000039168	Dap	1534.47	0.520613	5.47596e-09	4.87358e-08	Up	1792.15	1932.59	1717.99	1239.3	1287.43	1237.37
ENSMUSG00000024414	Mrpl27	1060.31	0.588841	5.53349e-09	4.92229e-08	Up	1314.51	1345.44	1181.19	829.465	876.092	815.146
ENSMUSG00000031958	Ldhd	92.0294	1.75974	5.57499e-09	4.9567e-08	Up	130.066	167.551	134.967	33.4489	47.82	38.3251
ENSMUSG00000022070	Bora	533.528	-0.791798	5.64629e-09	5.01756e-08	Down	409.658	362.524	384.401	645.3	659.564	739.721
ENSMUSG00000037949	Ano10	1865.53	0.48223	5.75435e-09	5.11102e-08	Up	2203.97	2139.06	2197.58	1543.75	1545.41	1563.39
ENSMUSG00000030929	Eri2	885.163	-0.628499	5.89729e-09	5.23269e-08	Down	715.592	660.303	693.543	1138.96	988.164	1114.41
ENSMUSG00000060036	Rpl3	25832.6	-0.342574	5.89541e-09	5.23269e-08	Down	23731.9	23302.3	21239.9	28409.6	29322.4	28989.8
ENSMUSG00000034647	Ankrd12	1267.01	0.557934	5.94785e-09	5.27489e-08	Up	1504.25	1473.52	1565.85	1027.15	1041.44	989.875
ENSMUSG00000024975	Pdcd4	1027.7	0.635417	6.04553e-09	5.35883e-08	Up	1205.65	1220.45	1343.02	849.992	800.004	747.071
ENSMUSG00000037656	Slc20a2	3205.61	0.421956	6.05552e-09	5.36498e-08	Up	3657.75	3560.39	3814.24	2624.57	2764.84	2811.88
ENSMUSG00000038467	Chmp4b	4913.74	0.387842	6.16361e-09	5.458e-08	Up	5680.05	5757.05	5296.18	4112.63	4559.04	4077.47
ENSMUSG00000020840	Blmh	2485.39	-0.443426	6.20805e-09	5.49459e-08	Down	2048.13	2056.44	2195.29	2821.87	2867.5	2923.11
ENSMUSG00000036078	Sigmar1	1126.77	-0.598118	6.21605e-09	5.49891e-08	Down	900.235	901.378	863.953	1235.25	1449.07	1410.76
ENSMUSG00000032363	Adamts7	651.367	-0.743591	6.24437e-09	5.52119e-08	Down	417.901	557.529	476.468	794.244	827.863	834.193
ENSMUSG00000025324	Atp10a	1225.12	0.551022	6.27498e-09	5.54547e-08	Up	1440.61	1441.44	1504.25	975.568	976.96	1011.89
ENSMUSG00000039176	Polg	2477.09	-0.474781	6.35038e-09	5.60929e-08	Down	2021.58	2155.79	2021.59	3036.84	2743.58	2883.17
ENSMUSG00000027070	Lrp2	388.447	-0.895348	6.46514e-09	5.70779e-08	Down	250.607	245.548	306.139	477.034	519.192	532.162
ENSMUSG00000023913	Pla2g7	2621.9	0.434376	6.50155e-09	5.73706e-08	Up	3140.76	3012.42	2909.24	2282.59	2216.02	2170.34
ENSMUSG00000031821	Gins2	1024.67	-0.628312	6.51699e-09	5.74781e-08	Down	850.843	790.808	757.514	1185.3	1251.32	1312.22
ENSMUSG00000031555	Adam9	5114.21	-0.37381	6.6142e-09	5.83063e-08	Down	4357.52	4298.68	4659.97	5581.08	5821.46	5966.56
ENSMUSG00000032050	Rdx	6995.58	-0.355982	6.64023e-09	5.85065e-08	Down	6337.42	5895.49	6147.36	7917	7739.9	7936.33
[truncated: 15,614 more rows]

## Sheet: Table 2B
change	source	term_id	term_name	adjusted_pvalue	term_size	query_size	intersection_size	intersection
Down	GO:BP	GO:0006954	inflammatory response	9.88518e-60	811	442	104	Adam8,Adcy7,Aif1,Aim2,Alox5,Alox5ap,Aoah,Bst1,Btk,C1qa,C3ar1,C5ar1,C5ar2,Card9,Ccl12,Ccl3,Ccl4,Ccl6,Ccl9,Ccr1,Cd180,Cd200r1,Cd200r4,Cd28,Cd300a,Cd36,Cd5l,Cd68,Cfh,Chst1,Cmklr1,Cnr2,Csf1r,Cst7,Ctla2a,Ctsc,Ctss,Cx3cr1,Cxcl13,Cybb,Cysltr1,Elf4,Fcer1g,Fcgr1,Fpr1,Fpr2,Gm49339,Gpr31b,Gpsm3,Havcr2,Hck,Igf1,Il10,Il10ra,Il16,Il1a,Il1b,Il1rl2,Il1rn,Irf5,Itgb2,Lilra5,Ly86,Mmp8,Naip2,Naip5,Naip6,Ncf1,Nlrc4,N…
Down	GO:BP	GO:0050776	regulation of immune response	1.05756e-58	912	442	108	Acod1,Adam8,Adcy7,Aim2,Arg1,Bcl2a1d,Blnk,Btk,C1qa,C1qb,C1qc,C3ar1,C5ar1,C5ar2,Card11,Card9,Ccr1,Cd22,Cd28,Cd300a,Cd300ld3,Cd300lf,Cd36,Cd37,Cd5l,Cd86,Ceacam1,Cfh,Cfp,Clec4d,Clec4e,Clec4n,Cmklr1,Colec12,Fcer1g,Fcgr1,Fcgr4,Fcna,Fpr1,Fpr2,Fyb,Gm49339,Gm6377,Gpr31b,H2-DMb2,Havcr2,Il10,Il1b,Inpp5d,Irak3,Itgam,Klhl6,Laptm5,Lat2,Lcp2,Lpxn,Mmp12,Myo1g,Ncf1,Nckap1l,Nfam1,Nlrc4,Nlrp1a,Nlrp1b,Nlrp3,Pf4,Pik3…
Down	GO:BP	GO:0001816	cytokine production	8.8432e-58	830	442	103	Adam8,Adcy7,Aif1,Aim2,Alox5,Arg1,Bank1,Batf,Btk,C3ar1,C5ar1,C5ar2,Card11,Card9,Ccdc88b,Ccl3,Ccl4,Cd200r1,Cd244a,Cd28,Cd300c2,Cd300ld,Cd34,Cd36,Cd84,Ceacam1,Clec4a1,Clec4a2,Clec4e,Clec4n,Clec5a,Cmklr1,Csf1r,Cx3cr1,Cybb,Elf4,Fcer1g,Fcna,Gm49339,Gpnmb,Gpr18,Gpsm3,Havcr2,Homer2,Igf1,Il10,Il16,Il1a,Il1b,Il1rl2,Inpp5d,Irak3,Irf5,Irf8,Laptm5,Lilra5,Ly9,Mbp,Mcoln2,Mmp12,Mmp8,Myb,Naip5,Nckap1l,Nfam1,Nlrc4…
Down	GO:BP	GO:0001817	regulation of cytokine production	4.11414e-57	824	442	102	Adam8,Adcy7,Aif1,Aim2,Alox5,Arg1,Bank1,Batf,Btk,C3ar1,C5ar1,C5ar2,Card11,Card9,Ccdc88b,Ccl3,Ccl4,Cd200r1,Cd244a,Cd28,Cd300c2,Cd300ld,Cd34,Cd36,Cd84,Ceacam1,Clec4a1,Clec4a2,Clec4e,Clec4n,Clec5a,Cmklr1,Csf1r,Cx3cr1,Cybb,Elf4,Fcer1g,Fcna,Gm49339,Gpnmb,Gpr18,Gpsm3,Havcr2,Homer2,Igf1,Il10,Il16,Il1a,Il1b,Il1rl2,Inpp5d,Irak3,Irf5,Irf8,Laptm5,Lilra5,Ly9,Mbp,Mcoln2,Mmp12,Mmp8,Myb,Naip5,Nckap1l,Nfam1,Nlrc4…
Down	GO:BP	GO:0050778	positive regulation of immune response	3.64365e-54	744	442	95	Acod1,Adam8,Aim2,Bcl2a1d,Blnk,Btk,C1qa,C1qb,C1qc,C3ar1,C5ar1,C5ar2,Card11,Card9,Cd22,Cd28,Cd300a,Cd300ld3,Cd300lf,Cd36,Cd5l,Cd86,Ceacam1,Cfh,Cfp,Clec4e,Clec4n,Cmklr1,Colec12,Fcer1g,Fcgr1,Fcna,Fpr1,Fpr2,Fyb,Gm49339,Gm6377,Gpr31b,H2-DMb2,Havcr2,Il10,Il1b,Irak3,Itgam,Klhl6,Laptm5,Lat2,Lcp2,Lpxn,Mmp12,Myo1g,Nckap1l,Nfam1,Nlrc4,Nlrp1a,Nlrp1b,Nlrp3,Pik3ap1,Plcg2,Pram1,Prkcb,Prkch,Ptafr,Ptpn6,Ptprc,Pyca…
Down	GO:BP	GO:0045087	innate immune response	6.02006e-53	977	442	105	Adam8,Aif1,Aim2,Ang,Arg1,Btk,C1qa,C1qb,C1qc,Card9,Ccl12,Ccl3,Ccl4,Ccl6,Ccl9,Ccr1,Cd180,Cd244a,Cd300a,Cd300ld3,Cd300lf,Cd36,Cd86,Ceacam1,Cfh,Cfp,Ch25h,Clec4a1,Clec4a2,Clec4a3,Clec4d,Clec4e,Clec4n,Clec5a,Colec12,Coro1a,Csf1r,Cx3cr1,Cybb,Fcer1g,Fcgr1,Fcgr4,Fcna,Fpr2,Gm6377,Havcr2,Hck,Ighm,Il1rl2,Irak3,Irf5,Irf8,Kynu,Ly86,Ly9,Marco,Mcoln2,Mmp12,Mrc1,Naip2,Naip5,Naip6,Ncf1,Nlrc4,Nlrp1a,Nlrp1b,Nlrp3,Pi…
Down	GO:BP	GO:0002252	immune effector process	1.25092e-50	795	442	94	Apbb1ip,Arg1,Batf,Btk,C1qa,C1qb,C1qc,Card9,Ccl3,Cd180,Cd22,Cd244a,Cd28,Cd300a,Cd300lb,Cd36,Cd37,Cd5l,Cd84,Cd86,Ceacam1,Cfh,Cfp,Clec4d,Clec4e,Coro1a,Csf2rb,Csf2rb2,Csf3r,Ctsc,Cx3cr1,Dock2,Fcer1g,Fcgr1,Fcgr4,Fcna,Fes,Gm49339,Gpr183,H2-DMb2,Havcr2,Il10,Il1b,Il21r,Inpp5d,Irak3,Irf5,Irf8,Itgal,Itgam,Laptm5,Lat2,Lcp1,Ly9,Milr1,Myb,Myo1g,Ncf1,Nckap1l,Nlrp3,Pf4,Pik3r6,Pirb,Plcg2,Pram1,Ptafr,Ptger4,Ptk2b,…
Down	GO:BP	GO:0046649	lymphocyte activation	4.21957e-50	848	442	96	Adam8,Aif1,Apbb1ip,Arg1,Bank1,Batf,Bcl2a1d,Blnk,Btk,Card11,Ccdc88b,Cd180,Cd22,Cd244a,Cd28,Cd300a,Cd37,Cd48,Cd86,Ceacam1,Clec4a1,Clec4a2,Clec4d,Clec4e,Cmtm7,Coro1a,Csf1r,Ctla2a,Dock2,Dock8,Ebi3,Elf4,Fcer1g,Fcgr4,Gm49339,Gpnmb,Gpr18,Gpr183,H2-DMb2,Havcr2,Hhex,Igf1,Ikzf1,Il10,Il1a,Il1b,Il1rl2,Il2rg,Inpp5d,Irf8,Itgal,Laptm5,Lat2,Lcp1,Ly9,Lyl1,Myb,Nckap1l,Nfam1,Nlrp3,Pf4,Pik3r6,Plcg2,Pou2f2,Prkcb,Ptge…
Up	GO:BP	GO:0045087	innate immune response	1.84875e-49	977	234	77	Bst2,Cfb,Cx3cl1,Cxcl10,Ddx60,Dhx58,Dtx3l,Ereg,Fbxl2,Fosl1,Gbp10,Gbp2,Gbp3,Gbp4,Gbp5,Gbp6,Gbp7,Gbp9,Gm43302,H2-D1,H2-K1,H2-Q4,H2-Q6,H2-Q7,H2-T22,H2-T23,Herc6,Hspa1a,Ifi204,Ifi205,Ifi211,Ifi35,Ifih1,Ifit1,Ifit2,Ifit3,Ifit3b,Ifnb1,Igtp,Iigp1,Irf7,Irgm1,Irgm2,Isg15,Isg20,Krt16,Lck,Lgals9,Mx1,Nos2,Nqo1,Oas1a,Oas1d,Oas1g,Oas2,Oasl1,Oasl2,Parp9,Rnf135,Rsad2,Stat1,Stat2,Tac1,Tap1,Tlr3,Trex1,Trim12a,Trim2…
Down	GO:BP	GO:0031347	regulation of defense response	6.43656e-49	811	442	93	Acod1,Adam8,Aim2,Alox5,Alox5ap,Aoah,Arg1,Bst1,Btk,Card9,Ccl3,Ccr1,Cd200r1,Cd200r4,Cd28,Cd300a,Cd300ld3,Cd300lf,Cd36,Cd37,Cd86,Ceacam1,Cfh,Clec4e,Clec4n,Colec12,Csf1r,Cst7,Ctla2a,Ctsc,Ctss,Cx3cr1,Elf4,Emilin2,Fcer1g,Fcgr1,Fcna,Fpr2,Gm6377,Gpr31b,Gpsm3,Havcr2,Igf1,Il10,Il10ra,Il16,Il1b,Il1rl2,Irak3,Lilra5,Mmp12,Mmp8,Ncf1,Nlrc4,Nlrp1a,Nlrp1b,Nlrp3,Osm,Pf4,Pik3ap1,Pik3cg,Pik3r6,Plcg2,Ptger4,Ptpn6,Pyc…
Down	GO:BP	GO:0032103	positive regulation of response to external stimulus	9.17409e-48	654	442	84	Acod1,Adam8,Aif1,Aim2,Alox5ap,Arg1,Btk,C3ar1,C5ar1,Card9,Ccl3,Ccr1,Cd180,Cd28,Cd300a,Cd300ld3,Cd300lf,Cd36,Cd86,Clec4e,Clec4n,Cmklr1,Colec12,Csf1r,Ctsc,Ctss,Cx3cr1,Cxcl13,Emilin2,Fcer1g,Fcgr1,Fcna,Fpr2,Gm6377,Gpsm3,Havcr2,Il16,Il1b,Irak3,Lilra5,Ly86,Mmp12,Mmp8,Nckap1l,Nlrc4,Nlrp1a,Nlrp1b,Nlrp3,Osm,Pik3ap1,Pik3cg,Plau,Plcg2,Ptger4,Ptk2b,Pycard,Rac2,Rbm47,Rftn1,S100a8,Slamf1,Slamf6,Slc15a3,Spi1,Sta…
Down	GO:BP	GO:0001819	positive regulation of cytokine production	8.49698e-46	523	442	75	Adam8,Aif1,Aim2,Batf,Btk,C3ar1,C5ar1,Card11,Card9,Ccdc88b,Ccl3,Ccl4,Cd244a,Cd28,Cd300c2,Cd34,Cd36,Clec4e,Clec4n,Clec5a,Csf1r,Cybb,Fcer1g,Fcna,Gpsm3,Havcr2,Il10,Il16,Il1a,Il1b,Il1rl2,Irak3,Irf5,Irf8,Laptm5,Lilra5,Ly9,Mbp,Mcoln2,Mmp12,Mmp8,Myb,Naip5,Nfam1,Nlrc4,Nlrp1a,Nlrp1b,Nlrp3,Osm,Plcg2,Pou2f2,Ptafr,Ptger4,Ptprc,Pycard,Rbm47,Rftn1,Sash3,Slamf1,Slamf6,Slc11a1,Syk,Tarm1,Tgfb1,Ticam2,Tlr1,Tlr6,Tlr…
Down	GO:BP	GO:0002253	activation of immune response	3.31366e-45	533	442	75	Aim2,Bcl2a1d,Blnk,Btk,C1qa,C1qb,C1qc,C3ar1,C5ar1,C5ar2,Card11,Cd22,Cd28,Cd300a,Cd300ld3,Cd300lf,Cd36,Cd5l,Cd86,Ceacam1,Cfh,Cfp,Clec4e,Clec4n,Cmklr1,Colec12,Fcer1g,Fcna,Fpr1,Fpr2,Fyb,Gm49339,Gm6377,Havcr2,Il1b,Irak3,Klhl6,Laptm5,Lat2,Lcp2,Lpxn,Myo1g,Nckap1l,Nfam1,Nlrc4,Nlrp1a,Nlrp1b,Nlrp3,Pik3ap1,Plcg2,Pram1,Prkcb,Prkch,Ptpn6,Ptprc,Pycard,Rftn1,Slc15a3,Stap1,Svep1,Syk,Tasl,Themis2,Ticam2,Tlr1,Tlr1…
Down	GO:BP	GO:0050865	regulation of cell activation	7.9646e-45	633	442	80	Adam8,Aif1,Arg1,Bank1,Btk,Capn3,Card11,Ccdc88b,Cd22,Cd244a,Cd28,Cd300a,Cd300lb,Cd300lf,Cd37,Cd84,Cd86,Ceacam1,Clec4d,Cnr2,Coro1a,Csf1r,Cst7,Ctla2a,Ctsc,Dock8,Emilin2,Fcer1g,Gm49339,Gpnmb,Gpr183,H2-DMb2,Havcr2,Igf1,Il10,Il1a,Il1b,Il1rl2,Il2rg,Inpp5d,Itgal,Laptm5,Lilra5,Milr1,Mmp8,Myb,Nckap1l,Nfam1,Nlrp3,Pf4,Pik3r6,Plek,Ptpn6,Ptprc,Pycard,Rac2,Rasal3,Rhoh,Samsn1,Sash3,Sirpb1c,Slamf1,Spi1,Stap1,Svep…
Up	GO:BP	GO:0051607	defense response to virus	1.86162e-44	313	234	49	Bst2,Cxcl10,Cxcl9,Ddx60,Dhx58,Dtx3l,Gbp2,Gbp4,Gbp5,Gbp7,Ifih1,Ifit1,Ifit1bl2,Ifit2,Ifit3,Ifit3b,Ifna4,Ifna5,Ifnb1,Igtp,Il6,Irf7,Irgm1,Irgm2,Isg15,Isg20,Mlkl,Oas1a,Oas1d,Oas1g,Oas2,Oasl1,Oasl2,Parp9,Rnf135,Rsad2,Slfn8,Stat1,Stat2,Tlr3,Trex1,Trim12a,Trim21,Trim30a,Trim30d,Trim34a,Usp18,Zbp1,Znfx1
Down	GO:BP	GO:0002764	immune response-regulating signaling pathway	3.68815e-43	462	442	69	Aim2,Bcl2a1d,Blnk,Btk,C3ar1,C5ar1,C5ar2,Card11,Cd22,Cd28,Cd300a,Cd300ld3,Cd300lf,Cd36,Cd86,Ceacam1,Clec4d,Clec4e,Clec4n,Cmklr1,Colec12,Fcer1g,Fcgr1,Fcgr4,Fcna,Fpr1,Fpr2,Fyb,Gm49339,Gm6377,Havcr2,Irak3,Klhl6,Laptm5,Lat2,Lcp2,Lpxn,Myo1g,Nckap1l,Nfam1,Nlrp1a,Nlrp1b,Nlrp3,Pik3ap1,Plcg2,Pram1,Prkcb,Prkch,Ptpn6,Ptprc,Pycard,Rftn1,Slc15a3,Stap1,Syk,Tasl,Themis2,Ticam2,Tlr1,Tlr13,Tlr6,Tlr7,Tlr8,Tlr9,Tnf,…
Up	GO:BP	GO:0009615	response to virus	3.59106e-42	393	234	51	Bst2,Cxcl10,Cxcl9,Ddx60,Dhx58,Dtx3l,Gbp2,Gbp4,Gbp5,Gbp7,Ifih1,Ifit1,Ifit1bl2,Ifit2,Ifit3,Ifit3b,Ifna4,Ifna5,Ifnb1,Igtp,Il6,Irf7,Irgm1,Irgm2,Isg15,Isg20,Lgals9,Mlkl,Mx1,Oas1a,Oas1d,Oas1g,Oas2,Oasl1,Oasl2,Parp9,Rnf135,Rsad2,Slfn8,Stat1,Stat2,Tlr3,Trex1,Trim12a,Trim21,Trim30a,Trim30d,Trim34a,Usp18,Zbp1,Znfx1
Down	GO:BP	GO:0002757	immune response-activating signaling pathway	7.29988e-41	447	442	66	Aim2,Bcl2a1d,Blnk,Btk,C3ar1,C5ar1,C5ar2,Card11,Cd22,Cd28,Cd300a,Cd300ld3,Cd300lf,Cd36,Cd86,Ceacam1,Clec4e,Clec4n,Cmklr1,Colec12,Fcer1g,Fcna,Fpr1,Fpr2,Fyb,Gm49339,Gm6377,Havcr2,Irak3,Klhl6,Laptm5,Lat2,Lcp2,Lpxn,Myo1g,Nckap1l,Nfam1,Nlrp1a,Nlrp1b,Nlrp3,Pik3ap1,Plcg2,Pram1,Prkcb,Prkch,Ptpn6,Ptprc,Pycard,Rftn1,Slc15a3,Stap1,Syk,Tasl,Themis2,Ticam2,Tlr1,Tlr13,Tlr6,Tlr7,Tlr8,Tlr9,Tnf,Tnip3,Trem2,Treml4,…
Down	GO:BP	GO:0002694	regulation of leukocyte activation	1.1441e-40	578	442	73	Adam8,Aif1,Arg1,Bank1,Btk,Card11,Ccdc88b,Cd22,Cd244a,Cd28,Cd300a,Cd300lb,Cd300lf,Cd37,Cd84,Cd86,Ceacam1,Clec4d,Cnr2,Coro1a,Csf1r,Cst7,Ctla2a,Ctsc,Dock8,Gm49339,Gpnmb,Gpr183,H2-DMb2,Havcr2,Igf1,Il10,Il1a,Il1b,Il1rl2,Il2rg,Inpp5d,Itgal,Laptm5,Milr1,Mmp8,Nckap1l,Nfam1,Nlrp3,Pf4,Pik3r6,Ptpn6,Ptprc,Pycard,Rac2,Rasal3,Rhoh,Samsn1,Sash3,Sirpb1c,Slamf1,Spi1,Stap1,Syk,Tarm1,Tgfb1,Themis2,Ticam2,Tlr6,Tlr9,…
Down	GO:BP	GO:0031349	positive regulation of defense response	3.0779e-40	511	442	69	Acod1,Adam8,Aim2,Alox5ap,Arg1,Btk,Card9,Ccl3,Cd28,Cd300a,Cd300ld3,Cd300lf,Cd36,Cd86,Clec4e,Clec4n,Colec12,Csf1r,Ctsc,Ctss,Emilin2,Fcer1g,Fcgr1,Fcna,Fpr2,Gm6377,Gpsm3,Havcr2,Il16,Il1b,Irak3,Lilra5,Mmp12,Mmp8,Nlrc4,Nlrp1a,Nlrp1b,Nlrp3,Osm,Pik3ap1,Pik3cg,Plcg2,Ptger4,Pycard,Rbm47,Rftn1,S100a8,Slamf6,Slc15a3,Spi1,Stap1,Syk,Tasl,Tgfb1,Ticam2,Tlr1,Tlr13,Tlr6,Tlr7,Tlr8,Tlr9,Tnf,Tnfrsf11a,Tnip3,Trem2,Tre…
Down	GO:BP	GO:0002274	myeloid leukocyte activation	1.06022e-39	263	442	53	Aif1,Batf,Btk,C1qa,C5ar1,Ccl3,Cd244a,Cd300a,Cd300lb,Cd300lf,Cd37,Cd48,Cd84,Clec4d,Cnr2,Csf1r,Cst7,Ctsc,Cx3cr1,Dock2,Fcer1g,Fcgr4,Fes,Gm49339,Havcr2,Il10,Itgam,Lat2,Lcp2,Milr1,Mmp8,Pilrb1,Pirb,Plcg2,Pram1,Ptafr,Ptpn6,Pycard,Rac2,Rhoh,Slamf1,Slc11a1,Spi1,Stap1,Syk,Tgfb1,Tlr1,Tlr6,Tlr9,Tnf,Trem2,Tyrobp,Ulbp1
Down	GO:BP	GO:0050900	leukocyte migration	8.99497e-38	378	442	59	Adam8,Aif1,Alox5,Asb2,Bst1,C3ar1,C5ar1,C5ar2,Ccl12,Ccl3,Ccl4,Ccl6,Ccl9,Ccr1,Cd200r1,Cd300a,Cd34,Ch25h,Cmklr1,Cnr2,Coro1a,Csf1r,Csf3r,Cx3cr1,Cxcl13,Dock8,Fcer1g,Fpr2,Gcnt1,Gpr18,Gpr183,Gpsm3,Il16,Il1a,Il1b,Itga4,Itgal,Itgb2,Mcoln2,Myo1g,Nckap1l,Nlrp3,Pf4,Ptafr,Ptger4,Ptk2b,Pycard,Rac2,S100a8,Slamf1,Spi1,Stap1,Syk,Tgfb1,Tnf,Trem1,Trem2,Trpm2,Vav1
Down	GO:BP	GO:0002521	leukocyte differentiation	2.12156e-36	668	442	73	Adam8,Batf,Bcl2a1d,Btk,C1qc,Card11,Ccl3,Ccl9,Ccr1,Cd28,Cd300lf,Ceacam1,Clec4d,Clec4e,Cmtm7,Csf1r,Ctla2a,Dock2,Fcer1g,Fes,Gm49339,Gpr18,Gpr183,Hcls1,Hhex,Ikzf1,Il10,Il1a,Il1b,Il1rl2,Il2rg,Inpp4b,Inpp5d,Irf8,Laptm5,Ly9,Lyl1,Myb,Nckap1l,Nfam1,Nlrp3,Nrros,Pf4,Pik3r6,Pilrb1,Pira12,Pira2,Pirb,Plcg2,Pou2f2,Ptger4,Ptk2b,Ptpn6,Ptprc,Rhoh,Sash3,Slamf1,Slamf6,Spi1,Spib,Syk,Tal1,Tgfb1,Tlr9,Tnf,Tnfrsf11a,Tnfs…
Up	GO:BP	GO:0031347	regulation of defense response	5.6053e-36	811	234	60	Cck,Cx3cl1,Cxcl1,Ddx60,Dhx58,Dtx3l,Ereg,Fbxl2,Fosl1,Foxf1,Gbp2,Gbp3,Gbp4,Gbp5,Gbp7,Ggt1,H2-D1,H2-K1,H2-Q4,H2-Q6,H2-Q7,H2-T22,H2-T23,Hspa1a,Ifi204,Ifi205,Ifi211,Ifi35,Ifih1,Igtp,Il6,Irf7,Irgm1,Irgm2,Isg15,Lgals9,Mgll,Nupr1,Oas1a,Oas1d,Oas1g,Oasl1,Parp9,Ptgs2,Rnf135,Rsad2,Sphk1,Stat1,Stat2,Tac1,Tap1,Tlr3,Trex1,Trim12a,Trim21,Trim30a,Trim30d,Usp18,Zbp1,Znfx1
Up	GO:BP	GO:0002831	regulation of response to biotic stimulus	7.46259e-36	556	234	52	Cd274,Cx3cl1,Cxcl1,Ddx60,Dhx58,Dtx3l,Ereg,Fbxl2,Fosl1,Gbp2,Gbp3,Gbp4,Gbp5,Gbp7,H2-D1,H2-K1,H2-Q4,H2-Q6,H2-Q7,H2-T22,H2-T23,Hspa1a,Ifi204,Ifi205,Ifi211,Ifi35,Ifih1,Igtp,Irf7,Irgm1,Irgm2,Isg15,Lgals9,Oas1a,Oas1d,Oas1g,Oasl1,Parp9,Rnf135,Rsad2,Stat1,Stat2,Tap1,Tlr3,Trex1,Trim12a,Trim21,Trim30a,Trim30d,Usp18,Zbp1,Znfx1
Down	GO:BP	GO:0042110	T cell activation	2.79112e-34	611	442	68	Adam8,Aif1,Apbb1ip,Arg1,Batf,Bcl2a1d,Card11,Ccdc88b,Cd244a,Cd28,Cd300a,Cd37,Cd48,Cd86,Ceacam1,Clec4a1,Clec4a2,Clec4d,Clec4e,Coro1a,Ctla2a,Dock2,Dock8,Ebi3,Elf4,Fcer1g,Gm49339,Gpnmb,Gpr18,Gpr183,H2-DMb2,Havcr2,Igf1,Il1a,Il1b,Il1rl2,Il2rg,Itgal,Laptm5,Lcp1,Ly9,Myb,Nckap1l,Nlrp3,Pf4,Pik3r6,Ptger4,Ptpn6,Ptprc,Pycard,Rac2,Rasal3,Rhoh,Sash3,Sirpb1c,Slamf1,Slamf6,Slc11a1,Spi1,Syk,Tarm1,Tgfb1,Tnfaip8l2,T…
Down	GO:BP	GO:0002250	adaptive immune response	3.22487e-34	592	442	67	Adcy7,Adgre1,Arg1,Batf,Btk,C1qa,C1qb,C1qc,C3ar1,Card9,Cd244a,Cd28,Cd86,Ceacam1,Clec4a2,Clec4d,Clec4n,Csf2rb,Csf2rb2,Csf3r,Ctsc,Ctss,Cx3cr1,Fcer1g,Fcgr1,Gm49339,Gpr183,H2-DMb2,Havcr2,Ighm,Il1b,Il21r,Inpp5d,Klhl6,Lat2,Ly9,Mcoln2,Myo1g,Nckap1l,Nlrp3,Pf4,Pirb,Prkcb,Ptk2b,Ptpn6,Ptprc,Pycard,Rftn1,Samsn1,Sash3,Slamf1,Slamf6,Slc11a1,Svep1,Syk,Tarm1,Tgfb1,Tnf,Tnfrsf11a,Tnfrsf13b,Tnfsf13b,Trem1,Trem2,Trem…
Down	GO:BP	GO:0002366	leukocyte activation involved in immune response	7.48085e-34	323	442	52	Apbb1ip,Batf,Btk,Ccl3,Cd180,Cd244a,Cd28,Cd300a,Cd84,Ceacam1,Clec4d,Clec4e,Coro1a,Cx3cr1,Dock2,Fcer1g,Fcgr4,Fes,Gm49339,Gpr183,H2-DMb2,Havcr2,Il10,Irf8,Itgal,Itgam,Lat2,Lcp1,Ly9,Milr1,Myb,Nckap1l,Nlrp3,Pf4,Plcg2,Pram1,Ptafr,Ptger4,Ptk2b,Ptpn6,Ptprc,Pycard,Rac2,Slamf1,Slamf6,Slc11a1,Spi1,Syk,Tgfb1,Tnf,Trem2,Tyrobp
Down	GO:BP	GO:0002263	cell activation involved in immune response	1.18491e-33	326	442	52	Apbb1ip,Batf,Btk,Ccl3,Cd180,Cd244a,Cd28,Cd300a,Cd84,Ceacam1,Clec4d,Clec4e,Coro1a,Cx3cr1,Dock2,Fcer1g,Fcgr4,Fes,Gm49339,Gpr183,H2-DMb2,Havcr2,Il10,Irf8,Itgal,Itgam,Lat2,Lcp1,Ly9,Milr1,Myb,Nckap1l,Nlrp3,Pf4,Plcg2,Pram1,Ptafr,Ptger4,Ptk2b,Ptpn6,Ptprc,Pycard,Rac2,Slamf1,Slamf6,Slc11a1,Spi1,Syk,Tgfb1,Tnf,Trem2,Tyrobp
Down	GO:BP	GO:0006909	phagocytosis	1.92192e-33	225	442	45	Aif1,Arhgap25,Bin2,Btk,Cd300a,Cd300lf,Cd36,Cfp,Colec12,Coro1a,Dock2,Elmo1,Fcer1g,Fcgr1,Fpr2,Hck,Il1b,Il2rg,Irf8,Itgal,Itgb2,Marco,Msr1,Myo1g,Ncf2,Ncf4,Nckap1l,P2ry6,Plcg2,Pld4,Ptprc,Pycard,Siglece,Sirpb1c,Slamf1,Slc11a1,Stap1,Syk,Tgfb1,Ticam2,Tnf,Trem2,Treml4,Tyrobp,Vav1
Down	GO:BP	GO:0002697	regulation of immune effector process	2.27193e-33	434	442	58	Arg1,Btk,Card9,Cd22,Cd244a,Cd28,Cd300a,Cd36,Cd37,Cd5l,Cd84,Cd86,Ceacam1,Cfh,Cfp,Cx3cr1,Fcer1g,Fcgr1,Fes,Gm49339,H2-DMb2,Havcr2,Il10,Il1b,Irak3,Irf5,Itgam,Laptm5,Ncf1,Nckap1l,Nlrp3,Pf4,Pik3r6,Plcg2,Pram1,Ptafr,Ptpn6,Ptprc,Pycard,Rac2,Sash3,Slamf1,Slamf6,Spi1,Stap1,Svep1,Syk,Tgfb1,Ticam2,Tlr7,Tlr9,Tnf,Trem2,Tyrobp,Ulbp1,Vav1,Vsir,Was
Up	GO:BP	GO:0035456	response to interferon-beta	2.85372e-33	72	234	26	Bst2,F830016B08Rik,Gbp2,Gbp3,Gbp7,Gm12185,Gm4841,Gm4951,Ifi204,Ifi205,Ifi211,Ifi47,Ifit1,Ifit3,Ifnb1,Igtp,Iigp1,Irgm1,Irgm2,Oas1a,Oas1d,Oas1g,Stat1,Tlr3,Trex1,Xaf1
Down	GO:BP	GO:0032675	regulation of interleukin-6 production	3.69725e-33	165	442	40	Aif1,Bank1,Btk,C5ar2,Card9,Cd200r1,Cd300ld,Cd36,Elf4,Fcer1g,Gm49339,Havcr2,Il10,Il16,Il1a,Il1b,Il1rl2,Inpp5d,Irak3,Laptm5,Lilra5,Mbp,Nckap1l,Plcg2,Pou2f2,Ptafr,Ptpn6,Pycard,Slamf1,Syk,Tgfb1,Ticam2,Tlr1,Tlr6,Tlr7,Tlr8,Tlr9,Tnf,Trem2,Tyrobp
Down	GO:BP	GO:0032635	interleukin-6 production	3.69725e-33	165	442	40	Aif1,Bank1,Btk,C5ar2,Card9,Cd200r1,Cd300ld,Cd36,Elf4,Fcer1g,Gm49339,Havcr2,Il10,Il16,Il1a,Il1b,Il1rl2,Inpp5d,Irak3,Laptm5,Lilra5,Mbp,Nckap1l,Plcg2,Pou2f2,Ptafr,Ptpn6,Pycard,Slamf1,Syk,Tgfb1,Ticam2,Tlr1,Tlr6,Tlr7,Tlr8,Tlr9,Tnf,Trem2,Tyrobp
Up	GO:BP	GO:0031349	positive regulation of defense response	5.27633e-33	511	234	48	Cck,Cx3cl1,Cxcl1,Ddx60,Dhx58,Ereg,Fbxl2,Fosl1,Gbp2,Gbp3,Gbp5,Gbp7,H2-D1,H2-K1,H2-Q4,H2-Q6,H2-Q7,H2-T22,H2-T23,Hspa1a,Ifi204,Ifi205,Ifi211,Ifi35,Ifih1,Igtp,Il6,Irf7,Irgm1,Irgm2,Lgals9,Nupr1,Oas1a,Oas1d,Oas1g,Oasl1,Parp9,Ptgs2,Rnf135,Rsad2,Tac1,Tlr3,Trex1,Trim12a,Trim30a,Trim30d,Zbp1,Znfx1
Down	GO:BP	GO:0050867	positive regulation of cell activation	6.79576e-33	389	442	55	Adam8,Aif1,Btk,Capn3,Card11,Ccdc88b,Cd244a,Cd28,Cd300lb,Cd86,Clec4d,Coro1a,Csf1r,Ctsc,Dock8,Gm49339,Gpr183,H2-DMb2,Havcr2,Igf1,Il10,Il1a,Il1b,Il1rl2,Il2rg,Inpp5d,Itgal,Lilra5,Mmp8,Myb,Nckap1l,Nlrp3,Pik3r6,Plek,Ptprc,Pycard,Rasal3,Rhoh,Sash3,Sirpb1c,Slamf1,Spi1,Stap1,Svep1,Syk,Tgfb1,Ticam2,Tlr6,Tlr9,Tnf,Tnfsf13b,Trem2,Tyrobp,Ulbp1,Vsir
Up	GO:BP	GO:0009617	response to bacterium	8.28192e-33	968	234	61	AA467197,Abcb1a,Adh7,Amy1,Cd274,Cfb,Cmpk2,Cx3cl1,Cxcl1,Cxcl10,Cxcl2,Cxcl9,Dhx58,Gbp10,Gbp2,Gbp3,Gbp4,Gbp5,Gbp7,Gbp9,Ggt1,Gm43302,Gsta1,Gsta2,H2-D1,H2-K1,H2-Q4,H2-Q6,H2-Q7,H2-T22,H2-T23,Herc6,Ifi204,Ifi205,Ifi44,Ifit1,Ifit3,Ifnb1,Igtp,Iigp1,Il6,Irgm1,Irgm2,Isg15,Lgals9,Ly6a,Nos2,Nqo1,Oas1a,Oas1d,Oas1g,Oas2,Pcsk1,Ptgs2,Tac1,Trim12a,Trim30a,Trim30d,Usp18,Vgf,Znfx1
Up	GO:BP	GO:0045088	regulation of innate immune response	1.11164e-32	463	234	46	Ddx60,Dhx58,Ereg,Fbxl2,Fosl1,Gbp2,Gbp3,Gbp5,Gbp7,H2-D1,H2-K1,H2-Q4,H2-Q6,H2-Q7,H2-T22,H2-T23,Hspa1a,Ifi204,Ifi205,Ifi211,Ifi35,Ifih1,Igtp,Irf7,Irgm1,Irgm2,Isg15,Lgals9,Oas1a,Oas1d,Oas1g,Oasl1,Parp9,Rnf135,Rsad2,Stat2,Tap1,Tlr3,Trex1,Trim12a,Trim21,Trim30a,Trim30d,Usp18,Zbp1,Znfx1
Down	GO:BP	GO:0002443	leukocyte mediated immunity	1.14692e-32	545	442	63	Arg1,Batf,Btk,C1qa,C1qb,C1qc,Card9,Ccl3,Cd28,Cd300a,Cd300lb,Cd84,Ceacam1,Coro1a,Csf2rb,Csf2rb2,Csf3r,Ctsc,Cx3cr1,Fcer1g,Fcgr1,Fcgr4,Fes,Gm49339,Havcr2,Il1b,Il21r,Inpp5d,Itgam,Lat2,Milr1,Myo1g,Ncf1,Nckap1l,Nlrp3,Pik3r6,Pirb,Plcg2,Pram1,Ptafr,Ptpn6,Ptprc,Rac2,Rftn1,Sash3,Slamf1,Slamf6,Spi1,Stap1,Svep1,Syk,Tgfb1,Ticam2,Tlr9,Tnf,Trem1,Trem2,Treml4,Tyrobp,Ulbp1,Vav1,Vsir,Was
Down	GO:BP	GO:0002768	immune response-regulating cell surface receptor signaling pathway	9.94201e-32	291	442	48	Bcl2a1d,Blnk,Btk,C3ar1,C5ar1,C5ar2,Card11,Cd22,Cd28,Cd300a,Ceacam1,Clec4d,Clec4e,Clec4n,Cmklr1,Fcer1g,Fcgr1,Fcgr4,Fcna,Fpr1,Fpr2,Fyb,Gm49339,Klhl6,Laptm5,Lat2,Lcp2,Lpxn,Myo1g,Nckap1l,Nfam1,Pik3ap1,Plcg2,Pram1,Prkcb,Prkch,Ptpn6,Ptprc,Rftn1,Stap1,Syk,Themis2,Ticam2,Tlr1,Tlr6,Tnip3,Trem2,Tyrobp
Down	GO:BP	GO:0051249	regulation of lymphocyte activation	1.53962e-31	509	442	60	Adam8,Aif1,Arg1,Bank1,Btk,Card11,Ccdc88b,Cd22,Cd244a,Cd28,Cd300a,Cd37,Cd86,Ceacam1,Coro1a,Csf1r,Ctla2a,Dock8,Gm49339,Gpnmb,Gpr183,H2-DMb2,Havcr2,Igf1,Il10,Il1a,Il1b,Il1rl2,Il2rg,Inpp5d,Itgal,Laptm5,Nckap1l,Nfam1,Nlrp3,Pf4,Pik3r6,Ptpn6,Ptprc,Pycard,Rac2,Rasal3,Rhoh,Samsn1,Sash3,Sirpb1c,Slamf1,Spi1,Syk,Tarm1,Tgfb1,Themis2,Ticam2,Tlr9,Tnfaip8l2,Tnfrsf13b,Tnfsf13b,Tyrobp,Ulbp1,Vsir
Down	GO:BP	GO:0070661	leukocyte proliferation	1.53962e-31	395	442	54	Aif1,Arg1,Btk,Card11,Ccdc88b,Ccl12,Cd180,Cd22,Cd244a,Cd28,Cd300a,Cd37,Cd86,Ceacam1,Coro1a,Csf1r,Csf2rb,Csf2rb2,Dock2,Dock8,Ebi3,Elf4,Gm49339,Gpnmb,Gpr183,H2-DMb2,Havcr2,Hhex,Igf1,Il10,Il1a,Il1b,Inpp5d,Itgal,Laptm5,Nckap1l,Ptpn6,Ptprc,Pycard,Rac2,Rasal3,Sash3,Slamf1,Slamf6,Slc11a1,Syk,Tarm1,Tgfb1,Tlr9,Tnfrsf13b,Tnfsf13b,Trem2,Tyrobp,Vsir
Down	GO:BP	GO:0050727	regulation of inflammatory response	2.46418e-31	381	442	53	Adam8,Aim2,Alox5,Alox5ap,Aoah,Bst1,Btk,Ccl3,Cd200r1,Cd200r4,Cd28,Csf1r,Cst7,Ctla2a,Ctsc,Ctss,Cx3cr1,Elf4,Fcer1g,Fcgr1,Fpr2,Gpr31b,Gpsm3,Igf1,Il10,Il10ra,Il16,Il1b,Il1rl2,Lilra5,Mmp8,Ncf1,Nlrp1a,Nlrp1b,Nlrp3,Osm,Pf4,Pik3ap1,Pik3cg,Plcg2,Ptger4,Ptpn6,Pycard,S100a8,Siglece,Stap1,Tgfb1,Tlr6,Tlr9,Tnf,Tnfaip8l2,Tnfrsf11a,Trem2
Up	GO:BP	GO:0002833	positive regulation of response to biotic stimulus	3.01349e-31	414	234	43	Cd274,Cxcl1,Ddx60,Dhx58,Ereg,Fbxl2,Fosl1,Gbp2,Gbp3,Gbp5,Gbp7,H2-D1,H2-K1,H2-Q4,H2-Q6,H2-Q7,H2-T22,H2-T23,Hspa1a,Ifi204,Ifi205,Ifi211,Ifi35,Ifih1,Igtp,Irf7,Irgm1,Irgm2,Lgals9,Oas1a,Oas1d,Oas1g,Oasl1,Parp9,Rnf135,Rsad2,Tlr3,Trex1,Trim12a,Trim30a,Trim30d,Zbp1,Znfx1
Up	GO:BP	GO:0035458	cellular response to interferon-beta	3.16465e-31	64	234	24	F830016B08Rik,Gbp2,Gbp3,Gbp7,Gm12185,Gm4841,Gm4951,Ifi204,Ifi205,Ifi211,Ifi47,Ifit1,Ifit3,Ifnb1,Igtp,Iigp1,Irgm1,Irgm2,Oas1a,Oas1d,Oas1g,Stat1,Tlr3,Trex1
Up	GO:BP	GO:0032103	positive regulation of response to external stimulus	2.46277e-30	654	234	50	Braf,Cx3cl1,Cxcl1,Cxcl10,Ddx60,Dhx58,Ereg,Fbxl2,Fosl1,Gbp2,Gbp3,Gbp5,Gbp7,H2-D1,H2-K1,H2-Q4,H2-Q6,H2-Q7,H2-T22,H2-T23,Hspa1a,Ifi204,Ifi205,Ifi211,Ifi35,Ifih1,Igtp,Il6,Irf7,Irgm1,Irgm2,Lgals9,Nupr1,Oas1a,Oas1d,Oas1g,Oasl1,Parp9,Ptgs2,Rnf135,Rsad2,Scg2,Tac1,Tlr3,Trex1,Trim12a,Trim30a,Trim30d,Zbp1,Znfx1
Up	GO:BP	GO:0045089	positive regulation of innate immune response	3.86354e-30	386	234	41	Ddx60,Dhx58,Ereg,Fbxl2,Fosl1,Gbp2,Gbp3,Gbp5,Gbp7,H2-D1,H2-K1,H2-Q4,H2-Q6,H2-Q7,H2-T22,H2-T23,Hspa1a,Ifi204,Ifi205,Ifi211,Ifi35,Ifih1,Igtp,Irf7,Irgm1,Irgm2,Lgals9,Oas1a,Oas1d,Oas1g,Oasl1,Parp9,Rnf135,Rsad2,Tlr3,Trex1,Trim12a,Trim30a,Trim30d,Zbp1,Znfx1
Down	GO:BP	GO:0009617	response to bacterium	5.58726e-30	968	442	78	Acod1,Ang,Bank1,Btk,C5ar1,Car3,Card9,Cd180,Cd300lb,Cd36,Cd52,Cd68,Cd86,Clec4d,Clec4e,Cnr2,Colec12,Cx3cr1,Cxcl13,Emilin2,Fcer1g,Fcgr1,Fcgr4,Fpr2,Gm49339,Gpr31b,Havcr2,Hck,Hpgd,Ighm,Il10,Il10ra,Il1a,Il1b,Irak3,Irf5,Irf8,Itgam,Klhl6,Ly86,Lyz1,Lyz2,Mmp8,Mrc1,Naip2,Naip5,Naip6,Ncf1,Ncf2,Nlrc4,Nlrp1a,Nlrp3,Pf4,Plcg2,Ptafr,Ptger4,Pycard,Pygl,Rnase4,Rnase6,S100a8,Slc11a1,Sp110,Spi1,Stab1,Stap1,Syk,Ticam2…
Down	GO:BP	GO:0070663	regulation of leukocyte proliferation	6.45383e-30	286	442	46	Aif1,Arg1,Btk,Card11,Ccdc88b,Ccl12,Cd22,Cd244a,Cd28,Cd300a,Cd37,Cd86,Ceacam1,Coro1a,Csf1r,Csf2rb,Csf2rb2,Gm49339,Gpnmb,Gpr183,H2-DMb2,Havcr2,Hhex,Igf1,Il10,Il1a,Il1b,Inpp5d,Itgal,Laptm5,Nckap1l,Ptpn6,Ptprc,Pycard,Rac2,Rasal3,Sash3,Slamf1,Syk,Tarm1,Tgfb1,Tlr9,Tnfrsf13b,Tnfsf13b,Tyrobp,Vsir
Down	GO:BP	GO:1903555	regulation of tumor necrosis factor superfamily cytokine production	6.85303e-30	212	442	41	Adam8,Btk,C5ar2,Card9,Ccl3,Ccl4,Cd300ld,Cd36,Clec4a1,Clec4a2,Csf1r,Cx3cr1,Cybb,Elf4,Fcer1g,Gm49339,Gpnmb,Gpr18,Havcr2,Igf1,Il10,Il1a,Irak3,Lilra5,Mmp8,Plcg2,Ptafr,Ptger4,Ptpn6,Ptprc,Pycard,Sash3,Slamf1,Syk,Tgfb1,Tlr1,Tlr6,Tlr9,Trem2,Tyrobp,Vsir
Down	GO:BP	GO:0071706	tumor necrosis factor superfamily cytokine production	6.85303e-30	212	442	41	Adam8,Btk,C5ar2,Card9,Ccl3,Ccl4,Cd300ld,Cd36,Clec4a1,Clec4a2,Csf1r,Cx3cr1,Cybb,Elf4,Fcer1g,Gm49339,Gpnmb,Gpr18,Havcr2,Igf1,Il10,Il1a,Irak3,Lilra5,Mmp8,Plcg2,Ptafr,Ptger4,Ptpn6,Ptprc,Pycard,Sash3,Slamf1,Syk,Tgfb1,Tlr1,Tlr6,Tlr9,Trem2,Tyrobp,Vsir
Down	GO:BP	GO:0007159	leukocyte cell-cell adhesion	2.41629e-29	418	442	53	Adam8,Aif1,Alox5,Arg1,Card11,Ccdc88b,Cd244a,Cd28,Cd300a,Cd37,Cd86,Ceacam1,Cfh,Coro1a,Cx3cr1,Dock8,Fermt3,Gcnt1,Gm49339,Gpnmb,H2-DMb2,Havcr2,Igf1,Il1a,Il1b,Il1rl2,Il2rg,Itga4,Itgal,Itgb2,Laptm5,Nckap1l,Nlrp3,Pf4,Pik3r6,Ptafr,Ptpn6,Ptprc,Pycard,Rac2,Rasal3,Rhoh,S100a8,Sash3,Sirpb1c,Slamf1,Syk,Tarm1,Tgfb1,Tnf,Tnfaip8l2,Tnfsf13b,Vsir
Down	GO:BP	GO:0002696	positive regulation of leukocyte activation	3.59808e-29	366	442	50	Adam8,Aif1,Btk,Card11,Ccdc88b,Cd244a,Cd28,Cd300lb,Cd86,Clec4d,Coro1a,Csf1r,Ctsc,Dock8,Gm49339,Gpr183,H2-DMb2,Havcr2,Igf1,Il10,Il1a,Il1b,Il1rl2,Il2rg,Inpp5d,Itgal,Mmp8,Nckap1l,Nlrp3,Pik3r6,Ptprc,Pycard,Rasal3,Rhoh,Sash3,Sirpb1c,Slamf1,Spi1,Stap1,Syk,Tgfb1,Ticam2,Tlr6,Tlr9,Tnf,Tnfsf13b,Trem2,Tyrobp,Ulbp1,Vsir
Down	GO:BP	GO:0032640	tumor necrosis factor production	5.58351e-29	209	442	40	Btk,C5ar2,Card9,Ccl3,Ccl4,Cd300ld,Cd36,Clec4a1,Clec4a2,Csf1r,Cx3cr1,Cybb,Elf4,Fcer1g,Gm49339,Gpnmb,Gpr18,Havcr2,Igf1,Il10,Il1a,Irak3,Lilra5,Mmp8,Plcg2,Ptafr,Ptger4,Ptpn6,Ptprc,Pycard,Sash3,Slamf1,Syk,Tgfb1,Tlr1,Tlr6,Tlr9,Trem2,Tyrobp,Vsir
Down	GO:BP	GO:0032680	regulation of tumor necrosis factor production	5.58351e-29	209	442	40	Btk,C5ar2,Card9,Ccl3,Ccl4,Cd300ld,Cd36,Clec4a1,Clec4a2,Csf1r,Cx3cr1,Cybb,Elf4,Fcer1g,Gm49339,Gpnmb,Gpr18,Havcr2,Igf1,Il10,Il1a,Irak3,Lilra5,Mmp8,Plcg2,Ptafr,Ptger4,Ptpn6,Ptprc,Pycard,Sash3,Slamf1,Syk,Tgfb1,Tlr1,Tlr6,Tlr9,Trem2,Tyrobp,Vsir
Down	GO:BP	GO:0030155	regulation of cell adhesion	6.2335e-29	800	442	70	Acvrl1,Adam8,Aif1,Alox5,Apbb1ip,Arg1,Bst1,Card11,Ccdc88b,Cd244a,Cd28,Cd300a,Cd36,Cd37,Cd86,Ceacam1,Coro1a,Cxcl13,Dab2,Dock8,Emilin2,Fbln2,Fermt3,Fes,Fmn1,Gcnt1,Gm49339,Gpnmb,H2-DMb2,Havcr2,Igf1,Il10,Il1a,Il1b,Il1rl2,Il1rn,Il2rg,Itga4,Itgal,Laptm5,Lpxn,Mbp,Mmp12,Nckap1l,Nlrp3,Pf4,Pik3r6,Plau,Ptafr,Ptger4,Ptk2b,Ptpn6,Ptprc,Pycard,Rac2,Rasal3,Rhoh,Sash3,Sirpb1c,Slamf1,Spi1,Syk,Tarm1,Tgfb1,Tnf,Tnfaip…
Down	GO:BP	GO:0046651	lymphocyte proliferation	7.42948e-29	354	442	49	Aif1,Arg1,Btk,Card11,Ccdc88b,Cd180,Cd22,Cd244a,Cd28,Cd300a,Cd37,Cd86,Ceacam1,Coro1a,Csf1r,Dock2,Dock8,Ebi3,Elf4,Gm49339,Gpnmb,Gpr183,H2-DMb2,Havcr2,Igf1,Il10,Il1a,Il1b,Inpp5d,Itgal,Laptm5,Nckap1l,Ptpn6,Ptprc,Pycard,Rac2,Rasal3,Sash3,Slamf1,Slamf6,Slc11a1,Syk,Tarm1,Tgfb1,Tlr9,Tnfrsf13b,Tnfsf13b,Tyrobp,Vsir
Down	GO:BP	GO:0002831	regulation of response to biotic stimulus	1.3833e-28	556	442	59	Acod1,Adam8,Aim2,Arg1,Btk,Card9,Ccr1,Cd180,Cd300a,Cd300ld3,Cd300lf,Cd36,Cd37,Cd86,Ceacam1,Cfh,Clec4e,Clec4n,Colec12,Emilin2,Fcna,Fpr2,Gm6377,Havcr2,Il1b,Irak3,Ly86,Mmp12,Ncf1,Nlrc4,Nlrp1a,Nlrp1b,Nlrp3,Pik3ap1,Pik3r6,Plcg2,Pycard,Rbm47,Rftn1,Slamf6,Slc15a3,Spi1,Syk,Tasl,Tgfb1,Ticam2,Tlr1,Tlr13,Tlr6,Tlr7,Tlr8,Tlr9,Tnf,Tnip3,Trem2,Treml4,Tyrobp,Ulbp1,Vav1
Down	GO:BP	GO:0032943	mononuclear cell proliferation	1.60854e-28	360	442	49	Aif1,Arg1,Btk,Card11,Ccdc88b,Cd180,Cd22,Cd244a,Cd28,Cd300a,Cd37,Cd86,Ceacam1,Coro1a,Csf1r,Dock2,Dock8,Ebi3,Elf4,Gm49339,Gpnmb,Gpr183,H2-DMb2,Havcr2,Igf1,Il10,Il1a,Il1b,Inpp5d,Itgal,Laptm5,Nckap1l,Ptpn6,Ptprc,Pycard,Rac2,Rasal3,Sash3,Slamf1,Slamf6,Slc11a1,Syk,Tarm1,Tgfb1,Tlr9,Tnfrsf13b,Tnfsf13b,Tyrobp,Vsir
Down	GO:BP	GO:0002429	immune response-activating cell surface receptor signaling pathway	1.81842e-28	276	442	44	Bcl2a1d,Blnk,Btk,C3ar1,C5ar1,C5ar2,Card11,Cd22,Cd28,Cd300a,Ceacam1,Clec4n,Cmklr1,Fcer1g,Fcna,Fpr1,Fpr2,Fyb,Gm49339,Klhl6,Laptm5,Lat2,Lcp2,Lpxn,Myo1g,Nckap1l,Nfam1,Pik3ap1,Plcg2,Pram1,Prkcb,Prkch,Ptpn6,Ptprc,Rftn1,Stap1,Syk,Themis2,Ticam2,Tlr1,Tlr6,Tnip3,Trem2,Tyrobp
Down	GO:BP	GO:0019221	cytokine-mediated signaling pathway	1.16752e-27	473	442	54	Aim2,Arg1,Ccl12,Ccl3,Ccl4,Ccl6,Ccl9,Ccr1,Cd300lf,Ceacam1,Csf1r,Csf2rb,Csf2rb2,Csf3r,Cx3cr1,Cxcl13,Ebi3,Fcer1g,Gm49339,Hcls1,Il10ra,Il1a,Il1b,Il1rl2,Il1rn,Il21r,Il2rg,Irak3,Irf5,Laptm5,Lilra5,Mmp12,Mmp8,Naip2,Naip5,Naip6,Osm,Pf4,Pira12,Pira2,Pirb,Ptk2b,Ptpn6,Ptprc,Pycard,Rbm47,Spi1,Stap1,Syk,Ticam2,Tnf,Tnfrsf11a,Tnfsf13b,Trem2
Down	GO:BP	GO:0002833	positive regulation of response to biotic stimulus	1.21002e-27	414	442	51	Acod1,Adam8,Aim2,Arg1,Btk,Card9,Cd180,Cd300a,Cd300ld3,Cd300lf,Cd36,Cd86,Clec4e,Clec4n,Colec12,Emilin2,Fcna,Fpr2,Gm6377,Havcr2,Irak3,Ly86,Mmp12,Nlrc4,Nlrp1a,Nlrp1b,Nlrp3,Pik3ap1,Plcg2,Pycard,Rbm47,Rftn1,Slamf6,Slc15a3,Spi1,Syk,Tasl,Ticam2,Tlr1,Tlr13,Tlr6,Tlr7,Tlr8,Tlr9,Tnf,Tnip3,Trem2,Treml4,Tyrobp,Ulbp1,Vav1
Down	GO:BP	GO:0002683	negative regulation of immune system process	1.75532e-27	540	442	57	Arg1,Bank1,Btk,C1qc,C5ar2,Ccl3,Ccr1,Cd200r1,Cd22,Cd300a,Cd300lf,Cd37,Cd68,Cd84,Cd86,Ceacam1,Cnr2,Cst7,Cx3cr1,Fcer1g,Gm49339,Gpnmb,Gpr18,Havcr2,Igf1,Il10,Inpp4b,Inpp5d,Irak3,Laptm5,Lpxn,Milr1,Mmp12,Nckap1l,Pf4,Pilrb1,Pira12,Pira2,Pirb,Ptger4,Ptpn6,Ptprc,Samsn1,Slamf1,Spi1,Stap1,Svep1,Tarm1,Tgfb1,Ticam2,Tlr6,Tnf,Tnfaip8l2,Tnfrsf13b,Trem2,Tyrobp,Vsir
Up	GO:BP	GO:0050776	regulation of immune response	1.77329e-27	912	234	54	Braf,Btn1a1,Cd274,Cfb,Ddx60,Dhx58,Ereg,Fbxl2,Fosl1,Gbp2,Gbp3,Gbp5,Gbp7,H2-D1,H2-K1,H2-Q4,H2-Q6,H2-Q7,H2-T22,H2-T23,Hspa1a,Ifi204,Ifi205,Ifi211,Ifi35,Ifih1,Ifnb1,Igtp,Il6,Irf7,Irgm1,Irgm2,Isg15,Lck,Lgals9,Mill2,Oas1a,Oas1d,Oas1g,Oasl1,Parp9,Rnf135,Rsad2,Stat2,Tap1,Tlr3,Trex1,Trim12a,Trim21,Trim30a,Trim30d,Usp18,Zbp1,Znfx1
Down	GO:BP	GO:0050670	regulation of lymphocyte proliferation	1.80957e-27	259	442	42	Aif1,Arg1,Btk,Card11,Ccdc88b,Cd22,Cd244a,Cd28,Cd300a,Cd37,Cd86,Ceacam1,Coro1a,Csf1r,Gm49339,Gpnmb,Gpr183,H2-DMb2,Havcr2,Igf1,Il10,Il1a,Il1b,Inpp5d,Itgal,Laptm5,Nckap1l,Ptpn6,Ptprc,Pycard,Rac2,Rasal3,Sash3,Slamf1,Syk,Tarm1,Tgfb1,Tlr9,Tnfrsf13b,Tnfsf13b,Tyrobp,Vsir
Down	GO:BP	GO:0030595	leukocyte chemotaxis	2.02059e-27	229	442	40	Adam8,Aif1,Alox5,Bst1,C3ar1,C5ar1,C5ar2,Ccl12,Ccl3,Ccl4,Ccl6,Ccl9,Ccr1,Ch25h,Cmklr1,Cnr2,Coro1a,Csf1r,Csf3r,Cx3cr1,Cxcl13,Fcer1g,Fpr2,Gpr18,Gpr183,Gpsm3,Il16,Il1b,Nckap1l,Pf4,Ptk2b,Rac2,S100a8,Slamf1,Spi1,Stap1,Syk,Trem1,Trpm2,Vav1
Down	GO:BP	GO:0045088	regulation of innate immune response	3.31958e-27	463	442	53	Adam8,Aim2,Arg1,Btk,Card9,Ccr1,Cd300a,Cd300ld3,Cd300lf,Cd36,Cd86,Ceacam1,Cfh,Clec4e,Clec4n,Colec12,Fcna,Fpr2,Gm6377,Havcr2,Irak3,Mmp12,Ncf1,Nlrc4,Nlrp1a,Nlrp1b,Nlrp3,Pik3ap1,Pik3r6,Plcg2,Pycard,Rbm47,Rftn1,Slamf6,Slc15a3,Spi1,Syk,Tasl,Tgfb1,Ticam2,Tlr1,Tlr13,Tlr6,Tlr7,Tlr8,Tlr9,Tnf,Tnip3,Trem2,Treml4,Tyrobp,Ulbp1,Vav1
Down	GO:BP	GO:0032944	regulation of mononuclear cell proliferation	3.32478e-27	263	442	42	Aif1,Arg1,Btk,Card11,Ccdc88b,Cd22,Cd244a,Cd28,Cd300a,Cd37,Cd86,Ceacam1,Coro1a,Csf1r,Gm49339,Gpnmb,Gpr183,H2-DMb2,Havcr2,Igf1,Il10,Il1a,Il1b,Inpp5d,Itgal,Laptm5,Nckap1l,Ptpn6,Ptprc,Pycard,Rac2,Rasal3,Sash3,Slamf1,Syk,Tarm1,Tgfb1,Tlr9,Tnfrsf13b,Tnfsf13b,Tyrobp,Vsir
Down	GO:BP	GO:1903131	mononuclear cell differentiation	3.49e-27	505	442	55	Adam8,Batf,Bcl2a1d,Btk,Card11,Cd28,Clec4d,Clec4e,Cmtm7,Ctla2a,Dock2,Fcer1g,Fes,Gm49339,Gpr18,Gpr183,Hhex,Ikzf1,Il10,Il1a,Il1b,Il1rl2,Il2rg,Inpp5d,Irf8,Laptm5,Ly9,Lyl1,Myb,Nckap1l,Nfam1,Nlrp3,Pf4,Pik3r6,Pirb,Plcg2,Pou2f2,Ptger4,Ptk2b,Ptpn6,Ptprc,Rhoh,Sash3,Slamf1,Slamf6,Spi1,Spib,Syk,Tgfb1,Tlr9,Tnfsf13b,Trem2,Trpm2,Vav1,Vsir
Down	GO:BP	GO:0001818	negative regulation of cytokine production	4.50206e-27	298	442	44	Adcy7,Arg1,Bank1,Btk,C5ar2,Cd200r1,Cd34,Cd84,Ceacam1,Clec4a1,Clec4a2,Cmklr1,Cx3cr1,Elf4,Gm49339,Gpnmb,Gpr18,Havcr2,Homer2,Igf1,Il10,Inpp5d,Irak3,Laptm5,Lilra5,Nckap1l,Nlrp3,Ptger4,Ptpn6,Ptprc,Pycard,Rnf128,Siglec1,Slamf1,Slc11a1,Srgn,Tgfb1,Ticam2,Tlr6,Tlr8,Tnf,Trem2,Tyrobp,Vsir
Down	GO:BP	GO:0006935	chemotaxis	1.17004e-26	455	442	52	Adam8,Aif1,Alox5,Bin2,Bst1,C3ar1,C5ar1,C5ar2,Ccl12,Ccl3,Ccl4,Ccl6,Ccl9,Ccr1,Ch25h,Cmklr1,Cmtm7,Cnr2,Coro1a,Csf1r,Csf3r,Cx3cr1,Cxcl13,Cysltr1,Dock2,Fcer1g,Fes,Fpr1,Fpr2,Gpr18,Gpr183,Gpsm3,Il16,Il1b,Lox,Nckap1l,Nrp2,Pf4,Pik3cg,Ptafr,Ptk2b,Rac2,S100a8,Slamf1,Spi1,Stap1,Syk,Tgfb1,Trem1,Trem2,Trpm2,Vav1
Down	GO:BP	GO:0022407	regulation of cell-cell adhesion	1.37116e-26	498	442	54	Adam8,Aif1,Alox5,Arg1,Card11,Ccdc88b,Cd244a,Cd28,Cd300a,Cd37,Cd86,Ceacam1,Coro1a,Cxcl13,Dock8,Emilin2,Fermt3,Gcnt1,Gm49339,Gpnmb,H2-DMb2,Havcr2,Igf1,Il10,Il1a,Il1b,Il1rl2,Il1rn,Il2rg,Itga4,Itgal,Laptm5,Mbp,Nckap1l,Nlrp3,Pf4,Pik3r6,Ptafr,Ptpn6,Ptprc,Pycard,Rasal3,Rhoh,Sash3,Sirpb1c,Slamf1,Spi1,Syk,Tarm1,Tgfb1,Tnf,Tnfaip8l2,Tnfsf13b,Vsir
Down	GO:BP	GO:0042330	taxis	1.41803e-26	457	442	52	Adam8,Aif1,Alox5,Bin2,Bst1,C3ar1,C5ar1,C5ar2,Ccl12,Ccl3,Ccl4,Ccl6,Ccl9,Ccr1,Ch25h,Cmklr1,Cmtm7,Cnr2,Coro1a,Csf1r,Csf3r,Cx3cr1,Cxcl13,Cysltr1,Dock2,Fcer1g,Fes,Fpr1,Fpr2,Gpr18,Gpr183,Gpsm3,Il16,Il1b,Lox,Nckap1l,Nrp2,Pf4,Pik3cg,Ptafr,Ptk2b,Rac2,S100a8,Slamf1,Spi1,Stap1,Syk,Tgfb1,Trem1,Trem2,Trpm2,Vav1
Up	GO:BP	GO:0050778	positive regulation of immune response	8.30367e-26	744	234	48	Braf,Btn1a1,Cd274,Cfb,Ddx60,Dhx58,Ereg,Fbxl2,Fosl1,Gbp2,Gbp3,Gbp5,Gbp7,H2-D1,H2-K1,H2-Q4,H2-Q6,H2-Q7,H2-T22,H2-T23,Hspa1a,Ifi204,Ifi205,Ifi211,Ifi35,Ifih1,Igtp,Il6,Irf7,Irgm1,Irgm2,Lck,Lgals9,Mill2,Oas1a,Oas1d,Oas1g,Oasl1,Parp9,Rnf135,Rsad2,Tlr3,Trex1,Trim12a,Trim30a,Trim30d,Zbp1,Znfx1
Down	GO:BP	GO:0030098	lymphocyte differentiation	9.3984e-26	455	442	51	Adam8,Batf,Bcl2a1d,Btk,Card11,Cd28,Clec4d,Clec4e,Cmtm7,Ctla2a,Dock2,Fcer1g,Gm49339,Gpr18,Gpr183,Hhex,Ikzf1,Il10,Il1a,Il1b,Il1rl2,Il2rg,Inpp5d,Irf8,Laptm5,Ly9,Lyl1,Myb,Nckap1l,Nfam1,Nlrp3,Pf4,Pik3r6,Plcg2,Pou2f2,Ptger4,Ptk2b,Ptpn6,Ptprc,Rhoh,Sash3,Slamf1,Slamf6,Spi1,Spib,Syk,Tgfb1,Tlr9,Tnfsf13b,Vav1,Vsir
Down	GO:BP	GO:1903037	regulation of leukocyte cell-cell adhesion	1.5245e-25	380	442	47	Adam8,Aif1,Alox5,Arg1,Card11,Ccdc88b,Cd244a,Cd28,Cd300a,Cd37,Cd86,Ceacam1,Coro1a,Dock8,Gcnt1,Gm49339,Gpnmb,H2-DMb2,Havcr2,Igf1,Il1a,Il1b,Il1rl2,Il2rg,Itga4,Itgal,Laptm5,Nckap1l,Nlrp3,Pf4,Pik3r6,Ptafr,Ptpn6,Ptprc,Pycard,Rasal3,Rhoh,Sash3,Sirpb1c,Slamf1,Syk,Tarm1,Tgfb1,Tnf,Tnfaip8l2,Tnfsf13b,Vsir
Down	GO:BP	GO:0045089	positive regulation of innate immune response	2.72486e-24	386	442	46	Adam8,Aim2,Btk,Card9,Cd300a,Cd300ld3,Cd300lf,Cd36,Cd86,Clec4e,Clec4n,Colec12,Fcna,Fpr2,Gm6377,Havcr2,Irak3,Mmp12,Nlrc4,Nlrp1a,Nlrp1b,Nlrp3,Pik3ap1,Plcg2,Pycard,Rbm47,Rftn1,Slamf6,Slc15a3,Spi1,Syk,Tasl,Ticam2,Tlr1,Tlr13,Tlr6,Tlr7,Tlr8,Tlr9,Tnf,Tnip3,Trem2,Treml4,Tyrobp,Ulbp1,Vav1
Down	GO:BP	GO:0002703	regulation of leukocyte mediated immunity	7.43096e-24	283	442	40	Arg1,Btk,Cd28,Cd300a,Cd84,Ceacam1,Cx3cr1,Fcer1g,Fcgr1,Fes,Gm49339,Havcr2,Il1b,Itgam,Nckap1l,Nlrp3,Pik3r6,Plcg2,Pram1,Ptafr,Ptpn6,Ptprc,Rac2,Sash3,Slamf1,Slamf6,Spi1,Stap1,Svep1,Syk,Tgfb1,Ticam2,Tlr9,Tnf,Trem2,Tyrobp,Ulbp1,Vav1,Vsir,Was
Down	GO:BP	GO:0042113	B cell activation	7.72043e-24	301	442	41	Bank1,Batf,Blnk,Btk,Card11,Cd180,Cd22,Cd28,Cd300a,Cd86,Cmtm7,Gm49339,Gpr183,Hhex,Il10,Il2rg,Inpp5d,Irf8,Laptm5,Lat2,Lyl1,Myb,Nckap1l,Nfam1,Plcg2,Pou2f2,Prkcb,Ptk2b,Ptpn6,Ptprc,Samsn1,Sash3,Spi1,Spib,Syk,Tgfb1,Themis2,Tlr9,Tnfrsf13b,Tnfsf13b,Tyrobp
Down	GO:BP	GO:0060326	cell chemotaxis	9.74329e-24	321	442	42	Adam8,Aif1,Alox5,Bin2,Bst1,C3ar1,C5ar1,C5ar2,Ccl12,Ccl3,Ccl4,Ccl6,Ccl9,Ccr1,Ch25h,Cmklr1,Cnr2,Coro1a,Csf1r,Csf3r,Cx3cr1,Cxcl13,Fcer1g,Fpr2,Gpr18,Gpr183,Gpsm3,Il16,Il1b,Lox,Nckap1l,Pf4,Ptk2b,Rac2,S100a8,Slamf1,Spi1,Stap1,Syk,Trem1,Trpm2,Vav1
Down	GO:BP	GO:0097529	myeloid leukocyte migration	1.15304e-23	236	442	37	Adam8,Aif1,Bst1,C3ar1,C5ar1,C5ar2,Ccl12,Ccl3,Ccl4,Ccl6,Ccl9,Ccr1,Cd200r1,Cd300a,Cmklr1,Csf1r,Csf3r,Cx3cr1,Cxcl13,Fcer1g,Fpr2,Il1a,Il1b,Mcoln2,Nckap1l,Pf4,Ptger4,Ptk2b,Rac2,S100a8,Slamf1,Spi1,Stap1,Syk,Trem1,Trem2,Vav1
Down	GO:BP	GO:0002699	positive regulation of immune effector process	1.39667e-23	288	442	40	Arg1,Btk,Card9,Cd244a,Cd28,Cd300a,Cd36,Cd37,Cd86,Cfp,Fcer1g,Fcgr1,Gm49339,H2-DMb2,Il10,Il1b,Irf5,Itgam,Laptm5,Nlrp3,Plcg2,Ptafr,Ptpn6,Ptprc,Pycard,Sash3,Slamf1,Slamf6,Spi1,Stap1,Syk,Tgfb1,Ticam2,Tlr7,Tlr9,Tnf,Trem2,Tyrobp,Ulbp1,Vav1
Down	GO:BP	GO:0098609	cell-cell adhesion	1.59531e-23	934	442	68	Adam8,Aif1,Alox5,Arg1,Bves,Card11,Ccdc88b,Cd200r1,Cd244a,Cd28,Cd300a,Cd34,Cd37,Cd86,Cd93,Ceacam1,Cfh,Cntn6,Coro1a,Cx3cr1,Cxcl13,Dock8,Emilin2,Fat3,Fermt3,Gcnt1,Gm49339,Gpnmb,H2-DMb2,Havcr2,Igf1,Il10,Il1a,Il1b,Il1rl2,Il1rn,Il2rg,Itga4,Itgal,Itgam,Itgb2,Laptm5,Mbp,Nckap1l,Nlrp3,Pf4,Pik3r6,Plek,Ptafr,Ptpn6,Ptprc,Pycard,Rac2,Rasal3,Rhoh,S100a8,Sash3,Sirpb1c,Slamf1,Spi1,Svep1,Syk,Tarm1,Tgfb1,Tnf,Tnfai…
Down	GO:BP	GO:0050729	positive regulation of inflammatory response	3.65667e-23	154	442	31	Adam8,Aim2,Alox5ap,Btk,Ccl3,Cd28,Csf1r,Ctsc,Ctss,Fcer1g,Fcgr1,Gpsm3,Il16,Il1b,Lilra5,Mmp8,Nlrp1a,Nlrp1b,Nlrp3,Osm,Pik3cg,Plcg2,Ptger4,Pycard,S100a8,Stap1,Tgfb1,Tlr6,Tnf,Tnfrsf11a,Trem2
Down	GO:BP	GO:0051251	positive regulation of lymphocyte activation	4.45603e-23	334	442	42	Adam8,Aif1,Btk,Card11,Ccdc88b,Cd244a,Cd28,Cd86,Coro1a,Csf1r,Dock8,Gm49339,Gpr183,H2-DMb2,Havcr2,Igf1,Il10,Il1a,Il1b,Il1rl2,Il2rg,Inpp5d,Itgal,Nckap1l,Nlrp3,Pik3r6,Ptprc,Pycard,Rasal3,Rhoh,Sash3,Sirpb1c,Slamf1,Spi1,Syk,Tgfb1,Ticam2,Tlr9,Tnfsf13b,Tyrobp,Ulbp1,Vsir
Down	GO:BP	GO:0042098	T cell proliferation	4.93916e-23	246	442	37	Aif1,Arg1,Card11,Ccdc88b,Cd244a,Cd28,Cd37,Cd86,Ceacam1,Coro1a,Dock2,Dock8,Ebi3,Elf4,Gm49339,Gpnmb,H2-DMb2,Havcr2,Igf1,Il1a,Il1b,Itgal,Laptm5,Nckap1l,Ptpn6,Ptprc,Pycard,Rac2,Rasal3,Sash3,Slamf1,Slc11a1,Syk,Tarm1,Tgfb1,Tnfsf13b,Vsir
Down	GO:BP	GO:0045785	positive regulation of cell adhesion	7.2573e-23	504	442	50	Adam8,Aif1,Alox5,Apbb1ip,Card11,Ccdc88b,Cd244a,Cd28,Cd36,Cd86,Ceacam1,Coro1a,Cxcl13,Dab2,Dock8,Emilin2,Fbln2,Fmn1,Gcnt1,Gm49339,H2-DMb2,Havcr2,Igf1,Il1a,Il1b,Il1rl2,Il2rg,Itga4,Itgal,Nckap1l,Nlrp3,Pik3r6,Ptafr,Ptger4,Ptk2b,Ptpn6,Ptprc,Pycard,Rasal3,Rhoh,Sash3,Sirpb1c,Slamf1,Syk,Tgfb1,Tnf,Tnfsf13b,Trem1,Vav1,Vsir
Down	GO:BP	GO:0006897	endocytosis	1.19347e-22	701	442	58	Aif1,Arhgap25,Bin2,Btk,Cd22,Cd300a,Cd300lf,Cd36,Ceacam1,Cfp,Colec12,Coro1a,Dab2,Dennd1c,Dock2,Elmo1,Fcer1g,Fcgr1,Fcgr4,Fpr2,Gm49339,Hck,Il10ra,Il1b,Il2rg,Irf8,Itga4,Itgal,Itgb2,Ldlrap1,Marco,Mrc1,Msr1,Myo1g,Ncf2,Ncf4,Nckap1l,Nostrin,P2ry6,Pik3cg,Plcg2,Pld4,Ptprc,Pycard,Siglece,Sirpb1c,Slamf1,Slc11a1,Stab1,Stap1,Syk,Tgfb1,Ticam2,Tnf,Trem2,Treml4,Tyrobp,Vav1
Down	GO:BP	GO:0050863	regulation of T cell activation	1.19347e-22	382	442	44	Adam8,Aif1,Arg1,Card11,Ccdc88b,Cd244a,Cd28,Cd300a,Cd37,Cd86,Ceacam1,Coro1a,Ctla2a,Dock8,Gm49339,Gpnmb,H2-DMb2,Havcr2,Igf1,Il1a,Il1b,Il1rl2,Il2rg,Itgal,Laptm5,Nckap1l,Nlrp3,Pf4,Pik3r6,Ptpn6,Ptprc,Pycard,Rac2,Rasal3,Rhoh,Sash3,Sirpb1c,Slamf1,Syk,Tarm1,Tgfb1,Tnfaip8l2,Tnfsf13b,Vsir
Down	GO:BP	GO:0002685	regulation of leukocyte migration	1.25309e-22	236	442	36	Adam8,Aif1,Bst1,C3ar1,C5ar1,C5ar2,Ccl12,Ccl3,Ccr1,Cd200r1,Cd300a,Cmklr1,Coro1a,Csf1r,Cx3cr1,Cxcl13,Dock8,Fpr2,Gcnt1,Gpr18,Gpsm3,Il1a,Il1b,Itga4,Nckap1l,Ptafr,Ptger4,Ptk2b,Pycard,Rac2,Slamf1,Spi1,Stap1,Tgfb1,Trem1,Trem2
Up	GO:BP	GO:0002218	activation of innate immune response	1.69794e-22	292	234	31	Ddx60,Dhx58,Fbxl2,Fosl1,Gbp2,Gbp3,Gbp5,Gbp7,Hspa1a,Ifi204,Ifi205,Ifi211,Ifi35,Ifih1,Igtp,Irf7,Irgm1,Irgm2,Oas1a,Oas1d,Oas1g,Oasl1,Rnf135,Rsad2,Tlr3,Trex1,Trim12a,Trim30a,Trim30d,Zbp1,Znfx1
Down	GO:BP	GO:0098657	import into cell	7.49664e-22	916	442	65	Aif1,Arg1,Arhgap25,Atp1a3,Bin2,Btk,Cd22,Cd300a,Cd300lf,Cd36,Ceacam1,Cfp,Colec12,Coro1a,Dab2,Dennd1c,Dock2,Elmo1,Fcer1g,Fcgr1,Fcgr4,Fpr2,Gm49339,Hck,Il10ra,Il1b,Il2rg,Irf8,Itga4,Itgal,Itgb2,Ldlrap1,Marco,Mrc1,Msr1,Myo1g,Ncf2,Ncf4,Nckap1l,Nostrin,P2ry6,Pik3cg,Plcg2,Pld4,Ptprc,Pycard,Siglece,Sirpb1c,Slamf1,Slc11a1,Slc15a3,Slc43a1,Slc6a11,Slc7a8,Stab1,Stap1,Syk,Tgfb1,Ticam2,Tnf,Trem2,Treml4,Trpm2,Tyr…
Down	GO:BP	GO:1902105	regulation of leukocyte differentiation	8.75194e-22	341	442	41	Adam8,C1qc,Card11,Ccl3,Ccl9,Ccr1,Cd28,Ceacam1,Csf1r,Ctla2a,Fes,Gm49339,Hcls1,Il10,Il1rl2,Il2rg,Inpp4b,Inpp5d,Nckap1l,Nfam1,Nlrp3,Pf4,Pik3r6,Pilrb1,Pira12,Pira2,Pirb,Ptpn6,Ptprc,Rhoh,Sash3,Spi1,Syk,Tal1,Tgfb1,Tlr9,Tnf,Tnfrsf11a,Trem2,Tyrobp,Vsir
Down	GO:BP	GO:0002237	response to molecule of bacterial origin	9.91711e-22	467	442	47	Acod1,Btk,C5ar1,Card9,Cd180,Cd300lb,Cd36,Cd68,Cd86,Cnr2,Cx3cr1,Cxcl13,Fcgr4,Gm49339,Gpr31b,Havcr2,Hpgd,Il10,Il10ra,Il1a,Il1b,Irak3,Irf5,Irf8,Ly86,Mmp8,Mrc1,Ncf2,Nlrp3,Pf4,Plcg2,Ptafr,Ptger4,Pycard,S100a8,Slc11a1,Spi1,Stap1,Ticam2,Tifab,Tlr1,Tlr6,Tlr9,Tnf,Tnfrsf11a,Tnip3,Trem2
Down	GO:BP	GO:0022409	positive regulation of cell-cell adhesion	1.58767e-21	327	442	40	Adam8,Aif1,Alox5,Card11,Ccdc88b,Cd244a,Cd28,Cd86,Ceacam1,Coro1a,Cxcl13,Dock8,Emilin2,Gcnt1,Gm49339,H2-DMb2,Havcr2,Igf1,Il1a,Il1b,Il1rl2,Il2rg,Itga4,Itgal,Nckap1l,Nlrp3,Pik3r6,Ptafr,Ptprc,Pycard,Rasal3,Rhoh,Sash3,Sirpb1c,Slamf1,Syk,Tgfb1,Tnf,Tnfsf13b,Vsir
Down	GO:BP	GO:0071674	mononuclear cell migration	1.63226e-21	189	442	32	Adam8,Aif1,Alox5,Asb2,C3ar1,C5ar1,Ccl12,Ccl3,Ccl4,Ccl6,Ccl9,Ccr1,Cd200r1,Ch25h,Cmklr1,Coro1a,Csf1r,Cx3cr1,Cxcl13,Dock8,Fpr2,Gpr183,Itga4,Itgal,Myo1g,Ptk2b,Pycard,Slamf1,Spi1,Tgfb1,Trem1,Trpm2
Down	GO:BP	GO:1903706	regulation of hemopoiesis	1.95504e-21	431	442	45	Adam8,C1qc,Card11,Ccl3,Ccl9,Ccr1,Cd28,Ceacam1,Csf1r,Csf3r,Ctla2a,Fes,Gm49339,Hcls1,Il10,Il1rl2,Il2rg,Inpp4b,Inpp5d,Lox,Myb,Nckap1l,Nfam1,Nlrp3,Pf4,Pik3r6,Pilrb1,Pira12,Pira2,Pirb,Ptk2b,Ptpn6,Ptprc,Rhoh,Sash3,Spi1,Syk,Tal1,Tgfb1,Tlr9,Tnf,Tnfrsf11a,Trem2,Tyrobp,Vsir
Down	GO:BP	GO:0032755	positive regulation of interleukin-6 production	2.01004e-21	109	442	26	Aif1,Btk,Card9,Cd36,Fcer1g,Il16,Il1a,Il1b,Il1rl2,Laptm5,Lilra5,Mbp,Plcg2,Pou2f2,Ptafr,Pycard,Syk,Tgfb1,Ticam2,Tlr1,Tlr6,Tlr7,Tlr8,Tlr9,Tnf,Tyrobp
Down	GO:BP	GO:0002758	innate immune response-activating signaling pathway	2.0611e-21	256	442	36	Aim2,Btk,Cd300a,Cd300ld3,Cd300lf,Cd36,Cd86,Clec4e,Clec4n,Colec12,Fcna,Gm6377,Havcr2,Irak3,Nlrp1a,Nlrp1b,Nlrp3,Pik3ap1,Plcg2,Pycard,Rftn1,Slc15a3,Syk,Tasl,Ticam2,Tlr1,Tlr13,Tlr6,Tlr7,Tlr8,Tlr9,Tnf,Tnip3,Trem2,Treml4,Tyrobp
Down	GO:CC	GO:0098552	side of membrane	2.38521e-21	803	448	61	Adgre1,Anpep,Ccr1,Cd200r1,Cd200r4,Cd22,Cd244a,Cd28,Cd33,Cd34,Cd36,Cd48,Cd52,Cd69,Cd86,Ceacam1,Cfh,Cfp,Clec4a1,Clec4a2,Clec4a3,Clec4d,Clec4e,Clec4n,Cnr2,Cntn6,Csf2rb,Csf2rb2,Csf3r,Cx3cr1,Ebi3,Fcer1g,Fcgr1,Fcgr4,Fes,Gm49339,Gna15,Gngt2,Hck,Il21r,Il2rg,Itgal,Ldlrap1,Ly9,Ncf1,Otulinl,Pirb,Plau,Ptpn7,Ptprc,Rasal3,Siglece,Slamf1,Slamf6,Syk,Tlr8,Tnf,Tnfrsf11a,Tnfrsf13b,Ulbp1,Vsir
Down	GO:BP	GO:1903039	positive regulation of leukocyte cell-cell adhesion	4.54881e-21	280	442	37	Adam8,Aif1,Alox5,Card11,Ccdc88b,Cd244a,Cd28,Cd86,Coro1a,Dock8,Gcnt1,Gm49339,H2-DMb2,Havcr2,Igf1,Il1a,Il1b,Il1rl2,Il2rg,Itga4,Itgal,Nckap1l,Nlrp3,Pik3r6,Ptafr,Ptprc,Pycard,Rasal3,Rhoh,Sash3,Sirpb1c,Slamf1,Syk,Tgfb1,Tnf,Tnfsf13b,Vsir
Down	GO:BP	GO:0002460	adaptive immune response based on somatic recombination of immune receptors built from immunoglobulin superfamily domains	8.3211e-21	447	442	45	Arg1,Batf,Btk,C1qa,C1qb,C1qc,C3ar1,Card9,Cd28,Ceacam1,Clec4n,Csf2rb,Csf2rb2,Csf3r,Ctsc,Fcer1g,Fcgr1,Gm49339,Havcr2,Il1b,Il21r,Inpp5d,Klhl6,Ly9,Myo1g,Nckap1l,Nlrp3,Pf4,Pirb,Ptpn6,Ptprc,Rftn1,Sash3,Slamf1,Slamf6,Slc11a1,Svep1,Tgfb1,Tnf,Tnfsf13b,Trem2,Treml4,Ulbp1,Vsir,Was
Down	GO:CC	GO:0009897	external side of plasma membrane	1.73524e-20	487	448	47	Adgre1,Anpep,Ccr1,Cd200r1,Cd200r4,Cd22,Cd244a,Cd28,Cd33,Cd34,Cd36,Cd48,Cd69,Cd86,Ceacam1,Cfh,Clec4a1,Clec4a2,Clec4a3,Clec4d,Clec4e,Clec4n,Csf2rb,Csf2rb2,Csf3r,Cx3cr1,Ebi3,Fcer1g,Fcgr1,Fcgr4,Gm49339,Il21r,Il2rg,Itgal,Ly9,Pirb,Plau,Ptprc,Siglece,Slamf1,Slamf6,Tlr8,Tnf,Tnfrsf11a,Tnfrsf13b,Ulbp1,Vsir
Down	GO:BP	GO:0002218	activation of innate immune response	1.9578e-20	292	442	37	Aim2,Btk,Cd300a,Cd300ld3,Cd300lf,Cd36,Cd86,Clec4e,Clec4n,Colec12,Fcna,Gm6377,Havcr2,Irak3,Nlrc4,Nlrp1a,Nlrp1b,Nlrp3,Pik3ap1,Plcg2,Pycard,Rftn1,Slc15a3,Syk,Tasl,Ticam2,Tlr1,Tlr13,Tlr6,Tlr7,Tlr8,Tlr9,Tnf,Tnip3,Trem2,Treml4,Tyrobp
Down	GO:BP	GO:0042129	regulation of T cell proliferation	2.35918e-20	206	442	32	Aif1,Arg1,Card11,Ccdc88b,Cd244a,Cd28,Cd37,Cd86,Ceacam1,Coro1a,Gm49339,Gpnmb,H2-DMb2,Havcr2,Igf1,Il1a,Il1b,Itgal,Laptm5,Nckap1l,Ptpn6,Ptprc,Pycard,Rac2,Rasal3,Sash3,Slamf1,Syk,Tarm1,Tgfb1,Tnfsf13b,Vsir
Down	GO:BP	GO:0030099	myeloid cell differentiation	5.21043e-20	468	442	45	Adam8,Batf,C1qc,Ccl3,Ccl9,Ccr1,Cd300lf,Ceacam1,Clec5a,Csf1r,Csf3r,Fcer1g,Fes,Fli1,Gm49339,Gpr183,Hcls1,Hhex,Ikzf1,Inpp4b,Inpp5d,Irf8,Lox,Myb,Nckap1l,Nrros,Pf4,Pilrb1,Pira12,Pira2,Pirb,Ptk2b,Ptpn6,Rac2,Spi1,Spib,Stap1,Tal1,Tgfb1,Tifab,Tnf,Tnfrsf11a,Trem2,Tyrobp,Ucp2
Down	GO:BP	GO:0002687	positive regulation of leukocyte migration	6.85583e-20	166	442	29	Adam8,Aif1,C3ar1,C5ar1,Ccl12,Ccl3,Ccr1,Cmklr1,Coro1a,Csf1r,Cx3cr1,Cxcl13,Dock8,Fpr2,Gpsm3,Il1a,Il1b,Itga4,Nckap1l,Ptafr,Ptger4,Ptk2b,Pycard,Rac2,Slamf1,Spi1,Tgfb1,Trem1,Trem2
Down	GO:BP	GO:0097530	granulocyte migration	9.09655e-20	153	442	28	Adam8,Bst1,C3ar1,C5ar1,C5ar2,Ccl12,Ccl3,Ccl4,Ccl6,Ccl9,Cd300a,Cmklr1,Csf1r,Csf3r,Cxcl13,Fcer1g,Il1a,Il1b,Mcoln2,Nckap1l,Pf4,Ptger4,Rac2,S100a8,Slamf1,Syk,Trem1,Vav1
Down	GO:BP	GO:0002275	myeloid cell activation involved in immune response	9.40982e-20	113	442	25	Btk,Ccl3,Cd300a,Cd84,Cx3cr1,Dock2,Fcer1g,Fes,Gm49339,Havcr2,Itgam,Lat2,Milr1,Plcg2,Pram1,Ptafr,Ptpn6,Pycard,Rac2,Slamf1,Spi1,Syk,Tnf,Trem2,Tyrobp
Up	GO:BP	GO:0001817	regulation of cytokine production	2.17429e-19	824	234	43	Apod,Bst2,Btn1a1,Cd274,Cx3cl1,Dhx58,Ereg,Gbp4,Gbp5,Gbp7,H2-D1,H2-K1,H2-Q4,H2-Q6,H2-Q7,H2-T22,H2-T23,Hspa1a,Ifih1,Ifnb1,Igtp,Il6,Irf7,Irgm1,Irgm2,Isg15,Klf4,Lgals9,Nos2,Oas1a,Oas1d,Oas1g,Oas2,Panx2,Ptgs2,Rnf135,Rsad2,Sphk1,Stat1,Tlr3,Trex1,Trim30a,Xaf1
Up	GO:BP	GO:0001816	cytokine production	2.7292e-19	830	234	43	Apod,Bst2,Btn1a1,Cd274,Cx3cl1,Dhx58,Ereg,Gbp4,Gbp5,Gbp7,H2-D1,H2-K1,H2-Q4,H2-Q6,H2-Q7,H2-T22,H2-T23,Hspa1a,Ifih1,Ifnb1,Igtp,Il6,Irf7,Irgm1,Irgm2,Isg15,Klf4,Lgals9,Nos2,Oas1a,Oas1d,Oas1g,Oas2,Panx2,Ptgs2,Rnf135,Rsad2,Sphk1,Stat1,Tlr3,Trex1,Trim30a,Xaf1
Down	GO:BP	GO:0002285	lymphocyte activation involved in immune response	3.10624e-19	224	442	32	Apbb1ip,Batf,Cd180,Cd244a,Cd28,Ceacam1,Clec4d,Clec4e,Coro1a,Fcer1g,Fcgr4,Gm49339,Gpr183,H2-DMb2,Havcr2,Il10,Irf8,Itgal,Lcp1,Ly9,Myb,Nckap1l,Nlrp3,Pf4,Plcg2,Ptger4,Ptk2b,Ptprc,Slamf6,Slc11a1,Spi1,Tgfb1
Down	GO:BP	GO:0002221	pattern recognition receptor signaling pathway	4.89921e-19	245	442	33	Aim2,Btk,Cd300a,Cd300ld3,Cd300lf,Cd36,Cd86,Clec4e,Colec12,Fcna,Gm6377,Havcr2,Irak3,Nlrp1a,Nlrp1b,Nlrp3,Pik3ap1,Plcg2,Pycard,Rftn1,Slc15a3,Tasl,Ticam2,Tlr1,Tlr13,Tlr6,Tlr7,Tlr8,Tlr9,Tnf,Tnip3,Trem2,Treml4
Down	GO:BP	GO:0043408	regulation of MAPK cascade	4.91011e-19	670	442	52	Adam8,Bank1,C5ar1,Card9,Ccl12,Ccl3,Ccl4,Ccl6,Ccl9,Ccr1,Cd36,Ceacam1,Csf1r,Dab2,Dok2,Dok3,Fpr2,Gm49339,Gpnmb,Gpr183,Grap,Havcr2,Igf1,Il1a,Il1b,Irak3,Laptm5,Lilra5,Lmo3,Marco,Naip2,Naip5,Naip6,Ncf1,Osm,P2ry6,Pde8a,Pik3r6,Plcg2,Ptk2b,Ptpn6,Ptprc,Pycard,Sla,Slamf1,Spi1,Syk,Tgfb1,Tlr13,Tlr9,Tnf,Trem2
Down	GO:BP	GO:0000165	MAPK cascade	7.88397e-19	758	442	55	Adam8,Bank1,C5ar1,Card9,Ccl12,Ccl3,Ccl4,Ccl6,Ccl9,Ccr1,Cd36,Ceacam1,Csf1r,Dab2,Dok2,Dok3,Fpr2,Gm49339,Gpnmb,Gpr183,Grap,Havcr2,Igf1,Il1a,Il1b,Irak3,Laptm5,Lilra5,Lmo3,Marco,Mbp,Naip2,Naip5,Naip6,Ncf1,Osm,P2ry6,Pde8a,Pik3r6,Plcg2,Ptger4,Ptk2b,Ptpn6,Ptprc,Pycard,Sla,Slamf1,Spi1,Syk,Tgfb1,Tlr13,Tlr7,Tlr9,Tnf,Trem2
Down	GO:BP	GO:0002449	lymphocyte mediated immunity	9.1194e-19	434	442	42	Arg1,Batf,Btk,C1qa,C1qb,C1qc,Card9,Cd28,Ceacam1,Coro1a,Csf2rb,Csf2rb2,Csf3r,Ctsc,Fcer1g,Fcgr1,Fcgr4,Gm49339,Havcr2,Il1b,Il21r,Inpp5d,Myo1g,Nckap1l,Nlrp3,Pik3r6,Pirb,Ptpn6,Ptprc,Rftn1,Sash3,Slamf1,Slamf6,Svep1,Tgfb1,Tnf,Trem2,Treml4,Ulbp1,Vav1,Vsir,Was
Down	GO:BP	GO:0050864	regulation of B cell activation	1.08125e-18	138	442	26	Bank1,Btk,Card11,Cd22,Cd28,Cd300a,Gm49339,Gpr183,Il10,Il2rg,Inpp5d,Laptm5,Nckap1l,Nfam1,Ptpn6,Ptprc,Samsn1,Sash3,Spi1,Syk,Tgfb1,Themis2,Tlr9,Tnfrsf13b,Tnfsf13b,Tyrobp
Up	GO:BP	GO:0002253	activation of immune response	1.09844e-18	533	234	35	Braf,Btn1a1,Cfb,Ddx60,Dhx58,Fbxl2,Fosl1,Gbp2,Gbp3,Gbp5,Gbp7,Hspa1a,Ifi204,Ifi205,Ifi211,Ifi35,Ifih1,Igtp,Irf7,Irgm1,Irgm2,Lck,Oas1a,Oas1d,Oas1g,Oasl1,Rnf135,Rsad2,Tlr3,Trex1,Trim12a,Trim30a,Trim30d,Zbp1,Znfx1
Up	GO:BP	GO:0048525	negative regulation of viral process	1.79005e-18	99	234	19	Bst2,Ifih1,Ifnb1,Isg15,Isg20,Ly6e,Oas1a,Oas1d,Oas1g,Oas2,Oasl1,Oasl2,Rsad2,Stat1,Trim12a,Trim21,Trim30a,Trim30d,Znfx1
Up	GO:BP	GO:0019221	cytokine-mediated signaling pathway	2.28625e-18	473	234	33	Cx3cl1,Cxcl1,Cxcl10,Cxcl2,Cxcl9,Ereg,Fosl1,Hspa1a,Ifih1,Ifna4,Ifnb1,Igtp,Iigp1,Il11,Il6,Inhba,Irf7,Irgm1,Irgm2,Isg15,Oas1a,Oas1d,Oas1g,Oas2,Oasl1,Oasl2,Parp9,Sphk1,Stat1,Stat2,Trex1,Usp18,Zbp1
Down	GO:BP	GO:0050764	regulation of phagocytosis	3.0258e-18	116	442	24	Btk,Cd300a,Cd300lf,Cd36,Cfp,Dock2,Fcer1g,Fcgr1,Fpr2,Hck,Il1b,Il2rg,Nckap1l,Plcg2,Ptprc,Pycard,Siglece,Sirpb1c,Slc11a1,Stap1,Syk,Tgfb1,Tnf,Trem2
Down	GO:BP	GO:0043410	positive regulation of MAPK cascade	5.81845e-18	480	442	43	Adam8,Bank1,C5ar1,Card9,Ccl12,Ccl3,Ccl4,Ccl6,Ccl9,Ccr1,Cd36,Csf1r,Dok2,Dok3,Fpr2,Gpnmb,Gpr183,Havcr2,Igf1,Il1a,Il1b,Laptm5,Lilra5,Marco,Naip2,Naip5,Naip6,Ncf1,Osm,P2ry6,Pde8a,Pik3r6,Plcg2,Ptk2b,Ptprc,Pycard,Slamf1,Spi1,Syk,Tgfb1,Tlr9,Tnf,Trem2
Up	GO:BP	GO:0042742	defense response to bacterium	9.25712e-18	391	234	30	Gbp10,Gbp2,Gbp3,Gbp4,Gbp5,Gbp7,Gbp9,Gm43302,H2-D1,H2-K1,H2-Q4,H2-Q6,H2-Q7,H2-T22,H2-T23,Ifnb1,Igtp,Iigp1,Irgm1,Irgm2,Isg15,Lgals9,Nos2,Oas1a,Oas1d,Oas1g,Oas2,Tac1,Vgf,Znfx1
Down	GO:BP	GO:0071216	cellular response to biotic stimulus	1.08274e-17	352	442	37	Acod1,Btk,Cd180,Cd300lb,Cd36,Cd68,Cd86,Clec7a,Cx3cr1,Cxcl13,Fcgr4,Gm49339,Havcr2,Il10,Il1a,Il1b,Irak3,Irf8,Ly86,Mmp8,Mrc1,Nlrp3,Pf4,Plcg2,Ptafr,Pycard,Spi1,Stap1,Syk,Ticam2,Tifab,Tlr1,Tlr6,Tlr9,Tnf,Tnip3,Trem2
Down	GO:BP	GO:0070665	positive regulation of leukocyte proliferation	1.23796e-17	183	442	28	Aif1,Btk,Card11,Ccdc88b,Cd244a,Cd28,Cd86,Coro1a,Csf1r,Csf2rb,Csf2rb2,Gpr183,H2-DMb2,Havcr2,Igf1,Il1a,Il1b,Itgal,Nckap1l,Ptprc,Pycard,Rac2,Rasal3,Sash3,Slamf1,Syk,Tlr9,Tnfsf13b
Down	GO:BP	GO:0050870	positive regulation of T cell activation	1.71938e-17	256	442	32	Adam8,Aif1,Card11,Ccdc88b,Cd244a,Cd28,Cd86,Coro1a,Dock8,Gm49339,H2-DMb2,Havcr2,Igf1,Il1a,Il1b,Il1rl2,Il2rg,Itgal,Nckap1l,Nlrp3,Pik3r6,Ptprc,Pycard,Rasal3,Rhoh,Sash3,Sirpb1c,Slamf1,Syk,Tgfb1,Tnfsf13b,Vsir
Up	GO:BP	GO:0002832	negative regulation of response to biotic stimulus	2.04301e-17	152	234	21	Dhx58,H2-D1,H2-K1,H2-Q4,H2-Q6,H2-Q7,H2-T22,H2-T23,Igtp,Irgm1,Irgm2,Isg15,Lgals9,Oas1a,Oas1d,Oas1g,Stat2,Tap1,Trex1,Trim21,Usp18
Down	GO:BP	GO:1990266	neutrophil migration	2.22471e-17	126	442	24	Adam8,Bst1,C3ar1,C5ar1,C5ar2,Ccl12,Ccl3,Ccl4,Ccl6,Ccl9,Csf3r,Cxcl13,Fcer1g,Il1a,Il1b,Mcoln2,Nckap1l,Pf4,Ptger4,Rac2,S100a8,Syk,Trem1,Vav1
Down	GO:BP	GO:0032496	response to lipopolysaccharide	2.37889e-17	451	442	41	Acod1,Btk,Cd180,Cd300lb,Cd36,Cd68,Cd86,Cnr2,Cx3cr1,Cxcl13,Fcgr4,Gm49339,Havcr2,Hpgd,Il10,Il10ra,Il1a,Il1b,Irak3,Irf8,Ly86,Mmp8,Mrc1,Ncf2,Nlrp3,Pf4,Plcg2,Ptafr,Ptger4,Pycard,S100a8,Slc11a1,Spi1,Stap1,Ticam2,Tifab,Tlr9,Tnf,Tnfrsf11a,Tnip3,Trem2
Down	GO:BP	GO:0150076	neuroinflammatory response	3.55947e-17	78	442	20	Aif1,C1qa,C5ar1,Cd200r1,Cd200r4,Csf1r,Cst7,Ctsc,Cx3cr1,Igf1,Il1b,Mmp8,Plcg2,Stap1,Tlr1,Tlr6,Tlr9,Tnf,Trem2,Tyrobp
Down	GO:BP	GO:0032612	interleukin-1 production	3.70651e-17	115	442	23	Aim2,Ccl3,Cd36,Ceacam1,Cx3cr1,Elf4,Gm49339,Havcr2,Igf1,Il16,Lilra5,Naip5,Nlrc4,Nlrp1a,Nlrp1b,Nlrp3,Ptger4,Pycard,Tlr6,Tlr8,Tnf,Trem2,Tyrobp
Down	GO:BP	GO:0032652	regulation of interleukin-1 production	3.70651e-17	115	442	23	Aim2,Ccl3,Cd36,Ceacam1,Cx3cr1,Elf4,Gm49339,Havcr2,Igf1,Il16,Lilra5,Naip5,Nlrc4,Nlrp1a,Nlrp1b,Nlrp3,Ptger4,Pycard,Tlr6,Tlr8,Tnf,Trem2,Tyrobp
Down	GO:BP	GO:0042742	defense response to bacterium	4.88633e-17	391	442	38	Ang,C5ar1,Card9,Cd36,Clec4d,Clec4e,Colec12,Cxcl13,Emilin2,Fcer1g,Fcgr1,Fpr2,Havcr2,Hck,Ighm,Il10,Il1b,Irf8,Lyz1,Lyz2,Naip2,Naip5,Naip6,Ncf1,Nlrc4,Nlrp1a,Nlrp3,Pycard,Rnase4,Rnase6,Slc11a1,Stab1,Syk,Tlr9,Tnf,Trem1,Trem2,Wfdc17
Up	GO:BP	GO:0140888	interferon-mediated signaling pathway	5.34958e-17	83	234	17	Ifih1,Ifnb1,Igtp,Irf7,Irgm1,Irgm2,Isg15,Oas1a,Oas1d,Oas1g,Oas2,Parp9,Stat1,Stat2,Trex1,Usp18,Zbp1
Down	GO:BP	GO:0002819	regulation of adaptive immune response	6.29882e-17	230	442	30	Adcy7,Arg1,Btk,Card9,Cd28,Ceacam1,Clec4n,Fcer1g,Fcgr1,Gm49339,Havcr2,Il1b,Nckap1l,Nlrp3,Pf4,Ptpn6,Ptprc,Pycard,Samsn1,Sash3,Slamf1,Slc11a1,Svep1,Tgfb1,Tnf,Tnfsf13b,Trem2,Ulbp1,Vsir,Was
Down	GO:BP	GO:0050851	antigen receptor-mediated signaling pathway	6.36695e-17	178	442	27	Bcl2a1d,Blnk,Btk,Card11,Cd22,Cd28,Cd300a,Ceacam1,Fyb,Gm49339,Klhl6,Laptm5,Lat2,Lcp2,Lpxn,Nckap1l,Nfam1,Plcg2,Pram1,Prkcb,Prkch,Ptpn6,Ptprc,Rftn1,Stap1,Syk,Themis2
Up	GO:BP	GO:1903900	regulation of viral life cycle	1.46149e-16	145	234	20	Bst2,Gbp7,Ifih1,Ifnb1,Isg15,Isg20,Ly6e,Oas1a,Oas1d,Oas1g,Oas2,Oasl1,Oasl2,Rsad2,Trim12a,Trim21,Trim30a,Trim30d,Trim34a,Znfx1
Down	GO:BP	GO:0050853	B cell receptor signaling pathway	1.98815e-16	53	442	17	Blnk,Btk,Cd22,Cd300a,Klhl6,Lat2,Lpxn,Nckap1l,Nfam1,Plcg2,Prkcb,Prkch,Ptpn6,Ptprc,Rftn1,Stap1,Syk
Down	GO:BP	GO:0046631	alpha-beta T cell activation	2.49566e-16	205	442	28	Batf,Card11,Cd244a,Cd28,Cd300a,Clec4a1,Clec4a2,Dock2,Elf4,Gm49339,Gpr18,Gpr183,Il2rg,Ly9,Myb,Nckap1l,Nlrp3,Pf4,Ptger4,Ptprc,Rasal3,Sash3,Slamf6,Syk,Tarm1,Tgfb1,Vsir,Wdfy4
Down	GO:BP	GO:0002700	regulation of production of molecular mediator of immune response	2.49566e-16	223	442	29	Arg1,Btk,Card9,Cd22,Cd244a,Cd28,Cd36,Cd37,Cd86,Fcer1g,Gm49339,Il10,Il1b,Irak3,Irf5,Laptm5,Nlrp3,Plcg2,Ptprc,Pycard,Sash3,Slamf1,Syk,Tgfb1,Ticam2,Tlr7,Tlr9,Tnf,Vsir
Down	GO:BP	GO:0002573	myeloid leukocyte differentiation	2.52029e-16	261	442	31	Adam8,Batf,C1qc,Ccl3,Ccl9,Ccr1,Cd300lf,Ceacam1,Csf1r,Fcer1g,Fes,Gm49339,Gpr183,Hcls1,Hhex,Inpp4b,Inpp5d,Nrros,Pilrb1,Pira12,Pira2,Pirb,Spi1,Spib,Tal1,Tgfb1,Tnf,Tnfrsf11a,Trem2,Tyrobp,Ucp2
Down	GO:BP	GO:0071219	cellular response to molecule of bacterial origin	2.73585e-16	323	442	34	Acod1,Cd180,Cd300lb,Cd36,Cd68,Cd86,Cx3cr1,Cxcl13,Fcgr4,Gm49339,Havcr2,Il10,Il1a,Il1b,Irak3,Irf8,Ly86,Mmp8,Mrc1,Nlrp3,Pf4,Plcg2,Ptafr,Pycard,Spi1,Stap1,Ticam2,Tifab,Tlr1,Tlr6,Tlr9,Tnf,Tnip3,Trem2
Down	GO:BP	GO:0071621	granulocyte chemotaxis	3.01906e-16	126	442	23	Bst1,C3ar1,C5ar1,C5ar2,Ccl12,Ccl3,Ccl4,Ccl6,Ccl9,Cmklr1,Csf1r,Csf3r,Cxcl13,Fcer1g,Il1b,Nckap1l,Pf4,Rac2,S100a8,Slamf1,Syk,Trem1,Vav1
Down	GO:BP	GO:0002444	myeloid leukocyte mediated immunity	3.15081e-16	141	442	24	Arg1,Btk,Card9,Ccl3,Cd300a,Cd300lb,Cd84,Cx3cr1,Fcer1g,Fcgr1,Fes,Itgam,Lat2,Milr1,Ncf1,Pram1,Ptafr,Rac2,Spi1,Stap1,Syk,Ticam2,Trem1,Tyrobp
Up	GO:BP	GO:0050792	regulation of viral process	3.28989e-16	174	234	21	Bst2,Gbp7,Ifih1,Ifnb1,Isg15,Isg20,Ly6e,Oas1a,Oas1d,Oas1g,Oas2,Oasl1,Oasl2,Rsad2,Stat1,Trim12a,Trim21,Trim30a,Trim30d,Trim34a,Znfx1
Down	GO:BP	GO:0045637	regulation of myeloid cell differentiation	7.97007e-16	233	442	29	Adam8,C1qc,Ccl3,Ccl9,Ccr1,Ceacam1,Csf1r,Csf3r,Fes,Gm49339,Hcls1,Inpp4b,Inpp5d,Lox,Myb,Nckap1l,Pf4,Pilrb1,Pira12,Pira2,Pirb,Ptk2b,Spi1,Tal1,Tgfb1,Tnf,Tnfrsf11a,Trem2,Tyrobp
Up	GO:BP	GO:0002683	negative regulation of immune system process	9.32222e-16	540	234	32	Apod,Bst2,Btn1a1,Cd274,Cx3cl1,Dhx58,Fbxl2,Foxf1,Gal,Grem1,H2-D1,H2-K1,H2-Q4,H2-Q6,H2-Q7,H2-T22,H2-T23,Ifnb1,Igtp,Irgm1,Irgm2,Isg15,Lgals9,Oas1a,Oas1d,Oas1g,Stat2,Tap1,Trex1,Trim21,Trim30a,Usp18
Down	GO:BP	GO:0030334	regulation of cell migration	9.32957e-16	984	442	58	Abi3,Acvrl1,Adam8,Adora3,Aif1,Arhgap4,Arhgdib,Bst1,C3ar1,C5ar1,C5ar2,Ccl12,Ccl3,Ccr1,Cd200r1,Cd300a,Ceacam1,Cmklr1,Coro1a,Csf1r,Cx3cr1,Cxcl13,Dab2,Dock8,Emilin2,Fermt3,Fpr2,Gcnt1,Gpnmb,Gpr18,Gpr183,Gpsm3,Igf1,Il1a,Il1b,Il1rn,Itga4,Mmp12,Nckap1l,P2ry6,Pik3cg,Plau,Plcg2,Ptafr,Ptger4,Ptk2b,Ptprc,Pycard,Rac2,Sfrp2,Slamf1,Spi1,Stap1,Tgfb1,Tnf,Trem1,Trem2,Vsir
Down	GO:BP	GO:0050671	positive regulation of lymphocyte proliferation	9.57976e-16	164	442	25	Aif1,Btk,Card11,Ccdc88b,Cd244a,Cd28,Cd86,Coro1a,Csf1r,Gpr183,H2-DMb2,Havcr2,Igf1,Il1a,Il1b,Itgal,Nckap1l,Ptprc,Pycard,Rasal3,Sash3,Slamf1,Syk,Tlr9,Tnfsf13b
Down	GO:BP	GO:0030217	T cell differentiation	1.00262e-15	316	442	33	Adam8,Batf,Bcl2a1d,Card11,Cd28,Clec4d,Clec4e,Ctla2a,Dock2,Fcer1g,Gm49339,Gpr18,Gpr183,Il1a,Il1b,Il1rl2,Il2rg,Ly9,Myb,Nckap1l,Nlrp3,Pf4,Pik3r6,Ptger4,Ptprc,Rhoh,Sash3,Slamf6,Spi1,Syk,Tgfb1,Vav1,Vsir
Up	GO:BP	GO:0034341	response to type II interferon	1.0065e-15	160	234	20	Bst2,Cx3cl1,Gbp10,Gbp2,Gbp3,Gbp4,Gbp5,Gbp6,Gbp7,Gbp9,Gm43302,H2-Q7,Igtp,Irgm1,Irgm2,Nos2,Parp9,Stat1,Tlr3,Trim21
Down	GO:BP	GO:0042116	macrophage activation	1.06235e-15	105	442	21	Aif1,C1qa,C5ar1,Csf1r,Cst7,Ctsc,Cx3cr1,Havcr2,Il10,Mmp8,Plcg2,Slc11a1,Stap1,Syk,Tlr1,Tlr6,Tlr9,Tnf,Trem2,Tyrobp,Ulbp1
Up	GO:BP	GO:0002753	cytoplasmic pattern recognition receptor signaling pathway	1.11903e-15	161	234	20	Ddx60,Dhx58,Fbxl2,Gbp2,Gbp5,Hspa1a,Ifih1,Igtp,Irf7,Irgm1,Irgm2,Oas1a,Oas1d,Oas1g,Oasl1,Rnf135,Rsad2,Tlr3,Trex1,Trim30a
Down	GO:BP	GO:0002440	production of molecular mediator of immune response	1.16261e-15	256	442	30	Arg1,Batf,Btk,Card9,Cd22,Cd244a,Cd28,Cd36,Cd37,Cd86,Fcer1g,Gm49339,Il10,Il1b,Irak3,Irf5,Laptm5,Nlrp3,Plcg2,Ptprc,Pycard,Sash3,Slamf1,Syk,Tgfb1,Ticam2,Tlr7,Tlr9,Tnf,Vsir
Down	GO:BP	GO:0032946	positive regulation of mononuclear cell proliferation	1.46302e-15	167	442	25	Aif1,Btk,Card11,Ccdc88b,Cd244a,Cd28,Cd86,Coro1a,Csf1r,Gpr183,H2-DMb2,Havcr2,Igf1,Il1a,Il1b,Itgal,Nckap1l,Ptprc,Pycard,Rasal3,Sash3,Slamf1,Syk,Tlr9,Tnfsf13b
Up	GO:BP	GO:0006954	inflammatory response	1.58588e-15	811	234	38	Apod,Cx3cl1,Cxcl1,Cxcl10,Cxcl2,Cxcl9,Fbxl2,Fosl1,Foxf1,Gbp2,Gbp5,Ggt1,H2-D1,H2-K1,H2-Q4,H2-Q6,H2-Q7,H2-T22,H2-T23,Ifi35,Igtp,Il6,Irgm1,Irgm2,Krt16,Lgals9,Mgll,Nos2,Nupr1,Ptgs2,Sphk1,Tac1,Tlr3,Trex1,Trim30a,Usp18,Vnn1,Zbp1
Down	GO:BP	GO:1903557	positive regulation of tumor necrosis factor superfamily cytokine production	1.63086e-15	136	442	23	Adam8,Btk,Card9,Ccl3,Ccl4,Cd36,Csf1r,Cybb,Fcer1g,Havcr2,Il1a,Lilra5,Mmp8,Plcg2,Ptafr,Ptprc,Pycard,Sash3,Syk,Tgfb1,Tlr1,Tlr9,Tyrobp
Down	GO:BP	GO:0002695	negative regulation of leukocyte activation	1.66984e-15	185	442	26	Arg1,Bank1,Btk,Cd300a,Cd300lf,Cd37,Cd84,Ceacam1,Cnr2,Cst7,Gm49339,Gpnmb,Havcr2,Il10,Inpp5d,Laptm5,Milr1,Pf4,Ptpn6,Samsn1,Tarm1,Tgfb1,Tnfaip8l2,Tnfrsf13b,Tyrobp,Vsir
Down	GO:BP	GO:0050866	negative regulation of cell activation	1.94773e-15	204	442	27	Arg1,Bank1,Btk,Cd300a,Cd300lf,Cd37,Cd84,Ceacam1,Cnr2,Cst7,Gm49339,Gpnmb,Havcr2,Il10,Inpp5d,Laptm5,Milr1,Pf4,Ptpn6,Samsn1,Tarm1,Tgfb1,Tnfaip8l2,Tnfrsf13b,Trem2,Tyrobp,Vsir
Up	GO:BP	GO:0045824	negative regulation of innate immune response	2.31423e-15	123	234	18	Dhx58,H2-D1,H2-K1,H2-Q4,H2-Q6,H2-Q7,H2-T22,H2-T23,Isg15,Lgals9,Oas1a,Oas1d,Oas1g,Stat2,Tap1,Trex1,Trim21,Usp18
Down	GO:BP	GO:0030183	B cell differentiation	2.50346e-15	171	442	25	Btk,Card11,Cmtm7,Gm49339,Gpr183,Hhex,Il10,Il2rg,Inpp5d,Irf8,Laptm5,Lyl1,Myb,Nckap1l,Nfam1,Plcg2,Pou2f2,Ptk2b,Ptpn6,Ptprc,Spi1,Spib,Syk,Tlr9,Tnfsf13b
Down	GO:BP	GO:0050766	positive regulation of phagocytosis	2.8074e-15	84	442	19	Btk,Cd300lf,Cd36,Cfp,Dock2,Fcer1g,Fcgr1,Fpr2,Il1b,Il2rg,Nckap1l,Plcg2,Ptprc,Pycard,Sirpb1c,Slc11a1,Stap1,Tnf,Trem2
Down	GO:MF	GO:0140375	immune receptor activity	3.04822e-15	131	436	24	C3ar1,C5ar1,C5ar2,Ccr1,Cmklr1,Csf2rb,Csf2rb2,Csf3r,Cx3cr1,Ebi3,Fcer1g,Fcgr1,Fcgr4,Fpr1,Fpr2,Gm49339,Il10ra,Il1rl2,Il21r,Il2rg,Lilra5,Pira12,Pira2,Pirb
Down	GO:BP	GO:0006911	phagocytosis, engulfment	3.4518e-15	52	442	16	Aif1,Arhgap25,Bin2,Cd300a,Cd36,Elmo1,Fcer1g,Fcgr1,Marco,Msr1,Nckap1l,Plcg2,Siglece,Stap1,Trem2,Treml4
Up	GO:BP	GO:0032606	type I interferon production	4.64902e-15	128	234	18	Dhx58,Gbp4,Gbp7,Ifih1,Igtp,Irf7,Irgm1,Irgm2,Isg15,Oas1a,Oas1d,Oas1g,Oas2,Rnf135,Stat1,Tlr3,Trex1,Xaf1
Up	GO:BP	GO:0032479	regulation of type I interferon production	4.64902e-15	128	234	18	Dhx58,Gbp4,Gbp7,Ifih1,Igtp,Irf7,Irgm1,Irgm2,Isg15,Oas1a,Oas1d,Oas1g,Oas2,Rnf135,Stat1,Tlr3,Trex1,Xaf1
Down	GO:BP	GO:0061900	glial cell activation	6.78507e-15	54	442	16	Aif1,C1qa,C5ar1,Csf1r,Cst7,Ctsc,Cx3cr1,Il1b,Mmp8,Stap1,Tlr1,Tlr6,Tlr9,Tnf,Trem2,Tyrobp
Down	GO:BP	GO:0071222	cellular response to lipopolysaccharide	6.93686e-15	316	442	32	Acod1,Cd180,Cd300lb,Cd36,Cd68,Cd86,Cx3cr1,Cxcl13,Fcgr4,Gm49339,Havcr2,Il10,Il1a,Il1b,Irak3,Irf8,Ly86,Mmp8,Mrc1,Nlrp3,Pf4,Plcg2,Ptafr,Pycard,Spi1,Stap1,Ticam2,Tifab,Tlr9,Tnf,Tnip3,Trem2
Up	GO:BP	GO:0071346	cellular response to type II interferon	6.98503e-15	131	234	18	Cx3cl1,Gbp10,Gbp2,Gbp3,Gbp4,Gbp5,Gbp6,Gbp7,Gbp9,Gm43302,H2-Q7,Igtp,Irgm1,Irgm2,Nos2,Parp9,Stat1,Tlr3
Down	GO:BP	GO:0002822	regulation of adaptive immune response based on somatic recombination of immune receptors built from immunoglobulin superfamily domains	7.24833e-15	215	442	27	Arg1,Btk,Card9,Cd28,Ceacam1,Clec4n,Fcer1g,Fcgr1,Gm49339,Havcr2,Il1b,Nckap1l,Nlrp3,Pf4,Ptpn6,Ptprc,Sash3,Slamf1,Slc11a1,Svep1,Tgfb1,Tnf,Tnfsf13b,Trem2,Ulbp1,Vsir,Was
Up	GO:BP	GO:0031348	negative regulation of defense response	7.53177e-15	291	234	24	Cck,Cx3cl1,Dhx58,Foxf1,H2-D1,H2-K1,H2-Q4,H2-Q6,H2-Q7,H2-T22,H2-T23,Igtp,Irgm1,Irgm2,Isg15,Lgals9,Oas1a,Oas1d,Oas1g,Stat2,Tap1,Trex1,Trim21,Usp18
Down	GO:BP	GO:0060284	regulation of cell development	8.664e-15	941	442	55	Adam8,Arhgap4,C1qc,Card11,Ccl3,Ccl9,Ccr1,Cd28,Ceacam1,Csf1r,Csf3r,Ctla2a,Cx3cr1,Cysltr1,Fes,Gm49339,Hcls1,Igf1,Il10,Il1a,Il1b,Il1rl2,Il2rg,Inpp4b,Inpp5d,Lox,Mbp,Myb,Nckap1l,Nfam1,Nlrp3,Pf4,Pik3r6,Pilrb1,Pira12,Pira2,Pirb,Prkch,Ptk2b,Ptpn6,Ptprc,Rhoh,Sash3,Spi1,Spint1,Syk,Tal1,Tgfb1,Tlr9,Tnf,Tnfrsf11a,Trem2,Trpv2,Tyrobp,Vsir
Down	GO:BP	GO:0002688	regulation of leukocyte chemotaxis	1.00635e-14	132	442	22	Aif1,Bst1,C3ar1,C5ar1,C5ar2,Ccl3,Ccr1,Cmklr1,Csf1r,Cx3cr1,Cxcl13,Fpr2,Gpr18,Gpsm3,Il1b,Nckap1l,Ptk2b,Rac2,Slamf1,Spi1,Stap1,Trem1
Down	GO:BP	GO:0030593	neutrophil chemotaxis	1.01004e-14	103	442	20	Bst1,C3ar1,C5ar1,C5ar2,Ccl12,Ccl3,Ccl4,Ccl6,Ccl9,Csf3r,Cxcl13,Fcer1g,Il1b,Nckap1l,Pf4,Rac2,S100a8,Syk,Trem1,Vav1
Down	GO:BP	GO:0001774	microglial cell activation	1.11518e-14	46	442	15	Aif1,C1qa,C5ar1,Csf1r,Cst7,Ctsc,Cx3cr1,Mmp8,Stap1,Tlr1,Tlr6,Tlr9,Tnf,Trem2,Tyrobp
Down	GO:BP	GO:0032760	positive regulation of tumor necrosis factor production	1.3799e-14	134	442	22	Btk,Card9,Ccl3,Ccl4,Cd36,Csf1r,Cybb,Fcer1g,Havcr2,Il1a,Lilra5,Mmp8,Plcg2,Ptafr,Ptprc,Pycard,Sash3,Syk,Tgfb1,Tlr1,Tlr9,Tyrobp
Down	GO:BP	GO:1903708	positive regulation of hemopoiesis	1.74597e-14	204	442	26	Adam8,Ccl3,Ccl9,Ccr1,Csf1r,Fes,Gm49339,Hcls1,Il10,Il1rl2,Il2rg,Inpp5d,Nckap1l,Nlrp3,Pik3r6,Ptprc,Rhoh,Sash3,Spi1,Syk,Tgfb1,Tnf,Tnfrsf11a,Trem2,Tyrobp,Vsir
Down	GO:BP	GO:1902107	positive regulation of leukocyte differentiation	1.74597e-14	204	442	26	Adam8,Ccl3,Ccl9,Ccr1,Csf1r,Fes,Gm49339,Hcls1,Il10,Il1rl2,Il2rg,Inpp5d,Nckap1l,Nlrp3,Pik3r6,Ptprc,Rhoh,Sash3,Spi1,Syk,Tgfb1,Tnf,Tnfrsf11a,Trem2,Tyrobp,Vsir
Down	GO:BP	GO:0032720	negative regulation of tumor necrosis factor production	1.78336e-14	68	442	17	C5ar2,Clec4a1,Clec4a2,Elf4,Gm49339,Gpnmb,Gpr18,Havcr2,Igf1,Il10,Irak3,Ptger4,Ptpn6,Slamf1,Tlr6,Trem2,Vsir
Down	GO:BP	GO:0070372	regulation of ERK1 and ERK2 cascade	1.92705e-14	328	442	32	C5ar1,Card9,Ccl12,Ccl3,Ccl4,Ccl6,Ccl9,Ccr1,Cd36,Ceacam1,Csf1r,Dab2,Fpr2,Gpnmb,Gpr183,Havcr2,Igf1,Il1a,Il1b,Lmo3,Marco,P2ry6,Pde8a,Ptk2b,Ptpn6,Ptprc,Pycard,Slamf1,Syk,Tgfb1,Tlr9,Trem2
Up	GO:BP	GO:0001819	positive regulation of cytokine production	2.11175e-14	523	234	30	Cd274,Cx3cl1,Dhx58,Ereg,Gbp5,H2-D1,H2-K1,H2-Q4,H2-Q6,H2-Q7,H2-T22,H2-T23,Hspa1a,Ifih1,Il6,Irf7,Isg15,Lgals9,Nos2,Oas1a,Oas1d,Oas1g,Oas2,Panx2,Ptgs2,Rnf135,Rsad2,Sphk1,Stat1,Tlr3
Down	GO:BP	GO:0070371	ERK1 and ERK2 cascade	2.1611e-14	352	442	33	C5ar1,Card9,Ccl12,Ccl3,Ccl4,Ccl6,Ccl9,Ccr1,Cd36,Ceacam1,Csf1r,Dab2,Fpr2,Gpnmb,Gpr183,Havcr2,Igf1,Il1a,Il1b,Lmo3,Marco,P2ry6,Pde8a,Ptger4,Ptk2b,Ptpn6,Ptprc,Pycard,Slamf1,Syk,Tgfb1,Tlr9,Trem2
Up	GO:BP	GO:0002221	pattern recognition receptor signaling pathway	2.42252e-14	245	234	22	Ddx60,Dhx58,Fbxl2,Fosl1,Gbp2,Gbp5,Hspa1a,Ifi35,Ifih1,Igtp,Irf7,Irgm1,Irgm2,Oas1a,Oas1d,Oas1g,Oasl1,Rnf135,Rsad2,Tlr3,Trex1,Trim30a
Down	GO:BP	GO:0032611	interleukin-1 beta production	2.97636e-14	95	442	19	Aim2,Ccl3,Cd36,Cx3cr1,Elf4,Gm49339,Igf1,Lilra5,Naip5,Nlrc4,Nlrp1a,Nlrp1b,Nlrp3,Pycard,Tlr6,Tlr8,Tnf,Trem2,Tyrobp
Down	GO:BP	GO:0032651	regulation of interleukin-1 beta production	2.97636e-14	95	442	19	Aim2,Ccl3,Cd36,Cx3cr1,Elf4,Gm49339,Igf1,Lilra5,Naip5,Nlrc4,Nlrp1a,Nlrp1b,Nlrp3,Pycard,Tlr6,Tlr8,Tnf,Trem2,Tyrobp
Down	GO:BP	GO:1903556	negative regulation of tumor necrosis factor superfamily cytokine production	2.97636e-14	70	442	17	C5ar2,Clec4a1,Clec4a2,Elf4,Gm49339,Gpnmb,Gpr18,Havcr2,Igf1,Il10,Irak3,Ptger4,Ptpn6,Slamf1,Tlr6,Trem2,Vsir
Down	GO:BP	GO:0002269	leukocyte activation involved in inflammatory response	3.13287e-14	49	442	15	Aif1,C1qa,C5ar1,Csf1r,Cst7,Ctsc,Cx3cr1,Mmp8,Stap1,Tlr1,Tlr6,Tlr9,Tnf,Trem2,Tyrobp
Down	GO:BP	GO:0042102	positive regulation of T cell proliferation	3.78471e-14	125	442	21	Aif1,Card11,Ccdc88b,Cd244a,Cd28,Cd86,Coro1a,H2-DMb2,Havcr2,Igf1,Il1a,Il1b,Itgal,Nckap1l,Ptprc,Pycard,Rasal3,Sash3,Slamf1,Syk,Tnfsf13b
Up	GO:BP	GO:0045071	negative regulation of viral genome replication	4.55322e-14	53	234	13	Bst2,Ifih1,Ifnb1,Isg15,Isg20,Oas1a,Oas1d,Oas1g,Oas2,Oasl1,Oasl2,Rsad2,Znfx1
Down	GO:BP	GO:0099024	plasma membrane invagination	5.36834e-14	61	442	16	Aif1,Arhgap25,Bin2,Cd300a,Cd36,Elmo1,Fcer1g,Fcgr1,Marco,Msr1,Nckap1l,Plcg2,Siglece,Stap1,Trem2,Treml4
Up	GO:BP	GO:0002758	innate immune response-activating signaling pathway	5.9223e-14	256	234	22	Ddx60,Dhx58,Fbxl2,Fosl1,Gbp2,Gbp5,Hspa1a,Ifi35,Ifih1,Igtp,Irf7,Irgm1,Irgm2,Oas1a,Oas1d,Oas1g,Oasl1,Rnf135,Rsad2,Tlr3,Trex1,Trim30a
Down	GO:BP	GO:0030316	osteoclast differentiation	6.1661e-14	128	442	21	Adam8,Ccl3,Ccl9,Ccr1,Cd300lf,Ceacam1,Csf1r,Fcer1g,Gm49339,Gpr183,Inpp4b,Inpp5d,Pilrb1,Pira12,Pira2,Pirb,Tgfb1,Tnf,Tnfrsf11a,Trem2,Tyrobp
Down	GO:BP	GO:0009620	response to fungus	6.21388e-14	73	442	17	Ang,Arg1,Btk,Card9,Clec4a1,Clec4a2,Clec4a3,Clec4d,Clec4e,Clec4n,Clec7a,Cx3cr1,Ncf1,Plcg2,Spi1,Syk,Tgfb1
Down	GO:BP	GO:0002753	cytoplasmic pattern recognition receptor signaling pathway	6.45505e-14	161	442	23	Btk,Cd300ld3,Cd36,Cd86,Colec12,Havcr2,Nlrp1a,Nlrp1b,Nlrp3,Pik3ap1,Plcg2,Pycard,Rftn1,Slc15a3,Tasl,Tlr13,Tlr6,Tlr7,Tlr8,Tlr9,Tnf,Trem2,Treml4
Down	GO:BP	GO:0002367	cytokine production involved in immune response	8.2372e-14	146	442	22	Arg1,Card9,Cd36,Fcer1g,Gm49339,Il10,Il1b,Irak3,Irf5,Laptm5,Nlrp3,Plcg2,Pycard,Sash3,Slamf1,Syk,Tgfb1,Ticam2,Tlr7,Tlr9,Tnf,Vsir
Down	GO:BP	GO:0002761	regulation of myeloid leukocyte differentiation	8.2372e-14	146	442	22	Adam8,C1qc,Ccl3,Ccl9,Ccr1,Ceacam1,Csf1r,Fes,Gm49339,Hcls1,Inpp4b,Inpp5d,Pilrb1,Pira12,Pira2,Pirb,Tal1,Tgfb1,Tnf,Tnfrsf11a,Trem2,Tyrobp
Down	GO:BP	GO:0002718	regulation of cytokine production involved in immune response	8.2372e-14	146	442	22	Arg1,Card9,Cd36,Fcer1g,Gm49339,Il10,Il1b,Irak3,Irf5,Laptm5,Nlrp3,Plcg2,Pycard,Sash3,Slamf1,Syk,Tgfb1,Ticam2,Tlr7,Tlr9,Tnf,Vsir
Down	GO:BP	GO:0071675	regulation of mononuclear cell migration	8.29939e-14	130	442	21	Adam8,Aif1,C3ar1,C5ar1,Ccl3,Ccr1,Cd200r1,Cmklr1,Coro1a,Csf1r,Cx3cr1,Cxcl13,Dock8,Fpr2,Itga4,Ptk2b,Pycard,Slamf1,Spi1,Tgfb1,Trem1
Down	GO:BP	GO:0002702	positive regulation of production of molecular mediator of immune response	8.31392e-14	163	442	23	Btk,Card9,Cd244a,Cd28,Cd36,Cd37,Cd86,Fcer1g,Il10,Il1b,Irf5,Laptm5,Nlrp3,Plcg2,Ptprc,Pycard,Sash3,Slamf1,Syk,Tgfb1,Ticam2,Tlr7,Tlr9
Down	GO:BP	GO:0043299	leukocyte degranulation	1.30093e-13	89	442	18	Btk,Ccl3,Cd300a,Cd84,Ceacam1,Coro1a,Fcer1g,Fcgr4,Fes,Itgam,Lat2,Milr1,Nckap1l,Pram1,Ptafr,Rac2,Spi1,Syk
Down	GO:BP	GO:0048871	multicellular organismal-level homeostasis	1.45484e-13	912	442	52	Adam8,Aim2,Bcl2a1a,Btk,Card11,Card9,Cd34,Cd36,Ceacam1,Cfh,Cmklr1,Col14a1,Coro1a,Csf1r,Ctss,Cx3cr1,Fcer1g,Fcgr4,Gm49339,Gpr183,Hcar2,Hcls1,Ikzf1,Il10ra,Il1a,Il1b,Il1rn,Inpp5d,Mbp,Myb,Nckap1l,Pirb,Ptger4,Ptk2b,Rac2,Sash3,Slc11a1,Slc28a2,Slc40a1,Spi1,Syk,Tal1,Tgfb1,Tlr9,Tmem119,Tnf,Tnfrsf11a,Tnfrsf13b,Tnfsf13b,Trpm2,Trpv2,Ucp2
Up	GO:BP	GO:0060759	regulation of response to cytokine stimulus	2.27048e-13	160	234	18	Hspa1a,Ifih1,Igtp,Il6,Irf7,Irgm1,Irgm2,Isg15,Klf4,Oas1a,Oas1d,Oas1g,Parp9,Sphk1,Stat2,Trex1,Usp18,Zbp1
Down	GO:BP	GO:0070374	positive regulation of ERK1 and ERK2 cascade	2.37527e-13	228	442	26	C5ar1,Card9,Ccl12,Ccl3,Ccl4,Ccl6,Ccl9,Ccr1,Cd36,Csf1r,Fpr2,Gpnmb,Gpr183,Havcr2,Igf1,Il1a,Il1b,Marco,P2ry6,Pde8a,Ptk2b,Ptprc,Pycard,Slamf1,Tgfb1,Trem2
Up	GO:BP	GO:0050727	regulation of inflammatory response	3.09891e-13	381	234	25	Cx3cl1,Fbxl2,Foxf1,Ggt1,H2-D1,H2-K1,H2-Q4,H2-Q6,H2-Q7,H2-T22,H2-T23,Ifi35,Igtp,Il6,Irgm1,Irgm2,Lgals9,Mgll,Nupr1,Ptgs2,Sphk1,Tac1,Trex1,Usp18,Zbp1
Down	GO:BP	GO:0032732	positive regulation of interleukin-1 production	3.26617e-13	68	442	16	Aim2,Ccl3,Cd36,Havcr2,Il16,Lilra5,Naip5,Nlrc4,Nlrp1a,Nlrp1b,Nlrp3,Pycard,Tlr6,Tlr8,Tnf,Tyrobp
Down	GO:BP	GO:0002224	toll-like receptor signaling pathway	3.26617e-13	68	442	16	Cd300a,Cd300lf,Cd36,Cd86,Gm6377,Irak3,Plcg2,Tasl,Ticam2,Tlr1,Tlr13,Tlr6,Tlr7,Tlr8,Tlr9,Tnip3
Down	GO:BP	GO:0001906	cell killing	3.36232e-13	252	442	27	Arg1,Cd5l,Ceacam1,Cfh,Coro1a,Ctsc,Cx3cr1,Cxcl13,Fcgr1,Fcgr4,Havcr2,Lyz1,Lyz2,Ncf1,Nckap1l,Pik3r6,Ptpn6,Ptprc,Slamf6,Spi1,Stap1,Syk,Tgfb1,Trem1,Tyrobp,Ulbp1,Vav1
Down	GO:BP	GO:0010324	membrane invagination	4.13657e-13	69	442	16	Aif1,Arhgap25,Bin2,Cd300a,Cd36,Elmo1,Fcer1g,Fcgr1,Marco,Msr1,Nckap1l,Plcg2,Siglece,Stap1,Trem2,Treml4
Down	GO:BP	GO:0070664	negative regulation of leukocyte proliferation	4.15889e-13	95	442	18	Arg1,Btk,Ccl12,Cd300a,Cd37,Ceacam1,Gm49339,Gpnmb,Havcr2,Il10,Inpp5d,Laptm5,Ptpn6,Tarm1,Tgfb1,Tnfrsf13b,Tyrobp,Vsir
Down	GO:BP	GO:0002705	positive regulation of leukocyte mediated immunity	4.28617e-13	176	442	23	Arg1,Btk,Cd28,Fcer1g,Fcgr1,Il1b,Itgam,Nlrp3,Plcg2,Ptafr,Ptprc,Sash3,Slamf1,Slamf6,Spi1,Stap1,Tgfb1,Ticam2,Tnf,Trem2,Tyrobp,Ulbp1,Vav1
Down	GO:BP	GO:0032102	negative regulation of response to external stimulus	4.55763e-13	443	442	35	Acod1,Aif1,Alox5,Aoah,Arg1,C5ar2,Ccr1,Cd200r1,Ceacam1,Cst7,Ctla2a,Cx3cr1,Cxcl13,Elf4,Fpr2,Gpr18,Gpr31b,Havcr2,Igf1,Il10,Il10ra,Irak3,Mmp12,Nlrp3,Pf4,Plau,Ptger4,Ptpn6,Siglece,Stap1,Tfpi,Tgfb1,Tnf,Tnfaip8l2,Trem2
Up	GO:BP	GO:0001906	cell killing	4.69202e-13	252	234	21	Cxcl1,Cxcl10,Cxcl9,Gbp2,Gbp3,Gbp5,Gbp7,H2-D1,H2-K1,H2-Q4,H2-Q6,H2-Q7,H2-T22,H2-T23,Igtp,Irgm2,Lgals9,Mill2,Nos2,Tac1,Tap1
Down	GO:BP	GO:0002532	production of molecular mediator involved in inflammatory response	4.98034e-13	96	442	18	Adcy7,Alox5,Alox5ap,Btk,Card9,Cd300a,Fcer1g,Gm49339,Gpsm3,Ncf1,Pld4,Pycard,Syk,Tarm1,Ticam2,Tlr6,Tnf,Trem2
Down	GO:BP	GO:0050920	regulation of chemotaxis	5.21741e-13	236	442	26	Aif1,Bst1,C3ar1,C5ar1,C5ar2,Ccl3,Ccr1,Cmklr1,Csf1r,Cx3cr1,Cxcl13,Fpr2,Gpr18,Gpr183,Gpsm3,Il16,Il1b,Nckap1l,Ptk2b,Rac2,Slamf1,Spi1,Stap1,Tgfb1,Trem1,Trem2
Down	GO:BP	GO:0002706	regulation of lymphocyte mediated immunity	5.8813e-13	217	442	25	Arg1,Btk,Cd28,Ceacam1,Fcer1g,Fcgr1,Gm49339,Havcr2,Il1b,Nckap1l,Nlrp3,Pik3r6,Ptpn6,Ptprc,Sash3,Slamf1,Slamf6,Svep1,Tgfb1,Tnf,Trem2,Ulbp1,Vav1,Vsir,Was
Down	GO:BP	GO:0001773	myeloid dendritic cell activation	6.38855e-13	39	442	13	Batf,Cd244a,Cd37,Clec4d,Dock2,Havcr2,Il10,Pilrb1,Pirb,Pycard,Slamf1,Spi1,Tgfb1
Down	GO:BP	GO:0002286	T cell activation involved in immune response	7.86531e-13	129	442	20	Apbb1ip,Batf,Ceacam1,Clec4d,Clec4e,Fcer1g,Gpr183,H2-DMb2,Havcr2,Itgal,Lcp1,Ly9,Myb,Nckap1l,Nlrp3,Pf4,Ptger4,Slamf6,Slc11a1,Tgfb1
Up	GO:BP	GO:0060337	type I interferon-mediated signaling pathway	8.64635e-13	66	234	13	Ifih1,Ifnb1,Irf7,Isg15,Oas1a,Oas1d,Oas1g,Oas2,Stat1,Stat2,Trex1,Usp18,Zbp1
Up	GO:BP	GO:0071357	cellular response to type I interferon	8.64635e-13	66	234	13	Ifih1,Ifnb1,Irf7,Isg15,Oas1a,Oas1d,Oas1g,Oas2,Stat1,Stat2,Trex1,Usp18,Zbp1
Down	GO:BP	GO:0040017	positive regulation of locomotion	1.22467e-12	624	442	41	Adam8,Aif1,Bves,C3ar1,C5ar1,Ccl12,Ccl3,Ccr1,Cmklr1,Coro1a,Csf1r,Cx3cr1,Cxcl13,Dab2,Dock8,Fermt3,Fpr2,Gpnmb,Gpsm3,Igf1,Il16,Il1a,Il1b,Itga4,Nckap1l,P2ry6,Pik3cg,Plau,Plcg2,Ptafr,Ptger4,Ptk2b,Ptprc,Pycard,Rac2,Slamf1,Spi1,Tgfb1,Trem1,Trem2,Vsir
Down	GO:BP	GO:0045576	mast cell activation	1.24245e-12	87	442	17	Btk,Cd300a,Cd300lb,Cd300lf,Cd48,Cd84,Cnr2,Fcer1g,Fes,Gm49339,Lat2,Lcp2,Milr1,Ptpn6,Rac2,Rhoh,Syk
Down	GO:BP	GO:0050672	negative regulation of lymphocyte proliferation	1.24245e-12	87	442	17	Arg1,Btk,Cd300a,Cd37,Ceacam1,Gm49339,Gpnmb,Havcr2,Il10,Inpp5d,Laptm5,Ptpn6,Tarm1,Tgfb1,Tnfrsf13b,Tyrobp,Vsir
Down	GO:BP	GO:0032613	interleukin-10 production	1.30818e-12	62	442	15	Btk,Cd28,Fcer1g,Gm49339,Lilra5,Plcg2,Ptger4,Pycard,Rbm47,Sash3,Syk,Tlr9,Trem2,Tyrobp,Vsir
Down	GO:BP	GO:0032653	regulation of interleukin-10 production	1.30818e-12	62	442	15	Btk,Cd28,Fcer1g,Gm49339,Lilra5,Plcg2,Ptger4,Pycard,Rbm47,Sash3,Syk,Tlr9,Trem2,Tyrobp,Vsir
Down	GO:BP	GO:0032945	negative regulation of mononuclear cell proliferation	1.49922e-12	88	442	17	Arg1,Btk,Cd300a,Cd37,Ceacam1,Gm49339,Gpnmb,Havcr2,Il10,Inpp5d,Laptm5,Ptpn6,Tarm1,Tgfb1,Tnfrsf13b,Tyrobp,Vsir
Up	GO:BP	GO:0045069	regulation of viral genome replication	1.5463e-12	87	234	14	Bst2,Gbp7,Ifih1,Ifnb1,Isg15,Isg20,Oas1a,Oas1d,Oas1g,Oas2,Oasl1,Oasl2,Rsad2,Znfx1
Down	GO:BP	GO:0045670	regulation of osteoclast differentiation	1.81146e-12	89	442	17	Adam8,Ccl3,Ccl9,Ccr1,Ceacam1,Csf1r,Gm49339,Inpp4b,Inpp5d,Pilrb1,Pira12,Pira2,Pirb,Tnf,Tnfrsf11a,Trem2,Tyrobp
Down	GO:BP	GO:0002886	regulation of myeloid leukocyte mediated immunity	1.81146e-12	89	442	17	Arg1,Btk,Cd300a,Cd84,Cx3cr1,Fcer1g,Fcgr1,Fes,Itgam,Pram1,Ptafr,Rac2,Spi1,Stap1,Syk,Ticam2,Tyrobp
Up	GO:BP	GO:0019058	viral life cycle	1.89061e-12	272	234	21	Bst2,Fbxl2,Gbp7,Ifih1,Ifnb1,Isg15,Isg20,Ly6e,Oas1a,Oas1d,Oas1g,Oas2,Oasl1,Oasl2,Rsad2,Trim12a,Trim21,Trim30a,Trim30d,Trim34a,Znfx1
Down	GO:BP	GO:0032649	regulation of type II interferon production	1.9042e-12	119	442	19	Cd244a,Gm49339,Havcr2,Il10,Il1b,Irf8,Laptm5,Pycard,Sash3,Slamf1,Slamf6,Slc11a1,Ticam2,Tlr7,Tlr8,Tlr9,Tnf,Ulbp1,Vsir
Down	GO:BP	GO:0030335	positive regulation of cell migration	2.04721e-12	577	442	39	Adam8,Aif1,C3ar1,C5ar1,Ccl12,Ccl3,Ccr1,Cmklr1,Coro1a,Csf1r,Cx3cr1,Cxcl13,Dab2,Dock8,Fermt3,Fpr2,Gpnmb,Gpsm3,Igf1,Il1a,Il1b,Itga4,Nckap1l,P2ry6,Pik3cg,Plau,Plcg2,Ptafr,Ptger4,Ptk2b,Ptprc,Pycard,Rac2,Slamf1,Spi1,Tgfb1,Trem1,Trem2,Vsir
Up	GO:BP	GO:1903555	regulation of tumor necrosis factor superfamily cytokine production	2.15236e-12	212	234	19	Cd274,Cx3cl1,H2-D1,H2-K1,H2-Q4,H2-Q6,H2-Q7,H2-T22,H2-T23,Ifih1,Il6,Lgals9,Oas1a,Oas1d,Oas1g,Oas2,Tlr3,Trex1,Trim30a
Up	GO:BP	GO:0071706	tumor necrosis factor superfamily cytokine production	2.15236e-12	212	234	19	Cd274,Cx3cl1,H2-D1,H2-K1,H2-Q4,H2-Q6,H2-Q7,H2-T22,H2-T23,Ifih1,Il6,Lgals9,Oas1a,Oas1d,Oas1g,Oas2,Tlr3,Trex1,Trim30a
Down	GO:BP	GO:0032609	type II interferon production	2.20315e-12	120	442	19	Cd244a,Gm49339,Havcr2,Il10,Il1b,Irf8,Laptm5,Pycard,Sash3,Slamf1,Slamf6,Slc11a1,Ticam2,Tlr7,Tlr8,Tlr9,Tnf,Ulbp1,Vsir
Up	GO:BP	GO:0034340	response to type I interferon	2.58088e-12	72	234	13	Ifih1,Ifnb1,Irf7,Isg15,Oas1a,Oas1d,Oas1g,Oas2,Stat1,Stat2,Trex1,Usp18,Zbp1
Down	GO:BP	GO:0001909	leukocyte mediated cytotoxicity	3.01694e-12	156	442	21	Arg1,Ceacam1,Coro1a,Ctsc,Cx3cr1,Fcgr1,Fcgr4,Havcr2,Ncf1,Nckap1l,Pik3r6,Ptpn6,Ptprc,Slamf6,Spi1,Stap1,Tgfb1,Trem1,Tyrobp,Ulbp1,Vav1
Down	GO:BP	GO:0002690	positive regulation of leukocyte chemotaxis	3.31069e-12	107	442	18	Aif1,C3ar1,C5ar1,Ccl3,Ccr1,Cmklr1,Csf1r,Cx3cr1,Cxcl13,Fpr2,Gpsm3,Il1b,Nckap1l,Ptk2b,Rac2,Slamf1,Spi1,Trem1
Up	GO:BP	GO:0140374	antiviral innate immune response	3.43551e-12	57	234	12	Cxcl10,Dhx58,Ifih1,Ifit2,Ifit3,Ifit3b,Oas1a,Oas1d,Oas1g,Rnf135,Usp18,Zbp1
Down	GO:BP	GO:0060627	regulation of vesicle-mediated transport	3.4735e-12	587	442	39	Btk,Bves,Cd22,Cd300a,Cd300lf,Cd36,Cd84,Ceacam1,Cfp,Coro1a,Dab2,Dock2,Fcer1g,Fcgr1,Fes,Fpr2,Hck,Il1b,Il2rg,Itgam,Ldlrap1,Nckap1l,Plcg2,Pram1,Prkcb,Ptafr,Ptprc,Pycard,Rac2,Siglece,Sirpb1c,Slamf1,Slc11a1,Spi1,Stap1,Syk,Tgfb1,Tnf,Trem2
Up	GO:BP	GO:0050777	negative regulation of immune response	3.7467e-12	219	234	19	Dhx58,H2-D1,H2-K1,H2-Q4,H2-Q6,H2-Q7,H2-T22,H2-T23,Ifnb1,Isg15,Lgals9,Oas1a,Oas1d,Oas1g,Stat2,Tap1,Trex1,Trim21,Usp18
Down	GO:BP	GO:0051250	negative regulation of lymphocyte activation	4.94086e-12	160	442	21	Arg1,Bank1,Btk,Cd300a,Cd37,Ceacam1,Gm49339,Gpnmb,Havcr2,Il10,Inpp5d,Laptm5,Pf4,Ptpn6,Samsn1,Tarm1,Tgfb1,Tnfaip8l2,Tnfrsf13b,Tyrobp,Vsir
Down	GO:BP	GO:0032655	regulation of interleukin-12 production	5.25319e-12	56	442	14	Cd36,Cmklr1,Il10,Il16,Irak3,Irf8,Laptm5,Lilra5,Plcg2,Slamf1,Syk,Tlr6,Tlr8,Tlr9
Down	GO:BP	GO:0032615	interleukin-12 production	5.25319e-12	56	442	14	Cd36,Cmklr1,Il10,Il16,Irak3,Irf8,Laptm5,Lilra5,Plcg2,Slamf1,Syk,Tlr6,Tlr8,Tlr9
Down	GO:BP	GO:0050921	positive regulation of chemotaxis	5.53498e-12	161	442	21	Aif1,C3ar1,C5ar1,Ccl3,Ccr1,Cmklr1,Csf1r,Cx3cr1,Cxcl13,Fpr2,Gpsm3,Il16,Il1b,Nckap1l,Ptk2b,Rac2,Slamf1,Spi1,Tgfb1,Trem1,Trem2
Down	GO:MF	GO:0038187	pattern recognition receptor activity	5.61011e-12	38	436	13	Aim2,Cd36,Clec4d,Clec4e,Clec4n,Colec12,Fcna,Nlrp1a,Nlrp1b,Ptafr,Tlr7,Tlr8,Tlr9
Down	GO:BP	GO:0072676	lymphocyte migration	6.22985e-12	111	442	18	Adam8,Aif1,Ccl12,Ccl3,Ccl4,Ccl6,Ccl9,Cd200r1,Ch25h,Coro1a,Cxcl13,Dock8,Gpr183,Itga4,Itgal,Myo1g,Ptk2b,Pycard
Down	GO:BP	GO:0032731	positive regulation of interleukin-1 beta production	6.75988e-12	57	442	14	Aim2,Ccl3,Cd36,Lilra5,Naip5,Nlrc4,Nlrp1a,Nlrp1b,Nlrp3,Pycard,Tlr6,Tlr8,Tnf,Tyrobp
Up	GO:BP	GO:0032102	negative regulation of response to external stimulus	7.54268e-12	443	234	25	Cck,Cx3cl1,Dhx58,Foxf1,Grem1,H2-D1,H2-K1,H2-Q4,H2-Q6,H2-Q7,H2-T22,H2-T23,Igtp,Irgm1,Irgm2,Isg15,Lgals9,Oas1a,Oas1d,Oas1g,Stat2,Tap1,Trex1,Trim21,Usp18
Up	GO:BP	GO:0019079	viral genome replication	7.55387e-12	120	234	15	Bst2,Fbxl2,Gbp7,Ifih1,Ifnb1,Isg15,Isg20,Oas1a,Oas1d,Oas1g,Oas2,Oasl1,Oasl2,Rsad2,Znfx1
Up	GO:BP	GO:0002757	immune response-activating signaling pathway	8.61164e-12	447	234	25	Braf,Btn1a1,Ddx60,Dhx58,Fbxl2,Fosl1,Gbp2,Gbp5,Hspa1a,Ifi35,Ifih1,Igtp,Irf7,Irgm1,Irgm2,Lck,Oas1a,Oas1d,Oas1g,Oasl1,Rnf135,Rsad2,Tlr3,Trex1,Trim30a
Down	GO:BP	GO:0071396	cellular response to lipid	9.30177e-12	789	442	45	Acod1,Cd180,Cd300lb,Cd36,Cd68,Cd86,Cx3cr1,Cxcl13,Dab2,Fcgr4,Fes,Gm49339,Havcr2,Igf1,Il10,Il1a,Il1b,Irak3,Irf8,Lmo3,Ly86,Mmp8,Mrc1,Myb,Ncf1,Nlrp3,P2ry6,Pf4,Plcg2,Ptafr,Ptger4,Ptk2b,Pycard,Spi1,Stap1,Syk,Tfpi,Tgfb1,Ticam2,Tifab,Tlr9,Tnf,Tnip3,Trem2,Ugt1a7c
Down	GO:BP	GO:2000147	positive regulation of cell motility	9.58224e-12	607	442	39	Adam8,Aif1,C3ar1,C5ar1,Ccl12,Ccl3,Ccr1,Cmklr1,Coro1a,Csf1r,Cx3cr1,Cxcl13,Dab2,Dock8,Fermt3,Fpr2,Gpnmb,Gpsm3,Igf1,Il1a,Il1b,Itga4,Nckap1l,P2ry6,Pik3cg,Plau,Plcg2,Ptafr,Ptger4,Ptk2b,Ptprc,Pycard,Rac2,Slamf1,Spi1,Tgfb1,Trem1,Trem2,Vsir
Up	GO:BP	GO:0032496	response to lipopolysaccharide	1.03897e-11	451	234	25	Abcb1a,Cd274,Cmpk2,Cx3cl1,Cxcl1,Cxcl10,Cxcl2,Cxcl9,Gbp10,Gbp2,Gbp3,Gbp5,Ggt1,Igtp,Il6,Irgm1,Irgm2,Lgals9,Nos2,Nqo1,Pcsk1,Ptgs2,Trim12a,Trim30a,Trim30d
Down	GO:BP	GO:0050832	defense response to fungus	1.12162e-11	59	442	14	Ang,Arg1,Card9,Clec4a1,Clec4a2,Clec4a3,Clec4d,Clec4e,Clec4n,Cx3cr1,Ncf1,Plcg2,Spi1,Tgfb1
Up	GO:BP	GO:0001959	regulation of cytokine-mediated signaling pathway	1.20054e-11	149	234	16	Hspa1a,Igtp,Il6,Irf7,Irgm1,Irgm2,Isg15,Oas1a,Oas1d,Oas1g,Parp9,Sphk1,Stat2,Trex1,Usp18,Zbp1
Up	GO:BP	GO:0042832	defense response to protozoan	1.30364e-11	35	234	10	Gbp10,Gbp2,Gbp3,Gbp4,Gbp7,Gbp9,Igtp,Iigp1,Il6,Irgm2
Up	GO:BP	GO:0032680	regulation of tumor necrosis factor production	1.64956e-11	209	234	18	Cx3cl1,H2-D1,H2-K1,H2-Q4,H2-Q6,H2-Q7,H2-T22,H2-T23,Ifih1,Il6,Lgals9,Oas1a,Oas1d,Oas1g,Oas2,Tlr3,Trex1,Trim30a
Up	GO:BP	GO:0032640	tumor necrosis factor production	1.64956e-11	209	234	18	Cx3cl1,H2-D1,H2-K1,H2-Q4,H2-Q6,H2-Q7,H2-T22,H2-T23,Ifih1,Il6,Lgals9,Oas1a,Oas1d,Oas1g,Oas2,Tlr3,Trex1,Trim30a
Up	GO:BP	GO:0002764	immune response-regulating signaling pathway	1.64956e-11	462	234	25	Braf,Btn1a1,Ddx60,Dhx58,Fbxl2,Fosl1,Gbp2,Gbp5,Hspa1a,Ifi35,Ifih1,Igtp,Irf7,Irgm1,Irgm2,Lck,Oas1a,Oas1d,Oas1g,Oasl1,Rnf135,Rsad2,Tlr3,Trex1,Trim30a
Down	GO:BP	GO:0045619	regulation of lymphocyte differentiation	1.6799e-11	210	442	23	Adam8,Card11,Cd28,Ctla2a,Gm49339,Il10,Il1rl2,Il2rg,Inpp5d,Nckap1l,Nfam1,Nlrp3,Pf4,Pik3r6,Ptpn6,Ptprc,Rhoh,Sash3,Spi1,Syk,Tgfb1,Tlr9,Vsir
Up	GO:BP	GO:0002237	response to molecule of bacterial origin	2.05233e-11	467	234	25	Abcb1a,Cd274,Cmpk2,Cx3cl1,Cxcl1,Cxcl10,Cxcl2,Cxcl9,Gbp10,Gbp2,Gbp3,Gbp5,Ggt1,Igtp,Il6,Irgm1,Irgm2,Lgals9,Nos2,Nqo1,Pcsk1,Ptgs2,Trim12a,Trim30a,Trim30d
Down	GO:BP	GO:0140894	endolysosomal toll-like receptor signaling pathway	2.09597e-11	50	442	13	Cd300ld3,Cd86,Colec12,Havcr2,Pik3ap1,Rftn1,Tasl,Tlr13,Tlr7,Tlr8,Tlr9,Tnf,Treml4
Down	GO:BP	GO:0045807	positive regulation of endocytosis	2.09597e-11	192	442	22	Btk,Cd300lf,Cd36,Cfp,Dab2,Dock2,Fcer1g,Fcgr1,Fpr2,Il1b,Il2rg,Ldlrap1,Nckap1l,Plcg2,Ptprc,Pycard,Sirpb1c,Slc11a1,Stap1,Syk,Tnf,Trem2
Up	GO:BP	GO:0016032	viral process	2.28326e-11	350	234	22	Bst2,Fbxl2,Gbp7,Ifih1,Ifnb1,Isg15,Isg20,Ly6e,Oas1a,Oas1d,Oas1g,Oas2,Oasl1,Oasl2,Rsad2,Stat1,Trim12a,Trim21,Trim30a,Trim30d,Trim34a,Znfx1
Down	GO:BP	GO:0032715	negative regulation of interleukin-6 production	2.75422e-11	51	442	13	Bank1,C5ar2,Cd200r1,Elf4,Gm49339,Havcr2,Il10,Inpp5d,Irak3,Nckap1l,Ptpn6,Slamf1,Tnf
Up	GO:BP	GO:0032760	positive regulation of tumor necrosis factor production	3.31264e-11	134	234	15	H2-D1,H2-K1,H2-Q4,H2-Q6,H2-Q7,H2-T22,H2-T23,Ifih1,Il6,Lgals9,Oas1a,Oas1d,Oas1g,Oas2,Tlr3
Down	GO:BP	GO:0002698	negative regulation of immune effector process	3.46544e-11	158	442	20	Arg1,Cd22,Cd300a,Cd84,Ceacam1,Cx3cr1,Gm49339,Havcr2,Il10,Irak3,Nckap1l,Pf4,Ptpn6,Ptprc,Slamf1,Spi1,Svep1,Tgfb1,Tnf,Vsir
Down	GO:BP	GO:0032729	positive regulation of type II interferon production	3.54593e-11	77	442	15	Cd244a,Havcr2,Il1b,Irf8,Pycard,Sash3,Slamf1,Slamf6,Slc11a1,Ticam2,Tlr7,Tlr8,Tlr9,Tnf,Ulbp1
Up	GO:BP	GO:0001562	response to protozoan	4.00112e-11	39	234	10	Gbp10,Gbp2,Gbp3,Gbp4,Gbp7,Gbp9,Igtp,Iigp1,Il6,Irgm2
Up	GO:BP	GO:1903557	positive regulation of tumor necrosis factor superfamily cytokine production	4.04649e-11	136	234	15	H2-D1,H2-K1,H2-Q4,H2-Q6,H2-Q7,H2-T22,H2-T23,Ifih1,Il6,Lgals9,Oas1a,Oas1d,Oas1g,Oas2,Tlr3
Down	GO:MF	GO:0008047	enzyme activator activity	4.84826e-11	545	436	38	Adap2,Aim2,Alox5ap,Arap3,Arhgap25,Arhgap4,Arhgap45,Arhgap9,Arhgdib,Btk,Ccl3,Ctsc,Ctss,Dock2,Gmip,Igf1,Ltc4s,Ncf1,Ncf2,Ncf4,Nckap1l,Nlrc4,Nlrp1a,Nlrp1b,Nlrp3,Pde8a,Pycard,Rasa4,Rasal3,Rasgrp3,Rgs10,Sfrp2,Stap1,Tagap,Tgfb1,Tifab,Trem2,Vsir
Down	GO:BP	GO:0007249	canonical NF-kappaB signal transduction	5.61664e-11	267	442	25	Adam8,Btk,Capn3,Card11,Card9,Cd36,Clec4d,Clec4n,Cx3cr1,Gm49339,Il1a,Il1b,Plcg2,Prkcb,Pycard,Rhoh,Ticam2,Tifab,Tlr6,Tlr7,Tlr8,Tlr9,Tnf,Tnip3,Trem2
Down	GO:BP	GO:0030888	regulation of B cell proliferation	5.6563e-11	66	442	14	Btk,Card11,Cd22,Cd300a,Gpr183,Il10,Inpp5d,Nckap1l,Ptprc,Sash3,Tlr9,Tnfrsf13b,Tnfsf13b,Tyrobp
Down	GO:BP	GO:0031348	negative regulation of defense response	5.95066e-11	291	442	26	Alox5,Aoah,Arg1,Ccr1,Cd200r1,Ceacam1,Cst7,Ctla2a,Cx3cr1,Elf4,Fpr2,Gpr31b,Havcr2,Igf1,Il10,Il10ra,Irak3,Mmp12,Nlrp3,Pf4,Ptger4,Ptpn6,Siglece,Tgfb1,Tnfaip8l2,Trem2
Up	GO:BP	GO:0001818	negative regulation of cytokine production	7.82258e-11	298	234	20	Apod,Bst2,Btn1a1,Cd274,Cx3cl1,Dhx58,Gbp4,Gbp7,Ifnb1,Igtp,Il6,Irgm1,Irgm2,Klf4,Lgals9,Oas1a,Oas1d,Oas1g,Trim30a,Xaf1
Down	GO:BP	GO:0010720	positive regulation of cell development	8.97823e-11	535	442	35	Adam8,Ccl3,Ccl9,Ccr1,Csf1r,Cx3cr1,Cysltr1,Fes,Gm49339,Hcls1,Igf1,Il10,Il1b,Il1rl2,Il2rg,Inpp5d,Myb,Nckap1l,Nlrp3,Pik3r6,Prkch,Ptprc,Rhoh,Sash3,Spi1,Spint1,Syk,Tgfb1,Tlr9,Tnf,Tnfrsf11a,Trem2,Trpv2,Tyrobp,Vsir
Down	GO:BP	GO:0045577	regulation of B cell differentiation	1.10015e-10	35	442	11	Card11,Gm49339,Il10,Il2rg,Inpp5d,Nckap1l,Nfam1,Ptpn6,Spi1,Syk,Tlr9
Down	GO:BP	GO:0071677	positive regulation of mononuclear cell migration	1.27369e-10	84	442	15	Adam8,Aif1,Ccl3,Ccr1,Coro1a,Cx3cr1,Cxcl13,Dock8,Fpr2,Itga4,Ptk2b,Pycard,Slamf1,Spi1,Tgfb1
Down	GO:BP	GO:0030100	regulation of endocytosis	1.37405e-10	327	442	27	Btk,Cd22,Cd300a,Cd300lf,Cd36,Cfp,Dab2,Dock2,Fcer1g,Fcgr1,Fpr2,Hck,Il1b,Il2rg,Ldlrap1,Nckap1l,Plcg2,Ptprc,Pycard,Siglece,Sirpb1c,Slc11a1,Stap1,Syk,Tgfb1,Tnf,Trem2
Up	GO:MF	GO:0017111	ribonucleoside triphosphate phosphatase activity	1.4637e-10	697	236	31	Abcb1a,Atp13a4,Dhx58,Eef1a2,F830016B08Rik,Gbp10,Gbp2,Gbp3,Gbp4,Gbp5,Gbp6,Gbp7,Gbp9,Gem,Gm12185,Gm43302,Gm4841,Gm4951,Helz2,Hspa1a,Ifi47,Ifih1,Igtp,Iigp1,Irgm1,Irgm2,Mx1,Rnf213,Slfn8,Tap1,Tor3a
Up	GO:BP	GO:0062207	regulation of pattern recognition receptor signaling pathway	1.84638e-10	151	234	15	Ddx60,Dhx58,Fbxl2,Gbp2,Gbp5,Hspa1a,Ifi35,Igtp,Irf7,Irgm1,Irgm2,Oasl1,Rsad2,Trex1,Trim30a
Up	GO:BP	GO:0039531	regulation of cytoplasmic pattern recognition receptor signaling pathway	2.0299e-10	102	234	13	Ddx60,Dhx58,Fbxl2,Gbp2,Gbp5,Hspa1a,Igtp,Irgm1,Irgm2,Oasl1,Rsad2,Trex1,Trim30a
Down	GO:BP	GO:0045597	positive regulation of cell differentiation	2.15021e-10	970	442	48	Acvrl1,Adam8,Adamts20,Ccl3,Ccl9,Ccr1,Cd34,Cd36,Ceacam1,Cmklr1,Csf1r,Cx3cr1,Cysltr1,Dab2,Fes,Gm49339,Hcls1,Igf1,Il10,Il1b,Il1rl2,Il2rg,Inpp5d,Lmo3,Msr1,Myb,Nckap1l,Nlrp3,Pik3r6,Prkch,Ptger4,Ptprc,Rhoh,Sash3,Sfrp2,Spi1,Spint1,Syk,Tal1,Tgfb1,Tlr9,Tmem119,Tnf,Tnfrsf11a,Trem2,Trpv2,Tyrobp,Vsir
Up	GO:BP	GO:0071222	cellular response to lipopolysaccharide	2.22558e-10	316	234	20	Abcb1a,Cd274,Cmpk2,Cx3cl1,Cxcl1,Cxcl10,Cxcl2,Cxcl9,Gbp10,Gbp2,Gbp3,Gbp5,Igtp,Il6,Irgm1,Irgm2,Nos2,Trim12a,Trim30a,Trim30d
Up	GO:MF	GO:0003924	GTPase activity	2.43113e-10	309	236	21	Eef1a2,F830016B08Rik,Gbp10,Gbp2,Gbp3,Gbp4,Gbp5,Gbp6,Gbp7,Gbp9,Gem,Gm12185,Gm43302,Gm4841,Gm4951,Ifi47,Igtp,Iigp1,Irgm1,Irgm2,Mx1
Down	GO:BP	GO:0019882	antigen processing and presentation	2.74632e-10	121	442	17	Cd68,Clec4a1,Clec4a2,Ctss,Fcer1g,Fcgr1,Fcgr4,H2-DMb2,Marchf1,Pycard,Rftn1,Slc11a1,Trem2,Treml4,Ulbp1,Was,Wdfy4
Down	GO:BP	GO:0050871	positive regulation of B cell activation	2.96648e-10	89	442	15	Btk,Card11,Cd28,Gpr183,Il10,Il2rg,Inpp5d,Nckap1l,Ptprc,Sash3,Spi1,Syk,Tgfb1,Tlr9,Tnfsf13b
Down	GO:BP	GO:1905517	macrophage migration	2.97594e-10	61	442	13	C3ar1,C5ar1,Ccl3,Cd200r1,Cmklr1,Csf1r,Cx3cr1,Mcoln2,Ptk2b,Slamf1,Stap1,Trem1,Trem2
Up	GO:BP	GO:0071219	cellular response to molecule of bacterial origin	3.22589e-10	323	234	20	Abcb1a,Cd274,Cmpk2,Cx3cl1,Cxcl1,Cxcl10,Cxcl2,Cxcl9,Gbp10,Gbp2,Gbp3,Gbp5,Igtp,Il6,Irgm1,Irgm2,Nos2,Trim12a,Trim30a,Trim30d
Up	GO:BP	GO:0030522	intracellular receptor signaling pathway	3.25007e-10	362	234	21	Ddx60,Dhx58,Fbxl2,Gbp2,Gbp5,Hspa1a,Ifih1,Igtp,Irf7,Irgm1,Irgm2,Oas1a,Oas1d,Oas1g,Oasl1,Rnf135,Rsad2,Rxrg,Tlr3,Trex1,Trim30a
Down	GO:BP	GO:0035710	CD4-positive, alpha-beta T cell activation	3.54712e-10	123	442	17	Batf,Card11,Cd28,Gm49339,Gpr183,Il2rg,Ly9,Myb,Nckap1l,Nlrp3,Pf4,Ptger4,Sash3,Slamf6,Tarm1,Tgfb1,Vsir
Down	GO:BP	GO:0048514	blood vessel morphogenesis	3.93803e-10	657	442	38	Acvrl1,Adam8,Alox5,Ang,Anpep,C3ar1,C5ar1,Ccl12,Cd34,Ceacam1,Cfh,Cx3cr1,Cybb,Cysltr1,Emilin2,Hhex,Hpgd,Il10,Il1a,Il1b,Itgb2,Lox,Nrp2,Pf4,Pik3cg,Pik3r6,Plau,Prkcb,Ptger4,Ptk2b,Sfrp2,Spi1,Stab1,Syk,Tal1,Tgfb1,Tgfbi,Tnf
Down	GO:BP	GO:0050728	negative regulation of inflammatory response	4.39658e-10	162	442	19	Alox5,Aoah,Cd200r1,Cst7,Ctla2a,Cx3cr1,Elf4,Fpr2,Gpr31b,Igf1,Il10,Il10ra,Nlrp3,Pf4,Ptger4,Ptpn6,Siglece,Tnfaip8l2,Trem2
Down	GO:BP	GO:0032642	regulation of chemokine production	4.66029e-10	108	442	16	Aif1,Card9,Csf1r,Gm49339,Havcr2,Il1b,Mbp,Mcoln2,Pycard,Syk,Tgfb1,Ticam2,Tlr7,Tlr9,Tnf,Trem2
Down	GO:BP	GO:0032602	chemokine production	4.66029e-10	108	442	16	Aif1,Card9,Csf1r,Gm49339,Havcr2,Il1b,Mbp,Mcoln2,Pycard,Syk,Tgfb1,Ticam2,Tlr7,Tlr9,Tnf,Trem2
Up	GO:MF	GO:0016818	hydrolase activity, acting on acid anhydrides, in phosphorus-containing anhydrides	4.72165e-10	754	236	31	Abcb1a,Atp13a4,Dhx58,Eef1a2,F830016B08Rik,Gbp10,Gbp2,Gbp3,Gbp4,Gbp5,Gbp6,Gbp7,Gbp9,Gem,Gm12185,Gm43302,Gm4841,Gm4951,Helz2,Hspa1a,Ifi47,Ifih1,Igtp,Iigp1,Irgm1,Irgm2,Mx1,Rnf213,Slfn8,Tap1,Tor3a
Up	GO:MF	GO:0019001	guanyl nucleotide binding	4.72165e-10	409	236	23	Cnga3,Cngb3,Eef1a2,F830016B08Rik,Gbp10,Gbp2,Gbp3,Gbp4,Gbp5,Gbp6,Gbp7,Gbp9,Gem,Gm12185,Gm43302,Gm4841,Gm4951,Ifi47,Igtp,Iigp1,Irgm1,Irgm2,Mx1
Up	GO:MF	GO:0016462	pyrophosphatase activity	4.72165e-10	752	236	31	Abcb1a,Atp13a4,Dhx58,Eef1a2,F830016B08Rik,Gbp10,Gbp2,Gbp3,Gbp4,Gbp5,Gbp6,Gbp7,Gbp9,Gem,Gm12185,Gm43302,Gm4841,Gm4951,Helz2,Hspa1a,Ifi47,Ifih1,Igtp,Iigp1,Irgm1,Irgm2,Mx1,Rnf213,Slfn8,Tap1,Tor3a
Up	GO:MF	GO:0032561	guanyl ribonucleotide binding	4.72165e-10	409	236	23	Cnga3,Cngb3,Eef1a2,F830016B08Rik,Gbp10,Gbp2,Gbp3,Gbp4,Gbp5,Gbp6,Gbp7,Gbp9,Gem,Gm12185,Gm43302,Gm4841,Gm4951,Ifi47,Igtp,Iigp1,Irgm1,Irgm2,Mx1
Up	GO:MF	GO:0016817	hydrolase activity, acting on acid anhydrides	4.72165e-10	754	236	31	Abcb1a,Atp13a4,Dhx58,Eef1a2,F830016B08Rik,Gbp10,Gbp2,Gbp3,Gbp4,Gbp5,Gbp6,Gbp7,Gbp9,Gem,Gm12185,Gm43302,Gm4841,Gm4951,Helz2,Hspa1a,Ifi47,Ifih1,Igtp,Iigp1,Irgm1,Irgm2,Mx1,Rnf213,Slfn8,Tap1,Tor3a
Down	GO:BP	GO:0001944	vasculature development	5.32197e-10	793	442	42	Acvrl1,Adam8,Alox5,Ang,Anpep,C3ar1,C5ar1,Ccl12,Cd34,Ceacam1,Cfh,Cx3cr1,Cybb,Cysltr1,Emilin2,Hhex,Hpgd,Igf1,Il10,Il1a,Il1b,Itgb2,Lox,Lyl1,Nrp2,Pf4,Pik3cg,Pik3r6,Plau,Prkcb,Ptger4,Ptk2b,Sfrp2,Spi1,Spint1,Stab1,Svep1,Syk,Tal1,Tgfb1,Tgfbi,Tnf
Up	GO:BP	GO:0002675	positive regulation of acute inflammatory response	5.3324e-10	50	234	10	H2-D1,H2-K1,H2-Q4,H2-Q6,H2-Q7,H2-T22,H2-T23,Il6,Ptgs2,Tac1
Up	GO:BP	GO:0043068	positive regulation of programmed cell death	5.44902e-10	642	234	27	Atf3,Cck,Cd274,Cxcl1,Eef1a2,Fosl1,Gadd45a,Gadd45b,Gal,Gbp2,Gbp3,Gbp5,Ifit2,Ifnb1,Il6,Inhba,Lck,Nos2,Nqo1,Nupr1,Ppp1r15a,Ptgs2,Tlr3,Tnfsf10,Unc5b,Vnn1,Zbp1
Down	GO:BP	GO:0032623	interleukin-2 production	5.4984e-10	64	442	13	Card11,Card9,Cd28,Cd34,Gm49339,Havcr2,Homer2,Il1a,Il1b,Laptm5,Plcg2,Ptprc,Sash3
Down	GO:BP	GO:0032663	regulation of interleukin-2 production	5.4984e-10	64	442	13	Card11,Card9,Cd28,Cd34,Gm49339,Havcr2,Homer2,Il1a,Il1b,Laptm5,Plcg2,Ptprc,Sash3
Down	GO:BP	GO:0032637	interleukin-8 production	5.57449e-10	78	442	14	C5ar2,Cd244a,Fcna,Il1b,Ptger4,Ptprc,Pycard,Syk,Tlr1,Tlr6,Tlr7,Tlr8,Tlr9,Tnf
Down	GO:BP	GO:0032677	regulation of interleukin-8 production	5.57449e-10	78	442	14	C5ar2,Cd244a,Fcna,Il1b,Ptger4,Ptprc,Pycard,Syk,Tlr1,Tlr6,Tlr7,Tlr8,Tlr9,Tnf
Down	GO:BP	GO:0002704	negative regulation of leukocyte mediated immunity	6.37368e-10	94	442	15	Arg1,Cd300a,Cd84,Ceacam1,Cx3cr1,Gm49339,Havcr2,Nckap1l,Ptpn6,Ptprc,Slamf1,Spi1,Svep1,Tgfb1,Vsir
Down	GO:BP	GO:0032722	positive regulation of chemokine production	6.59298e-10	79	442	14	Aif1,Card9,Csf1r,Havcr2,Il1b,Mbp,Mcoln2,Pycard,Syk,Tgfb1,Ticam2,Tlr7,Tlr9,Tnf
Down	GO:BP	GO:0050854	regulation of antigen receptor-mediated signaling pathway	6.62662e-10	65	442	13	Card11,Cd22,Cd300a,Ceacam1,Gm49339,Laptm5,Lpxn,Nfam1,Prkcb,Prkch,Ptpn6,Ptprc,Stap1
Down	GO:BP	GO:0043300	regulation of leukocyte degranulation	7.88791e-10	53	442	12	Cd300a,Cd84,Ceacam1,Fcer1g,Fes,Itgam,Nckap1l,Pram1,Ptafr,Rac2,Spi1,Syk
Down	GO:BP	GO:0065009	regulation of molecular function	8.03519e-10	838	442	43	Adap2,Aim2,Ang,Arap3,Bves,C5ar1,Capn3,Card11,Card9,Cd86,Ceacam1,Cmklr1,Cst7,Ctss,Cxcl13,Il1b,Irak3,Nckap1l,Nfam1,Nlrc4,Nlrp1a,Nlrp3,P2ry13,Pik3r6,Pkib,Plcg2,Prkch,Ptk2b,Ptprc,Pycard,Rasa4,Rasal3,Rgs10,S100a8,Serpinb6b,Sh3bp5,Spi1,Tfpi,Tlr1,Tlr9,Tnf,Tnfrsf11a,Trem2
Up	GO:MF	GO:0030545	signaling receptor regulator activity	1.11719e-09	601	236	27	Adh7,Adm2,Areg,Btc,Cck,Cx3cl1,Cxcl1,Cxcl10,Cxcl2,Cxcl9,Ereg,Gal,Gdnf,Grem1,Hspa1a,Ifna4,Ifna5,Ifnb1,Il11,Il6,Inhba,Lif,Ly6a,Scg2,Tac1,Tnfsf10,Vgf
Up	GO:BP	GO:0002704	negative regulation of leukocyte mediated immunity	1.18523e-09	94	234	12	Bst2,Foxf1,H2-D1,H2-K1,H2-Q4,H2-Q6,H2-Q7,H2-T22,H2-T23,Ifnb1,Lgals9,Tap1
Down	GO:BP	GO:0032733	positive regulation of interleukin-10 production	1.20987e-09	43	442	11	Cd28,Fcer1g,Lilra5,Plcg2,Ptger4,Pycard,Rbm47,Sash3,Syk,Tlr9,Trem2
Down	GO:BP	GO:0001525	angiogenesis	1.26907e-09	561	442	34	Acvrl1,Adam8,Alox5,Ang,Anpep,C3ar1,C5ar1,Ccl12,Cd34,Ceacam1,Cfh,Cx3cr1,Cybb,Cysltr1,Emilin2,Hhex,Il10,Il1a,Il1b,Itgb2,Nrp2,Pf4,Pik3cg,Pik3r6,Plau,Prkcb,Ptk2b,Sfrp2,Stab1,Syk,Tal1,Tgfb1,Tgfbi,Tnf
Up	GO:BP	GO:0071216	cellular response to biotic stimulus	1.39322e-09	352	234	20	Abcb1a,Cd274,Cmpk2,Cx3cl1,Cxcl1,Cxcl10,Cxcl2,Cxcl9,Gbp10,Gbp2,Gbp3,Gbp5,Igtp,Il6,Irgm1,Irgm2,Nos2,Trim12a,Trim30a,Trim30d
Down	GO:BP	GO:0002821	positive regulation of adaptive immune response	1.632e-09	155	442	18	Btk,Card9,Cd28,Clec4n,Fcer1g,Fcgr1,Il1b,Nlrp3,Ptprc,Pycard,Sash3,Slamf1,Slc11a1,Tgfb1,Tnf,Tnfsf13b,Trem2,Ulbp1
Down	GO:BP	GO:0050777	negative regulation of immune response	1.72735e-09	219	442	21	Arg1,Ccr1,Cd300a,Ceacam1,Gm49339,Havcr2,Il10,Inpp5d,Irak3,Mmp12,Nckap1l,Pf4,Ptpn6,Ptprc,Samsn1,Slamf1,Spi1,Svep1,Tgfb1,Trem2,Vsir
Down	GO:BP	GO:0050869	negative regulation of B cell activation	1.90485e-09	34	442	10	Bank1,Btk,Cd300a,Gm49339,Il10,Inpp5d,Laptm5,Samsn1,Tnfrsf13b,Tyrobp
Down	GO:BP	GO:0001568	blood vessel development	1.90485e-09	761	442	40	Acvrl1,Adam8,Alox5,Ang,Anpep,C3ar1,C5ar1,Ccl12,Cd34,Ceacam1,Cfh,Cx3cr1,Cybb,Cysltr1,Emilin2,Hhex,Hpgd,Il10,Il1a,Il1b,Itgb2,Lox,Lyl1,Nrp2,Pf4,Pik3cg,Pik3r6,Plau,Prkcb,Ptger4,Ptk2b,Sfrp2,Spi1,Spint1,Stab1,Syk,Tal1,Tgfb1,Tgfbi,Tnf
Down	GO:BP	GO:0002820	negative regulation of adaptive immune response	1.9186e-09	57	442	12	Arg1,Ceacam1,Gm49339,Havcr2,Nckap1l,Pf4,Ptpn6,Ptprc,Samsn1,Slamf1,Svep1,Vsir
Down	GO:BP	GO:1905521	regulation of macrophage migration	2.02426e-09	45	442	11	C3ar1,C5ar1,Cd200r1,Cmklr1,Csf1r,Cx3cr1,Ptk2b,Slamf1,Stap1,Trem1,Trem2
Down	GO:BP	GO:0031341	regulation of cell killing	2.08381e-09	138	442	17	Arg1,Cd5l,Ceacam1,Cfh,Cx3cr1,Havcr2,Nckap1l,Pik3r6,Ptprc,Slamf6,Spi1,Stap1,Syk,Tgfb1,Tyrobp,Ulbp1,Vav1
Up	GO:BP	GO:0019885	antigen processing and presentation of endogenous peptide antigen via MHC class I	2.18471e-09	41	234	9	H2-D1,H2-K1,H2-Q4,H2-Q6,H2-Q7,H2-T22,H2-T23,Mill2,Tap1
Down	GO:BP	GO:0051050	positive regulation of transport	2.5516e-09	975	442	46	Adcyap1r1,Ang,Btk,Capn3,Ccl3,Ccr1,Cd300lf,Cd36,Cfp,Ctss,Dab2,Dock2,F2rl2,Fcer1g,Fcgr1,Fpr2,Hcar2,Hcls1,Igf1,Il1a,Il1b,Il2rg,Itgam,Ldlrap1,Lilra5,Myb,Nckap1l,Plcg2,Prkcb,Ptafr,Ptger4,Ptprc,Pycard,Rnasel,S100a8,Sirpb1c,Slc11a1,Stap1,Syk,Tgfb1,Tnf,Tnfrsf11a,Trem2,Trpm2,Trpv2,Ttn
Up	GO:BP	GO:0002483	antigen processing and presentation of endogenous peptide antigen	2.71551e-09	42	234	9	H2-D1,H2-K1,H2-Q4,H2-Q6,H2-Q7,H2-T22,H2-T23,Mill2,Tap1
Up	GO:BP	GO:0050729	positive regulation of inflammatory response	2.71876e-09	154	234	14	Cx3cl1,H2-D1,H2-K1,H2-Q4,H2-Q6,H2-Q7,H2-T22,H2-T23,Ifi35,Il6,Nupr1,Ptgs2,Tac1,Zbp1
Down	GO:BP	GO:0006959	humoral immune response	2.98551e-09	298	442	24	Acod1,Alox5,Ang,C1qa,C1qb,C1qc,Cd37,Cd5l,Cfh,Cfp,Cxcl13,Fcna,Gpr183,Ighm,Il1b,Pf4,Ptpn6,Ptprc,Rnase4,Rnase6,Svep1,Tnf,Trem2,Wfdc17
Down	GO:BP	GO:0140352	export from cell	3.19201e-09	982	442	46	Adora3,Alox5,Ang,Atp1a3,Btk,Ccl3,Ccr1,Cd300a,Cd84,Ceacam1,Coro1a,Dab2,F2rl2,Fcer1g,Fcgr4,Fes,Hcar2,Hck,Igf1,Il1a,Il1b,Il1rn,Itgam,Lat2,Milr1,Myb,Myo1g,Nckap1l,Osm,Plek,Pram1,Prkcb,Ptafr,Ptger4,Rab3il1,Rac2,Slc40a1,Spi1,Syk,Tgfb1,Tnf,Tnfrsf11a,Trem2,Trpm2,Ttn,Ucp2
Down	GO:BP	GO:0042325	regulation of phosphorylation	3.19249e-09	877	442	43	Aif1,Ang,Bank1,Bst1,C5ar1,Cd36,Cd86,Ceacam1,Clec4n,Csf1r,Cx3cr1,Dab2,Fpr2,Gpnmb,Hcls1,Igf1,Il1b,Irak3,Lox,Marco,Nckap1l,Osm,Pik3cg,Pik3r6,Pkib,Plcg2,Ptger4,Ptk2b,Ptpn6,Ptprc,Samsn1,Sfrp2,Sh3bp5,Stap1,Syk,Tgfb1,Tlr1,Tlr7,Tlr8,Tlr9,Tmem119,Tnf,Trem2
Down	GO:BP	GO:0032940	secretion by cell	3.3298e-09	913	442	44	Adora3,Alox5,Ang,Btk,Ccl3,Ccr1,Cd300a,Cd84,Ceacam1,Coro1a,Dab2,F2rl2,Fcer1g,Fcgr4,Fes,Hcar2,Hck,Igf1,Il1a,Il1b,Il1rn,Itgam,Lat2,Milr1,Myb,Myo1g,Nckap1l,Osm,Plek,Pram1,Prkcb,Ptafr,Ptger4,Rab3il1,Rac2,Spi1,Syk,Tgfb1,Tnf,Tnfrsf11a,Trem2,Trpm2,Ttn,Ucp2
Up	GO:BP	GO:0019883	antigen processing and presentation of endogenous antigen	3.33958e-09	43	234	9	H2-D1,H2-K1,H2-Q4,H2-Q6,H2-Q7,H2-T22,H2-T23,Mill2,Tap1
Up	GO:MF	GO:0048018	receptor ligand activity	3.41431e-09	549	236	25	Adm2,Areg,Btc,Cck,Cx3cl1,Cxcl1,Cxcl10,Cxcl2,Cxcl9,Ereg,Gal,Gdnf,Grem1,Hspa1a,Ifna4,Ifna5,Ifnb1,Il11,Il6,Inhba,Lif,Scg2,Tac1,Tnfsf10,Vgf
Down	GO:BP	GO:0048872	homeostasis of number of cells	3.82631e-09	381	442	27	Aim2,Bcl2a1a,Btk,Card11,Card9,Col14a1,Coro1a,Csf1r,Cx3cr1,Fcer1g,Gm49339,Gpr183,Hcar2,Hcls1,Ikzf1,Inpp5d,Myb,Nckap1l,Pirb,Rac2,Sash3,Slc40a1,Spi1,Tal1,Tgfb1,Tnfrsf13b,Tnfsf13b
Up	GO:MF	GO:0030546	signaling receptor activator activity	3.93724e-09	556	236	25	Adm2,Areg,Btc,Cck,Cx3cl1,Cxcl1,Cxcl10,Cxcl2,Cxcl9,Ereg,Gal,Gdnf,Grem1,Hspa1a,Ifna4,Ifna5,Ifnb1,Il11,Il6,Inhba,Lif,Scg2,Tac1,Tnfsf10,Vgf
Up	GO:MF	GO:0005525	GTP binding	3.93724e-09	385	236	21	Eef1a2,F830016B08Rik,Gbp10,Gbp2,Gbp3,Gbp4,Gbp5,Gbp6,Gbp7,Gbp9,Gem,Gm12185,Gm43302,Gm4841,Gm4951,Ifi47,Igtp,Iigp1,Irgm1,Irgm2,Mx1
Down	GO:BP	GO:0036230	granulocyte activation	4.18791e-09	48	442	11	Ccl3,Cd300a,Fcer1g,Fcgr4,Itgam,Pram1,Ptafr,Spi1,Syk,Tnf,Tyrobp
Up	GO:BP	GO:0032481	positive regulation of type I interferon production	4.28831e-09	82	234	11	Dhx58,Ifih1,Irf7,Isg15,Oas1a,Oas1d,Oas1g,Oas2,Rnf135,Stat1,Tlr3
Down	GO:BP	GO:1900015	regulation of cytokine production involved in inflammatory response	5.22574e-09	62	442	12	Adcy7,Alox5,Card9,Gm49339,Gpsm3,Pld4,Pycard,Tarm1,Ticam2,Tlr6,Tnf,Trem2
Down	GO:BP	GO:0002534	cytokine production involved in inflammatory response	5.22574e-09	62	442	12	Adcy7,Alox5,Card9,Gm49339,Gpsm3,Pld4,Pycard,Tarm1,Ticam2,Tlr6,Tnf,Trem2
Down	GO:BP	GO:0050790	regulation of catalytic activity	5.55628e-09	533	442	32	Adap2,Aim2,Ang,Arap3,Bves,C5ar1,Capn3,Cd86,Ceacam1,Cst7,Cxcl13,Il1b,Irak3,Nckap1l,Nlrc4,Nlrp1a,Nlrp3,P2ry13,Pik3r6,Pkib,Ptk2b,Ptprc,Pycard,Rasa4,Rasal3,Rgs10,S100a8,Serpinb6b,Sh3bp5,Tfpi,Tlr1,Tnf
Down	GO:BP	GO:0002824	positive regulation of adaptive immune response based on somatic recombination of immune receptors built from immunoglobulin superfamily domains	6.08359e-09	148	442	17	Btk,Card9,Cd28,Clec4n,Fcer1g,Fcgr1,Il1b,Nlrp3,Ptprc,Sash3,Slamf1,Slc11a1,Tgfb1,Tnf,Tnfsf13b,Trem2,Ulbp1
Down	GO:BP	GO:0030522	intracellular receptor signaling pathway	6.08563e-09	362	442	26	Btk,Cd300ld3,Cd36,Cd86,Colec12,Dab2,Havcr2,Igf1,Lmo3,Nlrp1a,Nlrp1b,Nlrp3,Pik3ap1,Plcg2,Pycard,Rftn1,Slc15a3,Tasl,Tlr13,Tlr6,Tlr7,Tlr8,Tlr9,Tnf,Trem2,Treml4
Down	GO:BP	GO:0002446	neutrophil mediated immunity	6.13159e-09	38	442	10	Arg1,Card9,Cd300lb,Itgam,Ncf1,Pram1,Ptafr,Spi1,Syk,Trem1
Down	GO:BP	GO:0030036	actin cytoskeleton organization	6.49873e-09	695	442	37	Abi3,Aif1,Ang,Arhgap25,Asb2,Bst1,Capn3,Coro1a,Csf1r,Dock2,Elmo1,Fmn1,Fmnl1,Gmfg,Gpr65,Hck,Hcls1,Il1a,Iqsec3,Lcp1,Myo1g,Nckap1l,Nostrin,Nrap,Parvg,Plek,Ptger4,Ptk2b,Pycard,Rac2,Rhoh,Tgfb1,Tnf,Trpm2,Ttn,Tyrobp,Was
Down	GO:BP	GO:0001959	regulation of cytokine-mediated signaling pathway	6.67098e-09	149	442	17	Arg1,Cd300lf,Il1rn,Irak3,Laptm5,Mmp12,Mmp8,Naip2,Naip5,Naip6,Ptprc,Pycard,Rbm47,Stap1,Syk,Ticam2,Trem2
Down	GO:BP	GO:1901342	regulation of vasculature development	7.24661e-09	312	442	24	Acvrl1,Alox5,C3ar1,C5ar1,Cd34,Ceacam1,Cx3cr1,Cybb,Cysltr1,Emilin2,Hhex,Il10,Il1a,Il1b,Itgb2,Pf4,Pik3cg,Pik3r6,Prkcb,Ptger4,Ptk2b,Sfrp2,Stab1,Tnf
Up	GO:MF	GO:0003725	double-stranded RNA binding	7.30683e-09	80	236	11	Ddx60,Dhx58,Ifih1,Oas1a,Oas1d,Oas1g,Oas2,Oasl1,Oasl2,Tlr3,Zbp1
Up	GO:BP	GO:0045953	negative regulation of natural killer cell mediated cytotoxicity	7.45503e-09	47	234	9	H2-D1,H2-K1,H2-Q4,H2-Q6,H2-Q7,H2-T22,H2-T23,Lgals9,Tap1
Up	GO:BP	GO:0060338	regulation of type I interferon-mediated signaling pathway	7.45503e-09	47	234	9	Irf7,Isg15,Oas1a,Oas1d,Oas1g,Stat2,Trex1,Usp18,Zbp1
Up	GO:BP	GO:0050830	defense response to Gram-positive bacterium	7.50109e-09	167	234	14	Gbp10,Gbp2,Gbp3,Gbp4,Gbp7,Gbp9,H2-D1,H2-K1,H2-Q4,H2-Q6,H2-Q7,H2-T22,H2-T23,Tac1
Down	GO:BP	GO:0001776	leukocyte homeostasis	7.84121e-09	131	442	16	Aim2,Bcl2a1a,Btk,Coro1a,Csf1r,Fcer1g,Gm49339,Gpr183,Hcar2,Nckap1l,Pirb,Sash3,Slc40a1,Tgfb1,Tnfrsf13b,Tnfsf13b
Down	GO:BP	GO:0009611	response to wounding	7.84763e-09	541	442	32	Acvrl1,Alox5,Cd34,Cd36,Ceacam1,Cfh,Emilin2,F2rl2,F5,F9,Fcer1g,Fermt3,Gm49339,Igf1,Il10,Il1a,Lcp1,Mmp12,Pf4,Plau,Plcg2,Plek,Ptger4,Ptpn6,Slc11a1,Svep1,Syk,Tfpi,Tgfb1,Tnf,Trem2,Tyrobp
Down	GO:BP	GO:0042119	neutrophil activation	7.92619e-09	39	442	10	Cd300a,Fcer1g,Fcgr4,Itgam,Pram1,Ptafr,Spi1,Syk,Tnf,Tyrobp
Down	GO:BP	GO:0009595	detection of biotic stimulus	7.92619e-09	39	442	10	Clec4n,Naip2,Naip5,Naip6,Nlrc4,Nlrp3,Tlr1,Tlr6,Tlr9,Trem2
Down	GO:BP	GO:0018108	peptidyl-tyrosine phosphorylation	7.99027e-09	239	442	21	Bank1,Bst1,Cd36,Clec4n,Csf1r,Fes,Hck,Hcls1,Igf1,Osm,Plcg2,Ptger4,Ptk2b,Ptpn6,Ptprc,Samsn1,Sfrp2,Syk,Tgfb1,Tnf,Trem2
Up	GO:BP	GO:0046640	regulation of alpha-beta T cell proliferation	8.21446e-09	66	234	10	Cd274,H2-D1,H2-K1,H2-Q4,H2-Q6,H2-Q7,H2-T22,H2-T23,Irgm1,Lgals9
Up	GO:BP	GO:0002716	negative regulation of natural killer cell mediated immunity	8.65446e-09	48	234	9	H2-D1,H2-K1,H2-Q4,H2-Q6,H2-Q7,H2-T22,H2-T23,Lgals9,Tap1
Up	GO:BP	GO:0032728	positive regulation of interferon-beta production	8.65446e-09	48	234	9	Ifih1,Irf7,Isg15,Oas1a,Oas1d,Oas1g,Oas2,Rnf135,Tlr3
Down	GO:CC	GO:0045121	membrane raft	8.69345e-09	324	448	25	Adcyap1r1,Btk,Bves,Card11,Cd36,Cd48,Fcer1g,Hck,Inpp5d,Itgam,Itgb2,Lat2,Lcp2,Mal2,Ms4a4a,Nfam1,Plcg2,Ptprc,Rftn1,Tfpi,Tlr1,Tlr6,Tnf,Tnfrsf11a,Trem2
Down	GO:CC	GO:0098857	membrane microdomain	8.69345e-09	325	448	25	Adcyap1r1,Btk,Bves,Card11,Cd36,Cd48,Fcer1g,Hck,Inpp5d,Itgam,Itgb2,Lat2,Lcp2,Mal2,Ms4a4a,Nfam1,Plcg2,Ptprc,Rftn1,Tfpi,Tlr1,Tlr6,Tnf,Tnfrsf11a,Trem2
Down	GO:BP	GO:0018212	peptidyl-tyrosine modification	9.28286e-09	241	442	21	Bank1,Bst1,Cd36,Clec4n,Csf1r,Fes,Hck,Hcls1,Igf1,Osm,Plcg2,Ptger4,Ptk2b,Ptpn6,Ptprc,Samsn1,Sfrp2,Syk,Tgfb1,Tnf,Trem2
Down	GO:BP	GO:0002823	negative regulation of adaptive immune response based on somatic recombination of immune receptors built from immunoglobulin superfamily domains	1.00113e-08	52	442	11	Arg1,Ceacam1,Gm49339,Havcr2,Nckap1l,Pf4,Ptpn6,Ptprc,Slamf1,Svep1,Vsir
Down	GO:BP	GO:0070269	pyroptosis	1.0302e-08	40	442	10	Aim2,Naip2,Naip5,Naip6,Nlrc4,Nlrp1a,Nlrp1b,Nlrp3,Pycard,Trem2
Down	GO:BP	GO:0072678	T cell migration	1.06799e-08	66	442	12	Adam8,Aif1,Ccl3,Cd200r1,Coro1a,Cxcl13,Dock8,Gpr183,Itga4,Itgal,Myo1g,Pycard
Down	GO:BP	GO:0045621	positive regulation of lymphocyte differentiation	1.07167e-08	134	442	16	Adam8,Gm49339,Il10,Il1rl2,Il2rg,Inpp5d,Nckap1l,Nlrp3,Pik3r6,Ptprc,Rhoh,Sash3,Spi1,Syk,Tgfb1,Vsir
Down	GO:BP	GO:0072593	reactive oxygen species metabolic process	1.14814e-08	244	442	21	Alox5,Cd36,Cybb,Fpr2,Hvcn1,Itgam,Ncf1,Ncf2,Ncf4,Nrros,Plau,Plcg2,Ptger4,Ptk2b,Syk,Tgfb1,Tlr6,Tnf,Tyrobp,Ucp2,Vav1
Down	GO:BP	GO:0046634	regulation of alpha-beta T cell activation	1.1913e-08	135	442	16	Card11,Cd244a,Cd28,Cd300a,Gm49339,Il2rg,Nckap1l,Nlrp3,Pf4,Ptprc,Rasal3,Sash3,Syk,Tarm1,Tgfb1,Vsir
Up	GO:BP	GO:0042270	protection from natural killer cell mediated cytotoxicity	1.20791e-08	34	234	8	H2-D1,H2-K1,H2-Q4,H2-Q6,H2-Q7,H2-T22,H2-T23,Tap1
Down	GO:BP	GO:0006801	superoxide metabolic process	1.26823e-08	67	442	12	Cd36,Cybb,Fpr2,Hvcn1,Itgam,Ncf1,Ncf2,Ncf4,Nrros,Syk,Tgfb1,Tyrobp
Down	GO:BP	GO:0001932	regulation of protein phosphorylation	1.31585e-08	816	442	40	Aif1,Bank1,Bst1,C5ar1,Cd36,Cd86,Ceacam1,Clec4n,Csf1r,Cx3cr1,Dab2,Fpr2,Gpnmb,Hcls1,Igf1,Il1b,Irak3,Lox,Marco,Osm,Pik3cg,Pik3r6,Pkib,Plcg2,Ptger4,Ptk2b,Ptpn6,Ptprc,Samsn1,Sfrp2,Sh3bp5,Syk,Tgfb1,Tlr1,Tlr7,Tlr8,Tlr9,Tmem119,Tnf,Trem2
Down	GO:BP	GO:0002335	mature B cell differentiation	1.31778e-08	41	442	10	Cmtm7,Gm49339,Gpr183,Il10,Il2rg,Irf8,Plcg2,Pou2f2,Ptk2b,Spi1
Up	GO:MF	GO:0042608	T cell receptor binding	1.32482e-08	32	236	8	H2-D1,H2-K1,H2-Q4,H2-Q6,H2-Q7,H2-T22,H2-T23,Lck
Down	GO:BP	GO:0042060	wound healing	1.36445e-08	377	442	26	Acvrl1,Alox5,Cd34,Cd36,Ceacam1,Cfh,Emilin2,F2rl2,F5,F9,Fcer1g,Fermt3,Gm49339,Igf1,Il1a,Mmp12,Pf4,Plau,Plek,Ptger4,Ptpn6,Slc11a1,Svep1,Syk,Tfpi,Tnf
Down	GO:BP	GO:0022408	negative regulation of cell-cell adhesion	1.3994e-08	200	442	19	Adam8,Arg1,Cd300a,Cd37,Ceacam1,Gm49339,Gpnmb,Havcr2,Il10,Il1rn,Laptm5,Mbp,Pf4,Ptpn6,Spi1,Tarm1,Tgfb1,Tnfaip8l2,Vsir
Down	GO:BP	GO:0050852	T cell receptor signaling pathway	1.46019e-08	137	442	16	Bcl2a1d,Btk,Card11,Cd28,Cd300a,Ceacam1,Fyb,Gm49339,Laptm5,Lcp2,Plcg2,Pram1,Ptpn6,Ptprc,Rftn1,Themis2
Down	GO:BP	GO:0042100	B cell proliferation	1.47395e-08	118	442	15	Btk,Card11,Cd180,Cd22,Cd300a,Gpr183,Il10,Inpp5d,Nckap1l,Ptprc,Sash3,Tlr9,Tnfrsf13b,Tnfsf13b,Tyrobp
Up	GO:BP	GO:0002703	regulation of leukocyte mediated immunity	1.49861e-08	283	234	17	Bst2,Cxcl1,Foxf1,H2-D1,H2-K1,H2-Q4,H2-Q6,H2-Q7,H2-T22,H2-T23,Ifnb1,Il6,Lgals9,Mill2,Rsad2,Tap1,Tlr3
Up	GO:BP	GO:0002673	regulation of acute inflammatory response	1.60229e-08	71	234	10	H2-D1,H2-K1,H2-Q4,H2-Q6,H2-Q7,H2-T22,H2-T23,Il6,Ptgs2,Tac1
Up	GO:BP	GO:0001911	negative regulation of leukocyte mediated cytotoxicity	1.70886e-08	52	234	9	H2-D1,H2-K1,H2-Q4,H2-Q6,H2-Q7,H2-T22,H2-T23,Lgals9,Tap1
Up	GO:BP	GO:0002474	antigen processing and presentation of peptide antigen via MHC class I	1.70886e-08	52	234	9	H2-D1,H2-K1,H2-Q4,H2-Q6,H2-Q7,H2-T22,H2-T23,Mill2,Tap1
Up	GO:BP	GO:0098586	cellular response to virus	1.70886e-08	52	234	9	Cxcl10,Ifih1,Ifnb1,Igtp,Il6,Irgm1,Irgm2,Lgals9,Tlr3
Down	GO:CC	GO:0045335	phagocytic vesicle	1.76294e-08	113	448	15	Adam8,Clec4e,Coro1a,Ctss,Cybb,Fmnl1,Pld4,Slamf1,Slc11a1,Syk,Tlr1,Tlr6,Tlr7,Tlr9,Was
Up	GO:BP	GO:0046633	alpha-beta T cell proliferation	1.78634e-08	72	234	10	Cd274,H2-D1,H2-K1,H2-Q4,H2-Q6,H2-Q7,H2-T22,H2-T23,Irgm1,Lgals9
Down	GO:BP	GO:0007162	negative regulation of cell adhesion	1.79654e-08	301	442	23	Acvrl1,Adam8,Arg1,Cd300a,Cd37,Ceacam1,Gm49339,Gpnmb,Havcr2,Il10,Il1rn,Laptm5,Lpxn,Mbp,Mmp12,Pf4,Ptpn6,Ptprc,Spi1,Tarm1,Tgfb1,Tnfaip8l2,Vsir
Up	GO:BP	GO:0002486	antigen processing and presentation of endogenous peptide antigen via MHC class I via ER pathway, TAP-independent	1.85452e-08	36	234	8	H2-D1,H2-K1,H2-Q4,H2-Q6,H2-Q7,H2-T22,H2-T23,Mill2
Down	GO:BP	GO:0045638	negative regulation of myeloid cell differentiation	1.89365e-08	102	442	14	C1qc,Ccl3,Ceacam1,Csf1r,Gm49339,Inpp4b,Inpp5d,Myb,Pf4,Pilrb1,Pira12,Pira2,Pirb,Ptk2b
Down	GO:BP	GO:0060759	regulation of response to cytokine stimulus	1.89481e-08	160	442	17	Arg1,Cd300lf,Il1rn,Irak3,Laptm5,Mmp12,Mmp8,Naip2,Naip5,Naip6,Ptprc,Pycard,Rbm47,Stap1,Syk,Ticam2,Trem2
Down	GO:BP	GO:0042554	superoxide anion generation	2.13209e-08	43	442	10	Cybb,Fpr2,Hvcn1,Itgam,Ncf1,Ncf2,Ncf4,Syk,Tgfb1,Tyrobp
Down	GO:BP	GO:0002456	T cell mediated immunity	2.1929e-08	141	442	16	Arg1,Ceacam1,Ctsc,Gm49339,Il1b,Myo1g,Nckap1l,Nlrp3,Ptprc,Rftn1,Sash3,Slamf1,Treml4,Ulbp1,Vsir,Was
Up	GO:BP	GO:0002484	antigen processing and presentation of endogenous peptide antigen via MHC class I via ER pathway	2.26043e-08	37	234	8	H2-D1,H2-K1,H2-Q4,H2-Q6,H2-Q7,H2-T22,H2-T23,Mill2
Up	GO:BP	GO:0002476	antigen processing and presentation of endogenous peptide antigen via MHC class Ib	2.26043e-08	37	234	8	H2-D1,H2-K1,H2-Q4,H2-Q6,H2-Q7,H2-T22,H2-T23,Mill2
Down	GO:BP	GO:0045765	regulation of angiogenesis	2.41897e-08	306	442	23	Acvrl1,Alox5,C3ar1,C5ar1,Cd34,Ceacam1,Cx3cr1,Cybb,Cysltr1,Emilin2,Hhex,Il10,Il1a,Il1b,Itgb2,Pf4,Pik3cg,Pik3r6,Prkcb,Ptk2b,Sfrp2,Stab1,Tnf
Up	GO:BP	GO:0036037	CD8-positive, alpha-beta T cell activation	2.59693e-08	55	234	9	Cd274,H2-D1,H2-K1,H2-Q4,H2-Q6,H2-Q7,H2-T22,H2-T23,Igtp
Up	GO:BP	GO:0141061	disruption of cell in another organism	2.59693e-08	99	234	11	Cxcl1,Cxcl10,Cxcl9,Gbp2,Gbp3,Gbp5,Gbp7,Igtp,Irgm2,Nos2,Tac1
Up	GO:BP	GO:0031640	killing of cells of another organism	2.59693e-08	99	234	11	Cxcl1,Cxcl10,Cxcl9,Gbp2,Gbp3,Gbp5,Gbp7,Igtp,Irgm2,Nos2,Tac1
Down	GO:BP	GO:0061082	myeloid leukocyte cytokine production	2.67423e-08	57	442	11	Card9,Cd36,Fcer1g,Irak3,Laptm5,Plcg2,Pycard,Syk,Tgfb1,Ticam2,Tlr7
Up	GO:BP	GO:0002428	antigen processing and presentation of peptide antigen via MHC class Ib	2.67473e-08	38	234	8	H2-D1,H2-K1,H2-Q4,H2-Q6,H2-Q7,H2-T22,H2-T23,Mill2
Up	GO:MF	GO:0046703	natural killer cell lectin-like receptor binding	2.68654e-08	35	236	8	H2-D1,H2-K1,H2-Q4,H2-Q6,H2-Q7,H2-T22,H2-T23,Mill2
Down	GO:BP	GO:0002720	positive regulation of cytokine production involved in immune response	3.09954e-08	106	442	14	Card9,Cd36,Fcer1g,Il1b,Irf5,Laptm5,Nlrp3,Plcg2,Pycard,Sash3,Slamf1,Syk,Ticam2,Tlr7
Down	GO:BP	GO:0007229	integrin-mediated signaling pathway	3.09954e-08	106	442	14	Fcer1g,Fermt3,Fyb,Gm49368,Itga4,Itgal,Itgam,Itgb2,Plek,Pram1,Ptk2b,Syk,Tyrobp,Vav1
Down	GO:BP	GO:0043122	regulation of canonical NF-kappaB signal transduction	3.10709e-08	234	442	20	Capn3,Card11,Card9,Cd36,Clec4d,Clec4n,Cx3cr1,Gm49339,Il1a,Il1b,Plcg2,Prkcb,Pycard,Rhoh,Ticam2,Tlr6,Tlr9,Tnf,Tnip3,Trem2
Down	GO:BP	GO:0009615	response to virus	3.12947e-08	393	442	26	Aim2,Card9,Cd37,Cd86,Il1b,Irak3,Irf5,Mmp12,Nlrp1a,Nlrp1b,Nlrp3,Pou2f2,Ptprc,Pycard,Rnase6,Rnasel,Tagap,Tgfb1,Ticam2,Tlr13,Tlr7,Tlr8,Tlr9,Tnf,Treml4,Wdfy4
Up	GO:MF	GO:0005125	cytokine activity	3.27426e-08	241	236	16	Areg,Cx3cl1,Cxcl1,Cxcl10,Cxcl2,Cxcl9,Grem1,Ifna4,Ifna5,Ifnb1,Il11,Il6,Inhba,Lif,Scg2,Tnfsf10
Up	GO:BP	GO:0031342	negative regulation of cell killing	3.55633e-08	57	234	9	H2-D1,H2-K1,H2-Q4,H2-Q6,H2-Q7,H2-T22,H2-T23,Lgals9,Tap1
Down	GO:MF	GO:0005126	cytokine receptor binding	3.68631e-08	317	436	25	Ccl12,Ccl3,Ccl4,Ccl6,Ccl9,Cd300lf,Ceacam1,Cx3cr1,Cxcl13,Ebi3,Il10,Il1a,Il1b,Il1rn,Osm,Pf4,Ptpn6,Pycard,Stap1,Syk,Tgfb1,Ticam2,Tlr9,Tnf,Tnfsf13b
Down	GO:MF	GO:0030246	carbohydrate binding	3.68631e-08	293	436	24	Cd22,Cd33,Cd34,Cd69,Cd72,Cd93,Clec4a1,Clec4a2,Clec4a3,Clec4d,Clec4e,Clec4n,Clec5a,Clec7a,Colec12,Fcna,Galnt3,Galnt6,Hexb,Hk3,Mrc1,Nptx2,Pygl,Siglece
Up	GO:BP	GO:0002697	regulation of immune effector process	3.84533e-08	434	234	20	Bst2,Cxcl1,Ddx60,Dhx58,Foxf1,H2-D1,H2-K1,H2-Q4,H2-Q6,H2-Q7,H2-T22,H2-T23,Ifnb1,Il6,Lgals9,Mill2,Rsad2,Tap1,Tlr3,Trex1
Down	GO:BP	GO:0045453	bone resorption	3.94231e-08	74	442	12	Adam8,Ceacam1,Csf1r,Ctss,Fcgr4,Inpp5d,Ptger4,Ptk2b,Rac2,Syk,Tmem119,Tnfrsf11a
Up	GO:BP	GO:0002475	antigen processing and presentation via MHC class Ib	4.04858e-08	40	234	8	H2-D1,H2-K1,H2-Q4,H2-Q6,H2-Q7,H2-T22,H2-T23,Mill2
Down	GO:BP	GO:0002920	regulation of humoral immune response	4.19716e-08	46	442	10	Acod1,Cd37,Cd5l,Cfh,Il1b,Ptpn6,Ptprc,Svep1,Tnf,Trem2
Up	GO:MF	GO:0042803	protein homodimerization activity	4.27711e-08	786	236	28	Atf3,Bst2,Fibin,Gadd45a,Gbp2,Gbp3,Gbp5,Gdnf,Gm3776,Grem1,Gsta1,Gsta2,H2-D1,H2-K1,H2-Q6,H2-Q7,H2-T22,Mgll,Nos2,Ptgs2,Stat1,Syt4,Tap1,Trex1,Trim12a,Trim30a,Trim30d,Trim34a
Up	GO:BP	GO:0002526	acute inflammatory response	4.31298e-08	132	234	12	H2-D1,H2-K1,H2-Q4,H2-Q6,H2-Q7,H2-T22,H2-T23,Il6,Nupr1,Ptgs2,Tac1,Vnn1
Down	GO:BP	GO:0071622	regulation of granulocyte chemotaxis	4.6457e-08	60	442	11	Bst1,C3ar1,C5ar1,C5ar2,Cmklr1,Csf1r,Il1b,Nckap1l,Rac2,Slamf1,Trem1
Up	GO:BP	GO:0070661	leukocyte proliferation	4.6613e-08	395	234	19	Btn1a1,Cd274,Cfb,Cx3cl1,Gal,Grem1,H2-D1,H2-K1,H2-Q4,H2-Q6,H2-Q7,H2-T22,H2-T23,Ifna4,Ifnb1,Il6,Irgm1,Lgals9,Tac1
Up	GO:BP	GO:2001185	regulation of CD8-positive, alpha-beta T cell activation	4.69575e-08	41	234	8	Cd274,H2-D1,H2-K1,H2-Q4,H2-Q6,H2-Q7,H2-T22,H2-T23
Down	GO:BP	GO:0035239	tube morphogenesis	4.71298e-08	927	442	42	Acvrl1,Adam8,Alox5,Ang,Anpep,Asb2,C3ar1,C5ar1,Ccl12,Cd34,Ceacam1,Cfh,Cx3cr1,Cybb,Cysltr1,Emilin2,Fmn1,Hhex,Hpgd,Igf1,Il10,Il1a,Il1b,Itgb2,Lox,Nrp2,Pf4,Pik3cg,Pik3r6,Plau,Prkcb,Ptger4,Ptk2b,Sfrp2,Spi1,Spint1,Stab1,Syk,Tal1,Tgfb1,Tgfbi,Tnf
Down	GO:BP	GO:0051336	regulation of hydrolase activity	4.71608e-08	265	442	21	Adap2,Aim2,Ang,Arap3,Bves,Cd86,Cst7,Cxcl13,Nckap1l,Nlrc4,Nlrp1a,Nlrp3,Ptprc,Pycard,Rasa4,Rasal3,Rgs10,S100a8,Serpinb6b,Tfpi,Tnf
Up	GO:BP	GO:0002707	negative regulation of lymphocyte mediated immunity	5.32038e-08	82	234	10	H2-D1,H2-K1,H2-Q4,H2-Q6,H2-Q7,H2-T22,H2-T23,Ifnb1,Lgals9,Tap1
Up	GO:BP	GO:0002711	positive regulation of T cell mediated immunity	5.32038e-08	82	234	10	H2-D1,H2-K1,H2-Q4,H2-Q6,H2-Q7,H2-T22,H2-T23,Il6,Mill2,Rsad2
Down	GO:BP	GO:0046632	alpha-beta T cell differentiation	5.40427e-08	130	442	15	Batf,Gm49339,Gpr18,Gpr183,Il2rg,Ly9,Myb,Nckap1l,Nlrp3,Pf4,Ptger4,Sash3,Slamf6,Syk,Tgfb1
Down	GO:BP	GO:0032757	positive regulation of interleukin-8 production	5.49878e-08	61	442	11	Cd244a,Fcna,Il1b,Ptger4,Pycard,Syk,Tlr1,Tlr7,Tlr8,Tlr9,Tnf
Down	GO:BP	GO:0050730	regulation of peptidyl-tyrosine phosphorylation	5.49878e-08	218	442	19	Bank1,Bst1,Cd36,Clec4n,Csf1r,Hcls1,Igf1,Osm,Plcg2,Ptger4,Ptk2b,Ptpn6,Ptprc,Samsn1,Sfrp2,Syk,Tgfb1,Tnf,Trem2
Down	GO:BP	GO:0062207	regulation of pattern recognition receptor signaling pathway	5.68336e-08	151	442	16	Btk,Cd300a,Cd300ld3,Cd300lf,Cd36,Gm6377,Irak3,Plcg2,Slc15a3,Tasl,Ticam2,Tlr1,Tlr6,Tlr9,Trem2,Treml4
Down	GO:BP	GO:0007204	positive regulation of cytosolic calcium ion concentration	6.13296e-08	196	442	18	Adcyap1r1,C3ar1,C5ar1,C5ar2,Ccl3,Ccr1,Cd36,Cd52,Cmklr1,Cx3cr1,Cxcl13,Fpr1,Fpr2,Il1b,Pik3cg,Plcg2,Ptger4,Ptk2b
Down	GO:BP	GO:0002888	positive regulation of myeloid leukocyte mediated immunity	6.34977e-08	48	442	10	Arg1,Btk,Fcer1g,Fcgr1,Itgam,Ptafr,Spi1,Stap1,Ticam2,Tyrobp
Up	GO:BP	GO:0031960	response to corticosteroid	6.74694e-08	203	234	14	Abcb1a,Areg,Cxcl2,Fibin,Fosb,Fosl1,Gdnf,Ifnb1,Il6,Inhba,Lcat,Nefl,Pcsk1,Ptgs2
Up	GO:BP	GO:0031341	regulation of cell killing	6.74694e-08	138	234	12	Cxcl1,H2-D1,H2-K1,H2-Q4,H2-Q6,H2-Q7,H2-T22,H2-T23,Lgals9,Mill2,Nos2,Tap1
Down	GO:BP	GO:0045639	positive regulation of myeloid cell differentiation	6.89502e-08	113	442	14	Ccl3,Ccl9,Ccr1,Csf1r,Fes,Hcls1,Inpp5d,Nckap1l,Tal1,Tgfb1,Tnf,Tnfrsf11a,Trem2,Tyrobp
Down	GO:BP	GO:0045055	regulated exocytosis	7.00146e-08	246	442	20	Btk,Ccl3,Cd300a,Cd84,Ceacam1,Coro1a,Fcer1g,Fcgr4,Fes,Itgam,Lat2,Milr1,Nckap1l,Plek,Pram1,Prkcb,Ptafr,Rac2,Spi1,Syk
Down	GO:BP	GO:1990869	cellular response to chemokine	7.07218e-08	95	442	13	Ccl12,Ccl3,Ccl4,Ccl6,Ccl9,Ccr1,Cx3cr1,Cxcl13,Dock8,Lox,Pf4,Ptk2b,Trem2
Down	GO:BP	GO:1990868	response to chemokine	7.07218e-08	95	442	13	Ccl12,Ccl3,Ccl4,Ccl6,Ccl9,Ccr1,Cx3cr1,Cxcl13,Dock8,Lox,Pf4,Ptk2b,Trem2
Up	GO:BP	GO:0046631	alpha-beta T cell activation	7.61774e-08	205	234	14	Braf,Cd274,H2-D1,H2-K1,H2-Q4,H2-Q6,H2-Q7,H2-T22,H2-T23,Igtp,Il6,Irgm1,Lgals9,Rsad2
Up	GO:BP	GO:0002709	regulation of T cell mediated immunity	7.65101e-08	111	234	11	H2-D1,H2-K1,H2-Q4,H2-Q6,H2-Q7,H2-T22,H2-T23,Ifnb1,Il6,Mill2,Rsad2
Up	GO:BP	GO:0002456	T cell mediated immunity	8.40016e-08	141	234	12	H2-D1,H2-K1,H2-Q4,H2-Q6,H2-Q7,H2-T22,H2-T23,Ifnb1,Il6,Mill2,Rsad2,Trex1
Down	GO:BP	GO:0008285	negative regulation of cell population proliferation	8.73399e-08	701	442	35	Acvrl1,Adora3,Aif1,Alox5,Ang,Arg1,Btk,Ccl12,Cd300a,Cd37,Ceacam1,Csf1r,Dab2,Gm49339,Gpnmb,Havcr2,Hpgds,Igf1,Il10,Il1a,Il1b,Inpp5d,Laptm5,Ptk2b,Ptpn6,Sfrp2,Spint1,Tarm1,Tgfb1,Tnf,Tnfrsf13b,Trem2,Trpv2,Tyrobp,Vsir
Down	GO:BP	GO:0007596	blood coagulation	8.88825e-08	178	442	17	Cd36,Ceacam1,Cfh,Emilin2,F2rl2,F5,F9,Fcer1g,Fermt3,Gm49339,Pf4,Plau,Plek,Ptpn6,Svep1,Syk,Tfpi
Down	GO:BP	GO:0019722	calcium-mediated signaling	8.9326e-08	225	442	19	Bst1,C3ar1,Ccl3,Ccr1,Cd22,Cmklr1,Cx3cr1,Fpr2,Gna15,Homer2,Igf1,Itgal,Lat2,Plcg2,Ptprc,Syk,Tnf,Trem2,Trpm2
Up	GO:MF	GO:0042288	MHC class I protein binding	8.939e-08	41	236	8	H2-D1,H2-K1,H2-Q4,H2-Q6,H2-Q7,H2-T22,H2-T23,Tap1
Down	GO:BP	GO:0045580	regulation of T cell differentiation	9.60671e-08	179	442	17	Adam8,Card11,Cd28,Ctla2a,Gm49339,Il1rl2,Il2rg,Nckap1l,Nlrp3,Pf4,Pik3r6,Ptprc,Rhoh,Sash3,Syk,Tgfb1,Vsir
Up	GO:BP	GO:0051384	response to glucocorticoid	1.11392e-07	177	234	13	Abcb1a,Areg,Cxcl2,Fibin,Fosb,Fosl1,Gdnf,Ifnb1,Il6,Lcat,Nefl,Pcsk1,Ptgs2
Down	GO:BP	GO:0050817	coagulation	1.13362e-07	181	442	17	Cd36,Ceacam1,Cfh,Emilin2,F2rl2,F5,F9,Fcer1g,Fermt3,Gm49339,Pf4,Plau,Plek,Ptpn6,Svep1,Syk,Tfpi
Up	GO:BP	GO:0002370	natural killer cell cytokine production	1.14018e-07	30	234	7	H2-D1,H2-K1,H2-Q4,H2-Q6,H2-Q7,H2-T22,H2-T23
Up	GO:BP	GO:0032648	regulation of interferon-beta production	1.14018e-07	66	234	9	Ifih1,Irf7,Isg15,Oas1a,Oas1d,Oas1g,Oas2,Rnf135,Tlr3
Up	GO:BP	GO:0032608	interferon-beta production	1.14018e-07	66	234	9	Ifih1,Irf7,Isg15,Oas1a,Oas1d,Oas1g,Oas2,Rnf135,Tlr3
Up	GO:BP	GO:0002727	regulation of natural killer cell cytokine production	1.14018e-07	30	234	7	H2-D1,H2-K1,H2-Q4,H2-Q6,H2-Q7,H2-T22,H2-T23
Up	GO:BP	GO:0002885	positive regulation of hypersensitivity	1.14018e-07	30	234	7	H2-D1,H2-K1,H2-Q4,H2-Q6,H2-Q7,H2-T22,H2-T23
Down	GO:BP	GO:1902622	regulation of neutrophil migration	1.14548e-07	51	442	10	Adam8,Bst1,C3ar1,C5ar1,C5ar2,Il1a,Il1b,Nckap1l,Ptger4,Rac2
Down	GO:BP	GO:0019724	B cell mediated immunity	1.17786e-07	280	442	21	Batf,Btk,C1qa,C1qb,C1qc,Card9,Cd28,Csf2rb,Csf2rb2,Csf3r,Fcer1g,Fcgr1,Il21r,Inpp5d,Pirb,Ptpn6,Ptprc,Svep1,Tgfb1,Tnf,Trem2
Up	GO:BP	GO:0002367	cytokine production involved in immune response	1.18394e-07	146	234	12	Bst2,H2-D1,H2-K1,H2-Q4,H2-Q6,H2-Q7,H2-T22,H2-T23,Ifnb1,Il6,Rsad2,Tlr3
Up	GO:BP	GO:0002718	regulation of cytokine production involved in immune response	1.18394e-07	146	234	12	Bst2,H2-D1,H2-K1,H2-Q4,H2-Q6,H2-Q7,H2-T22,H2-T23,Ifnb1,Il6,Rsad2,Tlr3
Down	GO:BP	GO:0006887	exocytosis	1.21754e-07	363	442	24	Btk,Ccl3,Ccr1,Cd300a,Cd84,Ceacam1,Coro1a,Fcer1g,Fcgr4,Fes,Hck,Itgam,Lat2,Milr1,Myo1g,Nckap1l,Plek,Pram1,Prkcb,Ptafr,Rab3il1,Rac2,Spi1,Syk
Down	GO:BP	GO:0007599	hemostasis	1.21754e-07	182	442	17	Cd36,Ceacam1,Cfh,Emilin2,F2rl2,F5,F9,Fcer1g,Fermt3,Gm49339,Pf4,Plau,Plek,Ptpn6,Svep1,Syk,Tfpi
Down	GO:BP	GO:0002292	T cell differentiation involved in immune response	1.21825e-07	82	442	12	Batf,Clec4d,Clec4e,Fcer1g,Gpr183,Ly9,Myb,Nlrp3,Pf4,Ptger4,Slamf6,Tgfb1
Up	GO:BP	GO:0043065	positive regulation of apoptotic process	1.21892e-07	622	234	23	Atf3,Cck,Cd274,Eef1a2,Fosl1,Gadd45a,Gadd45b,Gal,Ifit2,Ifnb1,Il6,Inhba,Lck,Nos2,Nqo1,Nupr1,Ppp1r15a,Ptgs2,Tlr3,Tnfsf10,Unc5b,Vnn1,Zbp1
Down	GO:MF	GO:0008289	lipid binding	1.22734e-07	885	436	43	Adap2,Alox5ap,Arap3,Arhgap9,Bin2,Blnk,Btk,Cd300a,Cd300lf,Cd36,Ceacam1,Clec4e,Cyth4,Dennd1c,Fcgr4,Fermt3,Fes,Fgd2,Fyb,Gpr183,Gpr31b,Hck,Igf1,Ighm,Inpp4b,Ldlrap1,Ltc4s,Mbp,Mcoln3,Myo1g,Ncf1,Ncf4,Nlrp3,Pram1,Psd4,Ptafr,Rasa4,Snx20,Ticam2,Tlr1,Tlr6,Trem2,Ugt1a7c
Down	GO:BP	GO:0002279	mast cell activation involved in immune response	1.23445e-07	66	442	11	Btk,Cd300a,Cd84,Fcer1g,Fes,Gm49339,Lat2,Milr1,Ptpn6,Rac2,Syk
Down	GO:MF	GO:0016504	peptidase activator activity	1.2357e-07	67	436	12	Aim2,Ctsc,Ctss,Nlrc4,Nlrp1a,Nlrp1b,Nlrp3,Pycard,Sfrp2,Tgfb1,Tifab,Vsir
Down	GO:BP	GO:0030029	actin filament-based process	1.27919e-07	782	442	37	Abi3,Aif1,Ang,Arhgap25,Asb2,Bst1,Capn3,Coro1a,Csf1r,Dock2,Elmo1,Fmn1,Fmnl1,Gmfg,Gpr65,Hck,Hcls1,Il1a,Iqsec3,Lcp1,Myo1g,Nckap1l,Nostrin,Nrap,Parvg,Plek,Ptger4,Ptk2b,Pycard,Rac2,Rhoh,Tgfb1,Tnf,Trpm2,Ttn,Tyrobp,Was
Down	GO:BP	GO:0046849	bone remodeling	1.28258e-07	100	442	13	Adam8,Ceacam1,Csf1r,Ctss,Fcgr4,Inpp4b,Inpp5d,Ptger4,Ptk2b,Rac2,Syk,Tmem119,Tnfrsf11a
Down	GO:BP	GO:0010562	positive regulation of phosphorus metabolic process	1.34586e-07	680	442	34	Adcyap1r1,Aif1,Ang,Bank1,Cd244a,Cd36,Cd86,Clec4n,Csf1r,Cx3cr1,Dab2,Fpr2,Gpnmb,Hcls1,Igf1,Il1b,Marco,Nckap1l,Osm,P2ry6,Pik3r6,Pirb,Plcg2,Ptafr,Ptger4,Ptk2b,Ptprc,Sfrp2,Syk,Tgfb1,Tlr1,Tmem119,Tnf,Trem2
Down	GO:BP	GO:0045937	positive regulation of phosphate metabolic process	1.34586e-07	680	442	34	Adcyap1r1,Aif1,Ang,Bank1,Cd244a,Cd36,Cd86,Clec4n,Csf1r,Cx3cr1,Dab2,Fpr2,Gpnmb,Hcls1,Igf1,Il1b,Marco,Nckap1l,Osm,P2ry6,Pik3r6,Pirb,Plcg2,Ptafr,Ptger4,Ptk2b,Ptprc,Sfrp2,Syk,Tgfb1,Tlr1,Tmem119,Tnf,Trem2
Up	GO:BP	GO:0035740	CD8-positive, alpha-beta T cell proliferation	1.43431e-07	31	234	7	H2-D1,H2-K1,H2-Q4,H2-Q6,H2-Q7,H2-T22,H2-T23
Up	GO:BP	GO:0002888	positive regulation of myeloid leukocyte mediated immunity	1.52407e-07	48	234	8	Cxcl1,H2-D1,H2-K1,H2-Q4,H2-Q6,H2-Q7,H2-T22,H2-T23
Down	GO:BP	GO:0001910	regulation of leukocyte mediated cytotoxicity	1.5898e-07	121	442	14	Arg1,Ceacam1,Cx3cr1,Havcr2,Nckap1l,Pik3r6,Ptprc,Slamf6,Spi1,Stap1,Tgfb1,Tyrobp,Ulbp1,Vav1
Down	GO:BP	GO:0061081	positive regulation of myeloid leukocyte cytokine production involved in immune response	1.71169e-07	40	442	9	Card9,Cd36,Fcer1g,Laptm5,Plcg2,Pycard,Syk,Ticam2,Tlr7
Up	GO:BP	GO:0019882	antigen processing and presentation	1.72002e-07	121	234	11	H2-D1,H2-K1,H2-Q4,H2-Q6,H2-Q7,H2-T22,H2-T23,Mill2,Psmb8,Tap1,Trex1
Up	GO:BP	GO:0001910	regulation of leukocyte mediated cytotoxicity	1.72002e-07	121	234	11	Cxcl1,H2-D1,H2-K1,H2-Q4,H2-Q6,H2-Q7,H2-T22,H2-T23,Lgals9,Mill2,Tap1
Up	GO:BP	GO:0002866	positive regulation of acute inflammatory response to antigenic stimulus	1.74032e-07	32	234	7	H2-D1,H2-K1,H2-Q4,H2-Q6,H2-Q7,H2-T22,H2-T23
Up	GO:BP	GO:2001187	positive regulation of CD8-positive, alpha-beta T cell activation	1.74032e-07	32	234	7	H2-D1,H2-K1,H2-Q4,H2-Q6,H2-Q7,H2-T22,H2-T23
Up	GO:BP	GO:0046641	positive regulation of alpha-beta T cell proliferation	1.74032e-07	49	234	8	H2-D1,H2-K1,H2-Q4,H2-Q6,H2-Q7,H2-T22,H2-T23,Irgm1
Up	GO:BP	GO:0032819	positive regulation of natural killer cell proliferation	1.74032e-07	32	234	7	H2-D1,H2-K1,H2-Q4,H2-Q6,H2-Q7,H2-T22,H2-T23
Up	GO:BP	GO:0033138	positive regulation of peptidyl-serine phosphorylation	1.83409e-07	122	234	11	Braf,Ifna4,Ifnb1,Igtp,Il11,Il6,Irgm1,Irgm2,Lif,Ppp1r15a,Ptgs2
Down	GO:BP	GO:0062208	positive regulation of pattern recognition receptor signaling pathway	1.96033e-07	69	442	11	Btk,Cd300ld3,Cd36,Plcg2,Slc15a3,Tasl,Ticam2,Tlr1,Tlr6,Tlr9,Treml4
Up	GO:BP	GO:0141060	disruption of anatomical structure in another organism	1.99005e-07	123	234	11	Cxcl1,Cxcl10,Cxcl9,Gbp2,Gbp3,Gbp5,Gbp7,Igtp,Irgm2,Nos2,Tac1
Down	GO:BP	GO:1903038	negative regulation of leukocyte cell-cell adhesion	2.02384e-07	144	442	15	Adam8,Arg1,Cd300a,Cd37,Ceacam1,Gm49339,Gpnmb,Havcr2,Laptm5,Pf4,Ptpn6,Tarm1,Tgfb1,Tnfaip8l2,Vsir
Down	GO:BP	GO:0033209	tumor necrosis factor-mediated signaling pathway	2.05737e-07	86	442	12	Aim2,Laptm5,Mmp8,Naip2,Naip5,Naip6,Ptk2b,Pycard,Syk,Tnf,Tnfrsf11a,Tnfsf13b
Up	GO:BP	GO:0002883	regulation of hypersensitivity	2.1538e-07	33	234	7	H2-D1,H2-K1,H2-Q4,H2-Q6,H2-Q7,H2-T22,H2-T23
Up	GO:BP	GO:0033135	regulation of peptidyl-serine phosphorylation	2.15523e-07	155	234	12	Braf,Gadd45a,Ifna4,Ifnb1,Igtp,Il11,Il6,Irgm1,Irgm2,Lif,Ppp1r15a,Ptgs2
Up	GO:BP	GO:0031343	positive regulation of cell killing	2.31654e-07	97	234	10	Cxcl1,H2-D1,H2-K1,H2-Q4,H2-Q6,H2-Q7,H2-T22,H2-T23,Mill2,Nos2
Down	GO:BP	GO:1905523	positive regulation of macrophage migration	2.55981e-07	30	442	8	C3ar1,C5ar1,Cmklr1,Csf1r,Cx3cr1,Slamf1,Trem1,Trem2
Down	GO:BP	GO:0045428	regulation of nitric oxide biosynthetic process	2.62502e-07	71	442	11	Aif1,Cd36,Cx3cr1,Igf1,Il10,Il1b,Itgb2,Ptk2b,Tlr6,Tnf,Ulbp1
Up	GO:BP	GO:0002698	negative regulation of immune effector process	2.63397e-07	158	234	12	Bst2,Foxf1,H2-D1,H2-K1,H2-Q4,H2-Q6,H2-Q7,H2-T22,H2-T23,Ifnb1,Lgals9,Tap1
Up	GO:BP	GO:0032817	regulation of natural killer cell proliferation	2.63397e-07	34	234	7	H2-D1,H2-K1,H2-Q4,H2-Q6,H2-Q7,H2-T22,H2-T23
Down	GO:BP	GO:0032660	regulation of interleukin-17 production	2.6455e-07	42	442	9	Btk,Card9,Ly9,Nckap1l,Osm,Rftn1,Slamf6,Tgfb1,Vsir
Down	GO:BP	GO:0032620	interleukin-17 production	2.6455e-07	42	442	9	Btk,Card9,Ly9,Nckap1l,Osm,Rftn1,Slamf6,Tgfb1,Vsir
Up	GO:BP	GO:0002507	tolerance induction	2.7049e-07	52	234	8	Cd274,H2-D1,H2-K1,H2-Q4,H2-Q6,H2-Q7,H2-T22,H2-T23
Up	GO:BP	GO:0046651	lymphocyte proliferation	2.71454e-07	354	234	17	Btn1a1,Cd274,Cfb,Gal,H2-D1,H2-K1,H2-Q4,H2-Q6,H2-Q7,H2-T22,H2-T23,Ifna4,Ifnb1,Il6,Irgm1,Lgals9,Tac1
Down	GO:BP	GO:1903530	regulation of secretion by cell	2.75491e-07	667	442	33	Adora3,Alox5,Ang,Cd300a,Cd84,Ceacam1,Dab2,F2rl2,Fcer1g,Fes,Hcar2,Igf1,Il1a,Il1b,Il1rn,Itgam,Myb,Nckap1l,Osm,Pram1,Prkcb,Ptafr,Ptger4,Rac2,Spi1,Syk,Tgfb1,Tnf,Tnfrsf11a,Trem2,Trpm2,Ttn,Ucp2
Down	GO:BP	GO:0048247	lymphocyte chemotaxis	2.77825e-07	56	442	10	Adam8,Ccl12,Ccl3,Ccl4,Ccl6,Ccl9,Ch25h,Cxcl13,Gpr183,Ptk2b
Down	GO:BP	GO:0050868	negative regulation of T cell activation	2.86427e-07	127	442	14	Arg1,Cd300a,Cd37,Ceacam1,Gm49339,Gpnmb,Havcr2,Laptm5,Pf4,Ptpn6,Tarm1,Tgfb1,Tnfaip8l2,Vsir
Down	GO:BP	GO:0046633	alpha-beta T cell proliferation	2.99992e-07	72	442	11	Card11,Cd244a,Cd28,Dock2,Elf4,Gm49339,Ptprc,Rasal3,Syk,Tarm1,Vsir
Down	GO:BP	GO:0002763	positive regulation of myeloid leukocyte differentiation	2.99992e-07	72	442	11	Ccl3,Ccl9,Ccr1,Csf1r,Fes,Hcls1,Tgfb1,Tnf,Tnfrsf11a,Trem2,Tyrobp
Up	GO:BP	GO:0001916	positive regulation of T cell mediated cytotoxicity	3.13516e-07	53	234	8	H2-D1,H2-K1,H2-Q4,H2-Q6,H2-Q7,H2-T22,H2-T23,Mill2
Down	GO:BP	GO:0032606	type I interferon production	3.14104e-07	128	442	14	Havcr2,Irf5,Irf8,Mmp12,Plcg2,Pycard,Siglec1,Syk,Ticam2,Tlr7,Tlr8,Tlr9,Traf3ip3,Tyrobp
Down	GO:BP	GO:0032479	regulation of type I interferon production	3.14104e-07	128	442	14	Havcr2,Irf5,Irf8,Mmp12,Plcg2,Pycard,Siglec1,Syk,Ticam2,Tlr7,Tlr8,Tlr9,Traf3ip3,Tyrobp
Up	GO:BP	GO:0002524	hypersensitivity	3.199e-07	35	234	7	H2-D1,H2-K1,H2-Q4,H2-Q6,H2-Q7,H2-T22,H2-T23
Down	GO:BP	GO:0045671	negative regulation of osteoclast differentiation	3.20557e-07	43	442	9	Ccl3,Ceacam1,Gm49339,Inpp4b,Inpp5d,Pilrb1,Pira12,Pira2,Pirb
Down	GO:BP	GO:0001894	tissue homeostasis	3.20557e-07	271	442	20	Adam8,Cd34,Ceacam1,Col14a1,Coro1a,Csf1r,Ctss,Fcgr4,Il10ra,Inpp5d,Mbp,Ptger4,Ptk2b,Rac2,Sash3,Slc28a2,Syk,Tlr9,Tmem119,Tnfrsf11a
Down	GO:BP	GO:2000403	positive regulation of lymphocyte migration	3.20557e-07	43	442	9	Adam8,Aif1,Ccl3,Coro1a,Cxcl13,Dock8,Itga4,Ptk2b,Pycard
Down	GO:BP	GO:0060249	anatomical structure homeostasis	3.20557e-07	271	442	20	Adam8,Cd34,Ceacam1,Col14a1,Coro1a,Csf1r,Ctss,Fcgr4,Il10ra,Inpp5d,Mbp,Ptger4,Ptk2b,Rac2,Sash3,Slc28a2,Syk,Tlr9,Tmem119,Tnfrsf11a
Down	GO:BP	GO:0048246	macrophage chemotaxis	3.20557e-07	43	442	9	C3ar1,C5ar1,Ccl3,Cmklr1,Csf1r,Ptk2b,Slamf1,Stap1,Trem1
Down	GO:BP	GO:0046850	regulation of bone remodeling	3.24224e-07	57	442	10	Adam8,Ceacam1,Csf1r,Fcgr4,Inpp4b,Inpp5d,Ptger4,Syk,Tmem119,Tnfrsf11a
Down	GO:BP	GO:0010758	regulation of macrophage chemotaxis	3.26286e-07	31	442	8	C3ar1,C5ar1,Cmklr1,Csf1r,Ptk2b,Slamf1,Stap1,Trem1
Down	GO:BP	GO:0048771	tissue remodeling	3.38482e-07	196	442	17	Acvrl1,Adam8,Ceacam1,Csf1r,Ctss,Fcgr4,Gpnmb,Igf1,Il1a,Inpp4b,Inpp5d,Ptger4,Ptk2b,Rac2,Syk,Tmem119,Tnfrsf11a
Up	GO:BP	GO:0032943	mononuclear cell proliferation	3.42894e-07	360	234	17	Btn1a1,Cd274,Cfb,Gal,H2-D1,H2-K1,H2-Q4,H2-Q6,H2-Q7,H2-T22,H2-T23,Ifna4,Ifnb1,Il6,Irgm1,Lgals9,Tac1
Up	GO:BP	GO:0048002	antigen processing and presentation of peptide antigen	3.52766e-07	76	234	9	H2-D1,H2-K1,H2-Q4,H2-Q6,H2-Q7,H2-T22,H2-T23,Mill2,Tap1
Down	GO:BP	GO:0002708	positive regulation of lymphocyte mediated immunity	3.63964e-07	151	442	15	Btk,Cd28,Fcer1g,Fcgr1,Il1b,Nlrp3,Ptprc,Sash3,Slamf1,Slamf6,Tgfb1,Tnf,Trem2,Ulbp1,Vav1
Down	GO:BP	GO:0043068	positive regulation of programmed cell death	3.68347e-07	642	442	32	Adam8,Arg1,Bcl2a1a,Bcl2a1b,Bcl2a1d,Ccl3,Ctsc,Ctss,Emilin2,Hcar2,Hpgd,Il10,Il1b,Inpp5d,Irf5,Irf8,Itga4,Laptm5,Myb,Ncf2,Nlrc4,Osm,Ptprc,Pycard,S100a8,Sfrp2,Sp110,Syk,Tgfb1,Tlr6,Tnf,Trem1
Down	GO:BP	GO:0051046	regulation of secretion	3.68701e-07	746	442	35	Adora3,Alox5,Ang,Cd300a,Cd84,Ceacam1,Dab2,F2rl2,Fcer1g,Fes,Hcar2,Igf1,Il1a,Il1b,Il1rn,Itgam,Myb,Nckap1l,Osm,Pram1,Prkcb,Ptafr,Ptger4,Rac2,S100a8,Spi1,Syk,Tgfb1,Tifab,Tnf,Tnfrsf11a,Trem2,Trpm2,Ttn,Ucp2
Down	GO:BP	GO:0044093	positive regulation of molecular function	3.80018e-07	479	442	27	Adap2,Aim2,Ang,Arap3,Capn3,Card11,Card9,Cd86,Ctss,Cxcl13,Nfam1,Nlrc4,Nlrp1a,Nlrp3,Pik3r6,Plcg2,Prkch,Ptk2b,Ptprc,Pycard,Rgs10,S100a8,Tlr1,Tlr9,Tnf,Tnfrsf11a,Trem2
Down	GO:BP	GO:0006956	complement activation	3.80382e-07	58	442	10	C1qa,C1qb,C1qc,Cd5l,Cfh,Cfp,Fcna,Il1b,Svep1,Trem2
Down	GO:BP	GO:0042130	negative regulation of T cell proliferation	3.8802e-07	74	442	11	Arg1,Cd37,Ceacam1,Gm49339,Gpnmb,Havcr2,Laptm5,Ptpn6,Tarm1,Tgfb1,Vsir
Down	GO:BP	GO:0140632	canonical inflammasome complex assembly	3.8802e-07	44	442	9	Btk,Cd36,Nlrp1a,Nlrp1b,Nlrp3,Plcg2,Pycard,Tlr6,Trem2
Down	GO:BP	GO:0007200	phospholipase C-activating G protein-coupled receptor signaling pathway	4.18765e-07	111	442	13	C3ar1,C5ar1,C5ar2,Cmklr1,Cx3cr1,F2rl2,Fpr1,Fpr2,Gna15,Gpr18,P2ry10b,Prkcb,Ptafr
Down	GO:BP	GO:0016064	immunoglobulin mediated immune response	4.21785e-07	276	442	20	Batf,Btk,C1qa,C1qb,C1qc,Card9,Cd28,Csf2rb,Csf2rb2,Csf3r,Fcer1g,Fcgr1,Il21r,Inpp5d,Ptpn6,Ptprc,Svep1,Tgfb1,Tnf,Trem2
Down	GO:BP	GO:0080164	regulation of nitric oxide metabolic process	4.43936e-07	75	442	11	Aif1,Cd36,Cx3cr1,Igf1,Il10,Il1b,Itgb2,Ptk2b,Tlr6,Tnf,Ulbp1
Down	GO:BP	GO:0034103	regulation of tissue remodeling	4.43936e-07	75	442	11	Adam8,Ceacam1,Csf1r,Fcgr4,Gpnmb,Inpp4b,Inpp5d,Ptger4,Syk,Tmem119,Tnfrsf11a
Down	GO:BP	GO:0071356	cellular response to tumor necrosis factor	4.51475e-07	225	442	18	Aim2,Ccl12,Ccl3,Ccl4,Ccl6,Ccl9,Cx3cr1,Laptm5,Mmp8,Naip2,Naip5,Naip6,Ptk2b,Pycard,Syk,Tnf,Tnfrsf11a,Tnfsf13b
Down	GO:MF	GO:0001784	phosphotyrosine residue binding	4.58655e-07	47	436	10	Grap,Hck,Ldlrap1,Plcg2,Ptpn6,Samsn1,Sla,Stap1,Syk,Vav1
Up	GO:BP	GO:0071396	cellular response to lipid	4.86632e-07	789	234	25	Abcb1a,Cd274,Cmpk2,Cx3cl1,Cxcl1,Cxcl10,Cxcl2,Cxcl9,Gbp10,Gbp2,Gbp3,Gbp5,Gdnf,Ifnb1,Igtp,Il6,Inhba,Irgm1,Irgm2,Klf4,Nos2,Rxrg,Trim12a,Trim30a,Trim30d
Up	GO:BP	GO:0001934	positive regulation of protein phosphorylation	4.90315e-07	567	234	21	Areg,Braf,Cck,Cx3cl1,Ereg,Gdnf,Grem1,Ifna4,Ifnb1,Igtp,Il11,Il6,Inhba,Irgm1,Irgm2,Lck,Lif,Parp9,Ppp1r15a,Ptgs2,Sphk1
Up	GO:BP	GO:0046634	regulation of alpha-beta T cell activation	4.90315e-07	135	234	11	Cd274,H2-D1,H2-K1,H2-Q4,H2-Q6,H2-Q7,H2-T22,H2-T23,Il6,Irgm1,Lgals9
Down	GO:BP	GO:0048002	antigen processing and presentation of peptide antigen	5.08316e-07	76	442	11	Clec4a1,Clec4a2,Ctss,Fcer1g,Fcgr1,H2-DMb2,Marchf1,Pycard,Slc11a1,Trem2,Ulbp1
Up	GO:BP	GO:0002720	positive regulation of cytokine production involved in immune response	5.18662e-07	106	234	10	H2-D1,H2-K1,H2-Q4,H2-Q6,H2-Q7,H2-T22,H2-T23,Il6,Rsad2,Tlr3
Down	GO:BP	GO:0043367	CD4-positive, alpha-beta T cell differentiation	5.23831e-07	94	442	12	Batf,Gpr183,Il2rg,Ly9,Myb,Nckap1l,Nlrp3,Pf4,Ptger4,Sash3,Slamf6,Tgfb1
Up	GO:MF	GO:0042287	MHC protein binding	5.37363e-07	52	236	8	H2-D1,H2-K1,H2-Q4,H2-Q6,H2-Q7,H2-T22,H2-T23,Tap1
Down	GO:BP	GO:0045766	positive regulation of angiogenesis	5.47868e-07	179	442	16	Acvrl1,C3ar1,C5ar1,Cd34,Cx3cr1,Cybb,Cysltr1,Emilin2,Il10,Il1a,Il1b,Itgb2,Pik3r6,Prkcb,Ptk2b,Sfrp2
Up	GO:BP	GO:0002863	positive regulation of inflammatory response to antigenic stimulus	5.65652e-07	38	234	7	H2-D1,H2-K1,H2-Q4,H2-Q6,H2-Q7,H2-T22,H2-T23
Up	GO:BP	GO:0001787	natural killer cell proliferation	5.65652e-07	38	234	7	H2-D1,H2-K1,H2-Q4,H2-Q6,H2-Q7,H2-T22,H2-T23
Up	GO:BP	GO:0032736	positive regulation of interleukin-13 production	5.65652e-07	38	234	7	H2-D1,H2-K1,H2-Q4,H2-Q6,H2-Q7,H2-T22,H2-T23
Down	GO:BP	GO:0002701	negative regulation of production of molecular mediator of immune response	5.72552e-07	46	442	9	Arg1,Cd22,Gm49339,Il10,Irak3,Slamf1,Tgfb1,Tnf,Vsir
Up	GO:BP	GO:0070663	regulation of leukocyte proliferation	5.81995e-07	286	234	15	Btn1a1,Cd274,Gal,Grem1,H2-D1,H2-K1,H2-Q4,H2-Q6,H2-Q7,H2-T22,H2-T23,Il6,Irgm1,Lgals9,Tac1
Up	GO:BP	GO:0060761	negative regulation of response to cytokine stimulus	5.9706e-07	81	234	9	Il6,Isg15,Klf4,Oas1a,Oas1d,Oas1g,Stat2,Trex1,Usp18
Up	GO:BP	GO:0031401	positive regulation of protein modification process	6.10373e-07	742	234	24	Areg,Braf,Cck,Cx3cl1,Ereg,Gdnf,Grem1,Ifna4,Ifnb1,Igtp,Il11,Il6,Inhba,Irgm1,Irgm2,Lck,Lif,Nupr1,Parp9,Ppp1r15a,Ptgs2,Ramp1,Sphk1,Trib3
Up	GO:BP	GO:0030155	regulation of cell adhesion	6.10373e-07	800	234	25	Apod,Braf,Btn1a1,Cd274,Cx3cl1,Cytip,Foxf1,Grem1,H2-D1,H2-K1,H2-Q4,H2-Q6,H2-Q7,H2-T22,H2-T23,Ifnb1,Il6,Irgm1,Klf4,Lck,Lgals9,Lif,Spock1,Tnxb,Vnn1
Down	GO:BP	GO:1904018	positive regulation of vasculature development	6.36284e-07	181	442	16	Acvrl1,C3ar1,C5ar1,Cd34,Cx3cr1,Cybb,Cysltr1,Emilin2,Il10,Il1a,Il1b,Itgb2,Pik3r6,Prkcb,Ptk2b,Sfrp2
Up	GO:BP	GO:0002694	regulation of leukocyte activation	6.50901e-07	578	234	21	Braf,Btn1a1,Cd274,Cx3cl1,Gal,H2-D1,H2-K1,H2-Q4,H2-Q6,H2-Q7,H2-T22,H2-T23,Ifnb1,Il6,Irgm1,Lck,Lgals9,Sphk1,Tac1,Trex1,Vnn1
Up	GO:BP	GO:0042269	regulation of natural killer cell mediated cytotoxicity	6.55079e-07	82	234	9	H2-D1,H2-K1,H2-Q4,H2-Q6,H2-Q7,H2-T22,H2-T23,Lgals9,Tap1
Down	GO:BP	GO:0002719	negative regulation of cytokine production involved in immune response	6.86976e-07	34	442	8	Arg1,Gm49339,Il10,Irak3,Slamf1,Tgfb1,Tnf,Vsir
Down	GO:BP	GO:0141084	inflammasome-mediated signaling pathway	6.93692e-07	47	442	9	Btk,Cd36,Nlrp1a,Nlrp1b,Nlrp3,Plcg2,Pycard,Tlr6,Trem2
Down	GO:BP	GO:0051607	defense response to virus	7.03608e-07	313	442	21	Aim2,Card9,Cd37,Cd86,Il1b,Irf5,Mmp12,Nlrp1a,Nlrp1b,Nlrp3,Ptprc,Pycard,Rnase6,Rnasel,Tagap,Ticam2,Tlr7,Tlr8,Tlr9,Tnf,Treml4
Down	GO:BP	GO:0002220	innate immune response activating cell surface receptor signaling pathway	7.52356e-07	79	442	11	Clec4n,Fcna,Pik3ap1,Plcg2,Syk,Ticam2,Tlr1,Tlr6,Tnip3,Trem2,Tyrobp
Down	GO:BP	GO:2000377	regulation of reactive oxygen species metabolic process	7.52356e-07	160	442	15	Alox5,Cd36,Fpr2,Hvcn1,Itgam,Ncf2,Plau,Plcg2,Ptger4,Ptk2b,Syk,Tgfb1,Tlr6,Tnf,Tyrobp
Up	GO:BP	GO:0050863	regulation of T cell activation	7.608e-07	382	234	17	Braf,Btn1a1,Cd274,H2-D1,H2-K1,H2-Q4,H2-Q6,H2-Q7,H2-T22,H2-T23,Ifnb1,Il6,Irgm1,Lck,Lgals9,Trex1,Vnn1
Down	GO:BP	GO:0031334	positive regulation of protein-containing complex assembly	7.67775e-07	208	442	17	Btk,Cd36,Cxcl13,Fes,Fmn1,Gda,Lcp1,Nckap1l,Plcg2,Plek,Ptk2b,Pycard,Syk,Tal1,Tgfb1,Tlr6,Tnf
Up	GO:BP	GO:0002864	regulation of acute inflammatory response to antigenic stimulus	7.88522e-07	40	234	7	H2-D1,H2-K1,H2-Q4,H2-Q6,H2-Q7,H2-T22,H2-T23
Up	GO:BP	GO:0032480	negative regulation of type I interferon production	7.88522e-07	40	234	7	Dhx58,Gbp4,Gbp7,Igtp,Irgm1,Irgm2,Xaf1
Up	GO:BP	GO:0001914	regulation of T cell mediated cytotoxicity	7.88522e-07	60	234	8	H2-D1,H2-K1,H2-Q4,H2-Q6,H2-Q7,H2-T22,H2-T23,Mill2
Down	GO:BP	GO:0002312	B cell activation involved in immune response	8.1802e-07	98	442	12	Batf,Cd180,Cd28,Gm49339,Gpr183,Il10,Irf8,Plcg2,Ptk2b,Ptprc,Spi1,Tgfb1
Down	GO:BP	GO:0002762	negative regulation of myeloid leukocyte differentiation	8.22634e-07	63	442	10	C1qc,Ccl3,Ceacam1,Gm49339,Inpp4b,Inpp5d,Pilrb1,Pira12,Pira2,Pirb
Down	GO:BP	GO:0045124	regulation of bone resorption	8.26332e-07	48	442	9	Adam8,Ceacam1,Csf1r,Fcgr4,Inpp5d,Ptger4,Syk,Tmem119,Tnfrsf11a
Down	GO:BP	GO:0042832	defense response to protozoan	8.58548e-07	35	442	8	Arg1,Batf,Ccdc88b,Cd37,Il10,Irf8,Pf4,Slc11a1
Up	GO:BP	GO:0001932	regulation of protein phosphorylation	8.65406e-07	816	234	25	Areg,Braf,Cck,Cx3cl1,Ereg,Gadd45a,Gbp4,Gdnf,Grem1,Ifna4,Ifnb1,Igtp,Il11,Il6,Inhba,Irgm1,Irgm2,Lck,Lif,Parp9,Ppp1r15a,Ptgs2,Sphk1,Stat2,Trib3
Down	GO:BP	GO:0007264	small GTPase-mediated signal transduction	8.77372e-07	437	442	25	Adcyap1r1,Aif1,Arhgap25,Arhgdib,Cyth4,Dock2,Dock8,Dok2,Dok3,Elmo1,F2rl2,Gpr18,Igf1,Iqsec3,P2ry10b,Pik3cg,Psd4,Rac2,Rapgef5,Rasa4,Rasal3,Rasgrp3,Rhoh,Tagap,Was
Up	GO:BP	GO:0002715	regulation of natural killer cell mediated immunity	8.78914e-07	85	234	9	H2-D1,H2-K1,H2-Q4,H2-Q6,H2-Q7,H2-T22,H2-T23,Lgals9,Tap1
Down	GO:BP	GO:0045582	positive regulation of T cell differentiation	9.15476e-07	119	442	13	Adam8,Gm49339,Il1rl2,Il2rg,Nckap1l,Nlrp3,Pik3r6,Ptprc,Rhoh,Sash3,Syk,Tgfb1,Vsir
Up	GO:BP	GO:0141085	regulation of inflammasome-mediated signaling pathway	9.32321e-07	41	234	7	Fbxl2,Gbp2,Gbp5,Igtp,Irgm1,Irgm2,Trim30a
Up	GO:BP	GO:0006959	humoral immune response	9.48737e-07	298	234	15	Cfb,Cxcl1,Cxcl10,Cxcl2,Cxcl9,H2-D1,H2-K1,H2-Q4,H2-Q6,H2-Q7,H2-T22,H2-T23,Ifna4,Ifnb1,Tac1
Down	GO:BP	GO:2000379	positive regulation of reactive oxygen species metabolic process	9.56357e-07	81	442	11	Cd36,Fpr2,Hvcn1,Itgam,Plau,Plcg2,Ptk2b,Syk,Tgfb1,Tlr6,Tyrobp
Up	GO:BP	GO:0002706	regulation of lymphocyte mediated immunity	9.82267e-07	217	234	13	H2-D1,H2-K1,H2-Q4,H2-Q6,H2-Q7,H2-T22,H2-T23,Ifnb1,Il6,Lgals9,Mill2,Rsad2,Tap1
Down	GO:BP	GO:0046330	positive regulation of JNK cascade	1.00877e-06	100	442	12	Card9,Il1a,Il1b,Naip2,Naip5,Naip6,Ncf1,Ptk2b,Pycard,Slamf1,Tlr9,Tnf
Up	GO:BP	GO:0018193	peptidyl-amino acid modification	1.01445e-06	650	234	22	Areg,Braf,Cck,Gadd45a,Gdnf,Grem1,Ifih1,Ifna4,Ifnb1,Igtp,Il11,Il6,Irgm1,Irgm2,Lck,Lif,Ncoa7,Nos2,Parp9,Ppp1r15a,Ptgs2,Sphk1
Down	GO:BP	GO:0050731	positive regulation of peptidyl-tyrosine phosphorylation	1.01542e-06	164	442	15	Bank1,Cd36,Clec4n,Csf1r,Hcls1,Igf1,Osm,Plcg2,Ptger4,Ptk2b,Ptprc,Syk,Tgfb1,Tnf,Trem2
Up	GO:CC	GO:0042611	MHC protein complex	1.05809e-06	39	237	7	H2-D1,H2-K1,H2-Q4,H2-Q6,H2-Q7,H2-T22,H2-T23
Up	GO:BP	GO:0042327	positive regulation of phosphorylation	1.07208e-06	597	234	21	Areg,Braf,Cck,Cx3cl1,Ereg,Gdnf,Grem1,Ifna4,Ifnb1,Igtp,Il11,Il6,Inhba,Irgm1,Irgm2,Lck,Lif,Parp9,Ppp1r15a,Ptgs2,Sphk1
Down	GO:BP	GO:0002707	negative regulation of lymphocyte mediated immunity	1.082e-06	82	442	11	Arg1,Ceacam1,Gm49339,Havcr2,Nckap1l,Ptpn6,Ptprc,Slamf1,Svep1,Tgfb1,Vsir
Up	GO:BP	GO:0050670	regulation of lymphocyte proliferation	1.08239e-06	259	234	14	Btn1a1,Cd274,Gal,H2-D1,H2-K1,H2-Q4,H2-Q6,H2-Q7,H2-T22,H2-T23,Il6,Irgm1,Lgals9,Tac1
Up	GO:BP	GO:0002443	leukocyte mediated immunity	1.119e-06	545	234	20	Bst2,Cfb,Cxcl1,Foxf1,H2-D1,H2-K1,H2-Q4,H2-Q6,H2-Q7,H2-T22,H2-T23,Ifnb1,Il6,Irf7,Lgals9,Mill2,Rsad2,Tap1,Tlr3,Trex1
Up	GO:BP	GO:0002824	positive regulation of adaptive immune response based on somatic recombination of immune receptors built from immunoglobulin superfamily domains	1.14893e-06	148	234	11	Cd274,H2-D1,H2-K1,H2-Q4,H2-Q6,H2-Q7,H2-T22,H2-T23,Il6,Mill2,Rsad2
Up	GO:BP	GO:0001912	positive regulation of leukocyte mediated cytotoxicity	1.15225e-06	88	234	9	Cxcl1,H2-D1,H2-K1,H2-Q4,H2-Q6,H2-Q7,H2-T22,H2-T23,Mill2
Down	GO:MF	GO:0060589	nucleoside-triphosphatase regulator activity	1.16703e-06	441	436	27	Adap2,Arap3,Arhgap25,Arhgap4,Arhgap45,Arhgap9,Arhgdib,Cyth4,Dennd1c,Dock2,Dock8,Elmo1,Fgd2,Gmip,Gpsm3,Iqsec3,Nckap1l,Psd4,Rab3il1,Rapgef5,Rasa4,Rasal3,Rasgrp3,Rgs10,Sh3bp5,Tagap,Vav1
Down	GO:MF	GO:0030695	GTPase regulator activity	1.16703e-06	441	436	27	Adap2,Arap3,Arhgap25,Arhgap4,Arhgap45,Arhgap9,Arhgdib,Cyth4,Dennd1c,Dock2,Dock8,Elmo1,Fgd2,Gmip,Gpsm3,Iqsec3,Nckap1l,Psd4,Rab3il1,Rapgef5,Rasa4,Rasal3,Rasgrp3,Rgs10,Sh3bp5,Tagap,Vav1
Down	GO:BP	GO:0002675	positive regulation of acute inflammatory response	1.17565e-06	50	442	9	Adam8,Alox5ap,Btk,Fcer1g,Fcgr1,Il1b,Pik3cg,Tnf,Tnfrsf11a
Down	GO:BP	GO:0006809	nitric oxide biosynthetic process	1.2219e-06	83	442	11	Aif1,Cd36,Cx3cr1,Igf1,Il10,Il1b,Itgb2,Ptk2b,Tlr6,Tnf,Ulbp1
Up	GO:BP	GO:0032656	regulation of interleukin-13 production	1.24923e-06	43	234	7	H2-D1,H2-K1,H2-Q4,H2-Q6,H2-Q7,H2-T22,H2-T23
Up	GO:BP	GO:0002886	regulation of myeloid leukocyte mediated immunity	1.24923e-06	89	234	9	Cxcl1,Foxf1,H2-D1,H2-K1,H2-Q4,H2-Q6,H2-Q7,H2-T22,H2-T23
Up	GO:BP	GO:0032616	interleukin-13 production	1.24923e-06	43	234	7	H2-D1,H2-K1,H2-Q4,H2-Q6,H2-Q7,H2-T22,H2-T23
Up	GO:BP	GO:0032944	regulation of mononuclear cell proliferation	1.2605e-06	263	234	14	Btn1a1,Cd274,Gal,H2-D1,H2-K1,H2-Q4,H2-Q6,H2-Q7,H2-T22,H2-T23,Il6,Irgm1,Lgals9,Tac1
Down	GO:BP	GO:2000401	regulation of lymphocyte migration	1.26429e-06	66	442	10	Adam8,Aif1,Ccl3,Cd200r1,Coro1a,Cxcl13,Dock8,Itga4,Ptk2b,Pycard
Up	GO:BP	GO:0002700	regulation of production of molecular mediator of immune response	1.28232e-06	223	234	13	Bst2,H2-D1,H2-K1,H2-Q4,H2-Q6,H2-Q7,H2-T22,H2-T23,Ifnb1,Il6,Rsad2,Tlr3,Trex1
Down	GO:BP	GO:0045672	positive regulation of osteoclast differentiation	1.33386e-06	37	442	8	Ccl3,Ccl9,Ccr1,Csf1r,Tnf,Tnfrsf11a,Trem2,Tyrobp
Up	GO:BP	GO:0019730	antimicrobial humoral response	1.3443e-06	186	234	12	Cxcl1,Cxcl10,Cxcl2,Cxcl9,H2-D1,H2-K1,H2-Q4,H2-Q6,H2-Q7,H2-T22,H2-T23,Tac1
Down	GO:BP	GO:0070098	chemokine-mediated signaling pathway	1.37745e-06	84	442	11	Ccl12,Ccl3,Ccl4,Ccl6,Ccl9,Ccr1,Cx3cr1,Cxcl13,Pf4,Ptk2b,Trem2
Down	GO:BP	GO:0031589	cell-substrate adhesion	1.37885e-06	356	442	22	Acvrl1,Adam8,Bst1,Bves,Cd34,Cd36,Coro1a,Dab2,Fbln2,Fermt3,Fmn1,Itga4,Itgal,Lpxn,Mmp12,Myo1g,Parvg,Plau,Ptk2b,Rac2,Svep1,Trem1
Down	GO:BP	GO:0022603	regulation of anatomical structure morphogenesis	1.46065e-06	904	442	38	Abi3,Acvrl1,Alox5,Arhgap4,Bves,C3ar1,C5ar1,Ccl3,Cd34,Ceacam1,Coro1a,Csf1r,Cx3cr1,Cybb,Cysltr1,Emilin2,Fes,Fmnl1,Hck,Hexb,Hhex,Il10,Il1a,Il1b,Itgb2,Mbp,Pf4,Pik3cg,Pik3r6,Prkcb,Ptger4,Ptk2b,Sfrp2,Stab1,Tgfb1,Tnf,Tnfsf13b,Trpv2
Down	GO:BP	GO:0051896	regulation of phosphatidylinositol 3-kinase/protein kinase B signal transduction	1.51525e-06	272	442	19	Adam8,Aim2,Bank1,Cd28,Ceacam1,Csf1r,Cx3cr1,Hcls1,Igf1,Inpp4b,Ncf1,Osm,Pik3ap1,Pik3cg,Ptk2b,Ptpn6,Tgfb1,Tnf,Trem2
Up	GO:BP	GO:0051249	regulation of lymphocyte activation	1.74501e-06	509	234	19	Braf,Btn1a1,Cd274,Gal,H2-D1,H2-K1,H2-Q4,H2-Q6,H2-Q7,H2-T22,H2-T23,Ifnb1,Il6,Irgm1,Lck,Lgals9,Tac1,Trex1,Vnn1
Up	GO:BP	GO:0002821	positive regulation of adaptive immune response	1.74501e-06	155	234	11	Cd274,H2-D1,H2-K1,H2-Q4,H2-Q6,H2-Q7,H2-T22,H2-T23,Il6,Mill2,Rsad2
Up	GO:BP	GO:0002819	regulation of adaptive immune response	1.79132e-06	230	234	13	Cd274,H2-D1,H2-K1,H2-Q4,H2-Q6,H2-Q7,H2-T22,H2-T23,Ifnb1,Il6,Irf7,Mill2,Rsad2
Up	GO:BP	GO:0001909	leukocyte mediated cytotoxicity	1.85002e-06	156	234	11	Cxcl1,H2-D1,H2-K1,H2-Q4,H2-Q6,H2-Q7,H2-T22,H2-T23,Lgals9,Mill2,Tap1
Up	GO:BP	GO:0002252	immune effector process	1.91932e-06	795	234	24	Bst2,Cfb,Cxcl1,Ddx60,Dhx58,Foxf1,H2-D1,H2-K1,H2-Q4,H2-Q6,H2-Q7,H2-T22,H2-T23,Ifi35,Ifna4,Ifnb1,Il6,Irf7,Lgals9,Mill2,Rsad2,Tap1,Tlr3,Trex1
Up	GO:BP	GO:0060760	positive regulation of response to cytokine stimulus	1.921e-06	68	234	8	Hspa1a,Ifih1,Igtp,Irf7,Irgm1,Irgm2,Parp9,Zbp1
Down	GO:BP	GO:0032735	positive regulation of interleukin-12 production	2.03375e-06	39	442	8	Cd36,Il16,Irf8,Laptm5,Plcg2,Syk,Tlr6,Tlr9
Down	GO:BP	GO:0001562	response to protozoan	2.03375e-06	39	442	8	Arg1,Batf,Ccdc88b,Cd37,Il10,Irf8,Pf4,Slc11a1
Down	GO:BP	GO:0034612	response to tumor necrosis factor	2.04753e-06	250	442	18	Aim2,Ccl12,Ccl3,Ccl4,Ccl6,Ccl9,Cx3cr1,Laptm5,Mmp8,Naip2,Naip5,Naip6,Ptk2b,Pycard,Syk,Tnf,Tnfrsf11a,Tnfsf13b
Up	GO:BP	GO:0042102	positive regulation of T cell proliferation	2.10927e-06	125	234	10	Cd274,H2-D1,H2-K1,H2-Q4,H2-Q6,H2-Q7,H2-T22,H2-T23,Il6,Irgm1
Up	GO:BP	GO:0062208	positive regulation of pattern recognition receptor signaling pathway	2.14182e-06	69	234	8	Ddx60,Dhx58,Gbp2,Gbp5,Hspa1a,Ifi35,Oasl1,Rsad2
Up	GO:BP	GO:0018105	peptidyl-serine phosphorylation	2.14987e-06	195	234	12	Braf,Gadd45a,Ifna4,Ifnb1,Igtp,Il11,Il6,Irgm1,Irgm2,Lif,Ppp1r15a,Ptgs2
Down	GO:BP	GO:1901224	positive regulation of non-canonical NF-kappaB signal transduction	2.1745e-06	70	442	10	Cd86,Havcr2,Il1b,Laptm5,Nlrp3,Pycard,Tlr7,Tlr9,Tnf,Trem2
Up	GO:BP	GO:0032753	positive regulation of interleukin-4 production	2.22079e-06	47	234	7	H2-D1,H2-K1,H2-Q4,H2-Q6,H2-Q7,H2-T22,H2-T23
Up	GO:BP	GO:0141084	inflammasome-mediated signaling pathway	2.22079e-06	47	234	7	Fbxl2,Gbp2,Gbp5,Igtp,Irgm1,Irgm2,Trim30a
Up	GO:BP	GO:0046635	positive regulation of alpha-beta T cell activation	2.25134e-06	96	234	9	H2-D1,H2-K1,H2-Q4,H2-Q6,H2-Q7,H2-T22,H2-T23,Il6,Irgm1
Down	GO:BP	GO:0043030	regulation of macrophage activation	2.26594e-06	54	442	9	Cst7,Ctsc,Havcr2,Il10,Mmp8,Stap1,Tlr6,Trem2,Ulbp1
Up	GO:BP	GO:0032814	regulation of natural killer cell activation	2.35123e-06	70	234	8	H2-D1,H2-K1,H2-Q4,H2-Q6,H2-Q7,H2-T22,H2-T23,Lgals9
Down	GO:BP	GO:0002673	regulation of acute inflammatory response	2.4849e-06	71	442	10	Adam8,Alox5ap,Btk,Fcer1g,Fcgr1,Il1b,Nlrp3,Pik3cg,Tnf,Tnfrsf11a
Down	GO:BP	GO:0042327	positive regulation of phosphorylation	2.50583e-06	597	442	29	Aif1,Ang,Bank1,Cd36,Cd86,Clec4n,Csf1r,Cx3cr1,Dab2,Fpr2,Gpnmb,Hcls1,Igf1,Il1b,Marco,Nckap1l,Osm,Pik3r6,Plcg2,Ptger4,Ptk2b,Ptprc,Sfrp2,Syk,Tgfb1,Tlr1,Tmem119,Tnf,Trem2
Down	GO:BP	GO:0002637	regulation of immunoglobulin production	2.50647e-06	109	442	12	Btk,Cd22,Cd28,Cd37,Cd86,Gm49339,Il10,Ptprc,Sash3,Tgfb1,Tlr9,Tnf
Up	GO:BP	GO:0039532	negative regulation of cytoplasmic pattern recognition receptor signaling pathway	2.52871e-06	48	234	7	Dhx58,Fbxl2,Igtp,Irgm1,Irgm2,Trex1,Trim30a
Up	GO:BP	GO:0032816	positive regulation of natural killer cell activation	2.52871e-06	48	234	7	H2-D1,H2-K1,H2-Q4,H2-Q6,H2-Q7,H2-T22,H2-T23
Up	GO:BP	GO:0050865	regulation of cell activation	2.52871e-06	633	234	21	Braf,Btn1a1,Cd274,Cx3cl1,Gal,H2-D1,H2-K1,H2-Q4,H2-Q6,H2-Q7,H2-T22,H2-T23,Ifnb1,Il6,Irgm1,Lck,Lgals9,Sphk1,Tac1,Trex1,Vnn1
Up	GO:BP	GO:0030101	natural killer cell activation	2.53985e-06	128	234	10	H2-D1,H2-K1,H2-Q4,H2-Q6,H2-Q7,H2-T22,H2-T23,Ifna4,Ifnb1,Lgals9
Down	GO:BP	GO:0045058	T cell selection	2.65029e-06	55	442	9	Batf,Card11,Cd28,Dock2,Ly9,Ptprc,Slamf6,Syk,Tgfb1
Down	GO:BP	GO:0046209	nitric oxide metabolic process	2.71946e-06	90	442	11	Aif1,Cd36,Cx3cr1,Igf1,Il10,Il1b,Itgb2,Ptk2b,Tlr6,Tnf,Ulbp1
Up	GO:BP	GO:0001913	T cell mediated cytotoxicity	2.87817e-06	72	234	8	H2-D1,H2-K1,H2-Q4,H2-Q6,H2-Q7,H2-T22,H2-T23,Mill2
Up	GO:BP	GO:0042325	regulation of phosphorylation	2.87942e-06	877	234	25	Areg,Braf,Cck,Cx3cl1,Ereg,Gadd45a,Gbp4,Gdnf,Grem1,Ifna4,Ifnb1,Igtp,Il11,Il6,Inhba,Irgm1,Irgm2,Lck,Lif,Parp9,Ppp1r15a,Ptgs2,Sphk1,Stat2,Trib3
Up	GO:BP	GO:0050671	positive regulation of lymphocyte proliferation	2.87942e-06	164	234	11	Cd274,H2-D1,H2-K1,H2-Q4,H2-Q6,H2-Q7,H2-T22,H2-T23,Il6,Irgm1,Tac1
Down	GO:BP	GO:1902624	positive regulation of neutrophil migration	2.97228e-06	41	442	8	Adam8,C3ar1,C5ar1,Il1a,Il1b,Nckap1l,Ptger4,Rac2
Down	GO:BP	GO:1904646	cellular response to amyloid-beta	2.97228e-06	41	442	8	Atp1a3,Cd36,Fpr2,Igf1,Itga4,Tlr6,Tnf,Trem2
Down	GO:BP	GO:0002709	regulation of T cell mediated immunity	3.01739e-06	111	442	12	Arg1,Ceacam1,Gm49339,Il1b,Nckap1l,Nlrp3,Ptprc,Sash3,Slamf1,Ulbp1,Vsir,Was
Up	GO:BP	GO:0042267	natural killer cell mediated cytotoxicity	3.0889e-06	100	234	9	H2-D1,H2-K1,H2-Q4,H2-Q6,H2-Q7,H2-T22,H2-T23,Lgals9,Tap1
Up	GO:BP	GO:0008285	negative regulation of cell population proliferation	3.20223e-06	701	234	22	Apod,Btn1a1,Cd274,Ereg,Fosl1,Gal,Grem1,Hspa1a,Ifi35,Ifit3,Ifit3b,Il6,Inhba,Irgm1,Klf4,Lgals9,Lif,Nupr1,Parp10,Ppp1r15a,Ptgs2,Stat1
Up	GO:BP	GO:0035455	response to interferon-alpha	3.28392e-06	31	234	6	Bst2,Ifi204,Ifit1,Oas1a,Oas1d,Oas1g
Up	GO:BP	GO:1903037	regulation of leukocyte cell-cell adhesion	3.33383e-06	380	234	16	Btn1a1,Cd274,H2-D1,H2-K1,H2-Q4,H2-Q6,H2-Q7,H2-T22,H2-T23,Ifnb1,Il6,Irgm1,Klf4,Lck,Lgals9,Vnn1
Down	GO:BP	GO:2001057	reactive nitrogen species metabolic process	3.36153e-06	92	442	11	Aif1,Cd36,Cx3cr1,Igf1,Il10,Il1b,Itgb2,Ptk2b,Tlr6,Tnf,Ulbp1
Down	GO:BP	GO:0006816	calcium ion transport	3.37117e-06	439	442	24	Adcyap1r1,Capn3,Ccl3,Ccr1,Cd84,Coro1a,Cysltr1,Homer2,Igf1,Il16,Lilra5,Mcoln2,Mcoln3,Myb,Pik3cg,Plcg2,Prkcb,Ptk2b,Ptpn6,Ptprc,Slc24a5,Tgfb1,Trpm2,Trpv2
Up	GO:BP	GO:0032946	positive regulation of mononuclear cell proliferation	3.40108e-06	167	234	11	Cd274,H2-D1,H2-K1,H2-Q4,H2-Q6,H2-Q7,H2-T22,H2-T23,Il6,Irgm1,Tac1
Up	GO:BP	GO:0002699	positive regulation of immune effector process	3.40674e-06	288	234	14	Cxcl1,Ddx60,Dhx58,H2-D1,H2-K1,H2-Q4,H2-Q6,H2-Q7,H2-T22,H2-T23,Il6,Mill2,Rsad2,Tlr3
Down	GO:BP	GO:0010935	regulation of macrophage cytokine production	3.5664e-06	42	442	8	Card9,Cd36,Irak3,Laptm5,Plcg2,Pycard,Tgfb1,Tlr7
Down	GO:BP	GO:0010934	macrophage cytokine production	3.5664e-06	42	442	8	Card9,Cd36,Irak3,Laptm5,Plcg2,Pycard,Tgfb1,Tlr7
Down	GO:BP	GO:0032692	negative regulation of interleukin-1 production	3.5664e-06	42	442	8	Ceacam1,Cx3cr1,Elf4,Gm49339,Igf1,Nlrp3,Ptger4,Trem2
Up	GO:BP	GO:0042129	regulation of T cell proliferation	3.62848e-06	206	234	12	Btn1a1,Cd274,H2-D1,H2-K1,H2-Q4,H2-Q6,H2-Q7,H2-T22,H2-T23,Il6,Irgm1,Lgals9
Up	GO:BP	GO:0002478	antigen processing and presentation of exogenous peptide antigen	3.7022e-06	51	234	7	H2-D1,H2-K1,H2-Q4,H2-Q6,H2-Q7,H2-T22,H2-T23
Up	GO:BP	GO:0002438	acute inflammatory response to antigenic stimulus	3.7022e-06	51	234	7	H2-D1,H2-K1,H2-Q4,H2-Q6,H2-Q7,H2-T22,H2-T23
Up	GO:BP	GO:0018209	peptidyl-serine modification	3.78592e-06	207	234	12	Braf,Gadd45a,Ifna4,Ifnb1,Igtp,Il11,Il6,Irgm1,Irgm2,Lif,Ppp1r15a,Ptgs2
Up	GO:BP	GO:0002228	natural killer cell mediated immunity	3.83272e-06	103	234	9	H2-D1,H2-K1,H2-Q4,H2-Q6,H2-Q7,H2-T22,H2-T23,Lgals9,Tap1
Down	GO:BP	GO:0043491	phosphatidylinositol 3-kinase/protein kinase B signal transduction	4.04428e-06	320	442	20	Adam8,Aim2,Bank1,Cd28,Ceacam1,Csf1r,Cx3cr1,Hcls1,Igf1,Inpp4b,Lox,Ncf1,Osm,Pik3ap1,Pik3cg,Ptk2b,Ptpn6,Tgfb1,Tnf,Trem2
Down	GO:BP	GO:0031663	lipopolysaccharide-mediated signaling pathway	4.1262e-06	58	442	9	Acod1,Cd180,Ly86,Plcg2,Ptafr,Spi1,Ticam2,Tifab,Trem2
Down	GO:BP	GO:2000514	regulation of CD4-positive, alpha-beta T cell activation	4.60201e-06	76	442	10	Card11,Cd28,Il2rg,Nckap1l,Nlrp3,Pf4,Sash3,Tarm1,Tgfb1,Vsir
Up	GO:BP	GO:0001960	negative regulation of cytokine-mediated signaling pathway	4.62802e-06	77	234	8	Il6,Isg15,Oas1a,Oas1d,Oas1g,Stat2,Trex1,Usp18
Down	GO:CC	GO:0043235	receptor complex	5.05173e-06	392	448	23	Acvrl1,Adcyap1r1,Apbb1ip,Cd200r1,Cd36,Ceacam1,Csf1r,Csf2rb,Csf2rb2,Ebi3,Gm49368,Il2rg,Itga4,Itgal,Itgam,Plxdc1,Ptk2b,Ptpn6,Syk,Ticam2,Tlr1,Tlr6,Tlr7
Down	GO:CC	GO:0098797	plasma membrane protein complex	5.05173e-06	587	448	29	Acvrl1,Adam8,Apbb1ip,Atp1a3,Ceacam1,Csf2rb,Csf2rb2,Cybb,Fcer1g,Fcgr4,Gm49368,Gna15,Gngt2,H2-DMb2,Igf1,Itga4,Itgal,Itgam,Ncf1,Ncf2,Ncf4,Pira12,Pira2,Ptk2b,Ptpn6,Syk,Ticam2,Tlr1,Tlr6
Down	GO:BP	GO:0046635	positive regulation of alpha-beta T cell activation	5.10652e-06	96	442	11	Card11,Cd244a,Cd28,Gm49339,Il2rg,Nckap1l,Nlrp3,Ptprc,Rasal3,Sash3,Syk
Up	GO:MF	GO:0042605	peptide antigen binding	5.16515e-06	70	236	8	H2-D1,H2-K1,H2-Q4,H2-Q6,H2-Q7,H2-T22,H2-T23,Tap1
Down	GO:BP	GO:0045123	cellular extravasation	5.17469e-06	77	442	10	Adam8,Cx3cr1,Gcnt1,Itga4,Itgal,Itgb2,Ptafr,Ptger4,Tnf,Trem1
Down	GO:BP	GO:0001960	negative regulation of cytokine-mediated signaling pathway	5.17469e-06	77	442	10	Arg1,Il1rn,Irak3,Mmp12,Naip2,Naip5,Naip6,Ptprc,Stap1,Trem2
Down	GO:BP	GO:0042063	gliogenesis	5.32085e-06	387	442	22	C1qa,C5ar1,Ccl3,Csf1r,Cx3cr1,Cysltr1,Gpr183,Hexb,Igf1,Il1b,Mobp,Myb,Nrros,Prkch,Ptk2b,S100a8,Spint1,Stap1,Tal1,Tgfb1,Tnf,Trem2
Up	GO:BP	GO:0050870	positive regulation of T cell activation	5.36464e-06	256	234	13	Cd274,H2-D1,H2-K1,H2-Q4,H2-Q6,H2-Q7,H2-T22,H2-T23,Il6,Irgm1,Lck,Lgals9,Vnn1
Up	GO:BP	GO:0002440	production of molecular mediator of immune response	5.36464e-06	256	234	13	Bst2,H2-D1,H2-K1,H2-Q4,H2-Q6,H2-Q7,H2-T22,H2-T23,Ifnb1,Il6,Rsad2,Tlr3,Trex1
Up	GO:BP	GO:0002705	positive regulation of leukocyte mediated immunity	5.45674e-06	176	234	11	Cxcl1,H2-D1,H2-K1,H2-Q4,H2-Q6,H2-Q7,H2-T22,H2-T23,Il6,Mill2,Rsad2
Up	GO:BP	GO:0002822	regulation of adaptive immune response based on somatic recombination of immune receptors built from immunoglobulin superfamily domains	5.45875e-06	215	234	12	Cd274,H2-D1,H2-K1,H2-Q4,H2-Q6,H2-Q7,H2-T22,H2-T23,Ifnb1,Il6,Mill2,Rsad2
Up	GO:BP	GO:0032682	negative regulation of chemokine production	5.4744e-06	34	234	6	Apod,Il6,Klf4,Oas1a,Oas1d,Oas1g
Down	GO:BP	GO:0043065	positive regulation of apoptotic process	5.55238e-06	622	442	29	Adam8,Bcl2a1a,Bcl2a1b,Bcl2a1d,Ccl3,Ctsc,Ctss,Emilin2,Hcar2,Hpgd,Il10,Il1b,Inpp5d,Irf5,Irf8,Itga4,Myb,Ncf2,Nlrc4,Osm,Ptprc,Pycard,S100a8,Sfrp2,Sp110,Tgfb1,Tlr6,Tnf,Trem1
Up	GO:BP	GO:0042110	T cell activation	5.55915e-06	611	234	20	Braf,Btn1a1,Cd274,H2-D1,H2-K1,H2-Q4,H2-Q6,H2-Q7,H2-T22,H2-T23,Ifna4,Ifnb1,Igtp,Il6,Irgm1,Lck,Lgals9,Rsad2,Trex1,Vnn1
Down	GO:BP	GO:0002377	immunoglobulin production	5.57764e-06	140	442	13	Batf,Btk,Cd22,Cd28,Cd37,Cd86,Gm49339,Il10,Ptprc,Sash3,Tgfb1,Tlr9,Tnf
Down	GO:BP	GO:0002437	inflammatory response to antigenic stimulus	5.61484e-06	97	442	11	Btk,Cd28,Cd68,Cysltr1,Fcer1g,Fcgr1,Gm49339,Il10,Il1rn,Tnf,Trem2
Up	GO:BP	GO:0032673	regulation of interleukin-4 production	5.90325e-06	55	234	7	H2-D1,H2-K1,H2-Q4,H2-Q6,H2-Q7,H2-T22,H2-T23
Up	GO:BP	GO:0002637	regulation of immunoglobulin production	5.90325e-06	109	234	9	H2-D1,H2-K1,H2-Q4,H2-Q6,H2-Q7,H2-T22,H2-T23,Il6,Trex1
Up	GO:BP	GO:0032633	interleukin-4 production	5.90325e-06	55	234	7	H2-D1,H2-K1,H2-Q4,H2-Q6,H2-Q7,H2-T22,H2-T23
Up	GO:MF	GO:0005126	cytokine receptor binding	6.07462e-06	317	236	15	Cx3cl1,Cxcl1,Cxcl10,Cxcl2,Cxcl9,Gdnf,Grem1,Ifna4,Ifna5,Ifnb1,Il11,Il6,Lif,Stat1,Tnfsf10
Down	GO:BP	GO:0030890	positive regulation of B cell proliferation	6.09395e-06	45	442	8	Btk,Card11,Gpr183,Nckap1l,Ptprc,Sash3,Tlr9,Tnfsf13b
Down	GO:MF	GO:0045309	protein phosphorylated amino acid binding	6.18308e-06	63	436	10	Grap,Hck,Ldlrap1,Plcg2,Ptpn6,Samsn1,Sla,Stap1,Syk,Vav1
Down	GO:BP	GO:0038061	non-canonical NF-kappaB signal transduction	6.2219e-06	119	442	12	Cd86,Havcr2,Il1b,Laptm5,Nlrp3,Pycard,Spi1,Tlr1,Tlr7,Tlr9,Tnf,Trem2
Down	GO:BP	GO:0034113	heterotypic cell-cell adhesion	6.29646e-06	61	442	9	Cd200r1,Il10,Il1b,Il1rn,Itga4,Itgam,Mbp,Ptprc,Tnf
Up	GO:BP	GO:0002639	positive regulation of immunoglobulin production	6.49645e-06	81	234	8	H2-D1,H2-K1,H2-Q4,H2-Q6,H2-Q7,H2-T22,H2-T23,Il6
Up	GO:BP	GO:0002861	regulation of inflammatory response to antigenic stimulus	6.65705e-06	56	234	7	H2-D1,H2-K1,H2-Q4,H2-Q6,H2-Q7,H2-T22,H2-T23
Down	GO:BP	GO:1901222	regulation of non-canonical NF-kappaB signal transduction	6.86047e-06	99	442	11	Cd86,Havcr2,Il1b,Laptm5,Nlrp3,Pycard,Spi1,Tlr7,Tlr9,Tnf,Trem2
Down	GO:BP	GO:0050858	negative regulation of antigen receptor-mediated signaling pathway	6.98598e-06	32	442	7	Cd22,Cd300a,Ceacam1,Gm49339,Laptm5,Lpxn,Ptpn6
Down	GO:BP	GO:0007254	JNK cascade	7.08355e-06	167	442	14	Card9,Il1a,Il1b,Naip2,Naip5,Naip6,Ncf1,Ptger4,Ptk2b,Pycard,Slamf1,Tlr7,Tlr9,Tnf
Down	GO:BP	GO:0050830	defense response to Gram-positive bacterium	7.08355e-06	167	442	14	Ang,C5ar1,Card9,Cd36,Havcr2,Hck,Il1b,Lyz1,Lyz2,Ncf1,Nlrp3,Pycard,Rnase6,Tnf
Up	GO:BP	GO:0045937	positive regulation of phosphate metabolic process	7.12738e-06	680	234	21	Areg,Braf,Cck,Cx3cl1,Ereg,Gdnf,Grem1,Ifna4,Ifnb1,Igtp,Il11,Il6,Inhba,Irgm1,Irgm2,Lck,Lif,Parp9,Ppp1r15a,Ptgs2,Sphk1
Up	GO:BP	GO:0010562	positive regulation of phosphorus metabolic process	7.12738e-06	680	234	21	Areg,Braf,Cck,Cx3cl1,Ereg,Gdnf,Grem1,Ifna4,Ifnb1,Igtp,Il11,Il6,Inhba,Irgm1,Irgm2,Lck,Lif,Parp9,Ppp1r15a,Ptgs2,Sphk1
Down	GO:BP	GO:0072538	T-helper 17 type immune response	7.18207e-06	46	442	8	Batf,Card9,Clec4n,Ly9,Nlrp3,Pf4,Slamf6,Tgfb1
Down	GO:BP	GO:0043303	mast cell degranulation	7.18311e-06	62	442	9	Btk,Cd300a,Cd84,Fcer1g,Fes,Lat2,Milr1,Rac2,Syk
Up	GO:BP	GO:0045954	positive regulation of natural killer cell mediated cytotoxicity	7.44444e-06	57	234	7	H2-D1,H2-K1,H2-Q4,H2-Q6,H2-Q7,H2-T22,H2-T23
Up	GO:BP	GO:0019884	antigen processing and presentation of exogenous antigen	7.44444e-06	57	234	7	H2-D1,H2-K1,H2-Q4,H2-Q6,H2-Q7,H2-T22,H2-T23
Down	GO:BP	GO:0050848	regulation of calcium-mediated signaling	7.51602e-06	100	442	11	Bst1,Ccl3,Cd22,Cmklr1,Homer2,Igf1,Itgal,Plcg2,Syk,Tnf,Trem2
Up	GO:BP	GO:0070665	positive regulation of leukocyte proliferation	7.66762e-06	183	234	11	Cd274,H2-D1,H2-K1,H2-Q4,H2-Q6,H2-Q7,H2-T22,H2-T23,Il6,Irgm1,Tac1
Down	GO:MF	GO:0019955	cytokine binding	8.02747e-06	142	436	14	Acvrl1,Ccr1,Cd36,Csf1r,Csf3r,Cx3cr1,Ebi3,Il10ra,Il1rn,Il2rg,Itga4,Mmp8,Nrros,Tnfrsf11a
Down	GO:BP	GO:0060761	negative regulation of response to cytokine stimulus	8.11002e-06	81	442	10	Arg1,Il1rn,Irak3,Mmp12,Naip2,Naip5,Naip6,Ptprc,Stap1,Trem2
Down	GO:BP	GO:0045429	positive regulation of nitric oxide biosynthetic process	8.44275e-06	47	442	8	Aif1,Cd36,Il1b,Itgb2,Ptk2b,Tlr6,Tnf,Ulbp1
Down	GO:BP	GO:0090322	regulation of superoxide metabolic process	8.58986e-06	33	442	7	Cd36,Fpr2,Hvcn1,Itgam,Syk,Tgfb1,Tyrobp
Down	GO:CC	GO:0098802	plasma membrane signaling receptor complex	8.72491e-06	181	448	15	Acvrl1,Apbb1ip,Ceacam1,Csf2rb,Csf2rb2,Gm49368,Itga4,Itgal,Itgam,Ptk2b,Ptpn6,Syk,Ticam2,Tlr1,Tlr6
Down	GO:BP	GO:0001934	positive regulation of protein phosphorylation	8.88286e-06	567	442	27	Aif1,Bank1,Cd36,Cd86,Clec4n,Csf1r,Cx3cr1,Dab2,Fpr2,Gpnmb,Hcls1,Igf1,Il1b,Marco,Osm,Pik3r6,Plcg2,Ptger4,Ptk2b,Ptprc,Sfrp2,Syk,Tgfb1,Tlr1,Tmem119,Tnf,Trem2
Down	GO:BP	GO:0033627	cell adhesion mediated by integrin	9.03947e-06	82	442	10	Cxcl13,Emilin2,Fermt3,Itga4,Itgal,Lpxn,Nckap1l,Plau,Ptpn6,Syk
Down	GO:BP	GO:0002448	mast cell mediated immunity	9.32556e-06	64	442	9	Btk,Cd300a,Cd84,Fcer1g,Fes,Lat2,Milr1,Rac2,Syk
Up	GO:BP	GO:0002717	positive regulation of natural killer cell mediated immunity	9.38237e-06	59	234	7	H2-D1,H2-K1,H2-Q4,H2-Q6,H2-Q7,H2-T22,H2-T23
Down	GO:MF	GO:0005125	cytokine activity	9.78364e-06	241	436	18	Ccl12,Ccl3,Ccl4,Ccl6,Ccl9,Cmtm7,Cxcl13,Ebi3,Il10,Il16,Il1a,Il1b,Il1rn,Osm,Pf4,Tgfb1,Tnf,Tnfsf13b
Down	GO:BP	GO:1904645	response to amyloid-beta	9.9007e-06	48	442	8	Atp1a3,Cd36,Fpr2,Igf1,Itga4,Tlr6,Tnf,Trem2
Down	GO:CC	GO:0030139	endocytic vesicle	1.00584e-05	209	448	16	Adam8,Clec4e,Coro1a,Csf3r,Ctss,Cybb,Fmnl1,Pld4,Slamf1,Slc11a1,Syk,Tlr1,Tlr6,Tlr7,Tlr9,Was
Down	GO:BP	GO:1903305	regulation of regulated secretory pathway	1.01535e-05	148	442	13	Cd300a,Cd84,Ceacam1,Fcer1g,Fes,Itgam,Nckap1l,Pram1,Prkcb,Ptafr,Rac2,Spi1,Syk
Up	GO:BP	GO:0002708	positive regulation of lymphocyte mediated immunity	1.02402e-05	151	234	10	H2-D1,H2-K1,H2-Q4,H2-Q6,H2-Q7,H2-T22,H2-T23,Il6,Mill2,Rsad2
Up	GO:BP	GO:1900225	regulation of NLRP3 inflammasome complex assembly	1.03764e-05	38	234	6	Fbxl2,Gbp5,Igtp,Irgm1,Irgm2,Trim30a
Up	GO:BP	GO:0007159	leukocyte cell-cell adhesion	1.04604e-05	418	234	16	Btn1a1,Cd274,H2-D1,H2-K1,H2-Q4,H2-Q6,H2-Q7,H2-T22,H2-T23,Ifnb1,Il6,Irgm1,Klf4,Lck,Lgals9,Vnn1
Down	GO:BP	GO:0002313	mature B cell differentiation involved in immune response	1.05363e-05	34	442	7	Gm49339,Gpr183,Il10,Irf8,Plcg2,Ptk2b,Spi1
Down	GO:BP	GO:0071404	cellular response to low-density lipoprotein particle stimulus	1.05363e-05	34	442	7	Cd36,Cd68,Fcer1g,Syk,Tgfb1,Tlr6,Trem2
Down	GO:BP	GO:1904407	positive regulation of nitric oxide metabolic process	1.15641e-05	49	442	8	Aif1,Cd36,Il1b,Itgb2,Ptk2b,Tlr6,Tnf,Ulbp1
Down	GO:BP	GO:2000404	regulation of T cell migration	1.15641e-05	49	442	8	Adam8,Aif1,Cd200r1,Coro1a,Cxcl13,Dock8,Itga4,Pycard
Up	GO:BP	GO:0001961	positive regulation of cytokine-mediated signaling pathway	1.16494e-05	61	234	7	Hspa1a,Igtp,Irf7,Irgm1,Irgm2,Parp9,Zbp1
Up	GO:BP	GO:0048545	response to steroid hormone	1.16494e-05	371	234	15	Abcb1a,Areg,Cxcl2,Fibin,Fosb,Fosl1,Gdnf,Ifnb1,Il6,Inhba,Lcat,Nefl,Pcsk1,Ptgs2,Rxrg
Down	GO:BP	GO:0002548	monocyte chemotaxis	1.20299e-05	66	442	9	Aif1,Ccl12,Ccl3,Ccl4,Ccl6,Ccl9,Ccr1,Cx3cr1,Fpr2
Up	GO:BP	GO:0043122	regulation of canonical NF-kappaB signal transduction	1.25068e-05	234	234	12	Cx3cl1,Gbp7,Igtp,Irgm1,Irgm2,Stat1,Tlr3,Tnfsf10,Trim12a,Trim30a,Trim30d,Trim34a
Down	GO:BP	GO:0055094	response to lipoprotein particle	1.2809e-05	35	442	7	Cd36,Cd68,Fcer1g,Syk,Tgfb1,Tlr6,Trem2
Down	GO:BP	GO:0032743	positive regulation of interleukin-2 production	1.2809e-05	35	442	7	Card11,Cd28,Il1a,Il1b,Plcg2,Ptprc,Sash3
Down	GO:BP	GO:0030101	natural killer cell activation	1.29553e-05	128	442	12	Cd244a,Coro1a,Elf4,Fcgr4,Gm49339,Havcr2,Ptprc,Slamf1,Slamf6,Ticam2,Tyrobp,Ulbp1
Down	GO:BP	GO:0050798	activated T cell proliferation	1.33872e-05	50	442	8	Arg1,Cd86,Gm49339,Igf1,Itgal,Laptm5,Pycard,Slamf1
Up	GO:BP	GO:1903039	positive regulation of leukocyte cell-cell adhesion	1.34199e-05	280	234	13	Cd274,H2-D1,H2-K1,H2-Q4,H2-Q6,H2-Q7,H2-T22,H2-T23,Il6,Irgm1,Lck,Lgals9,Vnn1
Up	GO:BP	GO:0022409	positive regulation of cell-cell adhesion	1.35356e-05	327	234	14	Cd274,Cx3cl1,H2-D1,H2-K1,H2-Q4,H2-Q6,H2-Q7,H2-T22,H2-T23,Il6,Irgm1,Lck,Lgals9,Vnn1
Down	GO:BP	GO:0002244	hematopoietic progenitor cell differentiation	1.36143e-05	177	442	14	Arl11,Batf,Bves,Myb,Pld4,Plek,Ptpn6,Ptprc,Rbm47,Spi1,Tal1,Tgfb1,Tifab,Tnfrsf13b
Down	GO:BP	GO:0051345	positive regulation of hydrolase activity	1.43876e-05	153	442	13	Adap2,Aim2,Ang,Arap3,Cd86,Cxcl13,Nlrc4,Nlrp1a,Nlrp3,Ptprc,Pycard,Rgs10,S100a8
Down	GO:BP	GO:0051897	positive regulation of phosphatidylinositol 3-kinase/protein kinase B signal transduction	1.43876e-05	204	442	15	Adam8,Cd28,Csf1r,Cx3cr1,Hcls1,Igf1,Ncf1,Osm,Pik3ap1,Pik3cg,Ptk2b,Ptpn6,Tgfb1,Tnf,Trem2
Down	GO:MF	GO:0061134	peptidase regulator activity	1.44537e-05	275	436	19	Aim2,Cst7,Ctla2b,Ctsc,Ctss,Itih5,Nlrc4,Nlrp1a,Nlrp1b,Nlrp3,Pycard,Serpinb6b,Sfrp2,Spint1,Tfpi,Tgfb1,Tifab,Vsir,Wfdc17
Down	GO:MF	GO:0035591	signaling adaptor activity	1.44537e-05	89	436	11	Aim2,Bank1,Blnk,Dok2,Hcls1,Homer2,Ldlrap1,Nlrp1a,Nlrp1b,Nlrp3,Stap1
Down	GO:BP	GO:2000146	negative regulation of cell motility	1.48523e-05	319	442	19	Acvrl1,Adora3,Aif1,Arhgap4,Arhgdib,C5ar2,Cd200r1,Cd300a,Cx3cr1,Cxcl13,Emilin2,Gpr18,Il1rn,Ptger4,Sfrp2,Stap1,Tgfb1,Tnf,Was
Down	GO:BP	GO:2000406	positive regulation of T cell migration	1.54414e-05	36	442	7	Adam8,Aif1,Coro1a,Cxcl13,Dock8,Itga4,Pycard
Down	GO:BP	GO:0002455	humoral immune response mediated by circulating immunoglobulin	1.54429e-05	51	442	8	C1qa,C1qb,C1qc,Ptpn6,Ptprc,Svep1,Tnf,Trem2
Up	GO:BP	GO:0044546	NLRP3 inflammasome complex assembly	1.589e-05	41	234	6	Fbxl2,Gbp5,Igtp,Irgm1,Irgm2,Trim30a
Down	GO:CC	GO:0001772	immunological synapse	1.63054e-05	46	448	8	Card11,Cd28,Cd37,Cd53,Coro1a,Havcr2,Itgal,Rhoh
Up	GO:BP	GO:0002449	lymphocyte mediated immunity	1.6398e-05	434	234	16	Cfb,H2-D1,H2-K1,H2-Q4,H2-Q6,H2-Q7,H2-T22,H2-T23,Ifnb1,Il6,Irf7,Lgals9,Mill2,Rsad2,Tap1,Trex1
Up	GO:BP	GO:0051251	positive regulation of lymphocyte activation	1.7074e-05	334	234	14	Cd274,H2-D1,H2-K1,H2-Q4,H2-Q6,H2-Q7,H2-T22,H2-T23,Il6,Irgm1,Lck,Lgals9,Tac1,Vnn1
Down	GO:BP	GO:0052547	regulation of peptidase activity	1.71662e-05	69	442	9	Aim2,Cst7,Nlrc4,Nlrp1a,Nlrp3,Pycard,S100a8,Serpinb6b,Tfpi
Down	GO:BP	GO:0002526	acute inflammatory response	1.76367e-05	132	442	12	Adam8,Alox5ap,Btk,Fcer1g,Fcgr1,Il1a,Il1b,Il1rn,Nlrp3,Pik3cg,Tnf,Tnfrsf11a
Up	GO:BP	GO:0046649	lymphocyte activation	1.76517e-05	848	234	23	Braf,Btn1a1,Cd274,Cfb,Gal,H2-D1,H2-K1,H2-Q4,H2-Q6,H2-Q7,H2-T22,H2-T23,Ifna4,Ifnb1,Igtp,Il6,Irgm1,Lck,Lgals9,Rsad2,Tac1,Trex1,Vnn1
Down	GO:BP	GO:0002260	lymphocyte homeostasis	1.85335e-05	89	442	10	Aim2,Bcl2a1a,Coro1a,Nckap1l,Pirb,Sash3,Slc40a1,Tgfb1,Tnfrsf13b,Tnfsf13b
Down	GO:BP	GO:0002369	T cell cytokine production	1.85596e-05	37	442	7	Arg1,Gm49339,Il1b,Nlrp3,Sash3,Slamf1,Vsir
Down	GO:BP	GO:0002724	regulation of T cell cytokine production	1.85596e-05	37	442	7	Arg1,Gm49339,Il1b,Nlrp3,Sash3,Slamf1,Vsir
Up	GO:BP	GO:0043903	regulation of biological process involved in symbiotic interaction	1.92184e-05	66	234	7	Cxcl1,Ly6e,Trim12a,Trim21,Trim30a,Trim30d,Trim34a
Up	GO:BP	GO:0002702	positive regulation of production of molecular mediator of immune response	1.94263e-05	163	234	10	H2-D1,H2-K1,H2-Q4,H2-Q6,H2-Q7,H2-T22,H2-T23,Il6,Rsad2,Tlr3
Up	GO:BP	GO:0042098	T cell proliferation	2.01768e-05	246	234	12	Btn1a1,Cd274,H2-D1,H2-K1,H2-Q4,H2-Q6,H2-Q7,H2-T22,H2-T23,Il6,Irgm1,Lgals9
Up	GO:BP	GO:0022407	regulation of cell-cell adhesion	2.13664e-05	498	234	17	Btn1a1,Cd274,Cx3cl1,H2-D1,H2-K1,H2-Q4,H2-Q6,H2-Q7,H2-T22,H2-T23,Ifnb1,Il6,Irgm1,Klf4,Lck,Lgals9,Vnn1
Up	GO:BP	GO:0010506	regulation of autophagy	2.21761e-05	294	234	13	Fbxl2,Ifnb1,Igtp,Iigp1,Irgm1,Irgm2,Nupr1,Trib3,Trim12a,Trim21,Trim30a,Trim30d,Trim34a
Down	GO:BP	GO:0002889	regulation of immunoglobulin mediated immune response	2.24536e-05	91	442	10	Btk,Cd28,Fcer1g,Fcgr1,Ptpn6,Ptprc,Svep1,Tgfb1,Tnf,Trem2
Down	GO:BP	GO:0002712	regulation of B cell mediated immunity	2.24536e-05	91	442	10	Btk,Cd28,Fcer1g,Fcgr1,Ptpn6,Ptprc,Svep1,Tgfb1,Tnf,Trem2
Down	GO:BP	GO:0034341	response to type II interferon	2.30716e-05	160	442	13	Aif1,Arg1,Ccl12,Ccl3,Ccl4,Ccl6,Ccl9,Irf8,Kynu,Mrc1,Slc11a1,Tnf,Was
Up	GO:BP	GO:0002460	adaptive immune response based on somatic recombination of immune receptors built from immunoglobulin superfamily domains	2.34136e-05	447	234	16	Cd274,Cfb,H2-D1,H2-K1,H2-Q4,H2-Q6,H2-Q7,H2-T22,H2-T23,Ifnb1,Il18bp,Il6,Irf7,Mill2,Rsad2,Trex1
Up	GO:BP	GO:0002437	inflammatory response to antigenic stimulus	2.34536e-05	97	234	8	H2-D1,H2-K1,H2-Q4,H2-Q6,H2-Q7,H2-T22,H2-T23,Trex1
Up	GO:BP	GO:0140632	canonical inflammasome complex assembly	2.3618e-05	44	234	6	Fbxl2,Gbp5,Igtp,Irgm1,Irgm2,Trim30a
Up	GO:BP	GO:0045785	positive regulation of cell adhesion	2.47594e-05	504	234	17	Braf,Cd274,Cx3cl1,Foxf1,H2-D1,H2-K1,H2-Q4,H2-Q6,H2-Q7,H2-T22,H2-T23,Il6,Irgm1,Lck,Lgals9,Lif,Vnn1
Up	GO:MF	GO:0008083	growth factor activity	2.53134e-05	150	236	10	Areg,Btc,Cxcl1,Ereg,Gdnf,Il11,Il6,Inhba,Lif,Vgf
Down	GO:CC	GO:0005581	collagen trimer	2.62662e-05	85	448	10	C1qa,C1qb,C1qc,Col14a1,Colec12,Emilin2,Fcna,Lox,Marco,Msr1
Down	GO:BP	GO:0071402	cellular response to lipoprotein particle stimulus	2.65157e-05	39	442	7	Cd36,Cd68,Fcer1g,Syk,Tgfb1,Tlr6,Trem2
[truncated: 1,088 more rows]

## Sheet: Table 2C
pathway	pval	adjusted_pvalue	ES	NES	size	leadingEdge
[truncated: 304 more rows]
