# Supplementary material for: Aberrant ERK signaling in astrocytes impairs learning and memory in RASopathy-associated BRAF mutant mouse models
Source: J Clin Invest. 2025 Feb 18;135(8):e176631. doi: 10.1172/JCI176631 (PMC11996877; doi:10.1172/JCI176631)
Supplement: Supplemental table 3 [file jci-135-176631-s127.xlsx]

## Sheet: Key
	Supplemental table 3. Analysis of differentially expressed genes (DEGs) in BRAF K499E spheroids
	Table 3A. DEGs in BRAF K499E spheroids
	Column	Description
	gene_id	gene id
	gene_name	gene name
	baseMean	average of the normalized count values
	lfc	log2 fold change
	pvalue	p-value
	adjusted_pvalue	p-value with multiple comparison (Benjamini-Hochberg procedure)
	change	direction for differential expression
	Table 3B. Gene Ontology pathways enriched for DEGs
	Column	Description
	change	direction for differential expression
	source	abbreviation of the data source for the pathway term
	term_id	unique pathway identifier
	term_name	name of the pathway term
	p.adjust	p-value with multiple comparison (False Discovery Rate)
	precision	proportion of genes in the DEG geneset annotated to pathway (defined as intersection_size/query_size)
	recall	proportion of genes in the pathway term overlapped with DEG geneset (defined as intersection_size/term_size)
	intersection_size	number of DEGs annotated to pathway
	intersection	overlapped gene names between genesets
	Table 3C. GSEA enriched pathways with cell type signature gene sets
	Column	Description
	pathway	MsigDB cell type signature geneset
	pvalue	p-value
	adjusted_pvalue	p-value with multiple comparison (Benjamini-Hochberg procedure)
	ES	enrichment score
	NES	normalized enrichment score
	size	size of the pathway after removing non overlapped genes
	leadaingEdge	indexes of leading edge genes driving the enrichment

## Sheet: Table 3A
gene_id	gene_name	baseMean	lfc	pvalue	adjusted_pvalue	change	WT_1	WT_2	WT_3	KE_1	KE_2	KE_3
ENSG00000164434	FABP7	5175.82	-3.33243	4.61652e-151	8.84526e-147	Down	10053.8	8315.78	9898.29	944.627	981.143	861.29
ENSG00000081189	MEF2C	6101.47	-5.05066	1.22897e-123	1.17735e-119	Down	14184.8	9964.92	11400.1	260.071	438.723	360.231
ENSG00000077279	DCX	11457.4	-3.06409	4.61329e-98	2.94635e-94	Down	17731.5	20132.3	23599.5	2360.57	2675.21	2245.07
ENSG00000112333	NR2E1	429.902	-4.52259	3.51519e-72	1.68378e-68	Down	764.195	715.535	994.092	24.911	40.881	39.7989
ENSG00000139329	LUM	347.363	4.84687	8.94994e-65	3.42962e-61	Up	17.8875	32.1261	18.4091	815.089	628.171	572.492
ENSG00000183662	TAFA1	272.513	-4.77704	1.25141e-63	3.99618e-60	Down	559.482	428.347	591.03	22.9182	15.9535	17.3483
ENSG00000162849	KIF26B	1402.15	-2.03796	2.15038e-59	5.8859e-56	Down	2161.41	2174.84	2442.6	497.224	564.357	572.492
ENSG00000180828	BHLHE22	1125.67	-4.22163	5.79201e-56	1.38719e-52	Down	1869.25	2661.6	1887.42	97.6513	160.533	77.5569
ENSG00000139364	TMEM132B	3879.01	-4.48478	2.82224e-52	6.00823e-49	Down	5941.64	5935.53	10430.2	327.829	433.737	205.118
ENSG00000116852	KIF21B	4933.36	-1.97919	4.45339e-48	8.53269e-45	Down	8740.04	7083.31	7846.16	1760.71	2164.7	2005.25
ENSG00000186732	MPPED1	785.799	-5.48648	6.73381e-48	1.17291e-44	Down	1556.21	1365.84	1693.64	18.9324	62.8171	17.3483
ENSG00000131747	TOP2A	841.548	-3.79512	8.80841e-48	1.40641e-44	Down	1202.44	1878.89	1636.47	96.6548	81.7619	153.073
ENSG00000159409	CELF3	2117.83	-1.52183	4.69787e-46	6.92393e-43	Down	3375.77	2952.68	3119.86	1110.04	1066.89	1081.71
ENSG00000148123	PLPPR1	550.325	-2.00092	2.61203e-45	3.57475e-42	Down	905.308	910.238	833.255	198.292	229.332	225.527
ENSG00000136378	ADAMTS7	392.798	-2.21588	2.89009e-43	3.69161e-40	Down	655.876	632.786	655.946	141.495	119.652	151.032
ENSG00000157851	DPYSL5	6723.77	-1.15216	2.21862e-41	2.6568e-38	Down	9397.91	9445.06	9043.72	4286.69	4121	4048.27
ENSG00000135638	EMX1	278.941	-5.65472	1.6676e-39	1.87949e-36	Down	511.782	421.533	709.235	2.98932	19.9419	8.16388
ENSG00000168539	CHRM1	208.707	-4.5857	5.38963e-39	5.73696e-36	Down	466.069	312.499	425.347	6.97509	20.939	20.4097
ENSG00000152583	SPARCL1	29884.1	1.55673	1.54245e-38	1.55544e-35	Up	16578.8	13451.1	15030.6	47487.4	44834.5	41922.6
ENSG00000179456	ZBTB18	2516.93	-1.73976	8.66002e-38	8.2963e-35	Down	3768.31	3739.28	4149.8	1080.14	1323.15	1040.9
ENSG00000104888	SLC17A7	1333.26	-4.73294	3.77523e-37	3.44445e-34	Down	3304.22	1385.31	3031.69	85.694	140.591	52.0448
ENSG00000179915	NRXN1	5382.46	-1.62584	6.09918e-37	5.2487e-34	Down	7653.87	7604.14	9210.37	2433.31	2576.5	2816.54
ENSG00000196526	AFAP1	1554.18	-1.529	6.30064e-37	5.2487e-34	Down	2397.92	2434.77	2114.14	761.281	847.532	769.446
ENSG00000176749	CDK5R1	3493.96	-1.37987	3.45351e-36	2.75705e-33	Down	4738.21	5510.11	4941.39	1977.94	1830.67	1965.46
ENSG00000213398	LCAT	793.75	2.60981	7.74758e-35	5.93774e-32	Up	294.15	181.074	182.153	1279.43	1480.69	1345
ENSG00000006468	ETV1	3079.45	-1.77842	1.60334e-33	1.18154e-30	Down	5238.06	3929.11	5191.37	1444.84	1320.16	1353.16
ENSG00000033122	LRRC7	928.165	-2.35194	2.79505e-33	1.98345e-30	Down	1532.36	1481.69	1659.73	312.883	363.94	218.384
ENSG00000061337	LZTS1	574.402	-2.21127	2.83457e-32	1.87277e-29	Down	931.145	860.589	1053.2	209.253	158.538	233.691
ENSG00000165617	DACT1	542.236	-1.78239	2.80002e-32	1.87277e-29	Down	838.726	937.497	753.805	243.132	234.318	245.937
ENSG00000119042	SATB2	895.466	-3.14545	3.16468e-32	2.02118e-29	Down	1580.06	1438.86	1823.47	123.559	144.579	262.265
ENSG00000086717	PPEF1	340.374	-4.63862	4.0388e-32	2.49624e-29	Down	875.495	312.499	778.996	31.8861	21.9361	21.4302
ENSG00000090776	EFNB1	1172.96	-1.66233	4.75647e-32	2.84794e-29	Down	1694.35	1750.38	1923.27	613.808	575.325	480.649
ENSG00000169258	GPRIN1	1329.35	-1.27846	5.87312e-32	3.40997e-29	Down	1987.5	1797.11	1881.61	800.142	763.776	745.975
ENSG00000174145	NWD2	925.134	-2.59627	1.10802e-31	6.24403e-29	Down	1990.48	1181.85	1608.38	302.918	226.341	240.835
ENSG00000179542	SLITRK4	811.631	-2.10763	1.84313e-31	1.00898e-28	Down	1488.64	1034.85	1444.63	311.886	307.106	282.674
ENSG00000124766	SOX4	4848.3	-2.23448	1.94045e-30	1.03275e-27	Down	5852.2	8471.54	9764.58	1551.46	1837.65	1612.37
ENSG00000183496	MEX3B	391.843	-2.29998	3.40166e-30	1.76151e-27	Down	518.738	735.979	707.298	126.548	120.649	141.847
ENSG00000066279	ASPM	152.634	-3.21213	1.24673e-29	6.28615e-27	Down	213.657	301.79	313.924	24.911	30.91	30.6146
ENSG00000164076	CAMKV	2940.32	-1.54963	1.41649e-29	6.95898e-27	Down	4933.98	3830.79	4436.6	1486.69	1367.02	1586.86
ENSG00000019991	HGF	145.327	-4.26768	2.21518e-29	1.06107e-26	Down	294.15	201.518	335.24	20.9253	11.9652	8.16388
ENSG00000101349	PAK5	397.032	-1.86699	2.66627e-29	1.24599e-26	Down	604.201	606.501	666.604	150.463	160.533	193.892
ENSG00000134595	SOX3	362.068	-3.42668	9.65734e-29	4.40559e-26	Down	500.851	670.753	822.597	76.726	67.8026	33.676
ENSG00000171848	RRM2	173.43	-3.15713	2.79749e-28	1.24651e-25	Down	241.482	396.221	301.328	33.879	29.9129	37.758
ENSG00000188580	NKAIN2	564.757	-3.09803	3.47073e-27	1.51135e-24	Down	1090.15	738.899	1216.94	73.7367	155.547	113.274
ENSG00000136535	TBR1	354.704	-4.48572	4.89978e-27	2.08622e-24	Down	510.788	848.907	682.106	8.96797	47.8606	29.5941
ENSG00000124479	NDP	742.836	-1.84361	1.00144e-26	4.17122e-24	Down	1069.28	1217.87	1215	329.822	369.923	255.121
ENSG00000155897	ADCY8	850.859	1.35877	1.06977e-26	4.27016e-24	Up	491.907	438.083	487.357	1312.31	1226.43	1149.07
ENSG00000237649	KIFC1	135.574	-3.41002	1.06033e-26	4.27016e-24	Down	179.869	291.082	275.168	24.911	18.9448	23.4712
ENSG00000134986	NREP	7513.15	-1.793	2.21724e-26	8.66985e-24	Down	11884.3	9271.78	13992.9	3041.14	3586.56	3302.29
ENSG00000185008	ROBO2	2371.92	-1.64066	2.84921e-26	1.09182e-23	Down	3664.96	2973.12	4186.62	1144.91	1064.9	1197.03
ENSG00000142700	DMRTA2	156.598	-3.77123	3.83732e-26	1.44163e-23	Down	189.807	312.499	375.934	14.9466	22.9332	23.4712
ENSG00000101188	NTSR1	284.787	-3.01875	1.01126e-25	3.65579e-23	Down	554.513	463.394	509.642	73.7367	74.7823	32.6555
ENSG00000101746	NOL4	626.976	-1.54334	9.93354e-26	3.65579e-23	Down	927.17	1052.37	834.224	319.858	321.065	307.166
ENSG00000038382	TRIO	3846.98	-0.992638	1.91717e-25	6.80241e-23	Down	5194.34	4901.66	5316.36	2636.58	2440.89	2592.03
ENSG00000182963	GJC1	447.708	-1.91618	2.23117e-25	7.77257e-23	Down	647.926	741.82	744.116	176.37	153.553	222.466
ENSG00000167981	ZNF597	83.3047	-4.35027	3.84431e-25	1.3153e-22	Down	167.944	139.213	170.527	2.98932	9.97097	9.18437
ENSG00000101057	MYBL2	91.1316	-4.12657	5.78123e-25	1.9433e-22	Down	135.15	174.26	209.283	12.9537	6.97968	8.16388
ENSG00000257522	ENSG00000257522	94.9322	-5.42565	9.29875e-25	3.07179e-22	Down	184.838	130.451	242.225	4.98221	1.99419	5.10243
ENSG00000137804	NUSAP1	356.417	-3.06274	9.8405e-25	3.19566e-22	Down	504.826	739.873	673.386	40.8541	88.7416	90.8232
ENSG00000103460	TOX3	423.819	-2.49602	1.13966e-24	3.57965e-22	Down	522.713	779.787	868.135	116.584	149.565	106.13
ENSG00000164305	CASP3	1187.17	-1.18315	1.1369e-24	3.57965e-22	Down	1675.47	1581.96	1708.17	678.577	775.741	703.115
ENSG00000113368	LMNB1	391.078	-2.16671	1.21535e-24	3.75582e-22	Down	508.801	728.191	691.795	124.555	163.524	129.602
ENSG00000145703	IQGAP2	941.668	-1.88847	1.75345e-24	5.33272e-22	Down	1293.86	1435.94	1741.11	329.822	381.888	467.382
ENSG00000119283	TRIM67	646.434	-1.44835	2.8024e-24	8.38969e-22	Down	1014.62	844.039	993.123	321.851	355.964	349.006
ENSG00000113758	DBN1	3759.37	-0.874149	2.85006e-24	8.4011e-22	Down	4754.11	4937.68	4946.24	2626.62	2595.44	2696.12
ENSG00000186487	MYT1L	1335.88	-1.21435	3.62825e-24	1.05329e-21	Down	1933.84	1923.67	1767.28	736.37	787.706	866.392
ENSG00000185477	GPRIN3	1065.75	-3.07325	3.99523e-24	1.14252e-21	Down	2026.26	1176.98	2537.55	155.445	294.144	204.097
ENSG00000180447	GAS1	573.724	-2.80311	4.30463e-24	1.21289e-21	Down	778.107	1246.1	1000.87	116.584	102.701	197.974
ENSG00000133056	PIK3C2B	1023.61	-1.15226	2.32434e-23	6.45425e-21	Down	1430.01	1320.09	1503.73	611.815	634.153	641.885
ENSG00000127152	BCL11B	205.553	-2.89738	2.62376e-23	7.1816e-21	Down	267.319	349.493	475.73	50.8185	36.8926	53.0652
ENSG00000120251	GRIA2	4047.85	-1.20663	2.92305e-23	7.88811e-21	Down	5771.71	5278.41	5967.46	2237.01	2327.22	2705.31
ENSG00000196136	SERPINA3	708.386	3.25032	6.51926e-23	1.73485e-20	Up	181.857	95.4047	110.455	878.861	1050.94	1932.8
ENSG00000171132	PRKCE	1393.82	-1.74858	7.80382e-23	2.04823e-20	Down	2427.73	1710.47	2341.83	620.783	705.944	556.165
ENSG00000088882	CPXM1	143.994	-2.5721	8.15723e-23	2.11206e-20	Down	228.563	299.843	215.096	44.8399	38.8868	36.7375
ENSG00000221866	PLXNA4	2125.17	-1.21427	1.06143e-22	2.67592e-20	Down	2745.74	3131.8	3073.35	1223.63	1400.92	1175.6
ENSG00000242779	ZNF702P	203.015	2.46112	1.05878e-22	2.67592e-20	Up	49.6876	49.6494	82.3566	329.822	331.036	375.539
ENSG00000136153	LMO7	404.298	-1.79094	1.2485e-22	3.10665e-20	Down	590.288	561.719	740.24	191.317	158.538	183.687
ENSG00000109670	FBXW7	1814.26	-1.30633	1.52878e-22	3.75532e-20	Down	2681.14	2320.86	2786.56	1128.97	933.282	1034.77
ENSG00000186369	LINC00643	288.37	-3.21758	1.56228e-22	3.78902e-20	Down	709.539	298.87	560.994	43.8434	59.8258	57.1472
ENSG00000174749	FAM241A	134.511	-3.01442	1.82652e-22	4.3745e-20	Down	229.557	182.048	310.048	24.911	30.91	29.5941
ENSG00000155926	SLA	621.054	-3.6821	2.13381e-22	5.04739e-20	Down	751.276	1984.03	735.396	91.6726	101.704	62.2496
ENSG00000048991	R3HDM1	2953.1	-1.87625	2.54381e-22	5.94384e-20	Down	5386.13	3532.89	5085.76	1111.03	1456.76	1146.01
ENSG00000112414	ADGRG6	89.3809	-5.91073	3.71893e-22	8.5849e-20	Down	118.256	238.512	171.495	2.98932	2.99129	2.04097
ENSG00000153266	FEZF2	288.254	-3.61305	3.84894e-22	8.77924e-20	Down	508.801	387.46	709.235	46.8327	58.8287	18.3687
ENSG00000100593	ISM2	240.065	1.99089	6.09153e-22	1.3731e-19	Up	106.331	77.8814	98.8279	375.658	347.987	433.706
ENSG00000152137	HSPB8	1757.93	1.77724	6.32726e-22	1.40966e-19	Up	944.064	693.144	699.546	2506.05	2423.94	3280.86
ENSG00000159784	FAM131B	1549.62	-1.11377	8.08077e-22	1.77963e-19	Down	2021.29	2021.99	2343.77	987.473	975.161	948.031
ENSG00000125249	RAP2A	4124.02	-0.863827	8.68653e-22	1.89129e-19	Down	5286.76	5550.02	5185.56	2848.83	2867.65	3005.33
ENSG00000072832	CRMP1	10847.3	-1.0941	1.18229e-21	2.54525e-19	Down	15100.1	13253.5	16164.2	6993.03	7058.45	6514.78
ENSG00000100027	YPEL1	1009.47	-1.0922	1.40568e-21	2.99255e-19	Down	1455.85	1324.96	1360.34	668.612	607.232	639.844
ENSG00000140525	FANCI	297.328	-1.84611	1.48622e-21	3.10218e-19	Down	481.969	501.361	420.503	131.53	103.698	144.909
ENSG00000246859	STARD4-AS1	1903.43	-1.65203	1.48957e-21	3.10218e-19	Down	3234.66	2369.54	3109.2	775.231	1037.98	893.945
ENSG00000254726	MEX3A	1299.51	-1.74817	1.58007e-21	3.25527e-19	Down	1605.9	2215.72	2221.69	658.648	604.241	490.854
ENSG00000106462	EZH2	277.052	-1.94105	1.9145e-21	3.90233e-19	Down	386.569	441.977	498.015	91.6726	122.643	121.438
ENSG00000154874	CCDC144B	162.645	-3.27226	2.11578e-21	4.26719e-19	Down	251.419	323.208	313.924	15.9431	45.8664	25.5121
ENSG00000103888	CEMIP	377.847	1.97665	2.34742e-21	4.68505e-19	Up	183.844	114.875	150.18	675.587	580.31	562.288
ENSG00000198838	RYR3	1920.63	1.44965	3.26403e-21	6.4473e-19	Up	1227.28	894.662	921.425	2770.11	2753.98	2956.35
ENSG00000154429	CCSAP	1909.16	-1.2403	4.42504e-21	8.65141e-19	Down	2856.04	2331.57	2900.89	1094.09	1185.55	1086.82
ENSG00000106278	PTPRZ1	35523.6	-1.29892	4.67149e-21	9.04098e-19	Down	48486.1	51014.2	52800.3	21279	22721.8	16840.1
ENSG00000149970	CNKSR2	1409.51	-1.19196	5.68006e-21	1.0883e-18	Down	1845.4	2066.78	1998.84	756.299	920.32	869.454
ENSG00000169607	CKAP2L	95.2734	-3.42743	6.86782e-21	1.30285e-18	Down	126.206	213.2	186.029	18.9324	11.9652	15.3073
ENSG00000066382	MPPED2	729.425	-1.65115	7.57484e-21	1.42288e-18	Down	937.108	1060.16	1341.93	375.658	330.039	331.658
ENSG00000008086	CDKL5	1948.74	-1.40192	1.00582e-20	1.87102e-18	Down	3078.64	2523.36	2927.05	966.548	968.181	1228.66
ENSG00000145864	GABRB2	767.725	-2.22589	1.07727e-20	1.98467e-18	Down	1494.6	890.768	1433	206.263	303.117	278.593
ENSG00000129195	PIMREG	138.956	-4.31101	1.19358e-20	2.178e-18	Down	199.744	344.625	251.914	5.97865	6.97968	24.4917
ENSG00000136295	TTYH3	6431.92	-0.8745	1.33414e-20	2.41152e-18	Down	8398.19	8327.46	8336.42	4192.03	4700.31	4637.09
ENSG00000071246	VASH1	1580.61	-1.22658	1.60711e-20	2.87777e-18	Down	2197.18	2000.58	2480.39	1002.42	875.451	927.621
ENSG00000100095	SEZ6L	7284.39	-0.966779	1.72923e-20	3.03963e-18	Down	10350.9	9909.43	8776.3	4830.75	4940.61	4898.33
ENSG00000139354	GAS2L3	155.02	-2.86948	1.71438e-20	3.03963e-18	Down	218.625	307.631	296.484	50.8185	24.9274	31.6351
ENSG00000198576	ARC	206.196	-2.17437	2.067e-20	3.60034e-18	Down	403.463	288.161	327.489	59.7865	82.759	75.5159
ENSG00000117724	CENPF	573.24	-3.18278	2.09893e-20	3.62302e-18	Down	523.707	1350.27	1240.19	97.6513	84.7532	142.868
ENSG00000105647	PIK3R2	2255.23	-1.18516	2.14407e-20	3.66789e-18	Down	3155.16	3000.38	3289.42	1200.71	1359.04	1526.65
ENSG00000168078	PBK	113.342	-3.58819	2.4584e-20	4.16656e-18	Down	179.869	239.485	211.22	13.9502	7.97677	27.5531
ENSG00000237187	NR2F1-AS1	1529.05	1.48435	2.47906e-20	4.16656e-18	Up	973.877	722.35	681.137	2285.84	2237.48	2273.64
ENSG00000186868	MAPT	15142.2	-1.06114	2.59913e-20	4.33037e-18	Down	20961.2	18917.4	21818.7	9423.35	9074.58	10658
ENSG00000265313	LINC01476	78.9707	-3.79041	2.64963e-20	4.37646e-18	Down	172.913	114.875	155.993	14.9466	8.97387	6.12291
ENSG00000173406	DAB1	813.154	-1.52828	2.69098e-20	4.40676e-18	Down	1310.76	1328.85	1004.75	432.456	434.734	367.375
ENSG00000112290	WASF1	1801.43	-1.20053	2.71922e-20	4.41528e-18	Down	2656.3	2440.61	2472.64	1045.27	968.181	1225.6
ENSG00000188322	SBK1	1534.28	-1.56163	3.06984e-20	4.9427e-18	Down	2027.25	2352.99	2537.55	807.118	867.474	613.312
ENSG00000101938	CHRDL1	3638.35	-1.861	4.17522e-20	6.66643e-18	Down	5600.78	4786.78	6839.47	1613.24	1834.66	1155.19
ENSG00000160307	S100B	3704	1.4952	4.4479e-20	7.0005e-18	Up	2137.56	2051.2	1540.55	5835.16	4805.01	5854.53
ENSG00000172995	ARPP21	1684.79	-2.59935	4.45752e-20	7.0005e-18	Down	4017.74	1708.52	3005.53	501.21	515.499	360.231
ENSG00000188859	FAM78B	281.696	-1.77247	4.85643e-20	7.56497e-18	Down	497.87	440.03	377.871	124.555	137.599	112.253
ENSG00000117154	IGSF21	442.726	-2.92476	6.55128e-20	1.01228e-17	Down	933.133	483.838	943.709	88.6833	137.599	69.393
ENSG00000110931	CAMKK2	1331.3	-1.5327	7.52303e-20	1.15313e-17	Down	2221.03	1591.7	2164.52	718.434	688.994	603.107
ENSG00000178403	NEUROG2	82.9302	-3.62658	7.58336e-20	1.15315e-17	Down	126.206	197.624	138.553	6.97509	14.9565	13.2663
ENSG00000148773	MKI67	461.399	-3.16465	8.62819e-20	1.3017e-17	Down	644.945	941.391	917.549	46.8327	73.7852	143.888
ENSG00000089685	BIRC5	93.6585	-3.39535	1.0032e-19	1.50166e-17	Down	122.231	228.776	164.713	15.9431	13.9594	16.3278
ENSG00000235597	LINC01102	237.481	-2.89428	1.17895e-19	1.75106e-17	Down	281.232	524.726	457.321	73.7367	38.8868	48.9833
ENSG00000273079	GRIN2B	3130.54	-1.61397	1.39366e-19	2.05405e-17	Down	5537.18	4206.57	4503.45	1289.4	1849.61	1397.04
ENSG00000135903	PAX3	319.021	2.53821	1.47025e-19	2.15038e-17	Up	88.4439	109.034	73.6365	627.758	658.084	357.17
ENSG00000172985	SH3RF3	1072.03	-1.19562	1.74373e-19	2.53105e-17	Down	1390.26	1566.39	1544.43	662.634	696.971	571.472
ENSG00000138623	SEMA7A	230.408	-1.67775	4.68137e-19	6.74399e-17	Down	322.969	374.804	362.369	121.566	99.7097	101.028
ENSG00000104885	DOT1L	983.433	-1.11866	4.85454e-19	6.94126e-17	Down	1345.54	1297.7	1417.5	580.925	580.31	678.623
ENSG00000205927	OLIG2	418.345	-3.08289	5.32926e-19	7.5636e-17	Down	1113	373.83	771.245	83.7011	90.7358	77.5569
ENSG00000087266	SH3BP2	943.507	-1.29621	5.97423e-19	8.41664e-17	Down	1307.78	1229.55	1508.58	562.989	477.609	574.533
ENSG00000171451	DSEL	750.967	-1.61426	1.00429e-18	1.40454e-16	Down	1120.95	1176.01	1121.99	311.886	460.659	314.31
ENSG00000174576	NPAS4	69.0348	-3.42985	1.17694e-18	1.63407e-16	Down	138.131	127.531	115.299	11.9573	5.98258	15.3073
ENSG00000132561	MATN2	1726.89	2.66899	1.23866e-18	1.70739e-16	Up	692.645	386.486	272.261	2311.74	3230.59	3467.61
ENSG00000176485	PLAAT3	1105.35	1.44855	1.48446e-18	2.03159e-16	Up	626.063	626.945	495.108	1865.34	1607.32	1411.33
ENSG00000203685	STUM	1816.34	-1.4077	1.65533e-18	2.24937e-16	Down	3022	2492.2	2450.35	867.901	909.352	1156.21
ENSG00000112182	BACH2	478.78	-1.56558	2.23829e-18	3.02011e-16	Down	721.464	707.747	732.489	264.057	263.234	183.687
ENSG00000187260	WDR86	116.475	-2.86445	2.86582e-18	3.8398e-16	Down	205.707	170.365	242.225	15.9431	29.9129	34.6965
ENSG00000111341	MGP	183.459	3.2183	3.93925e-18	5.24139e-16	Up	54.6563	29.2055	17.4402	419.502	291.152	288.797
ENSG00000106571	GLI3	1024.91	-1.60346	4.91003e-18	6.48801e-16	Down	1302.81	1489.48	1866.1	442.42	583.302	465.341
ENSG00000121905	HPCA	270.197	-2.26714	5.07771e-18	6.66362e-16	Down	493.895	315.419	542.584	102.633	73.7852	92.8642
ENSG00000183248	PRR36	1309.45	-1.03738	5.71417e-18	7.44786e-16	Down	1777.82	1709.5	1822.5	788.185	940.262	818.429
ENSG00000170004	CHD3	4754.4	-1.40862	6.6447e-18	8.6022e-16	Down	7222.59	6656.91	6977.06	2644.56	3026.19	1999.13
ENSG00000139318	DUSP6	791.099	-2.33133	8.93769e-18	1.1493e-15	Down	1601.93	837.225	1549.27	201.281	317.077	239.814
ENSG00000282164	PEG13	277.969	-1.50992	9.05314e-18	1.15639e-15	Down	364.707	441.977	436.005	132.527	142.585	150.011
ENSG00000229425	ENSG00000229425	61.8653	-4.53613	1.14846e-17	1.45725e-15	Down	159.994	87.6165	109.486	5.97865	1.99419	6.12291
ENSG00000175130	MARCKSL1	8268.77	-0.959651	1.16336e-17	1.46645e-15	Down	10204.8	11418.4	11278	5787.33	5882.87	5041.2
ENSG00000266028	SRGAP2	2494.59	-1.09214	1.3267e-17	1.66141e-15	Down	3707.69	2977.01	3559.74	1532.53	1673.13	1517.46
ENSG00000167553	TUBA1C	537.783	1.16576	2.57109e-17	3.19884e-15	Up	292.163	353.387	336.209	765.267	740.843	738.832
ENSG00000175581	MRPL48	237.544	1.68934	3.37404e-17	4.17075e-15	Up	92.4189	117.796	119.175	383.63	393.853	318.391
ENSG00000143702	CEP170	3916.04	-0.841447	4.68189e-17	5.75032e-15	Down	4972.73	5207.34	4965.62	2993.31	2623.36	2733.88
ENSG00000122591	FAM126A	1136.74	-1.25177	4.9174e-17	6.00111e-15	Down	1654.6	1715.34	1464.01	590.89	626.177	769.446
ENSG00000100453	GZMB	79.3477	3.81771	6.9129e-17	8.38298e-15	Up	5.96251	15.5763	7.75121	163.416	187.454	95.9256
ENSG00000174721	FGFBP3	837.024	-1.53758	7.03217e-17	8.47399e-15	Down	968.908	1289.91	1503.73	437.438	406.815	415.338
ENSG00000206028	ENSG00000206028	413.307	-1.19142	8.45036e-17	1.01193e-14	Down	586.313	605.528	543.553	232.171	261.239	251.039
ENSG00000072682	P4HA2	1208.15	0.956902	8.66324e-17	1.03098e-14	Up	859.595	824.569	753.805	1682.99	1602.33	1525.63
ENSG00000197329	PELI1	477.529	-1.56985	1.01848e-16	1.20457e-14	Down	723.451	578.269	857.477	227.189	253.263	225.527
ENSG00000065328	MCM10	62.6055	-2.89506	1.48766e-16	1.74869e-14	Down	98.3814	117.796	117.237	14.9466	11.9652	15.3073
ENSG00000134569	LRP4	5934.64	-0.912186	1.65906e-16	1.93827e-14	Down	8143.79	7567.15	7655.29	4361.42	4218.72	3661.5
ENSG00000184984	CHRM5	127.401	-3.65342	1.70724e-16	1.98247e-14	Down	393.526	153.816	164.713	13.9502	15.9535	22.4507
ENSG00000138119	MYOF	1636.19	1.82361	1.75781e-16	2.0289e-14	Up	897.358	546.143	659.822	2154.31	2352.15	3207.39
ENSG00000143772	ITPKB	7266.76	1.34819	1.79209e-16	2.05607e-14	Up	5060.18	3538.73	3482.23	10444.7	10629.1	10445.7
ENSG00000107742	SPOCK2	8095.06	1.9997	1.84152e-16	2.10021e-14	Up	3679.86	3860.97	1871.92	12012.1	13853.7	13291.8
ENSG00000065978	YBX1	8115.95	-0.79238	2.02777e-16	2.29894e-14	Down	10593.4	9594.01	10796.5	5968.68	6029.44	5713.7
ENSG00000134532	SOX5	917.542	-1.49267	2.05614e-16	2.31739e-14	Down	1360.45	1304.51	1427.19	371.673	586.293	455.137
ENSG00000214357	NEURL1B	516.59	-2.61499	2.62025e-16	2.93591e-14	Down	972.883	790.496	921.425	74.7331	122.643	217.363
ENSG00000185219	ZNF445	1479.25	-0.937728	2.71671e-16	3.02629e-14	Down	1988.5	1812.69	2059.88	938.648	1038.97	1036.81
ENSG00000198720	ANKRD13B	761.002	-1.03286	2.99473e-16	3.31671e-14	Down	973.877	1071.84	1038.66	457.367	491.569	532.693
ENSG00000164742	ADCY1	3987.62	-1.26806	3.24385e-16	3.57197e-14	Down	5952.57	5127.51	5947.11	1870.32	2641.31	2386.92
ENSG00000176907	TCIM	314.302	-2.21219	3.46258e-16	3.79103e-14	Down	497.87	394.274	671.448	83.7011	98.7126	139.807
ENSG00000185070	FLRT2	896.431	-1.96646	3.49516e-16	3.80495e-14	Down	1613.85	1121.49	1582.22	243.132	370.92	446.973
ENSG00000081479	LRP2	267.237	2.24562	3.68848e-16	3.97733e-14	Up	68.5689	104.166	95.9212	600.854	383.882	350.027
ENSG00000162772	ATF3	708.587	1.24987	3.69502e-16	3.97733e-14	Up	402.469	401.089	435.037	1095.09	1072.88	844.962
ENSG00000133627	ACTR3B	976.966	-1.22533	4.1696e-16	4.4631e-14	Down	1389.26	1232.47	1511.49	507.189	571.336	650.049
ENSG00000271860	ENSG00000271860	294.521	-2.95615	4.24982e-16	4.5237e-14	Down	306.075	489.679	780.934	57.7936	87.7445	44.9014
ENSG00000135439	AGAP2	2229.49	-1.22379	4.55722e-16	4.82411e-14	Down	3578.5	2596.37	3253.57	1240.57	1411.89	1296.02
ENSG00000122952	ZWINT	149.653	-1.87136	5.05377e-16	5.32035e-14	Down	209.682	263.823	237.381	63.7723	52.8461	70.4135
ENSG00000273018	FAM106A	145.803	-3.6653	5.13006e-16	5.37114e-14	Down	114.281	364.095	337.178	14.9466	24.9274	19.3892
ENSG00000196872	CRACDL	208.184	-1.99859	5.35868e-16	5.58002e-14	Down	352.782	338.784	315.862	109.609	68.7997	63.2701
ENSG00000110987	BCL7A	1154.66	-1.05666	6.06318e-16	6.27949e-14	Down	1528.39	1564.44	1605.47	705.481	844.541	679.643
ENSG00000075340	ADD2	4557.14	-0.803374	7.51206e-16	7.66683e-14	Down	6019.15	5886.86	5552.77	3417.79	3068.07	3398.22
ENSG00000136261	BZW2	490.985	-1.08884	7.45118e-16	7.66683e-14	Down	677.739	678.541	659.822	307.9	286.167	335.74
ENSG00000143228	NUF2	90.1062	-3.27626	7.52278e-16	7.66683e-14	Down	121.238	187.889	184.091	7.97153	14.9565	24.4917
ENSG00000128591	FLNC	534.421	2.005	8.23031e-16	8.34353e-14	Up	255.394	149.922	213.158	670.605	828.587	1088.86
ENSG00000144191	CNGA3	737.522	-1.72673	9.51651e-16	9.59665e-14	Down	964.933	954.047	1507.61	354.733	352.972	290.838
ENSG00000104419	NDRG1	3541.49	0.741264	1.00826e-15	1.00867e-13	Up	2541.02	2634.34	2725.52	4536.8	4550.75	4260.53
ENSG00000106049	HIBADH	733.216	0.984714	1.01077e-15	1.00867e-13	Up	510.788	459.5	490.264	948.612	949.236	1040.9
ENSG00000171724	VAT1L	16054.9	1.12733	1.08581e-15	1.07794e-13	Up	8478.69	11554.7	9802.37	23070.6	20549.2	22874.2
ENSG00000170312	CDK1	197.621	-3.25875	1.10958e-15	1.09585e-13	Down	247.444	417.639	415.658	32.8826	14.9565	57.1472
ENSG00000143341	HMCN1	100.722	3.11755	1.37363e-15	1.34968e-13	Up	14.9063	32.1261	11.6268	180.356	218.364	146.95
ENSG00000057704	TMCC3	765.266	1.335	1.62979e-15	1.5932e-13	Up	478.988	435.162	365.276	1198.72	1173.58	939.867
ENSG00000213420	GPC2	319.862	-2.2486	1.79208e-15	1.74296e-13	Down	365.701	610.395	623.003	87.6868	142.585	89.8027
ENSG00000187605	TET3	1070.34	-1.25984	2.18358e-15	2.113e-13	Down	1664.53	1303.54	1594.81	532.1	679.023	648.008
ENSG00000169554	ZEB2	2026.23	-1.05601	2.43788e-15	2.34723e-13	Down	2742.75	2807.62	2710.02	1367.12	1431.83	1098.04
ENSG00000077063	CTTNBP2	345.028	-1.588	2.50763e-15	2.40231e-13	Down	596.251	415.692	554.211	159.431	188.451	156.134
ENSG00000091490	SEL1L3	1193.38	-1.6743	2.58144e-15	2.46071e-13	Down	1600.93	1696.84	2200.37	497.224	716.913	447.993
ENSG00000109158	GABRA4	609.539	-2.83533	2.7312e-15	2.59058e-13	Down	1452.86	466.315	1313.83	155.445	113.669	155.114
ENSG00000136828	RALGPS1	1997.81	-0.766663	3.48435e-15	3.28868e-13	Down	2558.91	2511.67	2511.39	1404.98	1448.78	1551.14
ENSG00000196263	ZNF471	953.731	-1.20781	3.62769e-15	3.40718e-13	Down	1350.51	1203.27	1467.88	503.203	544.415	653.111
ENSG00000127334	DYRK2	1110.63	-1.44413	3.74095e-15	3.49642e-13	Down	1677.45	1502.14	1732.39	455.374	722.895	573.513
ENSG00000116962	NID1	561.356	-2.93795	4.0375e-15	3.75527e-13	Down	724.445	854.748	1423.32	185.338	57.8316	122.458
ENSG00000107960	STN1	392.379	1.0996	4.20912e-15	3.89598e-13	Up	247.444	261.876	229.63	545.053	531.453	538.816
ENSG00000183715	OPCML	1631.08	-1.46873	4.55943e-15	4.19994e-13	Down	2832.19	1779.59	2636.38	788.185	870.465	879.659
ENSG00000112773	TENT5A	330.483	2.51501	4.66776e-15	4.27915e-13	Up	109.313	94.4311	77.5121	735.374	658.084	308.187
ENSG00000117632	STMN1	9052.43	-0.970903	4.93125e-15	4.49918e-13	Down	12300.7	12175.8	11701.4	6962.14	5643.57	5531.03
ENSG00000187714	SLC18A3	213.333	2.78196	4.96491e-15	4.50842e-13	Up	46.7063	76.9078	30.0359	398.577	471.627	256.142
ENSG00000085063	CD59	7547.91	1.29655	5.90625e-15	5.32805e-13	Up	4152.89	5239.47	3469.63	11598.6	9928.09	10898.8
ENSG00000145730	PAM	13467.8	1.30697	5.92314e-15	5.32805e-13	Up	7649.9	8943.7	6222.28	22152.9	18890	16948.2
ENSG00000149084	HSD17B12	2471.83	0.968948	6.22075e-15	5.56961e-13	Up	1578.08	1704.63	1675.23	3576.23	3419.04	2877.77
ENSG00000112964	GHR	428.446	2.14958	6.63915e-15	5.91656e-13	Up	209.682	143.107	101.735	549.039	841.55	725.565
ENSG00000134202	GSTM3	2257	1.03446	7.19865e-15	6.38547e-13	Up	1585.03	1540.1	1259.57	3279.29	3001.26	2876.75
ENSG00000181652	ATG9B	439.987	2.83894	8.62899e-15	7.61896e-13	Up	92.4189	151.869	61.0408	1018.36	878.442	437.788
ENSG00000090006	LTBP4	1261.28	-1.59511	1.02145e-14	8.97755e-13	Down	1449.88	2182.62	2102.51	679.573	482.595	670.459
ENSG00000140557	ST8SIA2	1007.8	-1.07285	1.18445e-14	1.03626e-12	Down	1207.41	1465.14	1453.35	616.797	698.965	605.148
ENSG00000135929	CYP27A1	645.551	2.2954	1.1968e-14	1.04231e-12	Up	332.907	148.948	145.335	1061.21	1172.59	1012.32
ENSG00000166803	PCLAF	60.243	-2.60985	1.28076e-14	1.11038e-12	Down	107.325	110.981	94.9523	17.9359	14.9565	15.3073
ENSG00000183696	UPP1	671.644	1.59929	1.30818e-14	1.12904e-12	Up	286.2	401.089	286.795	1251.53	912.343	891.904
ENSG00000128482	RNF112	484.024	-1.72081	1.36925e-14	1.17645e-12	Down	642.957	761.29	843.913	238.15	154.55	263.285
ENSG00000245526	LINC00461	3792.35	-1.27831	1.4401e-14	1.2318e-12	Down	4504.68	5016.53	6716.42	2279.86	2194.61	2041.99
ENSG00000185924	RTN4RL1	318.034	-1.77021	1.51781e-14	1.2925e-12	Down	578.363	415.692	495.108	165.409	150.562	103.069
ENSG00000177732	SOX12	1381.25	-0.872871	1.62395e-14	1.37677e-12	Down	1938.81	1679.32	1771.15	926.691	1003.08	968.441
ENSG00000105810	CDK6	936.297	-1.23892	1.7541e-14	1.46762e-12	Down	1126.91	1476.83	1371.96	537.082	486.583	618.414
ENSG00000162630	B3GALT2	785.734	-1.43571	1.74772e-14	1.46762e-12	Down	1201.45	919	1350.65	424.484	461.656	357.17
ENSG00000175063	UBE2C	90.2943	-3.66749	1.75012e-14	1.46762e-12	Down	100.369	207.359	197.656	6.97509	7.97677	21.4302
ENSG00000144455	SUMF1	548.371	1.10924	1.92682e-14	1.60513e-12	Up	335.888	372.857	317.799	817.082	758.791	687.807
ENSG00000196335	STK31	60.5027	-4.09842	2.09416e-14	1.73698e-12	Down	128.194	107.087	109.486	2.98932	1.99419	13.2663
ENSG00000197121	PGAP1	2777.26	-0.902847	2.19282e-14	1.81096e-12	Down	3295.28	3841.5	3782.59	2064.63	1795.77	1883.82
ENSG00000140105	WARS1	4795.44	1.36874	2.3589e-14	1.93977e-12	Up	2736.79	2859.22	2264.32	8763.7	6103.23	6045.36
ENSG00000106366	SERPINE1	219.112	2.90396	2.4434e-14	2.00066e-12	Up	31.8	70.0932	43.6005	522.135	432.74	214.302
ENSG00000100884	CPNE6	285.931	-1.58492	2.4811e-14	2.02289e-12	Down	402.469	514.017	381.747	158.434	142.585	116.335
ENSG00000158457	TSPAN33	1144.79	1.18053	2.61825e-14	2.12566e-12	Up	716.495	760.317	591.03	1667.05	1742.93	1390.92
ENSG00000179796	LRRC3B	2251.27	-1.40829	3.14733e-14	2.54443e-12	Down	3175.04	2602.21	4116.86	1136.94	1354.06	1122.53
ENSG00000112562	SMOC2	128.736	4.44671	3.26031e-14	2.62469e-12	Up	15.9	4.86758	9.68901	76.726	266.225	399.01
ENSG00000145681	HAPLN1	273.67	-2.29792	3.36725e-14	2.69944e-12	Down	399.488	471.182	506.735	65.7651	136.602	62.2496
ENSG00000172209	GPR22	526.157	-2.61981	3.42173e-14	2.73168e-12	Down	1106.05	421.533	1212.1	148.47	156.544	112.253
ENSG00000147180	ZNF711	1432.35	-0.781081	3.82674e-14	3.04233e-12	Down	1770.87	1876.94	1810.88	991.459	1091.82	1052.12
ENSG00000196159	FAT4	1370	-1.17243	3.90498e-14	3.09171e-12	Down	2089.86	1620.91	2025.97	733.381	925.306	824.552
ENSG00000198914	POU3F3	3841.5	-1.14978	4.02505e-14	3.17366e-12	Down	4745.16	5545.15	5716.52	2596.73	2514.68	1930.76
ENSG00000184863	RBM33	2098.98	-0.780075	4.42095e-14	3.47153e-12	Down	2672.2	2484.42	2840.82	1517.58	1520.57	1558.28
ENSG00000100167	SEPTIN3	13716.2	-0.769839	4.53091e-14	3.53695e-12	Down	16655.3	16504	18960.4	10179.6	9673.83	10324.3
ENSG00000102195	GPR50	127.024	4.13995	4.54117e-14	3.53695e-12	Up	3.97501	12.6557	20.3469	242.135	376.903	106.13
ENSG00000100320	RBFOX2	6935.48	-0.944651	4.66466e-14	3.61841e-12	Down	9502.25	7922.48	10129.9	4501.92	4674.39	4882
ENSG00000188559	RALGAPA2	1198.01	-1.28064	5.20727e-14	4.02304e-12	Down	1644.66	1411.6	2077.32	667.616	738.849	648.008
ENSG00000148400	NOTCH1	2463.95	-0.946878	5.81497e-14	4.47449e-12	Down	3349.94	2916.66	3528.74	1608.26	1814.72	1565.42
ENSG00000189403	HMGB1	7150.7	-0.656684	5.99572e-14	4.59512e-12	Down	8778.8	8660.41	8911.95	5535.23	5759.23	5258.56
ENSG00000198732	SMOC1	6122.01	1.50566	6.27965e-14	4.79355e-12	Up	3389.69	2938.07	2991	8573.38	12020	6819.9
ENSG00000249307	LINC01088	1234.49	1.6922	6.41205e-14	4.87519e-12	Up	732.395	551.984	413.721	1825.48	2287.34	1596.04
ENSG00000170017	ALCAM	2493.76	0.680111	6.5723e-14	4.97728e-12	Up	1976.57	1847.74	1889.36	3034.16	3090	3124.73
ENSG00000103811	CTSH	2537.98	1.76711	6.63915e-14	5.00812e-12	Up	1558.2	737.926	1052.23	3879.15	4056.19	3944.18
ENSG00000286190	ENSG00000286190	6638.88	1.12703	7.40325e-14	5.5626e-12	Up	4186.68	4758.55	3365.96	9460.22	8426.46	9635.42
ENSG00000177125	ZBTB34	470.996	-1.13317	7.76695e-14	5.81308e-12	Down	677.739	575.348	702.453	278.007	281.181	311.248
ENSG00000151388	ADAMTS12	232.519	2.61965	8.00412e-14	5.96727e-12	Up	76.5189	81.7754	26.1603	396.584	446.699	367.375
ENSG00000189159	JPT1	3037.09	-0.975857	9.72017e-14	7.19836e-12	Down	3909.42	4450.92	3800.03	2248.97	1798.76	2014.44
ENSG00000198822	GRM3	367.902	-1.92008	9.73056e-14	7.19836e-12	Down	509.795	570.481	683.075	131.53	206.399	106.13
ENSG00000001561	ENPP4	994.913	0.904738	1.12658e-13	8.29986e-12	Up	738.357	671.727	645.288	1241.57	1396.93	1275.61
ENSG00000156103	MMP16	939.079	-1.22318	1.13062e-13	8.29986e-12	Down	1257.1	1228.58	1490.17	539.075	649.11	470.444
ENSG00000198963	RORB	696.961	-2.10449	1.14317e-13	8.35999e-12	Down	1276.97	755.449	1394.25	348.755	209.39	196.954
ENSG00000143494	VASH2	129.225	-1.78195	1.15893e-13	8.443e-12	Down	187.819	236.565	182.153	50.8185	59.8258	58.1677
ENSG00000103335	PIEZO1	344.131	-1.52717	1.23358e-13	8.9528e-12	Down	475.013	521.805	550.336	128.541	205.402	183.687
ENSG00000009694	TENM1	1894.02	-1.68975	1.25907e-13	9.10333e-12	Down	2981.25	1990.84	3787.43	739.36	967.184	898.027
ENSG00000204186	ZDBF2	2609.12	1.19166	1.30566e-13	9.40465e-12	Up	1787.76	1304.51	1590.94	3318.15	3449.95	4203.38
ENSG00000213614	HEXA	2217.47	0.774649	1.36197e-13	9.77352e-12	Up	1724.16	1633.56	1508.58	2865.77	2701.13	2871.65
ENSG00000285756	ENSG00000285756	779.822	-0.897144	1.44495e-13	1.03303e-11	Down	1005.68	1009.54	1047.38	534.093	499.545	582.697
ENSG00000225783	MIAT	9414.78	-1.03478	1.71023e-13	1.21814e-11	Down	12886	12480.5	12864.1	5199.43	5848.97	7209.73
ENSG00000123080	CDKN2C	157.832	-2.34469	1.72789e-13	1.22616e-11	Down	191.794	344.625	262.572	33.879	50.8519	63.2701
ENSG00000161082	CELF5	1614.49	-0.888768	1.7771e-13	1.25643e-11	Down	2040.17	2061.91	2225.57	1192.74	998.094	1168.46
ENSG00000287387	ENSG00000287387	53.3964	2.663	1.83469e-13	1.29238e-11	Up	16.8938	10.7087	13.5646	95.6584	92.73	90.8232
ENSG00000132975	GPR12	245.938	-2.23183	1.89456e-13	1.32966e-11	Down	379.613	522.779	326.52	62.7758	119.652	64.2906
ENSG00000150687	PRSS23	497.06	1.54791	1.97357e-13	1.38006e-11	Up	311.044	215.147	213.158	801.139	612.217	829.655
ENSG00000102302	FGD1	663.148	-1.0013	2.04833e-13	1.42713e-11	Down	865.558	823.595	982.466	407.545	449.691	450.034
ENSG00000160145	KALRN	1587.14	-0.904111	2.06834e-13	1.43067e-11	Down	2215.07	1841.89	2187.78	1074.16	1144.67	1059.26
ENSG00000177508	IRX3	223.286	2.19977	2.0645e-13	1.43067e-11	Up	58.6313	73.0138	96.8901	515.16	302.12	293.9
ENSG00000183856	IQGAP3	104.461	-3.08355	2.2528e-13	1.55265e-11	Down	149.063	143.107	273.23	26.9039	9.97097	24.4917
ENSG00000234745	HLA-B	2133.59	0.942392	2.30146e-13	1.5805e-11	Up	1434.98	1553.73	1339.02	3174.66	2664.24	2634.89
ENSG00000165948	IFI27L1	497.015	1.07884	2.31536e-13	1.58437e-11	Up	350.794	315.419	277.106	709.466	669.052	660.254
ENSG00000164663	USP49	570.747	-1.20885	2.35495e-13	1.60572e-11	Down	721.464	920.947	768.338	296.94	373.911	342.883
ENSG00000107863	ARHGAP21	9519.58	-0.767663	2.37054e-13	1.61062e-11	Down	12113.8	11331.7	12717.8	7449.4	7021.55	6483.14
ENSG00000092853	CLSPN	140.965	-2.59157	2.62154e-13	1.77487e-11	Down	206.7	347.546	178.278	51.815	33.9013	27.5531
ENSG00000196352	CD55	660.021	2.22708	2.65917e-13	1.794e-11	Up	157.013	351.44	155.993	1312.31	1020.03	963.338
ENSG00000173621	LRFN4	799.197	-0.855368	2.9314e-13	1.97073e-11	Down	1045.43	1034.85	1026.07	557.011	604.241	527.591
ENSG00000106415	GLCCI1	718.64	-1.59861	3.11535e-13	2.07979e-11	Down	1019.59	861.562	1392.31	277.011	387.871	373.498
ENSG00000178999	AURKB	47.6212	-3.73639	3.11293e-13	2.07979e-11	Down	62.6063	110.981	93.9834	2.98932	5.98258	9.18437
ENSG00000183166	CALN1	831.934	-1.73127	3.50137e-13	2.32939e-11	Down	1635.72	1038.74	1200.47	285.979	346.99	483.71
ENSG00000149639	SOGA1	3117.35	-0.886652	3.68059e-13	2.44014e-11	Down	4053.51	3935.93	4225.38	1942.06	2439.9	2107.3
ENSG00000128918	ALDH1A2	55.0513	2.53063	3.97567e-13	2.61904e-11	Up	14.9063	12.6557	18.4091	96.6548	90.7358	96.9461
ENSG00000168874	ATOH8	110.663	1.81205	3.97777e-13	2.61904e-11	Up	50.6813	44.7818	46.5072	161.424	202.411	158.175
ENSG00000135047	CTSL	1617.17	0.842185	4.63979e-13	3.04446e-11	Up	1235.23	1051.4	1152.99	2160.29	2142.76	1960.35
ENSG00000136492	BRIP1	78.7856	-2.34998	4.9709e-13	3.25059e-11	Down	126.206	152.842	120.144	22.9182	17.9477	32.6555
ENSG00000170324	FRMPD2	259.625	-3.70173	5.27918e-13	3.44044e-11	Down	418.369	197.624	841.006	12.9537	41.8781	45.9218
ENSG00000159335	PTMS	584.369	-1.45491	5.35962e-13	3.48103e-11	Down	1074.25	694.118	825.504	335.801	262.236	314.31
ENSG00000165633	VSTM4	1602.02	1.46019	5.40399e-13	3.49799e-11	Up	1047.41	809.966	638.506	2214.09	2796.86	2105.26
ENSG00000114861	FOXP1	674.421	-1.49114	5.81066e-13	3.74856e-11	Down	920.214	835.278	1258.6	407.545	333.03	291.859
ENSG00000121064	SCPEP1	677.869	0.952214	6.00078e-13	3.85822e-11	Up	485.945	458.526	423.41	961.566	831.579	906.191
ENSG00000143013	LMO4	2381.43	-1.43124	6.70403e-13	4.29596e-11	Down	3104.48	3503.69	3916.3	1302.35	1550.49	911.294
ENSG00000154146	NRGN	888.162	-1.74404	6.92032e-13	4.41978e-11	Down	1477.71	1373.63	1295.42	270.036	353.969	558.206
ENSG00000107317	PTGDS	8329.74	1.68036	7.17236e-13	4.56553e-11	Up	4896.21	2682.04	3924.05	15377.1	13341.2	9757.88
ENSG00000197093	GAL3ST4	379.563	-1.59868	8.17652e-13	5.18749e-11	Down	428.307	609.422	691.795	154.448	195.431	197.974
ENSG00000147027	TMEM47	6627.45	1.01039	9.11453e-13	5.76351e-11	Up	5003.54	4199.75	3796.15	8400	9894.19	8471.05
ENSG00000113805	CNTN3	778.728	-1.27902	9.62821e-13	6.0683e-11	Down	1046.42	1213	1079.36	404.555	374.908	554.124
ENSG00000088325	TPX2	457.863	-1.67277	9.89462e-13	6.21577e-11	Down	567.432	876.165	669.511	207.26	163.524	263.285
ENSG00000171617	ENC1	10147	-1.30931	1.04426e-12	6.53859e-11	Down	16504.2	14203.6	13074.3	6751.89	6079.3	4268.69
ENSG00000104870	FCGRT	829.998	1.10885	1.11212e-12	6.94078e-11	Up	620.101	477.997	452.477	1125.98	1122.73	1180.7
ENSG00000137033	IL33	1679.95	-1.10883	1.11694e-12	6.94823e-11	Down	1967.63	2380.25	2596.65	1053.24	1168.6	913.335
ENSG00000078177	N4BP2	716.36	-0.933626	1.12949e-12	7.00354e-11	Down	987.789	845.013	1007.66	473.31	494.56	489.833
ENSG00000182534	MXRA7	3499.63	0.984252	1.33217e-12	8.23365e-11	Up	2497.3	2296.53	2152.9	5407.69	4530.81	4112.56
ENSG00000278817	ENSG00000278817	863.793	1.04955	1.33891e-12	8.2487e-11	Up	623.082	560.746	477.668	1155.87	1091.82	1273.57
ENSG00000087510	TFAP2C	108.492	-3.37595	1.44883e-12	8.89729e-11	Down	106.331	255.061	237.381	28.8968	7.97677	15.3073
ENSG00000189057	FAM111B	56.7391	-3.2797	1.45816e-12	8.92601e-11	Down	73.5376	83.7225	154.055	10.9609	8.97387	9.18437
ENSG00000108830	RND2	2384.42	1.13141	1.5294e-12	9.33225e-11	Up	1401.19	1788.35	1213.06	3470.61	3255.52	3177.79
ENSG00000137203	TFAP2A	101.478	2.88643	1.5906e-12	9.6749e-11	Up	15.9	26.285	25.1914	241.139	203.408	96.9461
ENSG00000247828	TMEM161B-DT	1910.66	-1.02083	1.59688e-12	9.68234e-11	Down	2377.05	2669.38	2691.61	1395.02	1039.97	1290.91
ENSG00000077522	ACTN2	1073.77	-1.13583	1.63197e-12	9.86389e-11	Down	1490.63	1250	1724.64	685.552	702.953	588.82
ENSG00000170873	MTSS1	2247.49	-0.984135	1.69121e-12	1.01898e-10	Down	2607.6	2899.13	3516.14	1465.77	1516.58	1479.7
ENSG00000100979	PLTP	4655.72	1.10262	1.73566e-12	1.04248e-10	Up	3547.69	2443.53	2729.39	6330.39	6756.33	6127
ENSG00000080986	NDC80	58.7752	-3.08736	1.92299e-12	1.15139e-10	Down	76.5189	133.372	108.517	12.9537	5.98258	15.3073
ENSG00000146938	NLGN4X	3574.17	-0.883795	2.10531e-12	1.25663e-10	Down	4886.28	4029.39	5081.89	2421.35	2601.43	2424.67
ENSG00000064547	LPAR2	384.975	-1.52072	2.13881e-12	1.27266e-10	Down	431.288	657.124	642.381	191.317	219.361	168.38
ENSG00000117139	KDM5B	2612.56	-0.815559	2.15208e-12	1.27659e-10	Down	3113.42	3236.94	3705.08	1833.45	1981.23	1805.24
ENSG00000164600	NEUROD6	1792.32	-6.75688	2.259e-12	1.33588e-10	Down	3942.21	2649.91	4081.98	16.9395	59.8258	3.06146
ENSG00000118971	CCND2	4891.06	-1.02385	2.31998e-12	1.36772e-10	Down	5470.6	6972.33	7383.02	3441.71	2928.47	3150.24
ENSG00000113657	DPYSL3	25685.1	-0.773328	2.39615e-12	1.40829e-10	Down	31032.9	32144.6	34378.5	17666.9	20794.5	18093.2
ENSG00000205336	ADGRG1	14307.1	-0.624656	2.52657e-12	1.4804e-10	Down	17814	16377.5	18088.4	11218.9	11384.8	10959
ENSG00000152217	SETBP1	1247.44	-1.37415	2.60011e-12	1.51423e-10	Down	1490.63	1754.28	2210.06	595.872	825.596	608.209
ENSG00000198040	ZNF84	2002.12	-0.810262	2.5976e-12	1.51423e-10	Down	2522.14	2392.9	2780.75	1519.57	1339.1	1458.27
ENSG00000117020	AKT3	3608.37	-0.744621	2.65952e-12	1.54413e-10	Down	4828.64	4311.71	4489.89	2475.16	2804.83	2740
ENSG00000151725	CENPU	102.584	-2.34274	2.85929e-12	1.65511e-10	Down	136.144	186.915	196.687	27.9004	21.9361	45.9218
ENSG00000186960	LINC01551	162.428	-3.89288	2.88699e-12	1.66611e-10	Down	228.563	266.744	424.379	37.8648	13.9594	3.06146
ENSG00000179242	CDH4	1139.54	-1.44451	2.91495e-12	1.67719e-10	Down	1285.91	1789.32	1976.56	714.449	586.293	484.731
ENSG00000123485	HJURP	67.5237	-3.93321	2.93975e-12	1.6864e-10	Down	93.4126	145.054	144.366	1.99288	3.98839	16.3278
ENSG00000175352	NRIP3	1889.69	1.30461	2.97974e-12	1.70424e-10	Up	1045.43	1223.71	921.425	3382.92	2522.65	2242.01
ENSG00000103485	QPRT	1882.37	0.894116	3.03417e-12	1.7302e-10	Up	1400.2	1350.27	1152.02	2530.96	2254.44	2606.32
ENSG00000176887	SOX11	2228.55	-1.88578	3.07913e-12	1.75063e-10	Down	2056.07	4954.23	3633.38	918.719	1018.04	790.876
ENSG00000146250	PRSS35	168.58	-2.5006	3.18062e-12	1.80298e-10	Down	274.275	163.551	431.161	47.8292	53.8432	40.8194
ENSG00000007968	E2F2	40.1421	-3.31528	3.23129e-12	1.8263e-10	Down	56.6438	86.643	77.5121	7.97153	6.97968	5.10243
ENSG00000004777	ARHGAP33	1454.51	-1.5161	3.29565e-12	1.8572e-10	Down	2332.33	1613.12	2589.87	642.705	916.332	632.701
ENSG00000114757	PEX5L	990.504	-2.36426	3.39589e-12	1.90807e-10	Down	1896.08	811.913	2324.39	407.545	261.239	241.855
ENSG00000074855	ANO8	964.172	-0.894582	3.43914e-12	1.92672e-10	Down	1243.18	1151.67	1392.31	637.723	702.953	657.193
ENSG00000163462	TRIM46	471.286	-1.15391	3.48845e-12	1.94865e-10	Down	623.082	688.276	656.915	340.783	250.271	268.388
ENSG00000115355	CCDC88A	5284.23	-0.819953	3.55701e-12	1.98117e-10	Down	6857.88	6040.67	7466.35	3586.19	3931.55	3822.74
ENSG00000170214	ADRA1B	184.925	1.36506	3.60676e-12	2.00306e-10	Up	98.3814	113.901	90.1078	285.979	273.204	247.978
ENSG00000119655	NPC2	1721.3	1.04748	3.78083e-12	2.09366e-10	Up	1143.81	1055.29	1114.24	2179.22	2037.07	2798.17
ENSG00000233705	SLC26A4-AS1	472.301	-6.20481	3.91618e-12	2.16237e-10	Down	1116.98	575.348	1110.36	0.996441	20.939	9.18437
ENSG00000276043	UHRF1	129.687	-2.10175	3.9491e-12	2.17427e-10	Down	175.894	244.353	218.003	53.8078	28.9158	57.1472
ENSG00000047644	WWC3	1047.99	-0.801103	3.97276e-12	2.18104e-10	Down	1374.36	1353.19	1291.54	771.246	802.663	694.951
ENSG00000183117	CSMD1	1098.63	-1.11547	4.0695e-12	2.22776e-10	Down	1496.59	1340.53	1712.05	569.965	736.854	735.77
ENSG00000151490	PTPRO	1387.07	-1.2962	4.23121e-12	2.30969e-10	Down	2114.7	1718.26	2139.33	871.886	888.413	589.841
ENSG00000137038	DMAC1	891.848	0.945451	4.54123e-12	2.47188e-10	Up	592.276	624.998	586.185	1305.34	1032	1210.3
ENSG00000006118	TMEM132A	4733.55	-0.73276	4.63258e-12	2.51445e-10	Down	6216.91	5351.42	6258.13	3571.25	3480.86	3522.72
ENSG00000157456	CCNB2	130.257	-2.20534	4.67099e-12	2.52814e-10	Down	159.994	257.982	231.567	32.8826	37.8897	61.2291
ENSG00000112742	TTK	63.4345	-2.50914	4.75402e-12	2.56583e-10	Down	83.4751	123.637	120.144	13.9502	16.9506	22.4507
ENSG00000092054	MYH7	367.336	1.20161	5.14932e-12	2.77138e-10	Up	222.6	224.882	206.376	594.876	517.493	437.788
ENSG00000129534	MIS18BP1	100.629	-2.68887	5.23559e-12	2.80992e-10	Down	125.213	204.439	198.625	11.9573	31.9071	31.6351
ENSG00000119969	HELLS	115.217	-1.88854	5.33327e-12	2.85434e-10	Down	173.907	148.948	227.692	46.8327	41.8781	52.0448
ENSG00000140948	ZCCHC14	1450.16	-0.749694	5.4004e-12	2.88222e-10	Down	1850.37	1753.3	1882.57	1112.03	1110.77	991.912
ENSG00000135476	ESPL1	70.9473	-2.65783	5.42018e-12	2.88474e-10	Down	96.3939	172.312	102.703	20.9253	13.9594	19.3892
ENSG00000152767	FARP1	4539.29	-0.897354	5.47559e-12	2.90616e-10	Down	6233.8	5146.01	6466.44	3396.87	3032.17	2960.43
ENSG00000182378	PLCXD1	618.685	-1.03857	5.54285e-12	2.93373e-10	Down	865.558	734.032	917.549	378.648	437.725	378.6
ENSG00000138764	CCNG2	1660	-0.977243	5.80602e-12	3.06455e-10	Down	1931.85	2193.33	2530.77	1181.78	1015.04	1107.23
ENSG00000149926	TLCD3B	872.777	-1.43621	6.2431e-12	3.28621e-10	Down	1363.43	1082.55	1418.47	522.135	521.482	328.596
ENSG00000013810	TACC3	202.414	-1.70133	6.31883e-12	3.31695e-10	Down	257.382	404.983	277.106	89.6797	103.698	81.6388
ENSG00000127663	KDM4B	1867.9	-1.00381	6.67425e-12	3.49395e-10	Down	2575.8	2100.85	2861.16	1140.93	1267.31	1261.32
ENSG00000131981	LGALS3	446.077	2.31017	6.88272e-12	3.59327e-10	Up	196.763	99.2987	127.895	840.997	993.108	418.399
ENSG00000128266	GNAZ	2745.44	-0.72461	6.98962e-12	3.63916e-10	Down	3505.96	3143.49	3667.29	2086.55	2060	2009.34
ENSG00000159176	CSRP1	1142.69	2.31012	7.02753e-12	3.64898e-10	Up	557.495	172.312	354.618	1577.37	2387.05	1807.28
ENSG00000215374	FAM66B	48.2575	-3.43812	7.59982e-12	3.93547e-10	Down	103.35	60.358	103.672	8.96797	2.99129	10.2049
ENSG00000110042	DTX4	3762.83	-0.656658	7.66095e-12	3.95644e-10	Down	4777.96	4326.31	4773.77	2815.94	2919.5	2963.49
ENSG00000164308	ERAP2	152.732	-1.87702	7.74477e-12	3.98897e-10	Down	192.788	242.406	293.577	80.7118	53.8432	53.0652
ENSG00000181418	DDN	1125.17	-1.43313	7.91639e-12	4.06643e-10	Down	1912.97	1223.71	1842.85	640.712	474.618	656.172
ENSG00000161888	SPC24	60.9691	-2.56926	7.98949e-12	4.09301e-10	Down	81.4876	118.769	116.268	18.9324	10.9681	19.3892
ENSG00000137285	TUBB2B	24475.5	-0.721426	8.17636e-12	4.17758e-10	Down	28313	32949.7	30570.8	19362.9	17308.6	18348.3
ENSG00000110651	CD81	9208.9	0.782683	8.27526e-12	4.21686e-10	Up	6814.15	7263.41	6028.5	11012.7	11694.9	12439.7
ENSG00000141582	CBX4	1142.14	-0.844295	9.40057e-12	4.77758e-10	Down	1557.21	1342.48	1530.86	749.324	854.512	818.429
ENSG00000146216	TTBK1	923.602	-0.920906	9.79018e-12	4.96243e-10	Down	1234.24	1111.76	1307.05	603.844	698.965	585.759
ENSG00000151692	RNF144A	1369.39	-0.868224	1.06727e-11	5.39549e-10	Down	1743.04	1690.03	1913.58	846.975	995.102	1027.63
ENSG00000123243	ITIH5	247.297	2.36388	1.12184e-11	5.65645e-10	Up	125.213	44.7818	57.1652	341.779	457.667	457.178
ENSG00000159348	CYB5R1	1431.35	1.11594	1.14341e-11	5.75008e-10	Up	870.526	989.093	799.343	2325.69	1649.2	1954.23
ENSG00000157470	FAM81A	609.654	-1.42768	1.15428e-11	5.78953e-10	Down	1124.93	663.939	906.891	352.74	296.138	313.289
ENSG00000130368	MAS1	91.6437	-4.25086	1.23055e-11	6.15597e-10	Down	290.175	52.5699	183.122	8.96797	11.9652	3.06146
ENSG00000090372	STRN4	1699.29	-0.773504	1.24843e-11	6.22915e-10	Down	2101.78	2030.76	2338.93	1243.56	1309.19	1171.52
ENSG00000002586	CD99	5721.74	0.703954	1.25464e-11	6.24387e-10	Up	4116.12	4277.63	4550.93	7678.58	6698.5	7008.69
ENSG00000138160	KIF11	228.689	-2.30782	1.40375e-11	6.96784e-10	Down	308.063	455.606	391.436	52.8114	46.8635	117.356
ENSG00000182010	RTKN2	103.024	-1.86227	1.53102e-11	7.57992e-10	Down	135.15	190.809	164.713	38.8612	50.8519	37.758
ENSG00000185745	IFIT1	792.405	0.764825	1.66525e-11	8.22322e-10	Up	580.351	593.845	569.714	1054.24	1000.09	956.195
ENSG00000163697	APBB2	2366.1	-0.798268	1.71075e-11	8.40462e-10	Down	3082.62	2753.11	3235.16	1572.38	1739.93	1813.4
ENSG00000180879	SSR4	1243.76	0.734748	1.70868e-11	8.40462e-10	Up	971.889	932.629	871.042	1638.15	1538.52	1510.32
ENSG00000005884	ITGA3	1523.19	1.04654	1.77475e-11	8.69672e-10	Up	960.958	1153.62	813.877	2208.11	2077.95	1924.64
ENSG00000169925	BRD3	1233.19	-0.783432	1.85521e-11	9.06783e-10	Down	1504.54	1522.58	1682.01	842.989	959.207	887.822
ENSG00000188070	ZFTA	1365.92	-0.862598	1.93121e-11	9.41525e-10	Down	1748.01	1868.18	1709.14	910.747	1083.84	875.577
ENSG00000106689	LHX2	1368.28	-5.0965	1.99776e-11	9.71498e-10	Down	2157.43	2185.55	3670.2	16.9395	131.617	47.9628
ENSG00000141510	TP53	657.572	-0.970642	2.05202e-11	9.9536e-10	Down	800.964	868.377	964.056	482.278	430.746	399.01
ENSG00000112378	PERP	574.189	1.43288	2.07467e-11	1.00128e-09	Up	398.494	274.532	230.598	799.146	809.643	932.724
ENSG00000134533	RERG	63.619	3.02797	2.07102e-11	1.00128e-09	Up	16.8938	12.6557	8.72011	157.438	118.655	67.352
ENSG00000172965	MIR4435-2HG	253.339	2.50404	2.08202e-11	1.0023e-09	Up	40.7438	105.14	66.8542	632.74	390.862	283.695
ENSG00000211448	DIO2	555.321	-1.82208	2.23463e-11	1.07307e-09	Down	1234.24	614.289	780.934	206.263	294.144	202.056
ENSG00000145242	EPHA5	1583.62	-1.12021	2.31373e-11	1.10828e-09	Down	1866.27	2006.42	2696.45	895.801	1006.07	1030.69
ENSG00000087258	GNAO1	9021.33	-0.55871	2.39674e-11	1.14517e-09	Down	11091.3	10759.3	10506.8	7053.81	7246.9	7469.95
ENSG00000165480	SKA3	71.0294	-2.257	2.49127e-11	1.18738e-09	Down	98.3814	126.557	131.771	15.9431	23.9303	29.5941
ENSG00000165891	E2F7	115.925	-1.56116	2.51492e-11	1.19568e-09	Down	175.894	180.101	169.558	48.8256	54.8403	66.3316
ENSG00000100297	MCM5	238.827	-1.41118	2.7224e-11	1.29112e-09	Down	307.069	390.38	355.587	99.6441	145.576	134.704
ENSG00000140092	FBLN5	688.85	1.04181	2.74129e-11	1.29687e-09	Up	401.476	435.162	490.264	1067.19	909.352	829.655
ENSG00000101447	FAM83D	49.7201	-2.64046	3.01407e-11	1.4224e-09	Down	77.5126	78.8549	103.672	9.96441	10.9681	17.3483
ENSG00000116574	RHOU	1487.39	0.869352	3.12602e-11	1.47161e-09	Up	1101.08	1120.52	894.296	1877.3	2034.08	1897.08
ENSG00000149187	CELF1	3008.21	-0.671155	3.14992e-11	1.47571e-09	Down	3736.51	3642.9	3763.21	2124.41	2338.19	2444.06
ENSG00000163956	LRPAP1	2469.45	0.750792	3.15014e-11	1.47571e-09	Up	1945.77	1781.54	1741.11	3399.86	2956.39	2992.06
ENSG00000234177	LINC01114	167.541	-1.58862	3.36943e-11	1.57459e-09	Down	216.638	295.949	250.945	95.6584	81.7619	64.2906
ENSG00000116132	PRRX1	343.002	2.35053	3.42217e-11	1.59535e-09	Up	172.913	69.1197	74.6054	487.26	785.712	468.403
ENSG00000134548	SPX	215.76	2.54462	3.60728e-11	1.67756e-09	Up	69.5626	48.6758	58.1341	501.21	452.682	164.298
ENSG00000270866	ENSG00000270866	116.066	-1.48055	3.61895e-11	1.67891e-09	Down	171.919	183.995	162.775	61.7794	60.8229	55.1062
ENSG00000223953	C1QTNF5	967.537	1.91177	4.01539e-11	1.85833e-09	Up	615.132	257.008	289.701	1650.11	1514.59	1478.68
ENSG00000232931	LINC00342	1318.31	-0.851275	4.28841e-11	1.9799e-09	Down	1752.98	1591.7	1780.84	872.883	865.48	1046
ENSG00000101265	RASSF2	4277.02	-0.875257	4.32617e-11	1.98776e-09	Down	5338.43	4918.21	6475.16	2868.75	2964.37	3097.17
ENSG00000260903	XKR7	452.472	-0.929767	4.32519e-11	1.98776e-09	Down	597.245	546.143	651.101	302.918	303.117	314.31
ENSG00000198561	CTNND1	5673.36	-0.724711	4.37812e-11	2.00682e-09	Down	6632.3	7153.4	7538.05	3891.1	4301.48	4523.81
ENSG00000141622	RNF165	981.513	-0.703083	4.42153e-11	2.02187e-09	Down	1206.41	1182.82	1278.95	730.392	757.793	732.709
ENSG00000137509	PRCP	6877.16	1.10096	4.43418e-11	2.02283e-09	Up	4543.43	4823.78	3488.04	8827.47	11128.6	8451.66
ENSG00000143318	CASQ1	255.328	-1.64092	4.5325e-11	2.06277e-09	Down	264.338	442.95	467.01	118.577	117.657	121.438
ENSG00000155111	CDK19	1071.36	-1.04864	4.59219e-11	2.08498e-09	Down	1462.8	1274.33	1636.47	610.819	794.686	649.029
ENSG00000225386	ENSG00000225386	82.5841	-2.14053	4.62012e-11	2.09271e-09	Down	142.106	103.193	163.744	21.9217	32.9042	31.6351
ENSG00000106089	STX1A	1140.96	-0.765471	4.89525e-11	2.2121e-09	Down	1500.56	1411.6	1425.25	915.73	799.672	792.917
ENSG00000131584	ACAP3	2277.71	-0.967775	5.16418e-11	2.32813e-09	Down	3417.51	2570.08	3131.49	1353.17	1570.43	1623.59
ENSG00000180613	GSX2	64.8426	-3.93197	5.30327e-11	2.38282e-09	Down	96.3939	86.643	185.06	5.97865	13.9594	1.02049
ENSG00000196123	KIAA0895L	1632.99	-0.908859	5.31036e-11	2.38282e-09	Down	1992.47	2004.47	2446.47	1182.78	1167.6	1004.16
ENSG00000137843	PAK6	759.077	-1.77158	5.70021e-11	2.55178e-09	Down	1496.59	772.972	1298.33	432.456	261.239	292.879
ENSG00000174600	CMKLR1	30.6172	3.95712	5.91558e-11	2.64202e-09	Up	2.98125	3.89407	2.9067	40.8541	69.7968	63.2701
ENSG00000071051	NCK2	1128.77	-1.07231	6.16652e-11	2.74769e-09	Down	1537.33	1321.06	1775.03	668.612	823.602	646.988
ENSG00000092470	WDR76	112.914	-2.02619	6.24995e-11	2.7784e-09	Down	187.819	181.074	182.153	61.7794	27.9187	36.7375
ENSG00000172292	CERS6	2528.67	-0.850384	6.86831e-11	3.04622e-09	Down	3432.42	2920.55	3479.32	1683.99	1986.22	1669.51
ENSG00000051341	POLQ	49.6739	-3.60438	7.22517e-11	3.1971e-09	Down	45.7126	129.478	102.703	3.98577	6.97968	9.18437
ENSG00000053254	FOXN3	1673.46	-0.687672	7.32733e-11	3.23483e-09	Down	2083.9	1999.6	2145.15	1190.75	1272.3	1349.08
ENSG00000076706	MCAM	1008.41	1.14131	7.45237e-11	3.28247e-09	Up	685.689	696.065	464.104	1355.16	1425.85	1423.58
ENSG00000185619	PCGF3	1335.99	-0.738325	7.59138e-11	3.33603e-09	Down	1658.57	1746.49	1637.44	1051.25	1018.04	904.15
ENSG00000126464	PRR12	636.704	-0.868139	7.73508e-11	3.3914e-09	Down	842.701	831.383	812.908	402.562	435.731	494.935
ENSG00000033867	SLC4A7	386.744	-1.26924	7.89029e-11	3.44714e-09	Down	453.151	557.825	647.226	228.185	245.286	188.79
ENSG00000250644	ENSG00000250644	394.112	1.27287	7.8982e-11	3.44714e-09	Up	201.732	267.717	204.438	667.616	494.56	528.612
ENSG00000129151	BBOX1	1367.61	0.903931	8.11239e-11	3.53258e-09	Up	1055.36	833.33	927.238	1658.08	1970.26	1761.36
ENSG00000120802	TMPO	1000.17	-0.933463	8.41989e-11	3.65222e-09	Down	1121.95	1399.92	1449.48	635.73	696.971	696.992
ENSG00000198046	ZNF667	554.535	-0.986805	8.42527e-11	3.65222e-09	Down	765.189	780.761	685.013	336.797	339.013	420.44
ENSG00000168216	LMBRD1	2644.45	0.630629	8.57264e-11	3.69937e-09	Up	2141.53	2113.51	1926.17	3222.49	3294.41	3168.61
ENSG00000184445	KNTC1	316.003	-1.5367	8.55746e-11	3.69937e-09	Down	333.901	541.275	552.274	154.448	138.596	175.524
ENSG00000117305	HMGCL	671.532	0.779246	8.69934e-11	3.74561e-09	Up	480.976	482.864	502.86	869.893	799.672	892.925
ENSG00000117242	PINK1-AS	990.927	1.34964	8.91291e-11	3.82895e-09	Up	481.969	731.111	413.721	1402.99	1468.72	1447.05
ENSG00000069702	TGFBR3	349.531	1.58298	9.09124e-11	3.89683e-09	Up	233.532	128.504	143.397	475.303	520.484	595.964
ENSG00000171951	SCG2	32940.2	1.50877	9.11292e-11	3.8974e-09	Up	13771.4	22068.7	13737.1	63008	47518.6	37537.5
ENSG00000173894	CBX2	308.459	-1.55211	9.25341e-11	3.94867e-09	Down	335.888	514.017	547.429	163.416	122.643	167.36
ENSG00000173848	NET1	583.616	0.94043	9.45796e-11	4.02699e-09	Up	443.213	361.175	375.934	711.459	800.669	809.245
ENSG00000135074	ADAM19	381.703	-1.78227	9.50526e-11	4.03815e-09	Down	831.77	458.526	507.704	177.367	194.434	120.417
ENSG00000184897	H1-10	1704.26	-0.69589	9.64781e-11	4.08965e-09	Down	1971.6	2147.58	2239.13	1346.19	1243.38	1277.65
ENSG00000196361	ELAVL3	3093.05	-1.03079	1.02558e-10	4.33777e-09	Down	3548.69	4485.97	4542.21	1673.03	2264.41	2044.03
ENSG00000048052	HDAC9	1807.9	-1.35365	1.0697e-10	4.51441e-09	Down	3193.92	1843.84	2847.6	852.954	1011.06	1098.04
ENSG00000146670	CDCA5	140.128	-1.50767	1.07962e-10	4.54628e-09	Down	183.844	243.379	202.5	76.726	59.8258	74.4954
ENSG00000088387	DOCK9	1319.8	-1.01666	1.0927e-10	4.59127e-09	Down	2024.27	1487.53	1837.04	898.79	756.796	914.355
ENSG00000079931	MOXD1	3093.53	-3.18866	1.19615e-10	5.01493e-09	Down	3400.62	4674.83	8827.66	787.189	461.656	409.215
ENSG00000048740	CELF2	5793.71	-0.954394	1.24451e-10	5.2063e-09	Down	8266.03	6783.47	8104.86	3220.5	4087.1	4300.33
ENSG00000085741	WNT11	95.693	1.81115	1.28788e-10	5.37601e-09	Up	45.7126	46.7288	29.067	159.431	159.535	133.684
ENSG00000099954	CECR2	816.545	-0.824368	1.30408e-10	5.43177e-09	Down	987.789	1036.8	1129.74	574.947	630.165	539.837
ENSG00000134323	MYCN	302.733	-1.89711	1.32677e-10	5.50425e-09	Down	325.951	703.853	421.472	136.512	129.623	98.9871
ENSG00000140451	PIF1	28.5239	-4.12983	1.3301e-10	5.50425e-09	Down	40.7438	57.4375	64.9164	1.99288	2.99129	3.06146
ENSG00000198805	PNP	660.815	1.19322	1.32727e-10	5.50425e-09	Up	423.338	398.168	355.587	980.498	1086.84	720.463
ENSG00000287611	ENSG00000287611	39.4004	-5.56783	1.35504e-10	5.59539e-09	Down	104.344	32.1261	95.9212	0.996441	1.99419	1.02049
ENSG00000175414	ARL10	2079.59	-0.922574	1.35989e-10	5.60334e-09	Down	2894.8	3041.27	2301.14	1379.07	1531.54	1329.69
ENSG00000213599	SLX1A-SULT1A3	276.713	-1.87152	1.48785e-10	6.11742e-09	Down	425.326	384.539	511.58	74.7331	95.7213	168.38
ENSG00000103269	RHBDL1	105.995	-1.63345	1.52387e-10	6.24582e-09	Down	161.982	137.266	187.967	44.8399	50.8519	53.0652
ENSG00000160360	GPSM1	1582.51	-0.750844	1.5256e-10	6.24582e-09	Down	1882.17	2063.86	2048.26	1268.47	1066.89	1165.39
ENSG00000129562	DAD1	2299.02	0.714236	1.53937e-10	6.28877e-09	Up	1791.73	1673.48	1708.17	3084.98	2930.47	2605.3
ENSG00000132510	KDM6B	1169.61	-1.0582	1.58733e-10	6.47091e-09	Down	1567.15	1375.58	1844.79	630.747	769.759	829.655
ENSG00000198646	NCOA6	1860.65	-0.704847	1.66859e-10	6.78772e-09	Down	2176.32	2245.9	2537.55	1366.12	1434.82	1403.17
ENSG00000067113	PLPP1	824.754	0.688239	1.67887e-10	6.81508e-09	Up	611.157	650.309	616.221	1027.33	1023.02	1020.49
ENSG00000168306	ACOX2	321.993	1.16866	1.69262e-10	6.85636e-09	Up	209.682	180.101	190.873	377.651	517.493	456.157
ENSG00000274211	SOCS7	1723.08	-0.841473	1.75353e-10	7.0881e-09	Down	2280.66	1953.85	2451.32	1131.96	1302.21	1218.46
ENSG00000105486	LIG1	535.505	-0.818382	1.78817e-10	7.21292e-09	Down	659.851	714.561	690.826	375.658	363.94	408.194
ENSG00000100307	CBX7	1165.73	0.941396	1.80246e-10	7.25529e-09	Up	904.314	791.469	659.822	1548.47	1467.73	1622.57
ENSG00000172461	FUT9	4460.63	-0.943157	1.82882e-10	7.34594e-09	Down	5795.56	5436.12	6529.42	2715.3	3559.64	2727.76
ENSG00000197746	PSAP	34644.2	0.544864	1.85532e-10	7.43682e-09	Up	28723.4	26370.6	28880	41677.2	40961.7	41252.1
ENSG00000146007	ZMAT2	1199.58	-0.68705	1.86064e-10	7.44256e-09	Down	1465.78	1555.68	1443.66	957.58	864.483	910.273
ENSG00000184840	TMED9	2021.3	0.749888	1.87611e-10	7.48879e-09	Up	1454.85	1591.7	1427.19	2799	2496.73	2358.34
ENSG00000035499	DEPDC1B	59.0412	-2.93824	1.88107e-10	7.49301e-09	Down	62.6063	137.266	117.237	17.9359	7.97677	11.2253
ENSG00000120833	SOCS2	238.181	-1.34828	2.05244e-10	8.15866e-09	Down	303.094	407.904	327.489	113.594	154.55	122.458
ENSG00000099364	FBXL19	981.417	-0.916888	2.06569e-10	8.19435e-09	Down	1373.36	1183.8	1325.46	691.53	740.843	573.513
ENSG00000250251	PKD1P6	648.461	-1.23344	2.11774e-10	8.38346e-09	Down	1005.68	700.932	1054.16	328.826	387.871	413.297
ENSG00000146090	RASGEF1C	214.421	-1.64629	2.1227e-10	8.38575e-09	Down	373.651	234.618	379.809	114.591	79.7677	104.09
ENSG00000277734	TRAC	65.0772	1.88004	2.24528e-10	8.85178e-09	Up	24.8438	27.2585	27.1292	101.637	113.669	95.9256
ENSG00000111670	GNPTAB	2625.3	-1.00141	2.59774e-10	1.02203e-08	Down	3503.97	2860.19	4247.66	1662.06	1693.07	1784.83
ENSG00000240445	FOXO3B	328.637	-1.30515	2.60409e-10	1.02242e-08	Down	409.426	506.229	504.797	142.491	188.451	220.425
ENSG00000287783	ENSG00000287783	44.576	-3.29316	2.77276e-10	1.08642e-08	Down	76.5189	48.6758	120.144	8.96797	4.98548	8.16388
ENSG00000162687	KCNT2	417.058	-1.24821	2.78739e-10	1.08993e-08	Down	625.07	516.937	639.475	270.036	183.466	267.367
ENSG00000121152	NCAPH	63.1878	-2.10335	2.84013e-10	1.10829e-08	Down	89.4376	115.849	106.579	17.9359	28.9158	20.4097
ENSG00000168959	GRM5	795.058	-2.2833	2.91287e-10	1.13436e-08	Down	1821.55	945.285	1246.01	161.424	429.749	166.339
ENSG00000153823	PID1	1213.49	-1.02092	2.94258e-10	1.14361e-08	Down	1601.93	1618.96	1704.3	654.662	740.843	960.277
ENSG00000196358	NTNG2	740.087	-1.24358	2.95125e-10	1.14465e-08	Down	1035.49	843.066	1279.92	473.31	456.67	352.068
ENSG00000071054	MAP4K4	4586.12	-0.89246	3.02735e-10	1.1718e-08	Down	6243.74	5219.02	6571.09	2747.19	3459.93	3275.76
ENSG00000156508	EEF1A1	111800	-0.750697	3.31651e-10	1.28113e-08	Down	136103	133332	154283	73139.8	85962.7	87979.1
ENSG00000171532	NEUROD2	672.263	-4.00579	3.50441e-10	1.351e-08	Down	989.777	1861.36	978.59	75.7296	106.689	21.4302
ENSG00000111247	RAD51AP1	61.8132	-2.11171	3.6261e-10	1.3951e-08	Down	104.344	104.166	96.8901	15.9431	19.9419	29.5941
ENSG00000049860	HEXB	1023.33	0.801598	3.79866e-10	1.45856e-08	Up	693.639	798.284	717.956	1439.86	1251.36	1238.87
ENSG00000123612	ACVR1C	138.121	-2.47714	3.87223e-10	1.48384e-08	Down	330.919	114.875	266.448	30.8897	48.8577	36.7375
ENSG00000171992	SYNPO	829.494	-0.934757	3.92296e-10	1.50028e-08	Down	1225.3	1079.63	992.155	615.801	490.572	573.513
ENSG00000136944	LMX1B	197.215	2.67615	4.13183e-10	1.57701e-08	Up	39.7501	86.643	20.3469	442.42	252.265	341.863
ENSG00000176204	LRRTM4	362.843	-1.90238	4.20584e-10	1.60206e-08	Down	735.376	483.838	523.206	137.509	210.387	86.7413
ENSG00000164128	NPY1R	121.519	-2.06217	4.24323e-10	1.6131e-08	Down	200.738	147.001	249.008	35.8719	62.8171	33.676
ENSG00000196557	CACNA1H	830.594	-1.23202	4.36856e-10	1.65746e-08	Down	1195.48	1301.59	1039.63	398.577	424.763	623.517
ENSG00000164236	ANKRD33B	488.923	-1.43359	4.40432e-10	1.66729e-08	Down	740.345	499.414	929.176	264.057	239.303	261.244
ENSG00000171759	PAH	197.565	2.0837	4.41188e-10	1.66729e-08	Up	82.4814	93.4576	36.8182	392.598	331.036	248.998
ENSG00000108175	ZMIZ1	4810.33	-0.738445	4.51496e-10	1.70289e-08	Down	6134.43	5896.59	6120.55	3116.87	3694.24	3899.28
ENSG00000116209	TMEM59	4279.78	0.767155	4.61382e-10	1.73675e-08	Up	3442.36	3028.61	2919.3	5215.37	5057.27	6015.76
ENSG00000113810	SMC4	764.344	-1.47402	4.66493e-10	1.74912e-08	Down	1029.53	1250.97	1136.52	286.975	332.033	550.042
ENSG00000135976	ANKRD36	540.937	-1.092	4.65822e-10	1.74912e-08	Down	702.582	691.197	839.068	278.007	390.862	343.904
ENSG00000121210	TMEM131L	274.845	-1.57013	4.73737e-10	1.77281e-08	Down	282.225	474.103	494.139	152.456	121.646	124.499
ENSG00000196083	IL1RAP	128.991	1.888	4.75778e-10	1.77698e-08	Up	72.5439	37.9672	45.5383	182.349	182.469	253.08
ENSG00000157890	MEGF11	669.057	1.12485	5.21489e-10	1.94392e-08	Up	492.901	421.533	317.799	962.562	956.216	863.331
ENSG00000182095	TNRC18	2993.07	-0.971293	5.22704e-10	1.94466e-08	Down	4042.58	3850.26	4113.95	1860.36	2428.93	1662.37
ENSG00000074211	PPP2R2C	3453.94	-0.652884	5.33644e-10	1.98151e-08	Down	4304.93	3934.96	4497.64	2673.45	2521.66	2791.03
ENSG00000169692	AGPAT2	249.836	1.04646	5.59433e-10	2.07326e-08	Up	163.969	173.286	141.46	354.733	339.013	326.555
ENSG00000197157	SND1	3329.59	0.87051	5.61793e-10	2.07798e-08	Up	2692.07	2323.78	1938.77	4428.19	4341.36	4253.38
ENSG00000109265	CRACD	1477.9	-0.747977	5.69652e-10	2.10299e-08	Down	1981.54	1811.71	1803.12	1207.69	1047.95	1015.38
ENSG00000114554	PLXNA1	2816.79	-0.591001	5.81206e-10	2.14152e-08	Down	3547.69	3382	3275.85	2321.71	2232.5	2140.98
ENSG00000117691	NENF	1230.17	0.76651	5.87316e-10	2.15988e-08	Up	891.395	927.762	880.731	1743.77	1506.61	1430.72
ENSG00000126787	DLGAP5	64.2058	-3.04769	5.91603e-10	2.17148e-08	Down	89.4376	141.16	117.237	10.9609	3.98839	22.4507
ENSG00000173258	ZNF483	1833	0.630488	6.07203e-10	2.22448e-08	Up	1347.53	1447.62	1487.26	2155.3	2230.51	2329.77
ENSG00000157933	SKI	1965.24	-0.667793	6.14925e-10	2.24745e-08	Down	2554.94	2286.79	2436.79	1465.77	1609.31	1437.86
ENSG00000186642	PDE2A	1043.59	-1.06723	6.15821e-10	2.24745e-08	Down	1409.14	1580.99	1293.48	657.651	532.45	787.815
ENSG00000165434	PGM2L1	2944.21	-1.06975	6.23891e-10	2.27258e-08	Down	4812.74	3118.17	4162.4	1957.01	1941.35	1673.6
ENSG00000164684	ZNF704	2701.72	-0.811621	6.37285e-10	2.31437e-08	Down	3364.84	3719.81	3327.21	1657.08	2119.83	2021.58
ENSG00000278962	ENSG00000278962	64.7902	-1.84206	6.37781e-10	2.31437e-08	Down	106.331	110.007	92.0456	28.8968	24.9274	26.5326
ENSG00000072864	NDE1	254.349	-1.31605	6.47432e-10	2.34294e-08	Down	306.075	395.248	401.125	124.555	126.631	172.462
ENSG00000161544	CYGB	828.362	1.23994	6.481e-10	2.34294e-08	Up	414.394	632.786	389.498	1249.54	1082.85	1201.11
ENSG00000152192	POU4F1	77.5354	2.25146	6.85548e-10	2.47365e-08	Up	17.8875	30.179	27.1292	115.587	177.483	96.9461
ENSG00000196781	TLE1	2082.99	-0.847598	7.09376e-10	2.55482e-08	Down	2914.67	2446.45	2739.08	1468.75	1646.21	1282.75
ENSG00000188486	H2AX	1171.12	-0.724774	7.15194e-10	2.57094e-08	Down	1367.4	1445.67	1593.84	902.776	889.41	827.614
ENSG00000136802	LRRC8A	3315.19	0.541058	7.21124e-10	2.5874e-08	Up	2685.12	2729.74	2640.25	3864.2	4098.07	3873.76
ENSG00000172986	GXYLT2	217.4	1.2782	7.23545e-10	2.59124e-08	Up	151.05	104.166	114.33	284.982	312.091	337.781
ENSG00000113732	ATP6V0E1	1619	0.720664	7.452e-10	2.66381e-08	Up	1096.11	1273.36	1259.57	2132.38	1904.45	2048.11
ENSG00000179841	AKAP5	135.967	-1.59071	7.48311e-10	2.66995e-08	Down	204.713	163.551	252.883	67.758	71.791	55.1062
ENSG00000138758	SEPTIN11	7210.9	-0.605718	7.54541e-10	2.68718e-08	Down	8249.13	9206.55	8786.96	6016.51	5555.82	5450.41
ENSG00000213923	CSNK1E	4058.38	-0.715812	7.63376e-10	2.7136e-08	Down	5125.77	4507.38	5601.22	3013.24	3125.9	2976.76
ENSG00000198108	CHSY3	88.1635	-1.79341	7.8073e-10	2.77014e-08	Down	131.175	115.849	169.558	35.8719	43.8723	32.6555
ENSG00000092096	SLC22A17	8327.29	0.898566	7.82947e-10	2.77288e-08	Up	6109.58	6343.44	4705.95	11334.5	11606.2	9864.01
ENSG00000120328	PCDHB12	66.576	-1.76288	7.94975e-10	2.81028e-08	Down	99.3752	103.193	110.455	27.9004	27.9187	30.6146
ENSG00000173208	ABCD2	288.639	-0.99325	8.18138e-10	2.88684e-08	Down	425.326	358.254	380.778	181.352	201.414	184.708
ENSG00000233670	PIRT	560.19	1.06047	8.2417e-10	2.90277e-08	Up	284.213	409.851	371.089	778.221	813.631	704.135
ENSG00000078018	MAP2	32691.2	-0.703086	8.62326e-10	3.03159e-08	Down	44684	35809.8	41755.8	23887.7	25051.1	24959
ENSG00000156011	PSD3	3741.31	-0.985201	8.79517e-10	3.08636e-08	Down	5796.55	3927.17	5340.58	2380.5	2627.35	2375.69
ENSG00000143079	CTTNBP2NL	716.031	-0.815108	8.87073e-10	3.10719e-08	Down	844.689	997.855	918.518	512.171	547.406	475.546
ENSG00000154639	CXADR	1942.69	-0.831826	9.12331e-10	3.18983e-08	Down	2621.52	2204.04	2698.39	1224.63	1426.85	1480.72
ENSG00000275832	ARHGAP23	2012.67	-1.10042	9.15393e-10	3.1947e-08	Down	3254.54	2226.43	2846.63	1031.32	1367.02	1350.1
ENSG00000149131	SERPING1	423.24	1.47916	9.56245e-10	3.33121e-08	Up	267.319	147.001	230.598	510.178	672.043	712.299
ENSG00000118523	CCN2	158.722	2.46451	9.67728e-10	3.36509e-08	Up	69.5626	42.8347	22.2847	200.285	392.856	224.507
ENSG00000117984	CTSD	7987.68	0.923569	9.83166e-10	3.41258e-08	Up	5234.09	6360.96	4661.38	11155.2	9236.11	11278.4
ENSG00000101327	PDYN	191.266	-3.2582	1.01599e-09	3.52013e-08	Down	299.119	119.743	632.692	48.8256	31.9071	15.3073
ENSG00000166839	ANKDD1A	383.276	-1.01851	1.02303e-09	3.53812e-08	Down	520.726	458.526	576.496	278.007	237.309	228.589
ENSG00000065970	FOXJ2	913.374	-0.681607	1.06936e-09	3.69172e-08	Down	1080.21	1139.99	1176.25	659.644	714.918	709.237
ENSG00000163754	GYG1	1540.01	1.06009	1.07969e-09	3.72065e-08	Up	1125.92	1058.21	744.116	2268.9	2097.89	1945.05
ENSG00000011451	WIZ	1042.33	-0.865473	1.08234e-09	3.72311e-08	Down	1415.1	1427.18	1230.5	625.765	774.744	780.671
ENSG00000160789	LMNA	1100.58	1.04558	1.10259e-09	3.78597e-08	Up	776.12	738.899	592.967	1789.61	1368.02	1337.86
ENSG00000166974	MAPRE2	6216.06	-0.668936	1.11481e-09	3.82107e-08	Down	7900.32	7244.91	7884.92	4671.32	4381.24	5213.66
ENSG00000182551	ADI1	982.902	0.669648	1.12996e-09	3.86608e-08	Up	805.932	721.376	727.645	1217.65	1212.47	1212.34
ENSG00000133805	AMPD3	296.251	0.937144	1.14858e-09	3.92278e-08	Up	195.769	196.65	206.376	423.488	388.868	366.354
ENSG00000174628	IQCK	911.672	1.0027	1.16481e-09	3.97113e-08	Up	726.432	526.673	530.958	1324.27	1205.49	1156.21
ENSG00000198832	SELENOM	503.931	1.34509	1.18427e-09	4.03029e-08	Up	341.851	291.082	192.811	812.1	742.837	642.906
ENSG00000011258	MBTD1	648.595	-0.80167	1.20378e-09	4.08944e-08	Down	794.007	803.151	895.264	436.441	505.528	457.178
ENSG00000247271	ZBED5-AS1	398.148	1.14075	1.21149e-09	4.10834e-08	Up	259.369	200.544	266.448	477.295	546.409	638.824
ENSG00000121769	FABP3	1320.44	1.51386	1.21385e-09	4.10908e-08	Up	706.557	736.952	529.989	2762.14	1826.68	1360.31
ENSG00000169679	BUB1	131.721	-1.84489	1.21629e-09	4.11008e-08	Down	138.131	230.724	258.697	61.7794	44.8694	56.1267
ENSG00000189171	S100A13	305.433	1.32785	1.30535e-09	4.40327e-08	Up	165.957	183.995	155.024	570.961	370.92	385.744
ENSG00000205155	PSENEN	942.193	0.9007	1.32023e-09	4.44562e-08	Up	669.789	663.939	604.594	1134.95	1126.72	1453.17
ENSG00000147394	ZNF185	257.023	1.23882	1.33758e-09	4.49613e-08	Up	158.006	154.789	132.739	298.932	362.943	434.727
ENSG00000162458	FBLIM1	164.191	-1.59722	1.36475e-09	4.57944e-08	Down	250.425	194.703	306.173	67.758	97.7155	68.3725
ENSG00000251442	LINC01094	498.571	0.910538	1.38958e-09	4.65459e-08	Up	338.869	344.625	337.178	689.537	717.91	563.308
ENSG00000260664	ENSG00000260664	327.012	-1.15042	1.40137e-09	4.6859e-08	Down	400.482	500.388	467.979	238.15	176.486	178.585
ENSG00000254122	PCDHGB7	3842.38	-0.88137	1.43017e-09	4.77388e-08	Down	5801.52	4686.51	4603.25	2724.27	2932.46	2306.3
ENSG00000100426	ZBED4	509.481	-0.983738	1.49949e-09	4.99656e-08	Down	642.957	676.594	731.52	279.004	381.888	344.924
ENSG00000164611	PTTG1	198.207	-1.69384	1.55032e-09	5.15696e-08	Down	200.738	320.287	401.125	83.7011	99.7097	83.6798
ENSG00000146592	CREB5	1376.38	-0.974982	1.71739e-09	5.70282e-08	Down	2135.57	1705.6	1688.79	839.004	1069.88	819.45
ENSG00000082996	RNF13	2063.44	0.800408	1.74596e-09	5.78765e-08	Up	1486.65	1532.32	1433.97	2942.49	2734.04	2251.19
ENSG00000111052	LIN7A	1219.06	-1.04828	1.74933e-09	5.78879e-08	Down	1768.88	1335.67	1880.64	900.783	707.939	720.463
ENSG00000111906	HDDC2	1102.75	0.769857	1.77899e-09	5.87679e-08	Up	873.508	759.343	781.903	1464.77	1260.33	1476.64
ENSG00000172803	SNX32	308.515	-1.02587	1.80622e-09	5.95648e-08	Down	396.507	406.93	451.508	194.306	227.338	174.503
ENSG00000197747	S100A10	2194.58	1.62254	1.87422e-09	6.17012e-08	Up	997.727	1478.77	605.563	3851.25	3349.25	2884.91
ENSG00000164794	KCNV1	414.988	-4.77589	1.8803e-09	6.17952e-08	Down	1217.35	514.99	685.982	3.98577	31.9071	35.717
ENSG00000107829	FBXW4	333.411	1.32981	1.93412e-09	6.3455e-08	Up	241.482	155.763	153.086	500.214	528.461	421.461
ENSG00000075711	DLG1	1820.13	-0.753821	2.03252e-09	6.65694e-08	Down	2254.82	2106.69	2545.3	1285.41	1270.3	1458.27
ENSG00000134369	NAV1	5347.78	-0.860482	2.16263e-09	7.071e-08	Down	7851.63	5814.82	7210.56	3375.94	3937.53	3896.21
ENSG00000188803	SHISA6	1490.11	-1.21093	2.19468e-09	7.16356e-08	Down	1888.13	1829.24	2606.34	990.463	963.195	663.316
ENSG00000171388	APLN	1241.48	1.34145	2.20325e-09	7.17931e-08	Up	872.514	693.144	469.917	2007.83	1910.44	1495.01
ENSG00000005243	COPZ2	177.081	1.14977	2.20827e-09	7.18344e-08	Up	120.244	108.06	93.0145	252.1	250.271	238.794
ENSG00000112796	ENPP5	1086.52	1.43251	2.27765e-09	7.39656e-08	Up	777.114	551.984	366.245	1516.58	1747.91	1559.3
ENSG00000117450	PRDX1	6539.86	0.738613	2.28169e-09	7.39714e-08	Up	5000.56	5334.87	4192.43	7805.13	8536.14	8370.02
ENSG00000004848	ARX	378.063	-2.30495	2.30254e-09	7.45213e-08	Down	487.932	424.453	1003.78	148.47	145.576	58.1677
ENSG00000111981	ULBP1	101.184	-2.06351	2.33455e-09	7.543e-08	Down	149.063	160.63	187.967	20.9253	54.8403	33.676
ENSG00000266524	GDF10	408.764	1.93056	2.34918e-09	7.57749e-08	Up	203.719	139.213	136.615	965.552	641.133	366.354
ENSG00000204837	FGF7P3	126.825	2.17791	2.39361e-09	7.70783e-08	Up	33.7876	59.3845	34.8804	286.975	218.364	127.561
ENSG00000184221	OLIG1	597.008	-1.77004	2.41741e-09	7.77141e-08	Down	868.539	1286.99	657.884	362.705	183.466	222.466
ENSG00000197705	KLHL14	68.1211	-2.3663	2.42287e-09	7.77591e-08	Down	86.4564	125.584	135.646	24.911	25.9245	10.2049
ENSG00000080845	DLGAP4	2728.31	-0.619677	2.46837e-09	7.90869e-08	Down	3340	3103.57	3527.77	2220.07	2149.74	2028.73
ENSG00000166670	MMP10	78.5168	4.18822	2.47321e-09	7.91098e-08	Up	13.9125	1.94703	4.8445	206.263	207.396	36.7375
ENSG00000166851	PLK1	158.154	-1.64438	2.48057e-09	7.92128e-08	Down	197.757	262.85	269.354	95.6584	50.8519	72.4545
ENSG00000056586	RC3H2	1981.35	-0.625535	2.56768e-09	8.18581e-08	Down	2293.58	2476.63	2483.29	1438.86	1584.39	1611.35
ENSG00000189319	FAM53B	869.212	-0.652217	2.64333e-09	8.413e-08	Down	1089.15	1091.31	1026.07	653.666	658.084	696.992
ENSG00000104897	SF3A2	860.606	-0.741258	2.7287e-09	8.64727e-08	Down	1046.42	1046.53	1161.71	600.854	615.209	692.91
ENSG00000180198	RCC1	196.44	-1.19189	2.73048e-09	8.64727e-08	Down	246.45	323.208	260.634	121.566	120.649	106.13
ENSG00000253276	CCDC71L	295.274	-1.20525	2.72794e-09	8.64727e-08	Down	360.732	490.653	400.156	149.466	165.518	205.118
ENSG00000163064	EN1	76.6907	3.42643	2.79403e-09	8.83393e-08	Up	8.94376	20.4439	4.8445	209.253	160.533	56.1267
ENSG00000153113	CAST	2465.35	1.01723	2.80116e-09	8.84187e-08	Up	1915.95	1644.27	1223.72	3380.93	3124.9	3502.31
ENSG00000110536	PTPMT1	760.81	0.808667	2.91838e-09	9.19674e-08	Up	498.863	596.766	538.709	1064.2	963.195	903.13
ENSG00000140988	RPS2	15050	-0.55395	2.96892e-09	9.34065e-08	Down	18378.4	16899.3	18678.5	11627.5	12084.8	12631.6
ENSG00000125356	NDUFA1	1326.2	0.641833	3.03391e-09	9.52945e-08	Up	1056.36	1041.66	981.497	1737.79	1571.42	1568.49
ENSG00000179388	EGR3	209.769	-2.35835	3.18865e-09	9.99911e-08	Down	624.076	239.485	206.376	58.79	74.7823	55.1062
ENSG00000169439	SDC2	2888.57	0.937	3.24179e-09	1.01491e-07	Up	1898.07	1818.53	2115.11	4164.13	4293.5	3042.07
ENSG00000089063	TMEM230	2159.15	0.776527	3.26056e-09	1.01746e-07	Up	1592.98	1747.46	1370.03	2627.62	2651.28	2965.53
ENSG00000185585	OLFML2A	226.242	2.71572	3.25892e-09	1.01746e-07	Up	90.4314	36.9936	34.8804	589.893	169.506	435.747
ENSG00000116661	FBXO2	1430.91	1.23244	3.27571e-09	1.02053e-07	Up	868.539	990.067	625.91	2040.71	1621.28	2438.96
ENSG00000141540	TTYH2	1343.28	0.704459	3.33471e-09	1.03722e-07	Up	1088.16	1043.61	899.14	1640.14	1670.14	1718.5
ENSG00000119673	ACOT2	275.191	0.997258	3.46605e-09	1.07633e-07	Up	179.869	182.048	177.309	383.63	405.818	322.473
ENSG00000169635	HIC2	335.607	-0.961343	3.54935e-09	1.10041e-07	Down	397.501	452.685	494.139	228.185	205.402	235.732
ENSG00000162736	NCSTN	2928.8	0.575637	3.56449e-09	1.10332e-07	Up	2326.37	2328.65	2349.58	3429.75	3779	3359.44
ENSG00000003402	CFLAR	558.109	0.992483	3.57736e-09	1.10552e-07	Up	323.963	385.513	386.591	749.324	866.477	636.783
ENSG00000175029	CTBP2	2279.56	-0.674716	3.6229e-09	1.11779e-07	Down	2806.35	2616.81	3041.38	1665.05	1673.13	1874.63
ENSG00000116679	IVNS1ABP	1829.01	-0.669544	3.65032e-09	1.12263e-07	Down	2155.45	2161.21	2464.88	1314.31	1460.75	1417.45
ENSG00000187372	PCDHB13	138.327	-1.31867	3.6463e-09	1.12263e-07	Down	196.763	184.968	218.972	62.7758	80.7648	85.7208
ENSG00000101608	MYL12A	373.967	1.82029	3.83189e-09	1.17659e-07	Up	219.619	155.763	92.0456	463.345	536.438	776.589
ENSG00000214960	CRPPA	109.535	1.67647	3.8542e-09	1.18154e-07	Up	48.6938	65.2256	34.8804	149.466	185.46	173.483
ENSG00000101745	ANKRD12	2158.37	-0.830193	3.94035e-09	1.20603e-07	Down	2851.07	2426	3084.98	1699.93	1511.6	1376.63
ENSG00000162873	KLHDC8A	3031.5	-1.19665	3.97019e-09	1.21322e-07	Down	3480.12	5654.19	3696.36	2054.66	1766.86	1536.85
ENSG00000120725	SIL1	517.119	0.780086	4.16449e-09	1.27057e-07	Up	404.457	372.857	348.804	661.637	628.171	686.787
ENSG00000127184	COX7C	3675.18	0.628321	4.31314e-09	1.31383e-07	Up	2866.97	2920.55	2793.34	4845.69	4073.14	4551.37
ENSG00000166407	LMO1	151.661	-1.44967	4.33957e-09	1.31978e-07	Down	212.663	275.505	187.967	92.6691	72.7881	68.3725
ENSG00000180357	ZNF609	1755.56	-0.679959	4.35618e-09	1.32218e-07	Down	2131.6	2103.77	2293.39	1209.68	1443.8	1351.12
ENSG00000227157	ENSG00000227157	55.8501	-2.39162	4.36126e-09	1.32218e-07	Down	63.6001	104.166	118.206	14.9466	21.9361	12.2458
ENSG00000129292	PHF20L1	1589.93	-0.82187	4.4147e-09	1.33627e-07	Down	2113.71	1876.94	2155.8	960.57	1186.55	1246.01
ENSG00000156968	MPV17L	64.3777	-2.04652	4.7024e-09	1.4211e-07	Down	110.306	99.2987	106.579	28.8968	27.9187	13.2663
ENSG00000110002	VWA5A	1672.04	1.12094	4.75081e-09	1.43347e-07	Up	980.833	1310.35	783.841	2565.84	2165.69	2225.68
ENSG00000001036	FUCA2	985.09	0.733818	4.76133e-09	1.43439e-07	Up	669.789	803.151	718.924	1317.3	1210.48	1190.91
ENSG00000167642	SPINT2	1138.9	0.818173	4.95687e-09	1.49095e-07	Up	863.57	813.86	757.68	1681.99	1315.17	1401.13
ENSG00000100505	TRIM9	7984.54	-0.876856	5.00316e-09	1.50252e-07	Down	10172	8723.69	12421.3	5096.8	5843.98	5649.41
ENSG00000150672	DLG2	3354.22	-0.968045	5.10139e-09	1.52962e-07	Down	5141.67	3634.14	4697.23	2083.56	2002.17	2566.52
ENSG00000134769	DTNA	9778.35	0.57879	5.52393e-09	1.65373e-07	Up	7880.45	7831.94	7598.12	11182.1	12870.5	11307
ENSG00000129226	CD68	140.176	3.0053	5.54398e-09	1.65714e-07	Up	51.6751	16.5498	14.5335	395.587	242.294	120.417
ENSG00000087495	PHACTR3	618.255	-1.15914	5.58633e-09	1.6672e-07	Down	1088.16	807.046	700.515	389.609	319.071	405.133
ENSG00000008394	MGST1	1829.89	1.0841	5.72356e-09	1.7055e-07	Up	1400.2	1162.38	866.197	2547.9	2772.93	2229.76
ENSG00000277196	ENSG00000277196	1311.12	1.27517	5.73299e-09	1.70565e-07	Up	993.752	529.593	699.546	1688.97	1850.61	2104.24
ENSG00000185088	RPS27L	1719.26	0.724958	5.78628e-09	1.71884e-07	Up	1253.12	1346.37	1241.16	2149.32	1925.39	2400.18
ENSG00000099864	PALM	3193.1	-0.522081	5.80489e-09	1.7217e-07	Down	3658.99	3872.65	3810.69	2630.61	2673.22	2512.44
ENSG00000137880	GCHFR	157.217	1.11051	5.85208e-09	1.73301e-07	Up	92.4189	104.166	93.9834	227.189	217.367	208.179
ENSG00000076604	TRAF4	845.496	-0.798993	5.86427e-09	1.73394e-07	Down	1103.06	1047.5	1098.73	673.594	522.479	627.599
ENSG00000166508	MCM7	824.733	-0.89111	5.93696e-09	1.75273e-07	Down	914.251	1074.76	1257.63	545.053	588.287	568.41
ENSG00000062822	POLD1	251.26	-1.07574	5.96253e-09	1.75757e-07	Down	335.888	328.075	371.089	178.363	163.524	130.622
ENSG00000276564	ENSG00000276564	149.576	-1.22687	5.99092e-09	1.76323e-07	Down	234.525	188.862	214.127	91.6726	91.7329	76.5364
ENSG00000157005	SST	129.287	2.6089	6.09912e-09	1.79232e-07	Up	35.7751	40.8877	22.2847	181.352	109.681	385.744
ENSG00000108352	RAPGEFL1	566.875	-0.871884	6.14751e-09	1.80377e-07	Down	781.089	627.918	811.939	400.569	387.871	391.866
ENSG00000145087	STXBP5L	707.687	1.15258	6.16593e-09	1.80641e-07	Up	540.601	403.036	336.209	1056.23	1056.92	853.126
ENSG00000108219	TSPAN14	2182.38	-0.864484	6.23806e-09	1.82197e-07	Down	2993.18	2533.09	3007.47	1503.63	1758.88	1298.06
ENSG00000112473	SLC39A7	2077.46	0.742369	6.23341e-09	1.82197e-07	Up	1650.62	1630.64	1321.58	2522.99	2578.49	2760.41
ENSG00000249839	ENSG00000249839	63.6638	-1.77715	6.26366e-09	1.82666e-07	Down	109.313	87.6165	103.672	22.9182	30.91	27.5531
ENSG00000188010	MORN2	396.011	1.91564	6.36245e-09	1.85265e-07	Up	189.807	199.571	77.5121	578.932	498.548	831.696
ENSG00000153956	CACNA2D1	1866.27	-0.875826	6.41348e-09	1.86468e-07	Down	2500.28	2356.88	2461.98	1116.01	1565.44	1197.03
ENSG00000072952	IRAG1	886.704	1.10863	6.55082e-09	1.90172e-07	Up	662.832	578.269	399.187	1261.49	1266.31	1152.13
ENSG00000155858	LSM11	1474.53	-0.776071	6.56658e-09	1.90341e-07	Down	2095.82	1836.05	1700.42	1177.79	993.108	1043.96
ENSG00000114902	SPCS1	1821.4	0.650356	6.68368e-09	1.93443e-07	Up	1482.68	1436.91	1291.54	2368.54	2112.85	2235.88
ENSG00000185274	GALNT17	1654.24	1.27475	6.80749e-09	1.96729e-07	Up	964.933	1203.27	636.568	2089.54	2344.17	2686.94
ENSG00000008710	PKD1	5236.34	-0.754065	6.93248e-09	2.0004e-07	Down	6624.35	5807.03	7452.79	3515.45	4024.28	3994.18
ENSG00000101098	RIMS4	2467.52	-0.770395	6.9773e-09	2.0103e-07	Down	3351.92	2685.93	3372.74	1661.07	1849.61	1883.82
ENSG00000095713	CRTAC1	201.606	1.27554	7.0071e-09	2.01586e-07	Up	111.3	138.239	92.0456	294.947	322.062	251.039
ENSG00000002746	HECW1	455.03	-1.56647	7.30518e-09	2.09846e-07	Down	954.001	621.104	498.984	193.31	283.175	179.605
ENSG00000135046	ANXA1	611.272	2.2974	7.58489e-09	2.17555e-07	Up	359.738	87.6165	124.019	954.591	1101.79	1039.87
ENSG00000148600	CDHR1	1321.11	1.10536	7.59853e-09	2.1762e-07	Up	654.882	1020.25	772.214	1923.13	1530.54	2025.66
ENSG00000113763	UNC5A	523.609	-1.2208	7.62464e-09	2.18042e-07	Down	786.057	862.536	580.372	290.961	250.271	371.457
ENSG00000135519	KCNH3	376.051	-1.86291	8.06773e-09	2.30369e-07	Down	794.007	445.871	560.025	82.7046	165.518	208.179
ENSG00000173473	SMARCC1	1597.64	-0.834772	8.10583e-09	2.31113e-07	Down	2008.37	2180.68	2010.47	1029.32	1014.05	1342.96
ENSG00000124249	KCNK15	57.2813	4.01949	8.15991e-09	2.32309e-07	Up	12.9188	2.92055	0.968901	45.8363	156.544	124.499
ENSG00000137770	CTDSPL2	1024.75	-0.785058	8.19117e-09	2.32853e-07	Down	1255.11	1167.25	1501.8	739.36	730.872	754.139
ENSG00000183049	CAMK1D	1552.97	-0.847098	8.21275e-09	2.3312e-07	Down	2171.35	1937.3	1936.83	1118.01	909.352	1244.99
ENSG00000145555	MYO10	5895.98	-0.843713	8.48663e-09	2.40538e-07	Down	7981.81	6221.75	8730.77	3880.14	4326.4	4235.01
ENSG00000139372	TDG	424.357	-0.77101	8.68655e-09	2.45841e-07	Down	509.795	542.249	566.807	316.868	297.135	313.289
ENSG00000135596	MICAL1	696.024	-0.811924	8.96342e-09	2.52976e-07	Down	840.714	865.457	978.59	555.018	453.679	482.69
ENSG00000215845	TSTD1	150.84	1.29983	8.96508e-09	2.52976e-07	Up	63.6001	90.5371	97.859	218.221	213.379	221.445
ENSG00000089094	KDM2B	995.18	-0.801676	9.06113e-09	2.5458e-07	Down	1269.02	1301.59	1257.63	831.032	632.159	679.643
ENSG00000089472	HEPH	1433.85	0.902532	9.05227e-09	2.5458e-07	Up	1062.32	1048.48	830.348	1806.55	2174.67	1680.74
ENSG00000180398	MCFD2	5198.88	0.746012	9.06177e-09	2.5458e-07	Up	3914.39	4303.92	3278.76	6923.28	6459.19	6313.74
ENSG00000130287	NCAN	12569	-1.18008	9.11174e-09	2.55546e-07	Down	17619.2	19699.1	15722.4	5615.94	6732.4	10025.2
ENSG00000158164	TMSB15A	136.558	-2.34116	9.12284e-09	2.55546e-07	Down	102.356	318.34	275.168	33.879	51.849	37.758
ENSG00000130413	STK33	617.379	1.15039	9.18653e-09	2.56955e-07	Up	470.044	335.863	311.017	743.345	1001.09	842.921
ENSG00000120594	PLXDC2	2602.4	1.39158	9.21663e-09	2.57046e-07	Up	1882.17	1325.93	931.114	3043.13	4447.05	3985
ENSG00000188613	NANOS1	497.627	1.02396	9.20918e-09	2.57046e-07	Up	336.882	371.883	251.914	678.577	718.907	627.599
ENSG00000120549	KIAA1217	249.324	0.920131	9.31223e-09	2.59335e-07	Up	169.932	171.339	165.682	353.737	326.051	309.207
ENSG00000175356	SCUBE2	774.405	1.6781	9.34394e-09	2.5984e-07	Up	405.451	256.035	386.591	1627.19	1279.28	691.889
ENSG00000166349	RAG1	38.1673	3.06486	9.47013e-09	2.62968e-07	Up	8.94376	7.78814	4.8445	107.616	51.849	47.9628
ENSG00000172262	ZNF131	604.267	-0.784404	9.61835e-09	2.66697e-07	Down	730.407	819.701	763.494	477.295	393.853	440.85
ENSG00000137558	PI15	243.296	1.27879	9.8145e-09	2.71544e-07	Up	145.088	133.372	132.739	390.605	401.83	256.142
ENSG00000164039	BDH2	1962.83	0.599328	9.82149e-09	2.71544e-07	Up	1461.81	1668.61	1512.45	2455.23	2351.15	2327.73
ENSG00000101003	GINS1	185.712	-1.09448	1.0162e-08	2.80552e-07	Down	229.557	277.452	261.603	122.562	103.698	119.397
ENSG00000173681	BCLAF3	466.803	-0.905139	1.01941e-08	2.81033e-07	Down	537.62	668.806	638.506	283.986	330.039	341.863
ENSG00000187902	SHISA7	557.504	-0.946924	1.02656e-08	2.82193e-07	Down	763.201	759.343	704.391	437.438	305.112	375.539
ENSG00000237973	MTCO1P12	2434.23	0.902179	1.02546e-08	2.82193e-07	Up	1904.03	1769.85	1318.67	2966.41	3351.24	3295.15
ENSG00000102359	SRPX2	86.8735	2.10324	1.03e-08	2.82734e-07	Up	41.7376	21.4174	28.0981	196.299	130.62	103.069
ENSG00000167778	SPRYD3	3306.94	0.554804	1.04133e-08	2.85434e-07	Up	2769.59	2714.17	2494.92	4053.52	3799.94	4009.49
ENSG00000091986	CCDC80	3114.95	1.2618	1.09418e-08	2.99493e-07	Up	2190.23	1711.44	1407.81	5490.39	4679.37	3210.45
ENSG00000106069	CHN2	267.907	-1.38076	1.09937e-08	3.00231e-07	Down	408.432	334.89	436.005	112.598	122.643	192.872
ENSG00000175697	GPR156	84.422	-2.58638	1.10001e-08	3.00231e-07	Down	161.982	79.8284	199.594	15.9431	34.8984	14.2868
ENSG00000134909	ARHGAP32	2478.52	-0.94257	1.10883e-08	3.02206e-07	Down	3945.19	2565.22	3380.5	1615.23	1678.11	1686.86
ENSG00000171766	GATM	963.161	1.07228	1.13574e-08	3.09103e-07	Up	730.407	544.196	538.709	1063.2	1383.97	1518.48
ENSG00000034713	GABARAPL2	4575.1	0.603901	1.15018e-08	3.12589e-07	Up	3694.77	3711.05	3388.25	5957.72	5567.79	5131
ENSG00000103966	EHD4	168.24	1.56719	1.1551e-08	3.13479e-07	Up	111.3	76.9078	54.2584	283.986	248.277	234.712
ENSG00000140941	MAP1LC3B	6197.81	0.606934	1.15821e-08	3.13881e-07	Up	4774.98	5131.41	4699.17	8188.76	6975.69	7416.89
ENSG00000164096	C4orf3	4075.82	0.56822	1.17908e-08	3.19085e-07	Up	3218.76	3417.04	3138.27	5226.34	4797.03	4657.5
ENSG00000156802	ATAD2	531.155	-1.07118	1.19752e-08	3.23618e-07	Down	611.157	658.097	917.549	349.751	334.027	316.351
ENSG00000148180	GSN	6520.41	1.39961	1.19974e-08	3.23762e-07	Up	4663.68	3365.45	2305.98	9819.93	11542.4	7425.05
ENSG00000023902	PLEKHO1	924.342	-1.14213	1.2169e-08	3.2793e-07	Down	1109.03	1262.65	1496.95	688.541	564.357	424.522
ENSG00000185808	PIGP	406.435	1.09538	1.28766e-08	3.4651e-07	Up	222.6	305.684	227.692	654.662	507.522	520.448
ENSG00000163673	DCLK3	59.2218	-2.04453	1.33474e-08	3.58677e-07	Down	116.269	81.7754	93.0145	14.9466	28.9158	20.4097
ENSG00000180875	GREM2	676.621	-1.72226	1.38608e-08	3.7195e-07	Down	1078.22	545.169	1546.37	290.961	305.112	293.9
ENSG00000108379	WNT3	850.679	1.08392	1.41724e-08	3.79251e-07	Up	523.707	627.918	439.881	1367.12	1201.5	943.949
ENSG00000143614	GATAD2B	1597.2	-0.633418	1.4157e-08	3.79251e-07	Down	1965.64	1828.26	2070.54	1167.83	1231.41	1319.49
ENSG00000139973	SYT16	1268.86	-0.750998	1.42228e-08	3.80068e-07	Down	1690.37	1517.71	1607.41	836.014	901.375	1060.28
ENSG00000278318	ZNF229	344.22	-1.71122	1.48849e-08	3.97207e-07	Down	488.926	591.898	529.02	148.47	224.347	82.6593
ENSG00000268120	ENSG00000268120	93.9173	-1.4322	1.51457e-08	4.03605e-07	Down	138.131	124.61	155.024	51.815	41.8781	52.0448
ENSG00000105426	PTPRS	5691.64	-0.631829	1.55573e-08	4.13997e-07	Down	6806.2	6695.85	7372.37	3975.8	4570.69	4728.93
ENSG00000143819	EPHX1	3035.64	0.623063	1.56013e-08	4.14591e-07	Up	2485.37	2411.4	2200.37	3513.45	3583.57	4019.69
ENSG00000076382	SPAG5	224.672	-1.04865	1.59844e-08	4.24184e-07	Down	288.188	289.135	342.991	133.523	161.53	132.663
ENSG00000214338	SOGA3	363.58	-1.2735	1.61965e-08	4.29218e-07	Down	647.926	426.4	492.202	193.31	253.263	168.38
ENSG00000180901	KCTD2	2250.75	0.634584	1.65461e-08	4.37878e-07	Up	1823.53	1774.72	1640.35	2579.79	3003.26	2682.86
ENSG00000198258	UBL5	1789.96	0.620278	1.67075e-08	4.41539e-07	Up	1416.1	1416.47	1360.34	2390.46	2090.91	2065.46
ENSG00000164142	FHIP1A	140.315	2.64144	1.68049e-08	4.435e-07	Up	63.6001	16.5498	24.2225	254.093	142.585	340.842
ENSG00000253230	MIR124-1HG	567.753	-0.916239	1.71697e-08	4.52505e-07	Down	658.857	726.244	866.197	416.513	396.844	341.863
ENSG00000164199	ADGRV1	4193.94	-1.22871	1.76335e-08	4.64089e-07	Down	5411.97	4267.9	8226.94	2184.2	2488.75	2583.87
ENSG00000115904	SOS1	2263.95	-0.686927	1.77696e-08	4.67032e-07	Down	2975.29	2577.87	2888.29	1562.42	1698.06	1881.78
ENSG00000163513	TGFBR2	173.364	2.3401	1.79196e-08	4.70327e-07	Up	93.4126	36.9936	26.1603	210.249	311.094	362.272
ENSG00000198826	ARHGAP11A	166.69	-1.70397	1.79443e-08	4.70333e-07	Down	255.394	251.167	272.261	109.609	66.8055	44.9014
ENSG00000167315	ACAA2	1076.35	0.88696	1.81746e-08	4.75717e-07	Up	856.614	632.786	733.458	1275.45	1375.99	1583.79
ENSG00000185904	LINC00839	580.902	-0.676179	1.83656e-08	4.8006e-07	Down	703.576	703.853	751.867	453.381	425.76	446.973
ENSG00000136235	GPNMB	1180.07	1.95206	1.8977e-08	4.95366e-07	Up	769.164	318.34	265.479	1482.7	1717	2527.74
ENSG00000090924	PLEKHG2	790.153	-1.37762	1.90157e-08	4.95701e-07	Down	1070.27	1104.94	1303.17	274.021	405.818	582.697
ENSG00000118855	MFSD1	1113.19	0.747017	1.90533e-08	4.96008e-07	Up	843.695	867.404	747.991	1549.47	1262.32	1408.27
ENSG00000101160	CTSZ	111.619	2.98904	1.91696e-08	4.98357e-07	Up	36.7688	19.4703	9.68901	257.082	272.207	74.4954
ENSG00000035403	VCL	2176.4	0.565437	1.92763e-08	4.991e-07	Up	1771.86	1735.78	1716.89	2473.17	2562.54	2798.17
ENSG00000130150	MOSPD2	930.698	-0.699591	1.92626e-08	4.991e-07	Down	1131.88	1270.44	1080.32	666.619	690.988	743.934
ENSG00000147813	NAPRT	260.674	-0.892306	1.92329e-08	4.991e-07	Down	335.888	330.022	361.4	176.37	168.509	191.851
ENSG00000100154	TTC28	1760.35	-0.792186	1.96598e-08	5.08343e-07	Down	1950.73	2415.3	2394.15	1122.99	1384.97	1293.98
ENSG00000155760	FZD7	946.896	0.692233	2.07273e-08	5.34895e-07	Up	674.757	740.846	730.551	1291.39	1096.81	1147.03
ENSG00000277258	PCGF2	660.19	-0.827894	2.07425e-08	5.34895e-07	Down	811.895	830.41	915.611	409.537	533.447	460.239
ENSG00000182118	FAM89A	282.906	1.38558	2.11916e-08	5.45739e-07	Up	192.788	153.816	103.672	351.744	415.789	479.628
ENSG00000050030	NEXMIF	1340.56	-0.909195	2.13519e-08	5.4913e-07	Down	1787.76	1678.34	1840.91	734.377	1096.81	905.171
ENSG00000184261	KCNK12	336.116	-1.20672	2.1606e-08	5.54922e-07	Down	499.857	379.672	548.398	198.292	233.321	157.155
ENSG00000129951	PLPPR3	1170.13	-0.601589	2.21116e-08	5.67146e-07	Down	1455.85	1366.82	1434.94	946.619	954.222	862.31
ENSG00000182253	SYNM	3514.93	1.08008	2.29234e-08	5.87181e-07	Up	2268.73	2511.67	1802.16	4098.36	4233.67	6174.96
ENSG00000131435	PDLIM4	307.602	2.11157	2.49191e-08	6.3745e-07	Up	186.825	50.6229	82.3566	463.345	603.243	459.218
ENSG00000166228	PCBD1	1043.36	0.901955	2.5049e-08	6.39917e-07	Up	659.851	855.721	622.034	1507.62	1242.38	1372.55
ENSG00000129038	LOXL1	286.833	1.22563	2.57845e-08	6.57832e-07	Up	133.163	199.571	164.713	480.285	333.03	410.235
ENSG00000006757	PNPLA4	894.455	0.895022	2.58536e-08	6.58716e-07	Up	676.745	674.647	487.357	1105.05	1205.49	1217.44
ENSG00000106772	PRUNE2	5277.96	0.679861	2.59289e-08	6.59758e-07	Up	4385.43	3997.26	3625.63	7130.54	6552.92	5975.96
ENSG00000106236	NPTX2	636.864	-2.11567	2.59638e-08	6.59769e-07	Down	1550.25	400.115	1212.1	241.139	252.265	165.319
ENSG00000237172	B3GNT9	567.774	0.97644	2.60978e-08	6.62298e-07	Up	438.244	316.393	366.245	659.644	849.526	776.589
ENSG00000065534	MYLK	97.0832	1.78327	2.62017e-08	6.62793e-07	Up	27.825	36.0201	59.103	171.388	157.541	130.622
ENSG00000177051	FBXO46	270.629	-0.849402	2.61751e-08	6.62793e-07	Down	350.794	364.095	340.084	180.356	189.448	198.995
ENSG00000242516	LINC00960	156.88	-1.25164	2.62211e-08	6.62793e-07	Down	264.338	184.968	223.816	82.7046	98.7126	86.7413
ENSG00000167470	MIDN	1257.47	-0.649547	2.6286e-08	6.6324e-07	Down	1478.7	1543.02	1618.06	1004.41	1023.02	877.618
ENSG00000171320	ESCO2	56.9838	-2.63918	2.63081e-08	6.6324e-07	Down	57.6376	161.604	80.4188	14.9466	10.9681	16.3278
ENSG00000069482	GAL	85.9955	3.29547	2.64209e-08	6.6521e-07	Up	11.925	20.4439	8.72011	319.858	90.7358	64.2906
ENSG00000177469	CAVIN1	1310.23	1.77299	2.65299e-08	6.67077e-07	Up	945.058	362.148	362.369	2137.37	2216.55	1837.89
ENSG00000148120	AOPEP	134.46	1.12799	2.66443e-08	6.69076e-07	Up	77.5126	84.696	83.3255	193.31	194.434	173.483
ENSG00000270069	MIR222HG	31.3148	-3.28684	2.7106e-08	6.79779e-07	Down	40.7438	78.8549	53.2895	3.98577	8.97387	2.04097
ENSG00000141665	FBXO15	107.433	1.3495	2.75289e-08	6.89482e-07	Up	62.6063	46.7288	64.9164	160.427	143.582	166.339
ENSG00000139722	VPS37B	1012.11	-0.822214	2.80729e-08	7.0219e-07	Down	1258.09	1414.52	1245.04	801.139	752.808	601.066
ENSG00000184486	POU3F2	2380.26	-1.01306	2.8283e-08	7.06521e-07	Down	2345.25	3786.98	3540.36	1488.68	1625.27	1495.01
ENSG00000131174	COX7B	1750.1	0.684728	2.83868e-08	7.0727e-07	Up	1330.63	1425.23	1222.75	2402.42	2050.03	2069.54
ENSG00000182674	KCNB2	87.6956	-1.57289	2.83499e-08	7.0727e-07	Down	159	118.769	123.05	47.8292	44.8694	32.6555
ENSG00000060718	COL11A1	1282.96	-1.36604	2.85698e-08	7.10662e-07	Down	1608.88	2059.96	1968.81	439.431	950.233	670.459
ENSG00000136237	RAPGEF5	471.666	-1.61207	2.85971e-08	7.10662e-07	Down	945.058	392.327	833.255	234.164	232.324	192.872
ENSG00000100304	TTLL12	732.085	-0.637932	2.87741e-08	7.13275e-07	Down	867.545	919	905.922	594.876	566.351	538.816
ENSG00000185252	ZNF74	510.125	-0.734791	2.87767e-08	7.13275e-07	Down	612.151	642.521	673.386	381.637	348.984	402.071
ENSG00000143126	CELSR2	4429.15	-0.517982	2.89145e-08	7.15765e-07	Down	5344.4	4997.06	5382.24	3517.44	3803.92	3529.86
ENSG00000180747	SMG1P3	343.393	-1.04651	3.02105e-08	7.46882e-07	Down	406.444	480.917	519.331	260.071	187.454	206.138
ENSG00000125266	EFNB2	2055.65	-1.06625	3.18485e-08	7.8535e-07	Down	2421.77	3351.82	2687.73	1325.27	1557.47	989.871
ENSG00000174672	BRSK2	1230.85	-0.751533	3.18434e-08	7.8535e-07	Down	1746.02	1411.6	1518.27	996.441	853.515	859.249
ENSG00000166341	DCHS1	3349.56	-0.834179	3.24647e-08	7.99517e-07	Down	3982.96	4075.14	4950.11	2283.84	2747	2058.32
ENSG00000143457	GOLPH3L	532.493	0.7336	3.25113e-08	7.99637e-07	Up	383.588	422.506	376.902	622.776	683.011	706.176
ENSG00000148219	ASTN2	2044.19	1.11312	3.29699e-08	8.09877e-07	Up	1499.57	1127.33	1133.61	2933.52	3467.9	2103.22
ENSG00000049759	NEDD4L	2842.24	-1.00341	3.32717e-08	8.16243e-07	Down	3256.52	3790.87	4479.23	2215.09	1467.73	1844.02
ENSG00000078687	TNRC6C	956.088	-0.822037	3.34639e-08	8.18862e-07	Down	1214.36	1074.76	1411.69	624.769	669.052	741.893
ENSG00000153246	PLA2R1	93.0316	1.87085	3.34575e-08	8.18862e-07	Up	44.7188	46.7288	20.3469	123.559	158.538	164.298
ENSG00000105376	ICAM5	824.502	-1.52418	3.35495e-08	8.19908e-07	Down	1521.43	697.038	1517.3	473.31	343.001	394.928
ENSG00000196998	WDR45	729.716	0.799967	3.41699e-08	8.32947e-07	Up	556.501	570.481	443.757	986.477	934.28	886.802
ENSG00000269993	ENSG00000269993	29.4603	3.55695	3.41327e-08	8.32947e-07	Up	2.98125	4.86758	3.8756	68.7545	71.791	24.4917
ENSG00000143157	POGK	1770.32	-0.679619	3.50115e-08	8.52376e-07	Down	1953.72	2338.39	2297.26	1266.48	1325.14	1440.93
ENSG00000110442	COMMD9	1404.95	0.793623	3.59914e-08	8.75122e-07	Up	1055.36	1042.64	934.989	2003.84	1882.52	1510.32
ENSG00000129317	PUS7L	788.17	-0.67217	3.61359e-08	8.77521e-07	Down	1021.58	911.212	994.092	589.893	569.342	642.906
ENSG00000119977	TCTN3	1392.83	0.699589	3.69939e-08	8.97219e-07	Up	1162.69	982.279	998.937	1584.34	1789.79	1838.91
ENSG00000075223	SEMA3C	802.55	-1.59226	3.7141e-08	8.99649e-07	Down	1414.11	696.065	1571.56	280	459.662	393.907
ENSG00000156650	KAT6B	1419.78	-0.82745	3.72273e-08	9.00601e-07	Down	1749	1746.49	2014.34	940.641	1188.54	879.659
ENSG00000104412	EMC2	1427.79	0.715219	3.7631e-08	9.09218e-07	Up	1212.38	964.755	1022.19	1768.68	1892.49	1706.25
ENSG00000102606	ARHGEF7	3687.08	-0.490074	3.79145e-08	9.14913e-07	Down	4499.71	4174.44	4302.89	2995.3	3016.22	3133.91
ENSG00000176165	FOXG1	1470.3	-4.8199	3.97634e-08	9.58323e-07	Down	2133.58	3041.27	3413.44	176.37	44.8694	12.2458
ENSG00000130303	BST2	95.6181	-2.53371	4.11836e-08	9.91304e-07	Down	178.875	89.5636	229.63	10.9609	26.9216	37.758
ENSG00000135404	CD63	5505.84	0.644307	4.16503e-08	1.00128e-06	Up	4706.41	4101.43	3941.49	7328.83	6403.35	6553.56
ENSG00000100591	AHSA1	2150.2	0.560412	4.26938e-08	1.02508e-06	Up	1725.15	1695.87	1749.84	2625.62	2383.06	2721.63
ENSG00000141449	GREB1L	440.587	1.54508	4.33146e-08	1.03868e-06	Up	178.875	326.128	134.677	656.655	689.991	657.193
ENSG00000164061	BSN	1901.02	-0.662237	4.42164e-08	1.05898e-06	Down	2361.15	2140.76	2539.49	1364.13	1420.86	1579.71
ENSG00000126861	OMG	1120.14	1.13802	4.46381e-08	1.06775e-06	Up	732.395	762.264	538.709	1266.48	1420.86	2000.15
ENSG00000086289	EPDR1	2430.2	0.978102	4.60358e-08	1.09981e-06	Up	1374.36	2069.7	1343.87	3433.74	3137.86	3221.67
ENSG00000101384	JAG1	1139.2	-0.84999	4.64349e-08	1.10796e-06	Down	1409.14	1635.51	1399.09	877.865	861.492	652.09
ENSG00000106823	ECM2	171.631	1.88314	4.69131e-08	1.11798e-06	Up	107.325	36.9936	60.0719	240.142	326.051	259.203
ENSG00000171094	ALK	664.211	1.67913	4.70356e-08	1.11951e-06	Up	257.382	450.738	183.122	1119	1245.37	729.647
ENSG00000225174	OSTM1-AS1	45.7614	-3.27013	4.72999e-08	1.1244e-06	Down	45.7126	95.4047	111.424	2.98932	14.9565	4.08194
ENSG00000109685	NSD2	3786.21	-0.675373	4.80316e-08	1.13931e-06	Down	4857.46	4148.16	5071.23	2681.42	3116.92	2842.05
ENSG00000148175	STOM	634.151	1.45487	4.80462e-08	1.13931e-06	Up	353.776	299.843	314.893	1147.9	1148.66	539.837
ENSG00000231607	DLEU2	135.544	-1.67865	4.9903e-08	1.18188e-06	Down	134.156	229.75	267.417	48.8256	67.8026	65.3111
ENSG00000111110	PPM1H	959.603	0.710391	5.0432e-08	1.19181e-06	Up	726.432	776.866	651.101	1267.47	1093.82	1241.93
ENSG00000214029	ZNF891	358.899	-0.933955	5.04467e-08	1.19181e-06	Down	556.501	443.924	430.192	224.199	236.312	262.265
ENSG00000126583	PRKCG	359.552	-1.66665	5.07608e-08	1.19776e-06	Down	742.332	396.221	532.895	108.612	144.579	232.671
ENSG00000179673	RPRML	33.9543	-3.12569	5.09467e-08	1.20066e-06	Down	94.4064	43.8083	47.4761	9.96441	3.98839	4.08194
ENSG00000018408	WWTR1	1036.44	1.77157	5.13624e-08	1.20897e-06	Up	718.482	218.068	378.84	1485.69	1655.18	1762.38
ENSG00000163808	KIF15	138.657	-1.72249	5.18884e-08	1.21985e-06	Down	164.963	237.538	248.039	56.7972	38.8868	85.7208
ENSG00000196878	LAMB3	73.06	2.24404	5.35239e-08	1.25676e-06	Up	25.8375	31.1525	12.5957	114.591	170.504	83.6798
ENSG00000177628	GBA	1285.33	0.784755	5.3702e-08	1.2594e-06	Up	939.095	1024.14	821.628	1849.4	1611.31	1466.44
ENSG00000163463	KRTCAP2	806.626	0.60458	5.48118e-08	1.28386e-06	Up	635.007	643.495	623.003	1028.33	975.161	934.765
ENSG00000171867	PRNP	10786.1	1.09494	5.50876e-08	1.28874e-06	Up	8684.39	6047.49	5258.23	12612	14400.1	17714.6
ENSG00000180787	ZFP3	50.7223	-2.11829	5.57502e-08	1.30265e-06	Down	68.5689	110.981	72.6676	19.9288	19.9419	12.2458
ENSG00000165533	TTC8	928.848	0.879583	5.65986e-08	1.32086e-06	Up	646.932	710.667	563.9	1008.4	1343.09	1300.1
ENSG00000168280	KIF5C	12618.9	-0.506085	5.77899e-08	1.34703e-06	Down	14600.2	14059.5	15988.8	10199.6	10385.8	10479.4
ENSG00000196376	SLC35F1	2163.95	-0.797408	5.84971e-08	1.36185e-06	Down	2538.04	2735.58	3050.1	1698.93	1670.14	1290.91
ENSG00000111206	FOXM1	148.839	-2.36064	5.8755e-08	1.3662e-06	Down	188.813	272.585	300.359	42.847	14.9565	73.475
ENSG00000154655	L3MBTL4	92.2425	-1.91504	5.92761e-08	1.37442e-06	Down	147.075	112.928	186.029	22.9182	51.849	32.6555
ENSG00000206579	XKR4	986.76	-0.614424	5.9181e-08	1.37442e-06	Down	1261.07	1124.41	1219.85	774.235	736.854	804.143
ENSG00000214113	LYRM4	610.684	0.711888	5.93238e-08	1.37442e-06	Up	450.169	450.738	468.948	806.121	685.005	803.122
ENSG00000184702	SEPTIN5	2718.34	-0.5049	5.94349e-08	1.37533e-06	Down	3211.8	3230.13	3170.24	2292.81	2103.87	2301.19
ENSG00000005483	KMT2E	2286.45	-0.74097	6.08133e-08	1.40553e-06	Down	2873.93	2630.44	3158.62	1481.71	1902.46	1671.56
ENSG00000130816	DNMT1	979.145	-0.708472	6.12214e-08	1.413e-06	Down	1206.41	1332.74	1136.52	663.63	794.686	740.873
ENSG00000183111	ARHGEF37	594.113	1.14505	6.12842e-08	1.413e-06	Up	421.351	376.751	275.168	673.594	812.634	1005.18
ENSG00000108510	MED13	2130.7	-0.640721	6.27267e-08	1.44452e-06	Down	2518.17	2588.58	2738.11	1456.8	1713.01	1769.52
ENSG00000130396	AFDN	3181.49	-0.617422	6.30032e-08	1.44915e-06	Down	3924.32	3844.42	3865.91	2188.19	2593.45	2672.65
ENSG00000105642	KCNN1	454.18	-0.846293	6.43038e-08	1.47552e-06	Down	619.107	639.601	511.58	288.968	328.045	337.781
ENSG00000169006	NTSR2	81.8799	-2.18837	6.4234e-08	1.47552e-06	Down	138.131	75.9343	196.687	19.9288	26.9216	33.676
ENSG00000140678	ITGAX	44.606	3.33189	6.51629e-08	1.49166e-06	Up	7.95001	8.76165	3.8756	151.459	57.8316	37.758
ENSG00000141431	ASXL3	598.099	-1.23143	6.50913e-08	1.49166e-06	Down	810.901	759.343	987.31	229.182	401.83	400.03
ENSG00000184611	KCNH7	156.607	-1.21027	6.56266e-08	1.49911e-06	Down	193.782	203.465	269.354	97.6513	92.73	82.6593
ENSG00000259218	LINC00928	30.0999	-2.50857	6.56446e-08	1.49911e-06	Down	45.7126	62.3051	48.445	5.97865	8.97387	9.18437
ENSG00000176014	TUBB6	577.959	0.746259	6.68991e-08	1.52594e-06	Up	482.963	397.195	395.312	723.416	722.895	745.975
ENSG00000134278	SPIRE1	5037.94	-0.634862	6.70928e-08	1.52854e-06	Down	6039.03	5606.48	6874.35	3931.96	3667.32	4108.47
ENSG00000250091	DNAH10OS	395.464	-1.14804	6.72848e-08	1.53109e-06	Down	452.157	557.825	650.132	203.274	297.135	212.261
ENSG00000020181	ADGRA2	166.86	1.19882	6.81903e-08	1.54985e-06	Up	109.313	101.246	82.3566	264.057	249.274	194.913
ENSG00000167658	EEF2	29053.2	-0.603486	6.91785e-08	1.57045e-06	Down	35925.1	33392.6	36514	20780.8	22349.9	25357
ENSG00000161048	NAPEPLD	897.413	-0.60363	7.06084e-08	1.59912e-06	Down	1112.01	1023.17	1133.61	724.413	681.017	710.258
ENSG00000255794	RMST	849.681	1.49438	7.05673e-08	1.59912e-06	Up	628.051	338.784	300.359	1247.54	1588.38	994.973
ENSG00000177425	PAWR	623.802	-0.818289	7.10325e-08	1.60683e-06	Down	886.426	731.111	797.405	499.217	390.862	437.788
ENSG00000116985	BMP8B	183.969	1.34813	7.20902e-08	1.62883e-06	Up	101.363	128.504	67.8231	257.082	260.242	288.797
ENSG00000164104	HMGB2	1297.63	-0.962739	7.37672e-08	1.66476e-06	Down	1310.76	1850.66	2051.16	898.79	790.698	883.74
ENSG00000186297	GABRA5	671.12	-0.961627	7.69206e-08	1.73388e-06	Down	1070.27	840.145	784.81	519.146	389.865	422.481
ENSG00000104341	LAPTM4B	3055.98	0.594898	7.91266e-08	1.77942e-06	Up	2382.02	2660.62	2191.65	3767.55	3663.33	3670.69
ENSG00000162714	ZNF496	907.516	-0.666021	7.90858e-08	1.77942e-06	Down	1159.71	1131.23	1075.48	730.392	729.875	618.414
ENSG00000107551	RASSF4	2401.34	0.893009	8.10588e-08	1.82073e-06	Up	1555.22	2015.18	1362.27	2943.49	3012.23	3519.65
ENSG00000118705	RPN2	4286.46	0.451603	8.12521e-08	1.82294e-06	Up	3726.57	3557.23	3523.89	5010.11	4907.71	4993.24
ENSG00000109956	B3GAT1	2798.34	-0.591931	8.16178e-08	1.82687e-06	Down	3618.25	3128.88	3411.5	2281.85	2296.31	2053.22
ENSG00000172137	CALB2	1755.52	1.44668	8.15992e-08	1.82687e-06	Up	753.264	1338.59	595.874	2937.51	2855.68	2052.2
ENSG00000101333	PLCB4	794.839	0.85501	8.21321e-08	1.83325e-06	Up	634.013	550.037	479.606	986.477	941.259	1177.64
ENSG00000168256	NKIRAS2	962.89	-0.713785	8.21438e-08	1.83325e-06	Down	1167.66	1135.12	1317.71	647.687	788.703	720.463
ENSG00000181827	RFX7	1185.67	-0.73414	8.21901e-08	1.83325e-06	Down	1344.55	1617.99	1521.17	793.167	857.503	979.666
ENSG00000041982	TNC	17325.1	-0.827847	8.26969e-08	1.84027e-06	Down	24967	21922.6	20326.6	10553.3	14757	11424.3
ENSG00000243244	STON1	791.785	1.03857	8.2639e-08	1.84027e-06	Up	590.288	413.745	506.735	847.972	1176.57	1215.4
ENSG00000287243	THCAT155	151.132	-1.43347	8.32053e-08	1.84944e-06	Down	262.35	157.71	253.852	90.6762	71.791	70.4135
ENSG00000110436	SLC1A2	14901.7	-0.91182	8.51519e-08	1.89051e-06	Down	19446.7	17370.5	22296.3	11474	11019.9	7802.63
ENSG00000184602	SNN	3687.77	-0.608192	8.71223e-08	1.93202e-06	Down	4405.3	4070.27	4976.27	2829.89	2846.71	2998.19
ENSG00000142945	KIF2C	99.9202	-1.63236	8.83458e-08	1.95689e-06	Down	119.25	187.889	155.024	59.7865	42.8752	34.6965
ENSG00000139718	SETD1B	654.582	-0.697076	8.87602e-08	1.96379e-06	Down	834.751	795.363	819.69	444.413	542.421	490.854
ENSG00000052850	ALX4	98.8939	2.92251	8.92051e-08	1.97136e-06	Up	40.7438	7.78814	11.6268	100.641	266.225	166.339
ENSG00000204366	ZBTB12	192.89	-1.10589	8.94737e-08	1.97502e-06	Down	258.375	270.638	273.23	145.48	112.672	96.9461
ENSG00000184545	DUSP8	1037.54	-0.743138	9.05354e-08	1.99616e-06	Down	1180.58	1281.15	1471.76	690.534	779.73	821.491
ENSG00000010704	HFE	89.4439	1.35697	9.40767e-08	2.07185e-06	Up	50.6813	43.8083	49.4139	114.591	148.567	129.602
ENSG00000248487	ABHD14A	850.965	0.719604	9.44506e-08	2.0777e-06	Up	711.526	611.369	578.434	1150.89	1029	1024.57
ENSG00000134690	CDCA8	65.845	-1.93651	9.57828e-08	2.10458e-06	Down	84.4689	124.61	110.455	26.9039	14.9565	33.676
ENSG00000147041	SYTL5	82.7213	3.69864	9.66408e-08	2.121e-06	Up	7.95001	15.5763	5.81341	255.089	189.448	22.4507
ENSG00000024526	DEPDC1	49.003	-2.11651	9.74294e-08	2.13587e-06	Down	82.4814	90.5371	70.7298	8.96797	22.9332	18.3687
ENSG00000006634	DBF4	126.768	-1.41975	9.78054e-08	2.14166e-06	Down	162.975	155.763	245.132	72.7402	64.8113	59.1882
ENSG00000116128	BCL9	1120.62	-0.686964	9.79588e-08	2.14257e-06	Down	1426.03	1369.74	1386.5	775.231	967.184	799.04
ENSG00000196091	MYBPC1	277.62	1.06578	9.91939e-08	2.16711e-06	Up	154.031	162.577	205.407	315.872	425.76	402.071
ENSG00000119013	NDUFB3	775.883	0.689252	9.98108e-08	2.1781e-06	Up	607.182	592.872	558.087	1073.17	897.387	926.601
ENSG00000163013	FBXO41	2053.12	-0.485606	1.00082e-07	2.18154e-06	Down	2329.35	2431.85	2457.13	1724.84	1663.16	1712.37
ENSG00000075213	SEMA3A	394.631	-1.43891	1.03551e-07	2.25459e-06	Down	495.882	546.143	719.893	148.47	164.521	292.879
ENSG00000106624	AEBP1	429.317	1.33999	1.07271e-07	2.33293e-06	Up	269.307	274.532	153.086	778.221	580.31	520.448
ENSG00000024862	CCDC28A	380.398	1.20517	1.07722e-07	2.33668e-06	Up	211.669	256.035	196.687	513.167	406.815	698.012
ENSG00000138336	TET1	448.186	-0.959371	1.07809e-07	2.33668e-06	Down	565.445	510.123	723.769	280.996	280.184	328.596
ENSG00000196172	ZNF681	242.566	-0.96295	1.07679e-07	2.33668e-06	Down	325.951	312.499	336.209	161.424	134.608	184.708
ENSG00000233327	USP32P2	91.2173	-3.11954	1.08288e-07	2.3444e-06	Down	115.275	236.565	147.273	30.8897	1.99419	15.3073
ENSG00000178235	SLITRK1	191.069	-1.03188	1.09899e-07	2.37391e-06	Down	269.307	232.671	279.043	115.587	139.594	110.212
ENSG00000198837	DENND4B	1285.79	-0.528375	1.09844e-07	2.37391e-06	Down	1518.45	1496.3	1565.74	1078.15	1050.94	1005.18
ENSG00000189283	FHIT	153.021	1.96211	1.12648e-07	2.43055e-06	Up	75.5251	70.0932	27.1292	170.391	285.17	289.818
ENSG00000183291	SELENOF	2343.18	0.694422	1.12834e-07	2.43182e-06	Up	1902.04	1850.66	1543.46	3202.56	2708.11	2852.26
ENSG00000110841	PPFIBP1	591.452	-1.3302	1.15326e-07	2.48275e-06	Down	1074.25	566.587	943.709	295.943	269.216	399.01
ENSG00000213465	ARL2	1257.94	0.682984	1.16285e-07	2.50058e-06	Up	984.808	1001.75	871.042	1733.81	1526.56	1429.7
ENSG00000006047	YBX2	197.464	-1.68822	1.17795e-07	2.53023e-06	Down	348.807	233.644	340.084	102.633	112.672	46.9423
ENSG00000137968	SLC44A5	364.044	-1.26863	1.20804e-07	2.59193e-06	Down	479.982	515.964	574.558	167.402	287.164	159.196
ENSG00000204525	HLA-C	2819.19	0.837425	1.2168e-07	2.60783e-06	Up	2003.4	2272.19	1672.32	4183.06	3175.75	3608.44
ENSG00000103591	AAGAB	1253.54	0.692856	1.22446e-07	2.61837e-06	Up	965.926	1030.95	838.099	1700.93	1505.62	1479.7
ENSG00000120162	MOB3B	673.362	-1.29369	1.22319e-07	2.61837e-06	Down	814.876	1033.87	1071.6	289.964	296.138	533.714
ENSG00000260916	CCPG1	3105.19	0.468408	1.24144e-07	2.65172e-06	Up	2675.18	2488.31	2609.25	3591.18	3683.28	3583.95
ENSG00000146247	PHIP	1886.82	-0.652921	1.25e-07	2.66705e-06	Down	2174.33	2366.62	2432.91	1290.39	1597.35	1459.29
ENSG00000112309	B3GAT2	2873.16	-0.845658	1.26312e-07	2.69203e-06	Down	3490.06	3155.17	4558.68	2021.78	1838.65	2174.65
ENSG00000033178	UBA6	1766.06	-0.700729	1.27667e-07	2.71789e-06	Down	2519.16	1979.16	2118.99	1246.55	1320.16	1412.35
ENSG00000176208	ATAD5	118.856	-1.24665	1.29157e-07	2.74655e-06	Down	151.05	172.312	186.998	60.7829	80.7648	61.2291
ENSG00000122515	ZMIZ2	2202.42	-0.590248	1.29421e-07	2.74912e-06	Down	2819.27	2449.37	2724.55	1642.14	1856.59	1722.58
ENSG00000111218	PRMT8	278.425	-0.982368	1.30701e-07	2.77324e-06	Down	376.632	363.122	384.654	190.32	144.579	211.241
ENSG00000121005	CRISPLD1	923	1.02116	1.31308e-07	2.78304e-06	Up	610.163	496.494	668.542	1170.82	1568.43	1023.55
ENSG00000128872	TMOD2	7647.27	-0.56868	1.32023e-07	2.79509e-06	Down	9986.21	8969.98	8619.34	5793.31	5979.59	6535.19
ENSG00000167552	TUBA1A	71662.9	-0.600845	1.32585e-07	2.80389e-06	Down	76100.5	92491.9	92053.3	56812.1	54336.8	58183
ENSG00000169085	VXN	770.994	-1.10971	1.34783e-07	2.84724e-06	Down	1129.9	944.311	1136.52	388.612	390.862	635.762
ENSG00000221890	NPTXR	3720.47	-0.67063	1.38012e-07	2.91224e-06	Down	4985.65	4351.62	4486.01	3071.03	2457.84	2970.63
ENSG00000213468	FIRRE	301.457	-0.857887	1.39293e-07	2.93604e-06	Down	360.732	404.01	414.69	230.178	212.382	186.749
ENSG00000134698	AGO4	829.597	-1.03669	1.40156e-07	2.94606e-06	Down	1152.75	827.489	1415.56	523.132	548.403	510.243
ENSG00000145020	AMT	244.458	1.16856	1.4023e-07	2.94606e-06	Up	176.888	120.716	137.584	321.851	414.792	294.92
ENSG00000158019	BABAM2	833.053	0.563269	1.40056e-07	2.94606e-06	Up	676.745	641.548	681.137	982.491	1004.08	1012.32
ENSG00000198858	R3HDM4	856.932	-0.723284	1.43828e-07	3.01834e-06	Down	1129.9	943.338	1158.81	641.708	679.023	588.82
ENSG00000116147	TNR	1194.64	-1.25858	1.45327e-07	3.04647e-06	Down	1794.72	1252.92	2096.7	471.317	825.596	726.586
ENSG00000196876	SCN8A	1293.25	-0.646148	1.46015e-07	3.05754e-06	Down	1660.56	1453.46	1657.79	928.683	972.169	1086.82
ENSG00000168214	RBPJ	2832.37	-0.665309	1.47249e-07	3.08002e-06	Down	3527.82	3114.28	3863.98	1983.91	2184.64	2319.56
ENSG00000171488	LRRC8C	432.408	1.02233	1.48339e-07	3.09943e-06	Up	268.313	337.81	224.785	523.132	674.037	566.369
ENSG00000078328	RBFOX1	745.345	-0.72249	1.51019e-07	3.15198e-06	Down	888.414	966.702	955.336	478.292	584.299	599.025
ENSG00000121289	CEP89	902.321	-0.571253	1.52878e-07	3.18732e-06	Down	1109.03	1081.58	1065.79	680.57	725.886	751.077
ENSG00000115290	GRB14	113.824	-1.66812	1.5373e-07	3.2016e-06	Down	127.2	165.498	237.381	36.8683	57.8316	58.1677
ENSG00000108848	LUC7L3	6343.69	-0.540382	1.5588e-07	3.23999e-06	Down	7762.19	7126.14	7794.81	4870.61	5549.84	4958.54
ENSG00000172059	KLF11	259.344	-0.870709	1.55912e-07	3.23999e-06	Down	352.782	340.731	324.582	163.416	172.498	202.056
ENSG00000147586	MRPS28	548.354	0.732438	1.57335e-07	3.26603e-06	Up	441.226	374.804	401.125	708.47	734.86	629.64
ENSG00000147459	DOCK5	305.087	1.97064	1.57837e-07	3.27289e-06	Up	169.932	80.8019	91.0767	248.114	535.441	705.156
ENSG00000149480	MTA2	1213.68	-0.64765	1.58474e-07	3.28256e-06	Down	1483.67	1519.66	1476.6	824.057	1028.01	950.072
ENSG00000142208	AKT1	2642.05	-0.537585	1.59433e-07	3.29886e-06	Down	3188.95	3018.88	3231.28	1976.94	2252.44	2183.84
ENSG00000066117	SMARCD1	1123.18	-0.611736	1.60506e-07	3.31389e-06	Down	1296.85	1359.03	1446.57	833.025	851.521	952.113
ENSG00000213160	KLHL23	1219.03	-0.632907	1.60413e-07	3.31389e-06	Down	1579.07	1339.56	1561.87	977.509	962.198	893.945
ENSG00000100346	CACNA1I	431.475	-1.06506	1.61109e-07	3.32276e-06	Down	655.876	526.673	595.874	247.117	217.367	345.945
ENSG00000166557	TMED3	1403.01	0.885071	1.64017e-07	3.3791e-06	Up	914.251	1103.97	871.042	2228.04	1718.99	1581.75
ENSG00000153012	LGI2	702.633	1.4699	1.64715e-07	3.38983e-06	Up	258.375	384.539	415.658	1352.17	1182.56	622.496
ENSG00000181800	CELF2-AS1	57.9137	-2.08231	1.66776e-07	3.42857e-06	Down	112.294	66.1991	108.517	12.9537	18.9448	28.5736
ENSG00000008513	ST3GAL1	584.234	-1.15052	1.67638e-07	3.44261e-06	Down	894.376	625.971	935.958	285.979	443.708	319.412
ENSG00000245532	NEAT1	6472.43	0.893579	1.68044e-07	3.44724e-06	Up	5354.33	3942.74	3976.37	6971.1	9187.25	9402.75
ENSG00000177519	RPRM	645.884	-1.15805	1.70834e-07	3.50072e-06	Down	965.926	615.263	1139.43	396.584	352.972	405.133
ENSG00000125430	HS3ST3B1	247.609	0.992803	1.71459e-07	3.50979e-06	Up	181.857	153.816	147.273	326.833	291.152	384.723
ENSG00000108679	LGALS3BP	2998.68	0.641755	1.72738e-07	3.53219e-06	Up	2302.52	2547.69	2093.79	3876.16	3353.24	3818.66
ENSG00000071205	ARHGAP10	47.4265	1.74967	1.79058e-07	3.65613e-06	Up	20.8688	21.4174	18.4091	84.6975	70.7939	68.3725
ENSG00000167291	TBC1D16	1944.66	-0.643876	1.79372e-07	3.65613e-06	Down	2400.9	2148.55	2621.85	1573.38	1540.51	1382.76
ENSG00000196700	ZNF512B	1499.08	-0.62054	1.79368e-07	3.65613e-06	Down	1914.96	1687.1	1887.42	1063.2	1227.43	1214.38
ENSG00000117399	CDC20	89.6379	-3.23822	1.80105e-07	3.66717e-06	Down	86.4564	227.803	180.216	20.9253	0.997097	21.4302
ENSG00000180530	NRIP1	855.844	-0.781206	1.80307e-07	3.66739e-06	Down	1123.93	990.067	1166.56	557.011	719.904	577.595
ENSG00000182575	NXPH3	278.155	-0.948624	1.83174e-07	3.72176e-06	Down	363.713	349.493	401.125	153.452	213.379	187.769
ENSG00000254919	ENSG00000254919	19.4879	-4.13483	1.85142e-07	3.75775e-06	Down	49.6876	36.9936	25.1914	0.996441	0.997097	3.06146
ENSG00000188760	TMEM198	360.256	-0.847567	1.85429e-07	3.7596e-06	Down	456.132	494.547	455.383	273.025	271.21	211.241
ENSG00000089558	KCNH4	38.6527	-2.04792	1.86787e-07	3.77913e-06	Down	60.6188	60.358	69.7609	9.96441	17.9477	13.2663
ENSG00000125965	GDF5	46.6531	1.86211	1.86748e-07	3.77913e-06	Up	18.8813	15.5763	21.3158	83.7011	59.8258	80.6184
ENSG00000143252	SDHC	3456.98	0.539384	1.89022e-07	3.81629e-06	Up	3002.12	2702.48	2679.98	4168.11	3881.7	4307.47
ENSG00000180573	H2AC6	232.915	1.30049	1.88838e-07	3.81629e-06	Up	171.919	118.769	94.9523	287.972	333.03	390.846
ENSG00000082641	NFE2L1	12347	0.782145	1.89227e-07	3.8164e-06	Up	9001.4	10556.8	7194.09	15546.5	15273.5	16509.4
ENSG00000198843	SELENOT	3452.17	0.570076	1.95244e-07	3.93361e-06	Up	2660.27	2985.78	2613.13	4402.28	3874.72	4176.85
ENSG00000137310	TCF19	144.106	-1.06112	1.97952e-07	3.98398e-06	Down	180.863	192.756	219.941	91.6726	95.7213	83.6798
ENSG00000233117	LINC00702	33.21	-4.05213	1.98165e-07	3.98409e-06	Down	48.6938	18.4968	123.05	2.98932	3.98839	2.04097
ENSG00000118193	KIF14	57.4683	-2.04084	2.00913e-07	4.03512e-06	Down	70.5564	115.849	96.8901	14.9466	15.9535	30.6146
ENSG00000243742	RPLP0P2	62.0389	-2.22349	2.05212e-07	4.11712e-06	Down	111.3	75.9343	125.957	31.8861	16.9506	10.2049
ENSG00000172348	RCAN2	1389.06	1.3958	2.10788e-07	4.22458e-06	Up	605.195	1102.02	472.824	2362.56	1799.76	1991.99
ENSG00000007516	BAIAP3	2506.72	0.864736	2.12056e-07	4.24555e-06	Up	1752.98	1936.33	1524.08	3707.76	2594.45	3524.76
ENSG00000187840	EIF4EBP1	256.025	-1.1647	2.12431e-07	4.24861e-06	Down	362.719	349.493	368.182	201.281	114.666	139.807
ENSG00000108262	GIT1	3045.29	-0.519475	2.12658e-07	4.24873e-06	Down	3842.84	3413.15	3565.56	2570.82	2504.71	2374.67
ENSG00000101353	MROH8	134.275	1.11581	2.13014e-07	4.25141e-06	Up	74.5314	83.7225	87.2011	213.238	174.492	172.462
ENSG00000167771	RCOR2	319.887	-1.37211	2.14205e-07	4.27073e-06	Down	343.838	526.673	540.647	225.196	161.53	121.438
ENSG00000100221	JOSD1	1418.04	-0.558845	2.19391e-07	4.36957e-06	Down	1674.47	1712.42	1713.02	1216.66	1143.67	1048.04
ENSG00000056998	GYG2	1499.98	0.724034	2.20204e-07	4.37722e-06	Up	1102.07	1282.12	956.305	1837.44	1818.7	2003.21
ENSG00000138439	FAM117B	607.123	-0.823376	2.20232e-07	4.37722e-06	Down	680.72	925.815	747.991	402.562	440.717	444.932
ENSG00000141338	ABCA8	786.4	1.52825	2.21115e-07	4.39023e-06	Up	571.407	318.34	254.821	1478.72	1259.33	835.778
ENSG00000010818	HIVEP2	2165.89	-1.01074	2.23229e-07	4.4276e-06	Down	3817	2520.44	2477.48	1182.78	1413.88	1583.79
ENSG00000070950	RAD18	244.081	-0.829924	2.26898e-07	4.49572e-06	Down	315.019	328.075	305.204	164.413	186.457	165.319
ENSG00000095015	MAP3K1	433.915	-1.23616	2.29817e-07	4.54886e-06	Down	801.957	503.308	555.18	208.256	215.373	319.412
ENSG00000205903	ZNF316	1068.88	-0.645738	2.30331e-07	4.55432e-06	Down	1360.45	1198.4	1385.53	789.182	782.721	897.007
ENSG00000088247	KHSRP	3184.74	-0.54408	2.31015e-07	4.56313e-06	Down	3849.79	3492.98	4060.66	2495.09	2684.18	2525.7
ENSG00000139182	CLSTN3	7263.62	0.603933	2.32722e-07	4.59213e-06	Up	5508.36	6192.54	5406.47	9789.04	8380.6	8304.71
ENSG00000119866	BCL11A	471.745	-3.31556	2.33074e-07	4.59434e-06	Down	1003.69	564.64	1047.38	92.6691	102.701	19.3892
ENSG00000006327	TNFRSF12A	279.77	1.31978	2.34598e-07	4.61963e-06	Up	190.8	143.107	124.019	450.392	485.586	284.715
ENSG00000073712	FERMT2	3840.68	-0.733613	2.38117e-07	4.6793e-06	Down	4783.92	4098.51	5650.63	3038.15	2741.02	2731.84
ENSG00000168000	BSCL2	8771	1.22732	2.38089e-07	4.6793e-06	Up	4245.31	6686.11	4172.09	16823.9	11047.8	9650.73
ENSG00000205084	TMEM231	1299.83	0.865879	2.40198e-07	4.71536e-06	Up	1038.47	821.648	841.006	1384.06	1773.84	1939.94
ENSG00000204789	ZNF204P	893.542	0.956272	2.40688e-07	4.72015e-06	Up	607.182	710.667	456.352	1134.95	1092.82	1359.29
ENSG00000132780	NASP	1971.14	-0.658072	2.41417e-07	4.72961e-06	Down	2467.49	2270.24	2561.77	1339.22	1691.08	1497.05
ENSG00000063169	BICRA	295.741	-0.995474	2.42789e-07	4.74677e-06	Down	461.101	347.546	390.467	163.416	189.448	222.466
ENSG00000126767	ELK1	506.958	-0.640466	2.42621e-07	4.74677e-06	Down	614.138	611.369	642.381	397.58	404.821	371.457
ENSG00000013016	EHD3	1639.41	0.865174	2.45395e-07	4.78795e-06	Up	1206.41	1224.68	976.652	2512.03	2171.68	1745.03
ENSG00000233639	PANTR1	708.138	-1.32187	2.45201e-07	4.78795e-06	Down	715.501	1295.75	1081.29	515.16	337.019	304.105
ENSG00000274602	PI4KAP1	392.301	-0.904247	2.46475e-07	4.80412e-06	Down	446.194	539.328	568.745	261.068	232.324	306.146
ENSG00000102858	MGRN1	1837.06	-0.553291	2.47888e-07	4.82676e-06	Down	2314.45	2107.66	2174.21	1366.12	1545.5	1514.4
ENSG00000250120	PCDHA10	655.935	1.07054	2.48583e-07	4.83538e-06	Up	468.057	451.712	308.11	1088.11	865.48	754.139
ENSG00000140534	TICRR	96.0626	-1.46297	2.49875e-07	4.85559e-06	Down	138.131	139.213	154.055	49.8221	32.9042	62.2496
ENSG00000128581	IFT22	1120.89	0.84496	2.50836e-07	4.86932e-06	Up	842.701	844.039	666.604	1304.34	1345.08	1722.58
ENSG00000133104	SPART	2671.38	0.610291	2.6346e-07	5.10921e-06	Up	2257.8	1862.34	2152.9	3160.71	3472.89	3121.67
ENSG00000155324	GRAMD2B	1504.04	1.25028	2.70674e-07	5.2438e-06	Up	1095.11	572.428	888.482	1629.18	2223.53	2615.5
ENSG00000162631	NTNG1	226.568	1.27971	2.77169e-07	5.35878e-06	Up	123.225	170.365	85.2633	326.833	322.062	331.658
ENSG00000198597	ZNF536	367.151	1.1823	2.76995e-07	5.35878e-06	Up	274.275	223.909	149.211	532.1	571.336	452.075
ENSG00000136026	CKAP4	1735.25	0.599387	2.84432e-07	5.49367e-06	Up	1275.98	1530.37	1287.67	2093.52	2079.94	2144.04
ENSG00000250479	CHCHD10	327.218	1.32337	2.86549e-07	5.52898e-06	Up	194.775	231.697	107.548	459.36	458.664	511.263
ENSG00000089902	RCOR1	655.058	-0.727917	2.88391e-07	5.55892e-06	Down	796.989	810.94	867.166	552.029	474.618	428.604
ENSG00000122547	EEPD1	783.263	-1.18361	2.90221e-07	5.58858e-06	Down	967.914	1082.55	1270.23	444.413	317.077	617.394
ENSG00000105662	CRTC1	1284.69	-0.624545	2.91689e-07	5.61121e-06	Down	1688.38	1528.42	1496.95	899.787	1063.9	1030.69
ENSG00000143502	SUSD4	589.807	0.686809	2.93635e-07	5.64298e-06	Up	477.001	459.5	401.125	777.224	721.898	702.094
ENSG00000068489	PRR11	143.639	-1.08892	2.97671e-07	5.7148e-06	Down	191.794	221.962	182.153	91.6726	97.7155	76.5364
ENSG00000148834	GSTO1	664.37	0.721595	3.03028e-07	5.80745e-06	Up	478.988	509.149	492.202	937.651	837.561	730.668
ENSG00000167740	CYB5D2	1080.48	0.696797	3.03103e-07	5.80745e-06	Up	890.401	807.046	739.271	1489.68	1341.1	1215.4
ENSG00000100503	NIN	717.816	-0.97816	3.04804e-07	5.83422e-06	Down	845.683	1064.05	989.248	598.861	399.836	409.215
ENSG00000058404	CAMK2B	4086.61	-0.74701	3.08532e-07	5.89967e-06	Down	6274.55	4532.69	4717.58	3024.2	2923.49	3047.17
ENSG00000075891	PAX2	40.3121	2.78378	3.1211e-07	5.96213e-06	Up	14.9063	4.86758	6.78231	63.7723	108.684	42.8604
ENSG00000121774	KHDRBS1	3546.68	-0.473019	3.12572e-07	5.96502e-06	Down	3910.41	4210.46	4305.8	2999.29	2975.34	2878.79
ENSG00000137965	IFI44	209.223	-1.34662	3.13219e-07	5.97143e-06	Down	293.157	350.466	275.168	134.52	131.617	70.4135
ENSG00000101911	PRPS2	637.657	-0.734562	3.16864e-07	6.02892e-06	Down	815.87	699.959	898.171	451.388	466.641	493.915
ENSG00000189184	PCDH18	481.519	1.12437	3.16626e-07	6.02892e-06	Up	230.55	276.479	368.182	692.527	789.701	531.673
ENSG00000054983	GALC	1404.89	0.824014	3.25361e-07	6.18444e-06	Up	980.833	876.165	1121.02	1783.63	2127.8	1539.91
ENSG00000177830	CHID1	1532.05	0.516317	3.2722e-07	6.21361e-06	Up	1290.88	1266.55	1195.62	1894.24	1745.92	1799.12
ENSG00000255082	GRM5-AS1	243.608	-1.83562	3.28276e-07	6.22749e-06	Down	515.757	316.393	335.24	85.694	157.541	51.0243
ENSG00000143493	INTS7	322.643	-0.873963	3.31864e-07	6.27692e-06	Down	353.776	459.5	455.383	209.253	228.335	229.609
ENSG00000198010	DLGAP2	305.625	-0.964756	3.31275e-07	6.27692e-06	Down	451.163	411.798	367.213	200.285	165.518	237.773
ENSG00000241468	ATP5MF	1842.54	0.503926	3.3169e-07	6.27692e-06	Up	1568.14	1530.37	1439.79	2239	2084.93	2193.02
ENSG00000281183	NPTN-IT1	151.16	-1.39972	3.36119e-07	6.35113e-06	Down	259.369	166.471	245.132	60.7829	100.707	74.4954
ENSG00000074657	ZNF532	3428.85	-0.765394	3.37858e-07	6.37142e-06	Down	4393.38	4086.82	4613.91	2031.74	2918.5	2528.76
ENSG00000204767	INSYN2B	473.933	1.2588	3.37711e-07	6.37142e-06	Up	221.607	383.566	195.718	756.299	627.174	659.234
ENSG00000170743	SYT9	612.003	1.09267	3.42468e-07	6.45201e-06	Up	349.801	505.255	276.137	825.054	899.381	816.388
ENSG00000134775	FHOD3	1231.32	-0.581931	3.4605e-07	6.51308e-06	Down	1434.98	1623.83	1401.03	950.605	966.187	1011.3
ENSG00000109046	WSB1	10897.4	-0.736567	3.50935e-07	6.59303e-06	Down	13296.4	11492.4	16513	7978.51	7920.94	8183.27
ENSG00000184497	TMEM255B	123.237	1.38076	3.50986e-07	6.59303e-06	Up	53.6626	87.6165	53.2895	190.32	199.419	155.114
ENSG00000175344	CHRNA7	1097.33	1.25394	3.55085e-07	6.6635e-06	Up	486.938	861.562	510.611	2000.85	1464.74	1259.28
ENSG00000165304	MELK	74.8118	-2.3184	3.57477e-07	6.70182e-06	Down	103.35	145.054	133.708	13.9502	10.9681	41.8399
ENSG00000168137	SETD5	3758.52	-0.583533	3.58266e-07	6.71005e-06	Down	4901.18	4123.82	4595.5	2870.75	3210.65	2849.2
ENSG00000069869	NEDD4	220.699	-0.912976	3.6103e-07	6.7552e-06	Down	283.219	321.261	272.261	138.505	141.588	167.36
ENSG00000242082	SLC5A4-AS1	247.978	-0.975207	3.63624e-07	6.79711e-06	Down	377.626	280.373	342.991	156.441	182.469	147.97
ENSG00000116260	QSOX1	1522.58	0.711942	3.67054e-07	6.85453e-06	Up	1079.21	1145.83	1183.03	2193.17	1902.46	1631.76
ENSG00000162627	SNX7	562.2	-0.810857	3.69961e-07	6.9021e-06	Down	795.995	707.747	670.479	410.534	451.685	336.76
ENSG00000205746	PKD1P4	795.324	-1.15775	3.83092e-07	7.14011e-06	Down	1154.74	905.371	1293.48	325.836	496.554	595.964
ENSG00000263424	ENSG00000263424	143.934	-1.15975	3.858e-07	7.1836e-06	Down	180.863	188.862	237.381	82.7046	73.7852	100.008
ENSG00000203668	CHML	1291.44	-0.900217	3.94928e-07	7.34643e-06	Down	1889.12	1408.68	1816.69	887.829	1032	714.34
ENSG00000008256	CYTH3	1067.37	-0.557267	3.95941e-07	7.35812e-06	Down	1354.48	1230.53	1252.79	813.096	865.48	887.822
ENSG00000167380	ZNF226	832.075	0.814411	3.98866e-07	7.40531e-06	Up	565.445	631.812	574.558	1257.51	882.431	1080.69
ENSG00000149218	ENDOD1	1865.69	1.03322	4.03954e-07	7.49251e-06	Up	1264.05	1457.35	834.224	2934.52	2325.23	2378.75
ENSG00000149932	TMEM219	1313.49	0.542017	4.1347e-07	7.66159e-06	Up	1099.09	1031.93	1049.32	1676.01	1528.55	1496.03
ENSG00000085840	ORC1	28.6306	-2.28231	4.1542e-07	7.69029e-06	Down	42.7313	51.5964	51.3517	10.9609	6.97968	8.16388
ENSG00000151640	DPYSL4	2199.33	-0.565859	4.16394e-07	7.70088e-06	Down	2602.64	2482.47	2843.72	1876.3	1749.9	1640.94
ENSG00000092051	JPH4	1199.71	-0.550582	4.17176e-07	7.70791e-06	Down	1469.76	1490.45	1344.83	952.598	929.294	1011.3
ENSG00000078114	NEBL	6610.79	0.869138	4.21667e-07	7.78337e-06	Up	5318.56	4229.93	4154.65	8955.02	10172.4	6834.19
ENSG00000105677	TMEM147	1355.53	0.704016	4.2458e-07	7.82961e-06	Up	1026.55	1107.86	909.798	1910.18	1522.57	1656.25
ENSG00000092068	SLC7A8	1076.27	1.46383	4.2585e-07	7.84547e-06	Up	794.007	479.944	345.898	1157.86	1608.32	2071.59
ENSG00000212978	ENSG00000212978	238.574	0.880226	4.41843e-07	8.13229e-06	Up	183.844	150.895	156.962	307.9	341.007	290.838
ENSG00000080561	MID2	128.337	1.34425	4.42952e-07	8.14203e-06	Up	71.5501	85.6695	49.4139	219.217	162.527	181.646
ENSG00000179222	MAGED1	13408.5	0.412756	4.43222e-07	8.14203e-06	Up	11596.1	11454.4	11306.1	15706.9	15649.4	14737.9
ENSG00000054356	PTPRN	8510.85	0.912722	4.45212e-07	8.16761e-06	Up	5748.85	5824.55	5683.57	14839	9773.54	9195.6
ENSG00000147862	NFIB	3857.97	-0.934713	4.45467e-07	8.16761e-06	Down	5007.51	5267.7	5142.93	2361.57	3378.16	1989.95
ENSG00000163359	COL6A3	415.696	3.30338	4.51206e-07	8.26493e-06	Up	22.8563	111.954	55.2274	1194.73	603.243	506.161
ENSG00000109654	TRIM2	11841.3	-0.561345	4.54035e-07	8.3088e-06	Down	15011.6	12778.4	14841.6	9011.82	10149.4	9254.78
ENSG00000111716	LDHB	12795.8	0.472745	4.54526e-07	8.30984e-06	Up	11303.9	10479.9	10119.2	15457.8	15150.9	14263.3
ENSG00000105613	MAST1	1807.23	-0.633911	4.58435e-07	8.37331e-06	Down	2092.84	2346.18	2210.06	1557.44	1395.94	1240.91
ENSG00000170144	HNRNPA3	5157.63	-0.540473	4.60315e-07	8.39965e-06	Down	6424.6	6274.32	5739.77	3840.29	4446.05	4220.73
ENSG00000121904	CSMD2	902.348	-1.15422	4.63415e-07	8.44818e-06	Down	1314.73	888.821	1599.66	536.086	643.127	431.665
ENSG00000183648	NDUFB1	801.351	0.66348	4.69256e-07	8.54652e-06	Up	638.982	657.124	538.709	1044.27	944.251	984.769
ENSG00000075043	KCNQ2	3085.33	-0.829847	4.71147e-07	8.57281e-06	Down	3889.54	3663.34	4442.41	2550.89	2253.44	1712.37
ENSG00000284966	ENSG00000284966	24.1613	-2.75893	4.77569e-07	8.68143e-06	Down	30.8063	54.5169	43.6005	4.98221	6.97968	4.08194
ENSG00000105518	TMEM205	1195.01	0.731602	4.80767e-07	8.73127e-06	Up	845.683	1018.3	784.81	1623.2	1354.06	1543.99
ENSG00000010626	LRRC23	400.339	0.95992	5.00445e-07	9.08005e-06	Up	325.951	221.962	244.163	505.196	496.554	608.209
ENSG00000137571	SLCO5A1	130.498	-1.32774	5.13533e-07	9.3087e-06	Down	140.119	197.624	233.505	79.7153	70.7939	61.2291
ENSG00000130829	DUSP9	101.271	-1.31411	5.14218e-07	9.3123e-06	Down	137.138	147.975	156.962	71.7438	46.8635	46.9423
ENSG00000276600	RAB7B	129.337	-1.36109	5.17524e-07	9.36333e-06	Down	145.088	177.18	248.039	69.7509	76.7764	59.1882
ENSG00000117859	OSBPL9	2213.53	0.545737	5.189e-07	9.37936e-06	Up	1873.22	1730.91	1744.99	2844.84	2649.29	2437.94
ENSG00000099957	P2RX6	456.432	1.22891	5.20163e-07	9.38996e-06	Up	336.882	279.399	166.651	564.982	663.069	727.606
ENSG00000239264	TXNDC5	1420.59	0.70411	5.20466e-07	9.38996e-06	Up	1148.78	1067.95	975.683	1570.39	1728.97	2031.79
ENSG00000165661	QSOX2	721.129	-0.546321	5.342e-07	9.62866e-06	Down	869.533	846.96	868.135	582.918	567.348	591.882
ENSG00000161021	MAML1	670.837	-0.750674	5.35898e-07	9.63884e-06	Down	843.695	831.383	878.793	407.545	554.386	509.222
ENSG00000183722	LHFPL6	1137.76	1.14385	5.35717e-07	9.63884e-06	Up	922.201	620.13	500.922	1502.63	1922.4	1358.27
ENSG00000204969	PCDHA2	558.566	-0.870082	5.36274e-07	9.63884e-06	Down	764.195	837.225	593.936	391.601	343.998	420.44
ENSG00000060642	PIGV	372.083	0.774331	5.43501e-07	9.75959e-06	Up	235.519	297.896	274.199	473.31	501.54	450.034
ENSG00000106018	VIPR2	362.996	1.76984	5.46835e-07	9.80108e-06	Up	263.344	84.696	107.548	619.787	632.159	470.444
ENSG00000166444	DENND2B	1987.5	0.6018	5.46515e-07	9.80108e-06	Up	1591.99	1529.4	1560.9	2407.4	2687.18	2148.12
ENSG00000160469	BRSK1	2391.6	-0.445277	5.53576e-07	9.91262e-06	Down	2852.07	2777.44	2679.01	2008.83	2031.09	2001.17
ENSG00000174460	ZCCHC12	2025.42	1.0926	5.56225e-07	9.95077e-06	Up	1180.58	1438.86	1115.2	3333.1	3231.59	1853.2
ENSG00000144152	FBLN7	126.406	-1.40372	5.57496e-07	9.96419e-06	Down	196.763	183.021	182.153	59.7865	44.8694	91.8437
ENSG00000109339	MAPK10	3707.52	0.694543	5.60703e-07	1.00122e-05	Up	3004.11	3025.69	2335.05	4787.9	4878.79	4213.58
ENSG00000102452	NALCN	1095.46	0.962686	5.64359e-07	1.00681e-05	Up	779.101	865.457	519.331	1510.61	1563.45	1334.8
ENSG00000068024	HDAC4	1127.27	-0.703298	5.68814e-07	1.01381e-05	Down	1472.74	1227.6	1531.83	912.74	861.492	757.2
ENSG00000124155	PIGT	1997.47	0.831823	5.84571e-07	1.04093e-05	Up	1362.43	1681.26	1170.43	2601.71	2253.44	2915.53
ENSG00000185942	NKAIN3	3024.35	-0.769119	5.86065e-07	1.04262e-05	Down	3565.58	3549.44	4464.7	2175.23	2523.65	1867.49
ENSG00000147465	STAR	62.7231	1.86332	5.88663e-07	1.04627e-05	Up	18.8813	36.9936	18.4091	126.548	87.7445	87.7618
ENSG00000154975	CA10	238.495	1.71969	5.98059e-07	1.06198e-05	Up	89.4376	161.604	57.1652	387.616	461.656	273.49
ENSG00000242485	MRPL20	760.84	0.592608	6.02315e-07	1.06855e-05	Up	609.17	603.58	587.154	994.449	907.358	863.331
ENSG00000163001	CFAP36	1552.21	0.577601	6.11886e-07	1.08453e-05	Up	1318.71	1206.19	1175.28	1993.88	1716	1903.21
ENSG00000079313	REXO1	507.533	-0.670925	6.17358e-07	1.09321e-05	Down	668.795	649.336	569.714	396.584	369.923	390.846
ENSG00000203778	FAM229B	897.184	0.645841	6.24643e-07	1.10509e-05	Up	737.364	642.521	690.826	1216.66	1015.04	1080.69
ENSG00000109805	NCAPG	188.942	-1.63835	6.29439e-07	1.11255e-05	Down	236.513	375.778	265.479	129.537	51.849	74.4954
ENSG00000090889	KIF4A	125.863	-1.33845	6.37483e-07	1.12573e-05	Down	142.106	191.783	218.003	64.7687	54.8403	83.6798
ENSG00000155252	PI4K2A	1192.34	0.69285	6.41396e-07	1.1316e-05	Up	874.501	1022.19	794.499	1623.2	1408.9	1430.72
ENSG00000180638	SLC47A2	278.863	1.79632	6.465e-07	1.13955e-05	Up	175.894	90.5371	77.5121	284.982	378.897	665.357
ENSG00000114654	EFCC1	83.767	2.50122	6.53773e-07	1.15131e-05	Up	35.7751	24.3379	5.81341	177.367	169.506	89.8027
ENSG00000264058	ENSG00000264058	179.86	1.46446	6.55961e-07	1.15411e-05	Up	127.2	81.7754	61.0408	336.797	223.35	248.998
ENSG00000203727	SAMD5	466.454	1.19953	6.60503e-07	1.16103e-05	Up	288.188	353.387	170.527	614.804	684.008	687.807
ENSG00000067798	NAV3	1896.49	-0.741234	6.71739e-07	1.17554e-05	Down	2529.1	2034.65	2634.44	1589.32	1287.25	1304.18
ENSG00000133243	BTBD2	2627.52	-0.490607	6.71777e-07	1.17554e-05	Down	2888.84	3209.69	3160.55	2253.95	2143.76	2108.32
ENSG00000145247	OCIAD2	210.358	0.981741	6.69904e-07	1.17554e-05	Up	140.119	160.63	110.455	296.94	266.225	287.777
ENSG00000164082	GRM2	111.026	-1.61201	6.71559e-07	1.17554e-05	Down	166.95	131.425	215.096	32.8826	69.7968	50.0038
ENSG00000248309	MEF2C-AS1	30.6163	-2.50171	6.71822e-07	1.17554e-05	Down	62.6063	43.8083	53.2895	9.96441	10.9681	3.06146
ENSG00000151892	GFRA1	156.396	1.33119	6.75323e-07	1.17969e-05	Up	67.5751	89.5636	95.9212	164.413	285.17	235.732
ENSG00000160211	G6PD	755.247	0.651452	6.75427e-07	1.17969e-05	Up	543.582	613.316	581.341	1032.31	888.413	872.515
ENSG00000043143	JADE2	524.804	0.808995	7.07776e-07	1.23506e-05	Up	403.463	411.798	304.235	631.744	673.04	724.545
ENSG00000171604	CXXC5	1947.2	0.686835	7.15165e-07	1.24682e-05	Up	1566.15	1456.38	1384.56	2586.76	2036.07	2653.26
ENSG00000205581	HMGN1	4425.25	-0.622692	7.18292e-07	1.25113e-05	Down	5206.26	5137.25	5888.01	3286.26	3893.66	3140.03
ENSG00000050405	LIMA1	1023.65	-0.577074	7.24929e-07	1.26155e-05	Down	1158.71	1225.66	1319.64	827.046	761.782	849.044
ENSG00000168542	COL3A1	1512.92	4.48701	7.32337e-07	1.27328e-05	Up	116.269	166.471	8.72011	2622.63	2666.24	3497.2
ENSG00000102007	PLP2	132.142	1.19016	7.3375e-07	1.27458e-05	Up	82.4814	57.4375	91.0767	191.317	169.506	201.036
ENSG00000136160	EDNRB	5060.48	0.772594	7.4014e-07	1.28452e-05	Up	3847.81	4167.63	2977.43	5729.54	7194.05	6446.41
ENSG00000117280	RAB29	1258.38	0.5308	7.51939e-07	1.30381e-05	Up	1026.55	952.1	1082.26	1500.64	1533.53	1455.21
ENSG00000005339	CREBBP	2054.41	-0.798917	7.52781e-07	1.30409e-05	Down	2481.4	2586.63	2856.32	1146.9	1571.42	1683.8
ENSG00000166426	CRABP1	542.188	3.27017	7.55836e-07	1.3082e-05	Up	73.5376	94.4311	83.3255	1562.42	1195.52	243.896
ENSG00000078549	ADCYAP1R1	8178.88	0.560348	7.65928e-07	1.32447e-05	Up	6183.12	7317.93	6127.33	9270.89	9961	10213
ENSG00000257698	GIHCG	442.635	0.782456	7.72311e-07	1.33431e-05	Up	329.926	320.287	306.173	575.943	481.598	641.885
ENSG00000256043	CTSO	449.085	0.808738	7.78274e-07	1.3434e-05	Up	316.013	287.187	354.618	495.231	629.168	612.291
ENSG00000118263	KLF7	1874.61	-0.65527	7.79186e-07	1.34376e-05	Down	1999.43	2402.64	2540.46	1536.51	1434.82	1333.77
ENSG00000079215	SLC1A3	34883.4	-0.537985	7.8304e-07	1.34919e-05	Down	42101.3	37514.5	45098.5	27986.1	29720.5	26879.6
ENSG00000120727	PAIP2	3091.67	0.601137	7.93824e-07	1.36532e-05	Up	2336.31	2734.61	2212	3989.75	3556.64	3720.69
ENSG00000183023	SLC8A1	1438.98	-1.07663	7.93588e-07	1.36532e-05	Down	1934.83	1730.91	2298.23	728.399	715.915	1225.6
ENSG00000198795	ZNF521	1611.96	0.932676	8.05972e-07	1.38497e-05	Up	1273.99	1013.43	942.741	2574.8	2211.56	1655.23
ENSG00000197646	PDCD1LG2	25.2246	-3.63295	8.2589e-07	1.41793e-05	Down	25.8375	52.5699	63.9475	6.97509	0.997097	1.02049
ENSG00000112149	CD83	585.557	0.833332	8.34244e-07	1.43099e-05	Up	485.945	367.016	380.778	669.609	753.805	856.187
ENSG00000087586	AURKA	70.5108	-1.43495	8.50041e-07	1.45678e-05	Down	86.4564	122.663	106.579	37.8648	38.8868	30.6146
ENSG00000150175	FRMPD2B	50.9571	-2.91329	8.58147e-07	1.46936e-05	Down	88.4439	37.9672	149.211	3.98577	16.9506	9.18437
ENSG00000151376	ME3	401.689	1.11576	8.66181e-07	1.48179e-05	Up	182.85	333.916	214.127	604.84	529.458	544.939
ENSG00000182247	UBE2E2	714.94	1.05882	8.73167e-07	1.49241e-05	Up	436.257	474.103	430.192	1326.26	728.878	893.945
ENSG00000110013	SIAE	2241.16	1.00658	8.75731e-07	1.49546e-05	Up	1717.2	1622.85	978.59	2997.3	2743.01	3388.01
ENSG00000173210	ABLIM3	995.112	0.6758	8.80824e-07	1.50281e-05	Up	760.22	850.854	653.039	1303.35	1219.45	1183.76
ENSG00000172318	B3GALT1	711.699	-0.814354	8.92722e-07	1.52176e-05	Down	909.283	920.947	927.238	488.256	613.214	411.256
ENSG00000169933	FRMPD4	543.923	-0.947147	8.94277e-07	1.52305e-05	Down	813.883	553.931	814.846	404.555	358.955	317.371
ENSG00000121989	ACVR2A	913.738	-0.701477	8.97794e-07	1.52768e-05	Down	1087.16	1205.21	1137.49	773.239	581.307	698.012
ENSG00000140873	ADAMTS18	35.5999	2.47428	9.07825e-07	1.54338e-05	Up	10.9313	10.7087	6.78231	87.6868	63.8142	33.676
ENSG00000230699	ENSG00000230699	67.2368	-1.86169	9.0936e-07	1.54462e-05	Down	119.25	96.3782	108.517	14.9466	41.8781	22.4507
ENSG00000117598	PLPPR5	632.932	-0.91658	9.21191e-07	1.56333e-05	Down	816.864	712.614	990.217	497.224	347.987	432.686
ENSG00000144647	POMGNT2	2003.92	0.458031	9.23297e-07	1.56552e-05	Up	1667.52	1747.46	1618.06	2341.64	2283.35	2365.49
ENSG00000119938	PPP1R3C	859.301	-0.802268	9.30583e-07	1.57564e-05	Down	1002.7	986.173	1328.36	621.779	549.4	667.398
ENSG00000165775	FUNDC2	1465.98	0.61346	9.30909e-07	1.57564e-05	Up	1114	1170.17	1149.12	2005.84	1766.86	1589.92
ENSG00000083444	PLOD1	2917.86	0.720933	9.33069e-07	1.5779e-05	Up	2282.65	2200.15	2011.44	3928.97	4101.06	2982.88
ENSG00000163393	SLC22A15	489.71	0.808083	9.38356e-07	1.58544e-05	Up	305.082	408.877	330.395	679.573	567.348	646.988
ENSG00000147400	CETN2	2057.7	1.0111	9.42609e-07	1.59122e-05	Up	1545.28	1287.96	1123.93	2209.11	2484.76	3695.18
ENSG00000119632	IFI27L2	867.908	0.823724	9.44067e-07	1.59228e-05	Up	566.438	629.865	640.443	1368.11	1070.88	931.703
ENSG00000162063	CCNF	155.792	-0.987653	9.4723e-07	1.59621e-05	Down	186.825	218.068	226.723	100.641	111.675	90.8232
ENSG00000261678	SCRT1	307.025	-0.923601	9.62272e-07	1.62013e-05	Down	334.894	467.288	422.441	232.171	190.445	194.913
ENSG00000101955	SRPX	681.62	0.775258	9.65392e-07	1.62254e-05	Up	484.951	452.685	539.678	941.637	947.242	723.524
ENSG00000185610	DBX2	140.092	-1.36478	9.65129e-07	1.62254e-05	Down	219.619	180.101	218.972	102.633	50.8519	68.3725
ENSG00000106565	TMEM176B	47.965	-3.40452	9.74922e-07	1.63712e-05	Down	58.6313	176.207	32.9426	3.98577	12.9623	3.06146
ENSG00000128045	RASL11B	150.039	-1.75094	9.80896e-07	1.64571e-05	Down	180.863	216.121	313.924	30.8897	75.7793	82.6593
ENSG00000074219	TEAD2	304.857	-0.887077	9.87166e-07	1.65333e-05	Down	347.813	436.136	420.503	240.142	181.472	203.077
ENSG00000167004	PDIA3	6587.5	0.625176	9.87009e-07	1.65333e-05	Up	5886.98	5027.24	4429.81	8145.91	8171.21	7863.86
ENSG00000156017	CARNMT1	259.188	-0.765339	9.91381e-07	1.65763e-05	Down	351.788	320.287	318.768	195.303	192.44	176.544
ENSG00000172349	IL16	57.6022	2.78525	9.91464e-07	1.65763e-05	Up	22.8563	6.81462	7.75121	60.7829	67.8026	179.605
ENSG00000150630	VEGFC	229.415	2.03547	9.95667e-07	1.66321e-05	Up	137.138	77.8814	28.0981	372.669	459.662	301.043
ENSG00000116001	TIA1	2119.58	-0.78082	9.99744e-07	1.66856e-05	Down	2440.65	2641.15	3055.91	1254.52	1544.5	1780.75
ENSG00000071539	TRIP13	72.1655	-1.45679	1.00242e-06	1.67158e-05	Down	90.4314	136.292	97.859	37.8648	37.8897	32.6555
ENSG00000176533	GNG7	1364.88	-0.505688	1.01363e-06	1.6888e-05	Down	1538.33	1720.2	1574.46	1112.03	1121.73	1122.53
ENSG00000247033	ENSG00000247033	77.4772	-1.3797	1.01564e-06	1.69068e-05	Down	101.363	113.901	127.895	30.8897	43.8723	46.9423
ENSG00000085552	IGSF9	150.912	-1.32265	1.02812e-06	1.70997e-05	Down	218.625	253.114	188.936	74.7331	58.8287	111.233
ENSG00000005486	RHBDD2	5611.15	0.773541	1.03448e-06	1.71904e-05	Up	3933.27	4881.21	3367.9	8016.37	6752.34	6715.82
ENSG00000145832	SLC25A48	194.17	-1.50737	1.03597e-06	1.72003e-05	Down	259.369	311.525	311.017	54.8043	142.585	85.7208
ENSG00000236901	MIR600HG	559.202	-0.752948	1.07169e-06	1.77781e-05	Down	705.564	616.236	809.032	381.637	442.711	400.03
ENSG00000179163	FUCA1	462.163	0.662878	1.1291e-06	1.87141e-05	Up	363.713	367.016	326.52	560.997	541.423	613.312
ENSG00000115380	EFEMP1	1899.51	2.45671	1.13248e-06	1.87391e-05	Up	902.326	272.585	355.587	2735.23	2994.28	4137.05
ENSG00000123219	CENPK	53.4763	-1.63602	1.13256e-06	1.87391e-05	Down	85.4626	85.6695	77.5121	32.8826	19.9419	19.3892
ENSG00000255248	MIR100HG	3337.51	-0.647896	1.13789e-06	1.8811e-05	Down	3788.18	4072.22	4477.29	2695.37	2792.87	2199.15
ENSG00000145416	MARCHF1	886.394	-0.743104	1.14198e-06	1.88623e-05	Down	1057.35	980.332	1330.3	605.836	672.043	672.5
ENSG00000116560	SFPQ	6063.6	-0.515128	1.14418e-06	1.88824e-05	Down	7244.45	7160.22	7134.99	4541.78	5464.09	4836.08
ENSG00000189223	PAX8-AS1	48.0115	3.01643	1.14588e-06	1.88942e-05	Up	6.95626	6.81462	12.5957	149.466	87.7445	24.4917
ENSG00000017427	IGF1	115.32	2.47632	1.14921e-06	1.89328e-05	Up	56.6438	15.5763	19.378	93.6655	196.428	310.228
ENSG00000118680	MYL12B	3049.02	0.587968	1.15491e-06	1.90104e-05	Up	2415.81	2656.73	2150.96	3949.89	3488.84	3631.91
ENSG00000237949	LINC00844	271.9	0.949584	1.16777e-06	1.92056e-05	Up	151.05	173.286	215.096	362.705	407.813	321.453
ENSG00000109016	DHRS7B	432.014	0.86117	1.17421e-06	1.9295e-05	Up	307.069	346.572	243.194	602.847	501.54	590.861
ENSG00000167081	PBX3	851.558	1.12619	1.17991e-06	1.9372e-05	Up	508.801	692.171	338.146	1142.92	1105.78	1321.53
ENSG00000159322	ADPGK	835.744	0.645123	1.18715e-06	1.94742e-05	Up	581.345	726.244	621.065	1064.2	1042.96	978.646
ENSG00000282936	ENSG00000282936	103.474	-1.1165	1.19917e-06	1.96545e-05	Down	163.969	131.425	137.584	63.7723	60.8229	63.2701
ENSG00000081087	OSTM1	1102.44	0.620406	1.22001e-06	1.99789e-05	Up	837.733	941.391	793.53	1398.01	1223.44	1420.52
ENSG00000163681	SLMAP	1079.43	0.566268	1.2246e-06	2.00262e-05	Up	911.27	878.112	793.53	1258.51	1380.98	1254.18
ENSG00000198626	RYR2	408.869	-1.03179	1.22498e-06	2.00262e-05	Down	630.038	418.612	627.848	230.178	236.312	310.228
ENSG00000066027	PPP2R5A	1345.44	-0.591539	1.23923e-06	2.02417e-05	Down	1647.64	1504.08	1739.18	967.545	1142.67	1071.51
ENSG00000115825	PRKD3	939.2	-0.739558	1.24142e-06	2.02604e-05	Down	997.727	1188.66	1378.75	738.363	654.095	677.602
ENSG00000119408	NEK6	1872.95	-0.562115	1.25001e-06	2.03831e-05	Down	2354.2	2008.37	2386.4	1433.88	1499.63	1555.22
ENSG00000159399	HK2	3392.36	0.837383	1.25277e-06	2.04108e-05	Up	2554.94	2137.84	2434.85	5282.14	4571.69	3372.7
ENSG00000111665	CDCA3	177.806	-0.931925	1.25541e-06	2.04364e-05	Down	214.65	246.3	249.976	120.569	103.698	131.643
ENSG00000157214	STEAP2	318.209	0.829829	1.26669e-06	2.06025e-05	Up	251.419	211.253	208.314	356.726	441.714	439.829
ENSG00000106123	EPHB6	666.381	-1.50782	1.27175e-06	2.06673e-05	Down	961.951	574.375	1492.11	280.996	433.737	255.121
ENSG00000068654	POLR1A	1355.65	-0.523623	1.28839e-06	2.09023e-05	Down	1620.81	1594.62	1612.25	1060.21	1046.95	1199.07
ENSG00000139641	ESYT1	2292.85	0.732292	1.28791e-06	2.09023e-05	Up	1588.01	1982.08	1502.77	3065.05	2507.7	3111.46
ENSG00000186834	HEXIM1	911.58	0.527338	1.29142e-06	2.09336e-05	Up	712.52	730.138	777.059	1100.07	1107.77	1041.92
ENSG00000164292	RHOBTB3	3321.06	-0.534696	1.29652e-06	2.09986e-05	Down	3797.12	3667.24	4402.69	2731.25	2649.29	2678.77
ENSG00000173404	INSM1	254.375	-1.5836	1.30971e-06	2.11944e-05	Down	200.738	542.249	429.223	127.545	132.614	93.8847
ENSG00000198756	COLGALT2	6891.41	1.16783	1.31302e-06	2.12299e-05	Up	5445.76	3810.35	2918.33	10142.8	12041.9	6989.31
ENSG00000134825	TMEM258	716.787	0.624844	1.3244e-06	2.13598e-05	Up	527.682	581.19	560.025	936.655	907.358	787.815
ENSG00000177700	POLR2L	684.527	0.654322	1.32411e-06	2.13598e-05	Up	548.551	519.858	503.828	922.705	745.828	866.392
ENSG00000197872	CYRIA	2868.26	-0.558323	1.3223e-06	2.13598e-05	Down	3446.33	3262.26	3616.91	2291.82	2519.66	2072.61
ENSG00000228824	MIR4500HG	134.034	-1.21217	1.33798e-06	2.15608e-05	Down	147.075	192.756	233.505	87.6868	73.7852	69.393
ENSG00000177337	DLGAP1-AS1	125.967	1.21907	1.34749e-06	2.16957e-05	Up	74.5314	57.4375	84.2944	209.253	145.576	184.708
ENSG00000081803	CADPS2	214.751	1.52165	1.35577e-06	2.18106e-05	Up	153.038	82.7489	74.6054	353.737	224.347	400.03
ENSG00000129810	SGO1	40.2867	-2.71342	1.35813e-06	2.18303e-05	Down	38.7563	99.2987	76.5432	14.9466	2.99129	9.18437
ENSG00000065518	NDUFB4	1683.51	0.533659	1.37612e-06	2.21009e-05	Up	1397.21	1450.54	1240.19	1972.95	1955.31	2084.85
ENSG00000088727	KIF9	198.951	1.24714	1.38979e-06	2.22949e-05	Up	135.15	121.69	79.4499	276.014	229.332	352.068
ENSG00000168502	MTCL1	654.835	-0.974455	1.39052e-06	2.22949e-05	Down	741.339	809.966	1096.8	522.135	367.929	390.846
ENSG00000222041	CYTOR	92.8215	2.28554	1.39986e-06	2.24258e-05	Up	33.7876	39.9142	9.68901	223.203	160.533	89.8027
ENSG00000135778	NTPCR	1625.29	0.571532	1.41258e-06	2.26107e-05	Up	1296.85	1395.05	1186.9	1944.06	1826.68	2102.2
ENSG00000260230	FRRS1L	3318	0.434394	1.44682e-06	2.31395e-05	Up	2803.37	2926.39	2689.67	3741.64	3853.78	3893.15
ENSG00000171174	RBKS	122.192	1.08281	1.45194e-06	2.3202e-05	Up	64.5938	80.8019	80.4188	187.331	148.567	171.442
ENSG00000166681	BEX3	5546.49	0.568529	1.45493e-06	2.3211e-05	Up	4249.28	4817.94	4210.84	7287.97	6059.36	6653.57
ENSG00000181215	C4orf50	574.027	-0.840878	1.45396e-06	2.3211e-05	Down	813.883	702.879	724.738	355.73	350.978	495.956
ENSG00000228358	LINC02263	18.1286	-3.00174	1.45879e-06	2.32532e-05	Down	29.8125	32.1261	36.8182	4.98221	2.99129	2.04097
ENSG00000162704	ARPC5	2539.35	-0.492936	1.47805e-06	2.35406e-05	Down	3185.97	2949.76	2822.41	2200.14	2045.05	2032.81
ENSG00000132692	BCAN	13218.9	-0.834415	1.4984e-06	2.38449e-05	Down	19157.5	12623.6	19736.5	8841.43	9978.94	8975.17
ENSG00000185825	BCAP31	2656.13	0.757037	1.49982e-06	2.38478e-05	Up	1978.56	2159.26	1667.48	3973.81	2911.52	3246.16
ENSG00000057757	PITHD1	2409.63	0.813712	1.52083e-06	2.41619e-05	Up	1668.51	1947.03	1507.61	3823.35	2756.97	2754.29
ENSG00000215039	CD27-AS1	151.981	1.27268	1.52691e-06	2.42382e-05	Up	62.6063	116.822	73.6365	244.128	201.414	213.281
ENSG00000123901	GPR83	34.4891	2.41262	1.53419e-06	2.43336e-05	Up	13.9125	10.7087	3.8756	77.7224	56.8345	43.8809
ENSG00000135451	TROAP	44.8512	-2.53333	1.54379e-06	2.44657e-05	Down	42.7313	110.007	82.3566	9.96441	18.9448	5.10243
ENSG00000196683	TOMM7	2319.88	0.452214	1.55284e-06	2.45888e-05	Up	2009.37	1891.54	1938.77	2727.26	2572.51	2779.8
ENSG00000174501	ANKRD36C	413.773	-1.19876	1.56e-06	2.46818e-05	Down	520.726	528.62	716.018	302.918	259.245	155.114
ENSG00000136297	MMD2	597.86	-0.692124	1.56558e-06	2.47497e-05	Down	670.782	733.058	838.099	478.292	455.673	411.256
ENSG00000146038	DCDC2	161.796	1.3498	1.56693e-06	2.47506e-05	Up	113.288	71.0667	73.6365	229.182	178.48	305.125
ENSG00000106853	PTGR1	247.896	1.29679	1.58667e-06	2.50417e-05	Up	168.938	153.816	84.2944	424.484	361.946	293.9
ENSG00000106392	C1GALT1	897.263	0.70568	1.59404e-06	2.51372e-05	Up	768.17	641.548	600.719	1031.32	1095.81	1246.01
ENSG00000235872	ENSG00000235872	38.0249	-1.80778	1.61338e-06	2.54214e-05	Down	60.6188	64.2521	57.1652	15.9431	18.9448	11.2253
ENSG00000117868	ESYT2	2064.89	0.519201	1.61885e-06	2.54867e-05	Up	1778.82	1739.67	1526.99	2383.49	2532.63	2427.74
ENSG00000187240	DYNC2H1	1577.98	0.668329	1.62781e-06	2.56065e-05	Up	1182.56	1141.94	1274.1	1941.07	1681.11	2247.11
ENSG00000183010	PYCR1	611.185	-0.574376	1.63405e-06	2.56837e-05	Down	701.589	752.529	756.712	474.306	510.514	471.464
ENSG00000021300	PLEKHB1	3050	0.879898	1.64485e-06	2.58111e-05	Up	2412.83	1536.21	2317.61	4190.04	4357.31	3485.98
ENSG00000065413	ANKRD44	444.426	-1.08524	1.64377e-06	2.58111e-05	Down	644.945	558.799	643.35	223.203	378.897	217.363
ENSG00000165490	DDIAS	39.5577	-1.79699	1.67075e-06	2.61961e-05	Down	68.5689	61.3316	59.103	13.9502	12.9623	21.4302
ENSG00000184371	CSF1	852.428	0.686369	1.68982e-06	2.64734e-05	Up	691.651	560.746	674.355	1085.12	1153.64	949.052
ENSG00000112769	LAMA4	1428.73	0.763929	1.69554e-06	2.65413e-05	Up	904.314	1182.82	1024.13	1856.37	2070.97	1533.79
ENSG00000120805	ARL1	2433.71	0.662594	1.70501e-06	2.66678e-05	Up	2105.76	1923.67	1534.74	2939.5	3037.16	3061.46
ENSG00000144550	CPNE9	53.8173	2.26118	1.72463e-06	2.69527e-05	Up	15.9	27.2585	5.81341	116.584	78.7706	78.5774
ENSG00000076826	CAMSAP3	822.618	-0.662527	1.74376e-06	2.72294e-05	Down	981.827	1010.51	1062.88	639.715	701.956	538.816
ENSG00000089639	GMIP	231.937	-1.07823	1.76328e-06	2.75118e-05	Down	347.813	268.691	345.898	105.623	169.506	154.093
ENSG00000089199	CHGB	12907	1.3019	1.80093e-06	2.80763e-05	Up	6729.69	9931.82	4411.41	22335.2	12751.9	21282.2
ENSG00000067182	TNFRSF1A	1359.09	0.718411	1.83282e-06	2.85502e-05	Up	994.745	917.053	1118.11	1624.2	1995.19	1505.22
ENSG00000124767	GLO1	4338.99	0.413316	1.83753e-06	2.86003e-05	Up	3657.01	3846.37	3602.37	5101.78	4953.58	4872.82
ENSG00000278977	ENSG00000278977	134.478	-1.14223	1.8425e-06	2.86545e-05	Down	189.807	155.763	220.909	66.7616	80.7648	92.8642
ENSG00000139508	SLC46A3	297.595	0.848925	1.84641e-06	2.8692e-05	Up	226.575	199.571	194.749	382.634	333.03	449.014
ENSG00000196666	FAM180B	24.2102	2.36364	1.85529e-06	2.88067e-05	Up	9.93752	4.86758	5.81341	39.8577	39.8839	44.9014
ENSG00000143418	CERS2	1605.81	0.512074	1.86507e-06	2.89202e-05	Up	1394.23	1210.08	1328.36	1826.48	1917.42	1958.31
ENSG00000146674	IGFBP3	349.137	1.23229	1.86563e-06	2.89202e-05	Up	287.194	176.207	130.802	512.171	495.557	492.895
ENSG00000173141	MRPL57	969.965	0.537282	1.90683e-06	2.95351e-05	Up	775.126	824.569	750.898	1205.69	1084.84	1178.66
ENSG00000072134	EPN2	2116.15	-0.653111	1.92123e-06	2.9734e-05	Down	2713.94	2217.67	2906.7	1550.46	1752.9	1555.22
ENSG00000131495	NDUFA2	821.088	0.633243	1.92574e-06	2.97798e-05	Up	636.995	633.76	632.692	1138.93	899.381	984.769
ENSG00000164220	F2RL2	174.727	1.57469	1.96065e-06	3.02953e-05	Up	99.3752	72.0403	72.6676	232.171	407.813	164.298
ENSG00000137752	CASP1	31.1137	-2.84074	1.96515e-06	3.03403e-05	Down	26.8313	59.3845	81.3877	9.96441	2.99129	6.12291
ENSG00000255330	ENSG00000255330	2939.99	-0.474562	1.9721e-06	3.0423e-05	Down	3448.32	3582.54	3282.64	2323.7	2597.44	2405.28
ENSG00000104432	IL7	18.7726	-2.90468	1.98642e-06	3.06194e-05	Down	27.825	29.2055	44.5694	3.98577	3.98839	3.06146
ENSG00000130635	COL5A1	700.788	1.37299	1.99998e-06	3.08036e-05	Up	552.526	259.929	288.732	726.406	1156.63	1220.5
ENSG00000177994	C2orf73	37.3706	1.85289	2.09036e-06	3.21438e-05	Up	13.9125	15.5763	14.5335	50.8185	52.8461	76.5364
ENSG00000256982	ENSG00000256982	19.6561	-2.84177	2.08942e-06	3.21438e-05	Down	44.7188	25.3114	35.8493	2.98932	4.98548	4.08194
ENSG00000168140	VASN	333.32	1.23009	2.10212e-06	3.22989e-05	Up	241.482	115.849	210.251	450.392	555.383	426.563
ENSG00000176890	TYMS	456.349	-0.733681	2.11042e-06	3.24003e-05	Down	493.895	632.786	603.625	349.751	312.091	345.945
ENSG00000104967	NOVA2	2328.96	-0.51747	2.12629e-06	3.26179e-05	Down	2564.87	2909.84	2805.94	1885.27	2027.1	1780.75
ENSG00000161714	PLCD3	1257.46	0.884052	2.13444e-06	3.27167e-05	Up	1083.19	681.462	811.939	1462.78	1868.56	1636.86
ENSG00000164294	GPX8	388.145	1.04113	2.13923e-06	3.27639e-05	Up	280.238	175.233	277.106	448.399	528.461	619.435
ENSG00000185339	TCN2	854.363	0.618325	2.14506e-06	3.2827e-05	Up	699.601	687.303	607.501	1114.02	1076.86	940.888
ENSG00000178057	NDUFAF3	624.645	0.649996	2.15799e-06	3.29985e-05	Up	459.113	530.567	446.663	826.05	710.93	774.549
ENSG00000100599	RIN3	110.429	1.25578	2.17194e-06	3.31751e-05	Up	80.4939	49.6494	55.2274	137.509	179.477	160.216
ENSG00000213047	DENND1B	299.93	-0.708924	2.17301e-06	3.31751e-05	Down	376.632	355.334	397.249	221.21	211.384	237.773
ENSG00000165997	ARL5B	938.846	-0.523077	2.20344e-06	3.3613e-05	Down	1120.95	1092.29	1130.71	802.135	776.738	710.258
ENSG00000113448	PDE4D	204.718	-1.48632	2.20546e-06	3.3617e-05	Down	357.751	272.585	297.453	158.434	76.7764	65.3111
ENSG00000120915	EPHX2	653.124	0.721175	2.21832e-06	3.37861e-05	Up	571.407	451.712	428.254	796.157	797.677	873.536
ENSG00000158526	TSR2	1461.66	0.541259	2.28909e-06	3.48363e-05	Up	1220.33	1251.94	1064.82	1823.49	1700.05	1709.31
ENSG00000175305	CCNE2	90.2267	-1.55371	2.29446e-06	3.48626e-05	Down	105.338	140.186	168.589	58.79	39.8839	28.5736
ENSG00000261210	CLEC19A	45.2557	2.56718	2.29278e-06	3.48626e-05	Up	19.875	8.76165	4.8445	68.7545	47.8606	121.438
ENSG00000179364	PACS2	3657.67	-0.450279	2.29702e-06	3.48739e-05	Down	4141.96	4064.43	4528.64	2987.33	3143.85	3079.83
ENSG00000128699	ORMDL1	1521.61	0.459839	2.29989e-06	3.48898e-05	Up	1323.68	1259.73	1233.41	1809.54	1784.8	1718.5
ENSG00000129351	ILF3	6800.41	-0.428879	2.3037e-06	3.492e-05	Down	7956.97	7595.38	7962.43	5474.45	5737.29	6075.97
ENSG00000124570	SERPINB6	1157.65	0.671127	2.31249e-06	3.50256e-05	Up	926.176	769.078	939.834	1622.21	1365.03	1323.57
ENSG00000196584	XRCC2	78.8451	-1.26486	2.31813e-06	3.50832e-05	Down	118.256	104.166	119.175	53.8078	38.8868	38.7785
ENSG00000180229	HERC2P3	328.484	-0.782516	2.32817e-06	3.52073e-05	Down	403.463	403.036	456.352	225.196	210.387	272.47
ENSG00000135324	MRAP2	190.793	1.467	2.34036e-06	3.53638e-05	Up	74.5314	147.975	61.0408	323.843	279.187	258.183
ENSG00000128524	ATP6V1F	2334.3	0.651074	2.35321e-06	3.5502e-05	Up	1878.19	1805.87	1680.07	3380.93	2691.16	2569.58
ENSG00000160957	RECQL4	201.6	-0.976317	2.3524e-06	3.5502e-05	Down	234.525	274.532	307.142	156.441	121.646	115.315
ENSG00000203876	ADD3-AS1	184.057	1.26572	2.35841e-06	3.55524e-05	Up	135.15	98.3252	73.6365	280	311.094	206.138
ENSG00000116459	ATP5PB	3651.85	0.416455	2.39916e-06	3.61382e-05	Up	3210.81	3007.19	3116.95	4323.56	4092.08	4160.52
ENSG00000134153	EMC7	1493.49	0.755286	2.4026e-06	3.61617e-05	Up	1094.12	1187.69	981.497	2277.87	1821.7	1598.08
ENSG00000103126	AXIN1	630.387	-0.587213	2.42075e-06	3.64062e-05	Down	762.207	724.297	803.219	487.26	471.627	533.714
ENSG00000120738	EGR1	834.687	-0.882456	2.42479e-06	3.64384e-05	Down	1308.77	885.9	1103.58	547.046	675.034	487.792
ENSG00000070081	NUCB2	707.795	0.679759	2.42901e-06	3.64732e-05	Up	476.007	624.998	502.86	902.776	861.492	878.638
ENSG00000166448	TMEM130	3899.33	0.973168	2.43309e-06	3.65059e-05	Up	2230.97	3461.83	1928.11	5755.45	4634.51	5385.1
ENSG00000198216	CACNA1E	2110.71	-0.706793	2.44807e-06	3.67019e-05	Down	2481.4	2608.05	2864.07	1602.28	1823.69	1284.79
ENSG00000133169	BEX1	3850.46	1.0131	2.46045e-06	3.68587e-05	Up	2156.44	3137.65	2071.51	6876.44	4531.8	4328.9
ENSG00000185630	PBX1	4850.51	-0.61627	2.47099e-06	3.69877e-05	Down	5057.2	5939.43	6778.43	3644.98	3792.96	3890.09
ENSG00000203805	PLPP4	85.437	1.68164	2.49281e-06	3.72851e-05	Up	38.7563	47.7023	25.1914	89.6797	128.625	182.667
ENSG00000107957	SH3PXD2A	1782.02	-0.675307	2.49841e-06	3.73398e-05	Down	2325.38	1829.24	2491.04	1412.95	1276.28	1357.25
ENSG00000070756	PABPC1	5911.66	-0.518264	2.51914e-06	3.76202e-05	Down	7050.67	6415.48	7559.36	4722.14	4562.71	5159.57
ENSG00000176340	COX8A	2386.61	0.447235	2.55204e-06	3.80819e-05	Up	2059.05	2037.57	1923.27	2791.03	2646.29	2862.46
ENSG00000171189	GRIK1	586.602	0.783846	2.60618e-06	3.88595e-05	Up	432.282	390.38	440.85	758.292	881.433	616.373
ENSG00000146122	DAAM2	1389.31	-1.064	2.63063e-06	3.9172e-05	Down	2550.96	1352.21	1847.69	787.189	752.808	1044.98
ENSG00000182700	IGIP	914.313	0.709126	2.63123e-06	3.9172e-05	Up	674.757	693.144	675.324	1294.38	1211.47	936.806
ENSG00000183458	PKD1P3	1263.01	-0.878736	2.69072e-06	3.99978e-05	Down	1677.45	1548.87	1760.49	626.762	911.346	1053.14
ENSG00000205959	ENSG00000205959	62.3188	-1.44936	2.69088e-06	3.99978e-05	Down	81.4876	81.7754	117.237	28.8968	33.9013	30.6146
ENSG00000204389	HSPA1A	184.017	1.5827	2.70517e-06	4.01792e-05	Up	111.3	99.2987	44.5694	290.961	357.958	200.015
ENSG00000143147	GPR161	1261.84	-0.728039	2.7127e-06	4.02598e-05	Down	1406.16	1525.5	1846.73	840.997	1067.89	883.74
ENSG00000130528	HRC	36.1611	-3.57533	2.7185e-06	4.02834e-05	Down	54.6563	14.6028	134.677	2.98932	6.97968	3.06146
ENSG00000165678	GHITM	6694.05	0.44596	2.71743e-06	4.02834e-05	Up	5790.59	5672.68	5428.75	8172.81	7249.89	7849.57
ENSG00000163257	DCAF16	1440.05	-0.486954	2.74394e-06	4.0629e-05	Down	1640.68	1801.01	1630.66	1194.73	1149.65	1223.56
ENSG00000026950	BTN3A1	544.501	-0.670108	2.77542e-06	4.10001e-05	Down	707.551	593.845	726.676	421.495	433.737	383.703
ENSG00000109390	NDUFC1	924.277	0.616808	2.77379e-06	4.10001e-05	Up	718.482	809.966	629.786	1126.98	1127.72	1132.74
ENSG00000170382	LRRN2	3602.46	0.764759	2.77243e-06	4.10001e-05	Up	3274.41	2376.35	2181.96	4358.43	4854.86	4568.71
ENSG00000138658	ZGRF1	122.991	-1.3008	2.823e-06	4.16708e-05	Down	133.163	207.359	196.687	55.8007	85.7503	59.1882
ENSG00000205309	NT5M	210.409	-0.841577	2.84819e-06	4.20103e-05	Down	248.438	292.055	281.95	161.424	130.62	147.97
ENSG00000170266	GLB1	1342.74	0.524558	2.85256e-06	4.20423e-05	Up	1125.92	1136.09	1009.59	1644.13	1493.65	1647.06
ENSG00000146576	C7orf26	381.888	-0.685624	2.88183e-06	4.24412e-05	Down	480.976	427.374	520.3	291.957	293.146	277.572
ENSG00000163535	SGO2	178.522	-1.0708	2.93626e-06	4.32095e-05	Down	215.644	290.108	234.474	118.577	127.628	84.7003
ENSG00000205208	C4orf46	198.585	-0.927681	2.94468e-06	4.33001e-05	Down	251.419	248.247	294.546	132.527	110.678	154.093
ENSG00000072609	CHFR	518.748	-0.611565	2.95078e-06	4.33233e-05	Down	593.27	651.283	654.008	400.569	433.737	379.621
ENSG00000174521	TTC9B	616.93	-0.710923	2.94879e-06	4.33233e-05	Down	770.157	701.906	853.602	519.146	453.679	403.092
ENSG00000165194	PCDH19	858.316	-1.03974	2.96055e-06	4.34335e-05	Down	1136.85	1259.73	1135.55	487.26	747.823	382.682
ENSG00000154330	PGM5	213.885	2.3374	2.96476e-06	4.3462e-05	Up	125.213	43.8083	14.5335	357.722	342.004	400.03
ENSG00000163618	CADPS	3686.19	0.658267	2.97085e-06	4.3518e-05	Up	2511.21	3260.31	2676.1	4977.23	4620.55	4071.74
ENSG00000100784	RPS6KA5	305.58	-0.758168	3.00563e-06	4.39602e-05	Down	337.876	408.877	420.503	209.253	226.341	230.63
ENSG00000170579	DLGAP1	1634.86	-1.12607	3.00483e-06	4.39602e-05	Down	2506.24	1809.77	2554.02	1021.35	1292.24	625.558
ENSG00000188107	EYS	76.3835	-2.97904	3.02659e-06	4.4233e-05	Down	95.4001	38.9407	281.95	12.9537	22.9332	6.12291
ENSG00000147036	LANCL3	154.62	1.64493	3.05362e-06	4.45786e-05	Up	101.363	67.1727	37.7871	327.829	188.451	205.118
ENSG00000215114	UBXN2B	1490.63	-0.521859	3.05489e-06	4.45786e-05	Down	1847.38	1649.14	1811.84	1242.56	1269.3	1123.55
ENSG00000165288	BRWD3	581.459	-0.795705	3.06132e-06	4.46385e-05	Down	649.914	753.502	841.006	357.722	399.836	486.772
ENSG00000135241	PNPLA8	1924.23	0.498874	3.06776e-06	4.46983e-05	Up	1554.23	1682.24	1506.64	2231.03	2415.97	2155.27
ENSG00000162604	TM2D1	572.764	0.581388	3.07888e-06	4.48263e-05	Up	477.994	457.553	424.379	719.431	696.971	660.254
ENSG00000125804	FAM182A	114.645	-1.19088	3.09233e-06	4.49879e-05	Down	151.05	139.213	198.625	53.8078	75.7793	69.393
ENSG00000120137	PANK3	3705.7	-0.563614	3.09852e-06	4.50437e-05	Down	4667.65	4374.01	4321.3	2602.71	2970.35	3298.21
ENSG00000156411	ATP5MJ	1431.7	0.599654	3.11197e-06	4.5205e-05	Up	1144.8	1180.88	1046.41	1966.98	1615.3	1635.84
ENSG00000161800	RACGAP1	407.305	-0.955897	3.11645e-06	4.52357e-05	Down	441.226	524.726	675.324	301.922	279.187	221.445
ENSG00000171155	C1GALT1C1	400.248	0.767524	3.12803e-06	4.53695e-05	Up	265.332	338.784	264.51	516.157	465.644	551.062
ENSG00000178449	COX14	396.659	0.855902	3.16837e-06	4.59198e-05	Up	292.163	289.135	242.225	624.769	436.728	494.935
ENSG00000168135	KCNJ4	694.351	-0.979369	3.17598e-06	4.59953e-05	Down	1119.96	704.826	990.217	541.068	444.705	365.334
ENSG00000152910	CNTNAP4	320.833	0.997416	3.18745e-06	4.60917e-05	Up	176.888	209.306	232.536	387.616	556.38	362.272
ENSG00000167900	TK1	27.3696	-2.35475	3.18684e-06	4.60917e-05	Down	48.6938	56.464	35.8493	4.98221	5.98258	12.2458
ENSG00000106052	TAX1BP1	3915.6	0.412339	3.21829e-06	4.64791e-05	Up	3456.27	3398.55	3169.27	4480	4477.96	4511.57
ENSG00000156467	UQCRB	3936.24	0.546785	3.21909e-06	4.64791e-05	Up	3330.06	3010.11	3153.77	4617.51	4256.61	5249.38
ENSG00000181458	TMEM45A	286.574	0.96825	3.22875e-06	4.65835e-05	Up	159	221.962	180.216	455.374	314.085	388.805
ENSG00000146757	ZNF92	376.418	-0.729795	3.23857e-06	4.669e-05	Down	411.413	523.752	491.233	263.061	277.193	291.859
ENSG00000196247	ZNF107	346.19	-0.788991	3.28023e-06	4.72035e-05	Down	413.401	427.374	493.171	245.125	214.376	283.695
ENSG00000276547	PCDHGB5	21.4372	-2.53272	3.28158e-06	4.72035e-05	Down	35.7751	35.0466	41.6627	2.98932	4.98548	8.16388
ENSG00000286474	ENSG00000286474	25.9326	-2.80953	3.27697e-06	4.72035e-05	Down	29.8125	38.9407	70.7298	6.97509	1.99419	7.1434
ENSG00000168765	GSTM4	610.957	0.531544	3.28708e-06	4.72472e-05	Up	496.876	508.176	478.637	732.384	714.918	734.75
ENSG00000090932	DLL3	487.651	-1.34479	3.30143e-06	4.74178e-05	Down	768.17	403.036	979.559	316.868	214.376	243.896
ENSG00000044574	HSPA5	11524.4	0.662945	3.32192e-06	4.76407e-05	Up	9102.76	10125.5	7092.35	14127.5	14519.7	14178.6
ENSG00000075391	RASAL2	1454.27	-0.67651	3.32102e-06	4.76407e-05	Down	1927.88	1565.42	1933.93	949.609	1189.54	1159.27
ENSG00000244731	C4A	1429.72	1.44529	3.3371e-06	4.78227e-05	Up	1173.62	364.095	606.532	2111.46	2095.9	2226.7
ENSG00000182179	UBA7	182.804	-1.45501	3.34646e-06	4.79208e-05	Down	305.082	194.703	324.582	130.534	83.7561	58.1677
ENSG00000173163	COMMD1	345.314	0.677126	3.38123e-06	4.83827e-05	Up	253.407	253.114	277.106	464.342	418.781	405.133
ENSG00000198739	LRRTM3	448.19	-0.880236	3.3897e-06	4.84677e-05	Down	475.013	676.594	619.128	257.082	345.993	315.33
ENSG00000165259	HDX	172.477	-0.891663	3.41757e-06	4.88297e-05	Down	209.682	220.015	253.852	119.573	126.631	105.11
ENSG00000181090	EHMT1	1073.53	-0.666421	3.45672e-06	4.93523e-05	Down	1425.04	1179.9	1389.4	704.484	853.515	888.843
ENSG00000103494	RPGRIP1L	609.158	0.581149	3.46622e-06	4.94511e-05	Up	505.82	496.494	443.757	717.438	717.91	773.528
ENSG00000206149	HERC2P9	519.546	-0.621352	3.48321e-06	4.96564e-05	Down	598.238	617.21	691.795	380.641	402.827	426.563
ENSG00000125170	DOK4	869.563	-0.57661	3.49844e-06	4.98365e-05	Down	1071.26	1005.64	1069.67	754.306	692.982	623.517
ENSG00000150893	FREM2	1049.27	1.19663	3.53139e-06	5.02686e-05	Up	895.37	479.944	439.881	1203.7	1525.56	1751.15
ENSG00000267508	ZNF285	311.926	-1.01812	3.53719e-06	5.03137e-05	Down	439.238	377.725	460.228	151.459	260.242	182.667
ENSG00000101474	APMAP	4437.35	0.707932	3.57517e-06	5.08163e-05	Up	3258.51	3923.27	2733.27	6137.08	5362.39	5209.58
ENSG00000075702	WDR62	67.4722	-1.29257	3.5897e-06	5.09849e-05	Down	86.4564	112.928	94.9523	39.8577	33.9013	36.7375
ENSG00000161791	FMNL3	713.726	-0.772574	3.61623e-06	5.13236e-05	Down	767.176	851.827	1119.08	511.174	506.525	526.571
ENSG00000090263	MRPS33	726.532	0.789192	3.63214e-06	5.15113e-05	Up	496.876	606.501	456.352	1076.16	795.683	927.621
ENSG00000132824	SERINC3	5085.05	0.455665	3.6394e-06	5.15568e-05	Up	4317.85	4432.42	4005.44	6075.3	6141.12	5538.18
ENSG00000133216	EPHB2	968.264	-0.567805	3.64073e-06	5.15568e-05	Down	1123.93	1217.87	1155.9	763.274	847.532	701.074
ENSG00000060138	YBX3	699.431	0.656072	3.69969e-06	5.2353e-05	Up	506.813	520.832	574.558	841.993	773.747	978.646
ENSG00000012983	MAP4K5	1134.88	-0.59272	3.7221e-06	5.26313e-05	Down	1402.18	1251.94	1476.6	804.128	922.314	952.113
ENSG00000196277	GRM7	437.286	-0.685364	3.74786e-06	5.29564e-05	Down	565.445	505.255	565.838	300.925	370.92	315.33
ENSG00000196141	SPATS2L	3171.8	0.756783	3.7578e-06	5.30578e-05	Up	2823.25	2263.43	1831.22	3847.26	4319.42	3946.22
ENSG00000068912	ERLEC1	2384.65	0.589566	3.78291e-06	5.3373e-05	Up	1924.9	2017.13	1695.58	3202.56	2611.4	2856.34
ENSG00000042445	RETSAT	1260.56	0.491827	3.79557e-06	5.35122e-05	Up	1065.3	977.411	1073.54	1555.45	1452.77	1438.88
ENSG00000215217	C5orf49	323.563	1.22412	3.80422e-06	5.35947e-05	Up	219.619	190.809	140.491	338.79	410.804	640.865
ENSG00000132329	RAMP1	433.495	1.3477	3.80761e-06	5.36031e-05	Up	130.181	343.651	214.127	737.367	607.232	568.41
ENSG00000001461	NIPAL3	2017.4	0.828858	3.81112e-06	5.36131e-05	Up	1356.47	1780.56	1106.48	2650.53	2360.13	2850.22
ENSG00000163872	YEATS2	2091.11	-0.511336	3.82914e-06	5.37696e-05	Down	2454.57	2304.31	2664.48	1720.85	1602.33	1800.14
ENSG00000172301	COPRS	1627.97	0.680745	3.83066e-06	5.37696e-05	Up	1189.52	1371.69	1123.93	2363.56	1807.74	1911.37
ENSG00000213593	TMX2	2175.38	0.436942	3.82845e-06	5.37696e-05	Up	1844.4	1911.01	1754.68	2544.91	2437.9	2559.38
ENSG00000049192	ADAMTS6	212.652	-1.23003	3.83363e-06	5.37718e-05	Down	276.263	329.049	310.048	77.7224	167.512	115.315
ENSG00000175265	GOLGA8A	6351.24	-0.762731	3.88767e-06	5.449e-05	Down	7689.65	6754.26	9884.73	4124.27	5275.64	4378.9
ENSG00000109846	CRYAB	3436.78	1.05119	3.90678e-06	5.47178e-05	Up	2536.05	2135.9	1763.4	3940.93	3621.46	6622.95
ENSG00000130684	ZNF337	919.118	-0.715039	3.92487e-06	5.4931e-05	Down	1115.98	1016.35	1337.08	633.737	773.747	637.803
ENSG00000176463	SLCO3A1	1125.59	1.15981	3.95423e-06	5.53016e-05	Up	841.708	636.68	507.704	1183.77	1360.04	2223.64
ENSG00000143420	ENSA	3627.77	0.663721	3.98556e-06	5.56609e-05	Up	2964.36	3062.68	2252.69	4851.67	4312.44	4322.78
ENSG00000172172	MRPL13	672.88	0.515223	3.98574e-06	5.56609e-05	Up	539.607	564.64	541.616	818.078	793.689	779.651
ENSG00000091436	MAP3K20	1385.63	0.830696	3.99011e-06	5.56813e-05	Up	1136.85	800.231	974.714	1471.74	1812.72	2117.51
ENSG00000114544	SLC41A3	1922.02	0.57439	4.01926e-06	5.60474e-05	Up	1464.79	1615.06	1495.98	2628.61	2184.64	2143.02
ENSG00000122420	PTGFR	345.186	1.55539	4.02657e-06	5.61084e-05	Up	160.988	237.538	86.2322	738.363	392.856	455.137
ENSG00000103018	CYB5B	2010.42	0.496425	4.0346e-06	5.61097e-05	Up	1616.83	1797.11	1545.4	2420.36	2270.39	2412.43
ENSG00000116017	ARID3A	151.394	-0.941043	4.034e-06	5.61097e-05	Down	217.632	178.154	212.189	88.6833	110.678	101.028
ENSG00000180035	ZNF48	432.437	-0.736911	4.03544e-06	5.61097e-05	Down	512.776	498.441	631.723	317.865	343.998	289.818
ENSG00000118407	FILIP1	304.144	-1.03545	4.0716e-06	5.65714e-05	Down	455.138	305.684	490.264	209.253	208.393	156.134
ENSG00000122778	KIAA1549	1411.12	-0.78797	4.14936e-06	5.76099e-05	Down	1822.54	1763.04	1852.54	804.128	1269.3	955.174
ENSG00000143033	MTF2	518.517	-0.63356	4.16709e-06	5.78143e-05	Down	639.976	596.766	674.355	376.655	442.711	380.641
ENSG00000159461	AMFR	4043.5	0.473414	4.17102e-06	5.78269e-05	Up	3577.51	3107.47	3382.43	4931.39	4774.1	4488.1
ENSG00000171476	HOPX	3781.35	-0.658597	4.17995e-06	5.79088e-05	Down	4511.63	4691.38	4839.66	2742.21	3448.96	2454.27
ENSG00000069020	MAST4	1071.54	-0.676963	4.21086e-06	5.82949e-05	Down	1360.45	1114.68	1525.05	852.954	806.651	769.446
ENSG00000161202	DVL3	3516	-0.457783	4.25864e-06	5.89137e-05	Down	4120.09	3985.58	4168.21	3184.63	2812.81	2824.7
ENSG00000145996	CDKAL1	326.151	-0.712994	4.30462e-06	5.95069e-05	Down	373.651	460.473	396.28	237.153	238.306	251.039
ENSG00000135503	ACVR1B	1857.14	-0.449217	4.44787e-06	6.14428e-05	Down	2039.18	2200.15	2226.53	1608.26	1518.58	1550.12
ENSG00000007237	GAS7	3252.67	-0.59308	4.45439e-06	6.14886e-05	Down	4568.28	3593.25	3677.95	2511.03	2704.13	2461.41
ENSG00000143320	CRABP2	306.036	1.6571	4.47784e-06	6.17678e-05	Up	190.8	158.683	54.2584	404.555	422.769	605.148
ENSG00000156052	GNAQ	5394.52	-0.435995	4.49696e-06	6.19869e-05	Down	6475.28	5784.64	6444.16	4444.13	4662.42	4556.47
ENSG00000106483	SFRP4	513.647	0.96035	4.52485e-06	6.23077e-05	Up	289.182	365.069	354.618	851.957	715.915	505.14
ENSG00000186193	SAPCD2	121.653	-1.1864	4.52674e-06	6.23077e-05	Down	130.181	192.756	195.718	65.7651	61.82	83.6798
ENSG00000137177	KIF13A	1237.03	0.637542	4.55927e-06	6.27104e-05	Up	1068.28	922.894	867.166	1359.15	1682.1	1522.56
ENSG00000151023	ENKUR	791.323	0.624981	4.57323e-06	6.28573e-05	Up	669.789	606.501	562.931	920.712	909.352	1078.65
ENSG00000158710	TAGLN2	1424.08	0.565131	4.61127e-06	6.33348e-05	Up	1212.38	1187.69	1004.75	1773.67	1765.86	1600.12
ENSG00000153446	C16orf89	375.734	-1.28289	4.64447e-06	6.37451e-05	Down	447.188	412.771	777.059	271.032	156.544	189.81
ENSG00000165283	STOML2	1182.14	0.475482	4.68301e-06	6.42279e-05	Up	999.714	994.934	948.554	1456.8	1359.04	1333.77
ENSG00000100473	COCH	347.405	1.02738	4.70038e-06	6.44201e-05	Up	190.8	300.817	166.651	473.31	490.572	462.28
ENSG00000188869	TMC3	25.6515	2.05098	4.72771e-06	6.47483e-05	Up	7.95001	7.78814	10.6579	46.8327	40.881	39.7989
ENSG00000160213	CSTB	2066.85	0.494619	4.80112e-06	6.56599e-05	Up	1759.93	1724.1	1617.1	2348.61	2306.28	2645.1
ENSG00000177084	POLE	492.044	-1.02613	4.80109e-06	6.56599e-05	Down	587.307	739.873	692.764	215.231	404.821	312.269
ENSG00000108821	COL1A1	1320.75	4.06187	4.83895e-06	6.613e-05	Up	63.6001	248.247	16.4713	2895.66	2864.66	1835.85
ENSG00000149090	PAMR1	161.244	2.19037	4.85388e-06	6.62868e-05	Up	88.4439	17.5233	45.5383	421.495	237.309	157.155
ENSG00000138653	NDST4	60.6509	1.5122	4.91565e-06	6.70825e-05	Up	34.7813	33.0996	19.378	87.6868	79.7677	109.192
ENSG00000131015	ULBP2	73.0077	-1.75994	4.92122e-06	6.71107e-05	Down	102.356	95.4047	150.18	46.8327	25.9245	17.3483
ENSG00000091592	NLRP1	148.395	1.05435	4.94069e-06	6.73284e-05	Up	95.4001	107.087	74.6054	242.135	187.454	183.687
ENSG00000152402	GUCY1A2	989.593	-0.933247	4.95499e-06	6.74617e-05	Down	1401.19	993.961	1572.53	529.11	659.081	781.692
ENSG00000166780	BMERB1	3872.78	0.744273	4.95752e-06	6.74617e-05	Up	2680.15	3015.96	2798.19	5908.9	4996.45	3837.03
ENSG00000197321	SVIL	686.391	0.630344	4.98189e-06	6.77452e-05	Up	569.42	547.117	474.761	924.698	818.616	783.733
ENSG00000158604	TMED4	1865.73	0.44549	5.01539e-06	6.81524e-05	Up	1598.95	1568.34	1539.58	2255.94	2190.62	2040.97
ENSG00000254489	MPPED2-AS1	17.8013	-3.24856	5.03604e-06	6.83845e-05	Down	32.7938	17.5233	48.445	1.99288	2.99129	3.06146
ENSG00000228474	OST4	1678.46	0.475771	5.0437e-06	6.84401e-05	Up	1333.61	1405.76	1438.82	2046.69	2014.14	1831.77
ENSG00000089351	GRAMD1A	1488.5	-0.473643	5.07042e-06	6.87539e-05	Down	1718.2	1644.27	1860.29	1241.57	1255.34	1211.32
ENSG00000105928	GSDME	1132.88	0.62913	5.07764e-06	6.88031e-05	Up	997.727	821.648	809.032	1413.95	1495.65	1259.28
ENSG00000164221	CCDC112	380.706	-0.603362	5.10042e-06	6.9063e-05	Down	454.144	464.368	471.855	291.957	312.091	289.818
ENSG00000225339	ENSG00000225339	4174.3	0.499493	5.12601e-06	6.93604e-05	Up	3359.87	3735.38	3185.75	5196.44	4947.59	4620.76
ENSG00000184402	SS18L1	1185.2	-0.610439	5.18448e-06	7.01021e-05	Down	1330.63	1369.74	1638.41	842.989	971.172	958.236
ENSG00000175115	PACS1	2917.44	-0.525995	5.22817e-06	7.06429e-05	Down	3551.67	3094.81	3761.27	2339.64	2489.75	2267.52
ENSG00000170921	TANC2	3511.44	-0.626167	5.23423e-06	7.0675e-05	Down	4561.32	3938.85	4468.57	2241	2944.43	2914.51
ENSG00000137210	TMEM14B	1363.81	0.521837	5.24583e-06	7.07818e-05	Up	1177.6	1104.94	1042.54	1669.04	1490.66	1698.09
ENSG00000176956	LY6H	2800.53	0.79728	5.26225e-06	7.09534e-05	Up	1998.43	2289.71	1692.67	4417.22	3412.06	2993.08
ENSG00000174371	EXO1	34.2895	-2.19014	5.30589e-06	7.14915e-05	Down	32.7938	76.9078	63.9475	9.96441	13.9594	8.16388
ENSG00000061938	TNK2	2068.87	-0.608799	5.31303e-06	7.1506e-05	Down	2878.9	2143.68	2547.24	1589.32	1621.28	1632.78
ENSG00000164125	GASK1B	1758.27	0.58169	5.31443e-06	7.1506e-05	Up	1426.03	1237.34	1506.64	1979.93	2333.21	2066.48
ENSG00000197147	LRRC8B	811.827	-0.556799	5.36409e-06	7.21235e-05	Down	1046.42	890.768	986.341	633.737	682.014	631.681
ENSG00000125966	MMP24	1312.62	-0.636645	5.37366e-06	7.22014e-05	Down	1645.65	1448.59	1748.87	870.89	1072.88	1088.86
ENSG00000184809	B3GALT5-AS1	259.783	1.19277	5.40326e-06	7.25483e-05	Up	159.994	101.246	187.967	338.79	468.635	302.064
ENSG00000117410	ATP6V0B	2955.19	0.801196	5.41217e-06	7.2617e-05	Up	2004.4	2460.08	1833.16	4726.12	3275.46	3431.89
ENSG00000004468	CD38	358.22	-1.93263	5.42197e-06	7.26977e-05	Down	511.782	327.102	914.642	72.7402	236.312	86.7413
ENSG00000130224	LRCH2	1160.27	-0.550164	5.44154e-06	7.2909e-05	Down	1295.85	1317.17	1557.02	920.712	944.251	926.601
ENSG00000114933	INO80D	715.033	-0.677433	5.45169e-06	7.2994e-05	Down	894.376	825.542	950.492	456.37	606.235	557.185
ENSG00000231419	LINC00689	89.9016	1.86579	5.5317e-06	7.40135e-05	Up	45.7126	18.4968	39.7249	202.278	151.559	81.6388
ENSG00000123131	PRDX4	1097.52	0.652627	5.5419e-06	7.40823e-05	Up	876.489	819.701	820.659	1590.32	1296.23	1181.72
ENSG00000140264	SERF2	5238.72	0.811448	5.54457e-06	7.40823e-05	Up	4087.3	3579.62	3439.6	5812.24	5733.31	8780.26
ENSG00000144369	FAM171B	9540.98	-0.620805	5.68034e-06	7.58434e-05	Down	11188.6	10423.4	13427	6642.28	8178.19	7386.27
ENSG00000084453	SLCO1A2	672.688	0.885216	5.72268e-06	7.62682e-05	Up	326.944	498.441	547.429	854.947	954.222	854.146
ENSG00000168724	DNAJC21	579.682	0.628488	5.72308e-06	7.62682e-05	Up	478.988	473.129	392.405	749.324	676.032	708.217
ENSG00000182326	C1S	612.07	0.597335	5.72409e-06	7.62682e-05	Up	457.126	468.262	515.455	794.164	758.791	678.623
ENSG00000113649	TCERG1	1717.24	-0.64276	5.73045e-06	7.62998e-05	Down	2168.37	1826.32	2353.46	1165.84	1414.88	1374.59
ENSG00000134575	ACP2	1515.58	0.597402	5.73514e-06	7.63092e-05	Up	1213.37	1234.42	1120.05	2111.46	1756.88	1657.27
ENSG00000173486	FKBP2	724.883	0.820865	5.74205e-06	7.63482e-05	Up	525.695	577.296	426.316	1140.93	854.512	824.552
ENSG00000137817	PARP6	2507.31	-0.478316	5.77045e-06	7.66725e-05	Down	2911.69	2756.03	3144.08	2117.44	1956.3	2158.33
ENSG00000166106	ADAMTS15	54.2155	1.76741	5.83516e-06	7.7425e-05	Up	27.825	12.6557	26.1603	110.605	83.7561	64.2906
ENSG00000174684	B4GAT1	5377.46	0.707723	5.83145e-06	7.7425e-05	Up	3901.47	4815.99	3287.48	7250.11	6109.21	6900.52
ENSG00000138777	PPA2	974.658	0.670127	5.85866e-06	7.7683e-05	Up	803.945	809.966	602.656	1227.62	1239.39	1164.37
ENSG00000082805	ERC1	2946.87	-0.508278	5.89843e-06	7.81562e-05	Down	3571.54	3536.79	3346.58	2175.23	2405.99	2645.1
ENSG00000147224	PRPS1	1519.4	0.777774	5.93317e-06	7.85622e-05	Up	1152.75	1276.28	846.819	1925.12	1748.91	2166.49
ENSG00000077238	IL4R	38.4568	2.09638	5.93978e-06	7.85954e-05	Up	19.875	10.7087	7.75121	64.7687	83.7561	43.8809
ENSG00000198846	TOX	553.002	-1.08783	5.94822e-06	7.86528e-05	Down	576.376	630.839	1098.73	325.836	371.917	314.31
ENSG00000259070	LINC00639	29.6641	2.43868	5.97549e-06	7.89589e-05	Up	8.94376	6.81462	7.75121	33.879	35.8955	84.7003
ENSG00000178568	ERBB4	1162.43	0.887044	6.00734e-06	7.93251e-05	Up	1053.38	688.276	628.817	1444.84	1659.17	1500.11
ENSG00000004399	PLXND1	496.438	-1.00559	6.05539e-06	7.98957e-05	Down	693.639	591.898	743.147	402.562	331.036	216.343
ENSG00000173113	TRMT112	1090.45	0.709668	6.0589e-06	7.98957e-05	Up	816.864	919.973	694.702	1574.38	1312.18	1224.58
ENSG00000182165	TP53TG1	291.178	0.794552	6.10745e-06	8.04805e-05	Up	209.682	212.227	200.562	427.473	385.876	311.248
ENSG00000279970	ENSG00000279970	42.8202	-1.65334	6.19722e-06	8.16073e-05	Down	65.5876	56.464	78.481	14.9466	16.9506	24.4917
ENSG00000166946	CCNDBP1	727.846	0.743823	6.22088e-06	8.18626e-05	Up	454.144	649.336	492.202	985.481	867.474	918.437
ENSG00000117592	PRDX6	3693.64	0.755309	6.27077e-06	8.24625e-05	Up	3397.64	2360.78	2294.36	4435.16	5102.14	4571.78
ENSG00000166881	NEMP1	630.491	-0.569044	6.31677e-06	8.30105e-05	Down	723.451	775.893	779.965	458.363	509.516	535.755
ENSG00000144791	LIMD1	279.588	-1.36054	6.3265e-06	8.30814e-05	Down	422.344	226.829	590.061	131.53	147.57	159.196
ENSG00000107242	PIP5K1B	550.683	1.719	6.42199e-06	8.42776e-05	Up	359.738	196.65	140.491	502.206	663.069	1441.95
ENSG00000074696	HACD3	8845.67	0.577045	6.46247e-06	8.46399e-05	Up	7493.88	7662.55	5862.82	10481.6	10783.6	10789.6
ENSG00000161681	SHANK1	1076.32	-0.788656	6.46285e-06	8.46399e-05	Down	1600.93	1316.19	1234.38	714.449	652.101	939.867
ENSG00000185278	ZBTB37	1255.3	-0.715325	6.46138e-06	8.46399e-05	Down	1644.66	1267.52	1829.28	895.801	891.404	1003.14
ENSG00000240891	PLCXD2	593.104	-0.629949	6.47074e-06	8.46853e-05	Down	637.988	798.284	747.991	436.441	474.618	463.3
ENSG00000164778	EN2	153.667	1.62298	6.47782e-06	8.47201e-05	Up	45.7126	114.875	45.5383	254.093	282.178	179.605
ENSG00000197283	SYNGAP1	2379.82	-0.935948	6.49238e-06	8.48527e-05	Down	3702.72	2572.03	3276.82	1149.89	1582.39	1995.05
ENSG00000125827	TMX4	3584.05	0.673029	6.51638e-06	8.51083e-05	Up	2531.09	3228.18	2376.71	4311.6	4094.08	4962.62
ENSG00000186340	THBS2	877.997	-0.881743	6.55055e-06	8.54962e-05	Down	1071.26	909.265	1494.05	643.701	625.18	524.53
ENSG00000095539	SEMA4G	1041.77	-0.57428	6.65965e-06	8.6802e-05	Down	1240.2	1154.59	1377.78	767.26	894.396	816.388
ENSG00000286037	ENSG00000286037	408.582	0.908623	6.65733e-06	8.6802e-05	Up	329.926	286.214	207.345	591.886	464.647	571.472
ENSG00000287276	ENSG00000287276	18.1233	-3.26584	6.66708e-06	8.68398e-05	Down	27.825	52.5699	20.3469	2.98932	3.98839	1.02049
ENSG00000196230	TUBB	23594.2	-0.57044	6.70768e-06	8.73092e-05	Down	26477.5	30401	28464.4	17862.2	16835	21525.1
ENSG00000083123	BCKDHB	964.223	0.639562	6.71348e-06	8.73254e-05	Up	825.808	725.27	673.386	1211.67	1303.21	1046
ENSG00000106992	AK1	1844.74	0.999201	6.73871e-06	8.75855e-05	Up	1507.52	1066.97	961.15	1899.22	2371.1	3262.49
ENSG00000151240	DIP2C	2516.84	-0.588743	6.74262e-06	8.75855e-05	Down	3049.82	2627.52	3477.39	1987.9	2048.04	1910.35
ENSG00000125037	EMC3	1371.24	0.713695	6.77139e-06	8.78996e-05	Up	1055.36	1165.3	830.348	1939.08	1638.23	1599.1
ENSG00000152784	PRDM8	218.246	-1.11948	6.79026e-06	8.80849e-05	Down	312.038	339.757	265.479	105.623	181.472	105.11
ENSG00000137942	FNBP1L	4140.34	-0.447755	6.8048e-06	8.82138e-05	Down	4479.83	4878.29	5052.82	3444.7	3647.38	3339.03
ENSG00000232388	SMIM26	356.443	0.644755	6.82888e-06	8.8466e-05	Up	288.188	247.273	284.857	430.463	432.74	455.137
ENSG00000261054	ENSG00000261054	227.538	1.142	6.86697e-06	8.88994e-05	Up	132.169	137.266	134.677	222.206	301.123	437.788
ENSG00000137801	THBS1	250.63	-1.95388	6.89278e-06	8.91733e-05	Down	570.413	265.77	395.312	27.9004	109.681	134.704
ENSG00000158815	FGF17	125.851	-1.07234	6.9952e-06	9.04372e-05	Down	154.031	150.895	218.003	74.7331	74.7823	82.6593
ENSG00000140682	TGFB1I1	171.851	-1.24216	7.07251e-06	9.13751e-05	Down	178.875	210.28	353.649	92.6691	99.7097	95.9256
ENSG00000227999	MTND5P1	34.9348	-1.64252	7.10975e-06	9.17943e-05	Down	52.6688	53.5434	57.1652	13.9502	15.9535	16.3278
ENSG00000153002	CPB1	61.6159	1.61221	7.18955e-06	9.27621e-05	Up	23.85	34.0731	25.1914	130.534	90.7358	65.3111
ENSG00000185624	P4HB	5039.16	0.44449	7.20272e-06	9.28696e-05	Up	4486.79	4180.28	4027.72	6199.86	5538.87	5801.46
ENSG00000178053	MLF1	960.03	0.775513	7.21083e-06	9.29116e-05	Up	827.795	659.071	584.247	1066.19	1208.48	1414.39
ENSG00000288271	ENSG00000288271	53.8084	-1.75106	7.27026e-06	9.36143e-05	Down	84.4689	67.1727	104.641	18.9324	13.9594	33.676
ENSG00000119139	TJP2	1364.92	1.22544	7.32e-06	9.41915e-05	Up	1096.11	687.303	529.989	1445.84	1767.85	2662.45
ENSG00000287867	ENSG00000287867	17.1697	-3.3679	7.33278e-06	9.42927e-05	Down	37.7626	15.5763	42.6316	2.98932	0.997097	3.06146
ENSG00000123360	PDE1B	169.908	1.2107	7.43103e-06	9.5492e-05	Up	72.5439	130.451	87.2011	233.167	299.129	196.954
ENSG00000221817	PPP3CB-AS1	57.068	1.50585	7.47246e-06	9.596e-05	Up	20.8688	22.3909	38.756	82.7046	81.7619	95.9256
ENSG00000104325	DECR1	1385.74	0.543734	7.63455e-06	9.79103e-05	Up	1226.29	1088.39	1028.97	1542.49	1761.87	1666.45
ENSG00000120708	TGFBI	141.904	2.33118	7.63394e-06	9.79103e-05	Up	80.4939	11.6822	28.0981	362.705	215.373	153.073
ENSG00000070367	EXOC5	2813.52	-0.450203	7.71408e-06	9.8864e-05	Down	3533.78	3178.53	3088.86	2314.73	2368.1	2397.12
ENSG00000114450	GNB4	1552.76	-0.788194	7.73071e-06	9.90109e-05	Down	2351.22	1507.98	2131.58	1111.03	1206.49	1008.24
ENSG00000169814	BTD	497.796	0.649446	7.8643e-06	0.000100655	Up	411.413	325.155	405.969	631.744	602.246	610.25
ENSG00000150459	SAP18	3576.03	0.646079	7.89279e-06	0.000100952	Up	2650.34	3130.83	2443.57	5070.89	4144.93	4015.61
ENSG00000123066	MED13L	1901.68	-0.621792	7.98507e-06	0.000102064	Down	2334.32	2137.84	2516.24	1259.5	1665.15	1497.05
ENSG00000169031	COL4A3	91.6942	2.71013	7.99304e-06	0.000102098	Up	25.8375	16.5498	17.4402	33.879	117.657	338.801
ENSG00000100077	GRK3	1237.08	-0.740036	8.0137e-06	0.000102177	Down	1489.63	1290.88	1927.14	851.957	892.402	970.482
ENSG00000131558	EXOC4	2974.82	-0.692381	8.00778e-06	0.000102177	Down	3538.75	3071.45	4555.77	2224.06	2158.71	2300.17
ENSG00000154898	CCDC144CP	215.405	-1.05256	8.0206e-06	0.000102177	Down	295.144	232.671	363.338	164.413	125.634	111.233
ENSG00000187730	GABRD	27.4278	-2.27054	8.01545e-06	0.000102177	Down	65.5876	39.9142	34.8804	4.98221	7.97677	11.2253
ENSG00000126500	FLRT1	296.69	-0.747687	8.03854e-06	0.000102338	Down	398.494	328.075	405.001	211.246	237.309	200.015
ENSG00000187951	ENSG00000187951	45.6691	-2.02815	8.09548e-06	0.000102994	Down	65.5876	82.7489	78.481	25.9075	5.98258	15.3073
ENSG00000162461	SLC25A34	187.49	-0.837792	8.10163e-06	0.000103004	Down	217.632	275.505	240.287	134.52	137.599	119.397
ENSG00000122642	FKBP9	1515.72	0.43324	8.1141e-06	0.000103094	Up	1239.21	1317.17	1286.7	1793.59	1687.09	1770.54
ENSG00000154978	VOPP1	2921.48	-0.384102	8.20465e-06	0.000104176	Down	3238.64	3404.39	3320.42	2516.01	2565.53	2483.86
ENSG00000172428	COPS9	1032.16	0.609288	8.23114e-06	0.000104443	Up	774.132	881.033	759.618	1419.93	1135.69	1222.54
ENSG00000157764	BRAF	1122.52	-0.587764	8.3389e-06	0.00010574	Down	1483.67	1253.89	1345.8	800.142	980.146	871.495
ENSG00000111276	CDKN1B	2067.1	-0.468958	8.45014e-06	0.00010708	Down	2245.88	2385.12	2614.09	1757.72	1716	1683.8
ENSG00000085871	MGST2	149.617	1.4538	8.56384e-06	0.000108449	Up	91.4251	95.4047	34.8804	236.157	217.367	222.466
ENSG00000138495	COX17	432.198	0.930308	8.5908e-06	0.000108718	Up	274.275	364.095	221.878	675.587	516.496	540.857
ENSG00000135424	ITGA7	2209.17	-0.832572	8.62099e-06	0.000108957	Down	3454.28	2092.09	3086.92	1372.1	1549.49	1700.13
ENSG00000183908	LRRC55	362.44	-1.18216	8.61961e-06	0.000108957	Down	416.382	742.793	387.56	212.242	247.28	168.38
ENSG00000131153	GINS2	182.914	-1.07205	8.70841e-06	0.000109989	Down	224.588	231.697	304.235	144.484	103.698	88.7822
ENSG00000272108	ENSG00000272108	76.4573	-1.25032	8.7186e-06	0.000110045	Down	89.4376	128.504	113.361	49.8221	40.881	36.7375
ENSG00000180354	MTURN	12132.6	0.373062	8.75561e-06	0.000110439	Up	10378.7	10344.6	10846.8	13188.9	13936.4	14100
ENSG00000154059	IMPACT	1167.5	0.540777	8.77494e-06	0.000110538	Up	839.72	1033.87	946.616	1357.15	1440.8	1386.84
ENSG00000188895	MSL1	3084.66	-0.380835	8.77021e-06	0.000110538	Down	3520.86	3409.26	3579.12	2638.58	2718.09	2642.04
ENSG00000132535	DLG4	4285.04	-0.433759	8.78565e-06	0.0001106	Down	5216.2	4558.01	5076.07	3628.04	3577.58	3654.36
ENSG00000186479	RGS7BP	484.036	-0.626275	8.84e-06	0.000111211	Down	620.101	525.699	635.599	366.69	393.853	362.272
ENSG00000169436	COL22A1	908.241	1.20642	8.8479e-06	0.000111237	Up	801.957	334.89	416.627	1382.06	1373	1140.9
ENSG00000198435	NRARP	133.851	-0.981719	8.9104e-06	0.00011195	Down	183.844	173.286	186.998	74.7331	106.689	77.5569
ENSG00000060656	PTPRU	1269.35	0.632972	8.96126e-06	0.000112515	Up	1149.77	854.748	934.02	1543.49	1645.21	1488.89
ENSG00000251322	SHANK3	1017.49	-0.668491	8.96784e-06	0.000112524	Down	1505.53	1095.21	1191.75	741.352	758.791	812.306
ENSG00000125991	ERGIC3	2990.73	0.482689	9.04378e-06	0.000113402	Up	2572.82	2435.74	2407.72	3302.21	3356.23	3869.68
ENSG00000108828	VAT1	7849.07	0.799671	9.09392e-06	0.000113954	Up	5111.86	7107.65	4494.73	11441.1	8882.14	10056.9
ENSG00000155099	PIP4P2	810.019	0.736569	9.09967e-06	0.000113954	Up	573.395	617.21	590.061	1245.55	997.097	836.798
ENSG00000205352	PRR13	1076.11	0.684163	9.11327e-06	0.00011405	Up	822.826	912.185	692.764	1539.5	1243.38	1246.01
ENSG00000077458	FAM76B	334.302	-0.926125	9.14995e-06	0.000114434	Down	405.451	428.347	505.766	190.32	288.161	187.769
ENSG00000181061	HIGD1A	5514.59	0.394381	9.18006e-06	0.000114736	Up	4672.62	4851.03	4692.39	6627.33	6203.94	6040.25
ENSG00000151575	TEX9	352.836	1.13821	9.21549e-06	0.000115104	Up	274.275	194.703	157.931	366.69	484.589	638.824
ENSG00000184154	LRRC51	604.247	0.52529	9.30075e-06	0.000116093	Up	492.901	467.288	509.642	746.335	694.976	714.34
ENSG00000136147	PHF11	150.064	1.09909	9.3899e-06	0.000117129	Up	113.288	73.0138	86.2322	219.217	242.294	166.339
ENSG00000182541	LIMK2	877.96	0.763024	9.44384e-06	0.000117725	Up	641.963	592.872	669.511	909.751	1069.88	1383.78
ENSG00000101871	MID1	1586.52	-0.699648	9.51611e-06	0.000118549	Down	2214.08	1691.97	2062.79	1060.21	1388.96	1101.1
ENSG00000130147	SH3BP4	780.216	0.567698	9.53431e-06	0.000118699	Up	660.845	600.66	599.75	910.747	871.463	1037.83
ENSG00000062716	VMP1	1254.68	0.563041	9.54769e-06	0.000118788	Up	910.276	1009.54	1079.36	1654.09	1386.96	1487.87
ENSG00000141349	G6PC3	2473.49	0.788608	9.7054e-06	0.000120672	Up	1794.72	2138.82	1362.27	3653.95	2875.63	3015.53
ENSG00000160007	ARHGAP35	7558.66	-0.452544	9.73923e-06	0.000121014	Down	8647.63	8507.56	9198.75	5774.38	6646.65	6577.03
ENSG00000105323	HNRNPUL1	4294.77	-0.462307	9.7793e-06	0.000121394	Down	4996.58	4734.21	5295.04	3461.64	3872.72	3408.42
ENSG00000185633	NDUFA4L2	2018.9	1.09684	9.78249e-06	0.000121394	Up	1413.11	1414.52	841.975	2084.56	3847.8	2511.41
ENSG00000014138	POLA2	162.69	-0.949219	9.82824e-06	0.000121837	Down	195.769	201.518	258.697	103.63	122.643	93.8847
ENSG00000163781	TOPBP1	972.79	-0.634021	9.83089e-06	0.000121837	Down	1226.29	1065.03	1297.36	755.303	835.567	657.193
ENSG00000104133	SPG11	2037.8	0.644422	9.92991e-06	0.000122985	Up	1739.07	1417.44	1533.77	2936.51	2277.37	2322.63
ENSG00000034053	APBA2	2717.61	-0.50692	1.00985e-05	0.000124992	Down	3469.19	2994.54	3177.03	2247.97	2382.06	2034.85
ENSG00000127946	HIP1	1755.94	-0.798826	1.01222e-05	0.000125204	Down	2465.5	1863.31	2468.76	1105.05	1079.86	1553.18
ENSG00000261801	LOXL1-AS1	80.2384	1.31017	1.01914e-05	0.000125979	Up	38.7563	53.5434	36.8182	95.6584	108.684	147.97
ENSG00000068831	RASGRP2	380.454	-0.89716	1.03564e-05	0.000127935	Down	544.576	367.016	601.687	269.039	245.286	255.121
ENSG00000114745	GORASP1	1891.13	0.64024	1.04306e-05	0.000128769	Up	1597.95	1345.4	1413.63	2237.01	2723.07	2029.75
ENSG00000067082	KLF6	1146.34	-0.609878	1.04786e-05	0.000129279	Down	1498.58	1366.82	1333.21	794.164	852.518	1032.73
ENSG00000225630	MTND2P28	338.516	1.05105	1.04934e-05	0.000129378	Up	223.594	261.876	145.335	474.306	548.403	377.58
ENSG00000267532	MIR497HG	40.5559	-1.94208	1.05129e-05	0.000129535	Down	46.7063	78.8549	73.6365	22.9182	8.97387	12.2458
ENSG00000172465	TCEAL1	850.966	-0.694825	1.05525e-05	0.00012994	Down	1101.08	1124.41	971.808	764.271	554.386	589.841
ENSG00000204386	NEU1	1032.04	0.662563	1.05714e-05	0.000130089	Up	695.626	811.913	845.85	1492.67	1171.59	1174.58
ENSG00000177108	ZDHHC22	750.732	0.769637	1.05937e-05	0.000130113	Up	471.038	686.329	465.072	941.637	941.259	999.055
ENSG00000177674	AGTRAP	374.593	0.788346	1.05895e-05	0.000130113	Up	289.182	232.671	280.012	427.473	444.705	573.513
ENSG00000187391	MAGI2	1154.5	-0.746464	1.05937e-05	0.000130113	Down	1682.42	1122.46	1598.69	835.018	892.402	795.979
ENSG00000170854	RIOX2	776.238	0.646005	1.06094e-05	0.000130221	Up	632.026	591.898	559.056	1045.27	1024.02	805.163
ENSG00000184675	AMER1	341.937	-0.603586	1.06703e-05	0.000130885	Down	431.288	417.639	401.125	260.071	277.193	264.306
ENSG00000096717	SIRT1	503.258	-0.57527	1.06997e-05	0.000131017	Down	602.213	612.342	609.439	405.552	428.752	361.252
ENSG00000108669	CYTH1	1010.4	-0.540472	1.06962e-05	0.000131017	Down	1217.35	1298.67	1106.48	762.278	871.463	806.184
ENSG00000131094	C1QL1	657.944	1.47755	1.07016e-05	0.000131017	Up	231.544	531.54	194.749	896.797	738.849	1354.18
ENSG00000169213	RAB3B	3775.08	0.576615	1.07472e-05	0.000131492	Up	2766.6	3420.94	2777.84	4549.75	4960.56	4174.81
ENSG00000000971	CFH	28.8982	2.31889	1.08148e-05	0.000132152	Up	9.93752	2.92055	11.6268	33.879	55.8374	59.1882
ENSG00000188522	FAM83G	116.473	1.58261	1.08218e-05	0.000132152	Up	37.7626	72.0403	49.4139	197.295	241.297	101.028
ENSG00000256771	ZNF253	383.292	-0.631017	1.08174e-05	0.000132152	Down	423.338	483.838	505.766	302.918	297.135	286.756
ENSG00000048540	LMO3	2807.7	-0.706502	1.08938e-05	0.000132946	Down	3279.38	3949.56	3356.27	1746.76	1974.25	2539.99
ENSG00000174963	ZIC4	555.777	1.58401	1.10285e-05	0.000134504	Up	426.319	195.677	136.615	981.495	1063.9	530.652
ENSG00000114850	SSR3	2869.27	0.517695	1.10646e-05	0.000134859	Up	2418.79	2179.7	2404.81	3578.22	3615.47	3018.6
ENSG00000189423	USP32P3	990.546	-0.732024	1.10808e-05	0.00013497	Down	1148.78	1185.74	1428.16	860.925	601.249	718.422
ENSG00000011332	DPF1	599.353	-0.88024	1.12231e-05	0.000136483	Down	795.995	829.436	747.991	537.082	311.094	374.518
ENSG00000136114	THSD1	126.328	-1.34709	1.12264e-05	0.000136483	Down	261.357	129.478	168.589	75.7296	71.791	51.0243
ENSG00000164574	GALNT10	1653.17	1.40003	1.12185e-05	0.000136483	Up	1272	607.475	634.63	1553.45	2132.79	3718.65
ENSG00000151849	CENPJ	266.658	-0.984549	1.12437e-05	0.000136607	Down	273.282	421.533	390.467	191.317	136.602	186.749
ENSG00000110066	KMT5B	1582.6	-0.485339	1.14476e-05	0.000138996	Down	1843.41	1838	1895.17	1189.75	1415.88	1313.36
ENSG00000139445	FOXN4	27.2459	-2.9195	1.14657e-05	0.000139128	Down	26.8313	72.0403	49.4139	0.996441	3.98839	10.2049
ENSG00000119729	RHOQ	3127.02	0.65249	1.1626e-05	0.000140984	Up	2519.16	2620.71	2019.19	3388.9	3815.89	4398.29
ENSG00000173436	MICOS10	844.315	0.66833	1.16356e-05	0.000141011	Up	608.176	696.065	614.283	1227.62	904.367	1015.38
ENSG00000099341	PSMD8	2872.02	0.452688	1.16442e-05	0.000141026	Up	2288.61	2509.73	2419.35	3596.16	3199.68	3218.61
ENSG00000189343	RPS2P46	207.318	-0.778735	1.16609e-05	0.000141138	Down	257.382	247.273	293.577	152.456	159.535	133.684
ENSG00000169116	PARM1	6504.9	1.25322	1.17696e-05	0.000142365	Up	2858.03	5660.03	2247.85	9767.12	7044.49	11451.9
ENSG00000244005	NFS1	873.402	0.544739	1.183e-05	0.000143005	Up	684.695	768.105	652.07	1098.08	976.158	1061.3
ENSG00000101670	LIPG	708.775	-1.02078	1.18672e-05	0.000143364	Down	709.539	1080.6	1121.99	552.029	319.071	469.423
ENSG00000107798	LIPA	1209.82	0.483197	1.18951e-05	0.00014361	Up	1081.2	950.153	967.932	1366.12	1461.74	1431.74
ENSG00000049245	VAMP3	1500.02	0.479767	1.19286e-05	0.000143924	Up	1282.93	1180.88	1260.54	1710.89	1900.47	1664.41
ENSG00000172795	DCP2	1242.26	-0.475662	1.1977e-05	0.000144417	Down	1355.48	1452.49	1556.05	1003.42	1032.99	1053.14
ENSG00000116095	PLEKHA3	785.221	0.838019	1.20111e-05	0.000144738	Up	599.232	642.521	396.28	1110.04	920.32	1042.94
ENSG00000112214	FHL5	41.602	-2.86069	1.20645e-05	0.00014529	Down	144.094	23.3644	58.1341	6.97509	12.9623	4.08194
ENSG00000072954	TMEM38A	576.544	0.753476	1.21145e-05	0.0001458	Up	419.363	441.977	394.343	576.94	783.718	842.921
ENSG00000167535	CACNB3	1189.51	-0.560622	1.21272e-05	0.000145862	Down	1410.13	1523.55	1358.4	1017.37	829.584	998.035
ENSG00000204262	COL5A2	458.34	0.784703	1.21909e-05	0.000146536	Up	343.838	252.141	386.591	612.811	588.287	566.369
ENSG00000164109	MAD2L1	191.059	-0.860208	1.23605e-05	0.000148482	Down	209.682	262.85	280.012	142.491	118.655	132.663
ENSG00000157219	HTR5A	341.952	1.2124	1.24296e-05	0.000149218	Up	138.131	297.896	145.335	516.157	520.484	433.706
ENSG00000111652	COPS7A	1831.35	0.498914	1.25363e-05	0.000150404	Up	1495.6	1549.84	1462.07	2378.51	1968.27	2133.84
ENSG00000183426	NPIPA1	2183.67	-0.515788	1.25904e-05	0.000150959	Down	2747.72	2315.02	2708.08	1711.89	1711.02	1908.31
ENSG00000100554	ATP6V1D	2726.94	0.598318	1.26113e-05	0.000151115	Up	2151.47	2352.02	1904.86	3649.97	2879.62	3423.73
ENSG00000013293	SLC7A14	2064.56	1.06669	1.26479e-05	0.000151458	Up	1040.46	1896.41	874.918	3136.8	2714.1	2724.7
ENSG00000182636	NDN	2636.73	0.572807	1.26881e-05	0.000151845	Up	1976.57	2412.37	1884.51	3335.09	2953.4	3258.41
ENSG00000106344	RBM28	1002.35	-0.754308	1.27258e-05	0.000152201	Down	1086.17	1198.4	1548.3	629.751	725.886	825.573
ENSG00000138459	SLC35A5	1852.55	0.456941	1.28785e-05	0.000153878	Up	1588.01	1614.09	1444.63	2210.11	2219.54	2038.93
ENSG00000165566	AMER2	4015.26	-0.571881	1.2882e-05	0.000153878	Down	4535.48	4783.86	5220.44	3087.97	3653.36	2810.42
ENSG00000132763	MMACHC	415.961	0.691029	1.28904e-05	0.000153882	Up	307.069	310.552	316.831	440.427	592.275	528.612
ENSG00000126749	EMG1	638.181	0.652711	1.29579e-05	0.000154591	Up	527.682	468.262	465.072	888.826	802.663	676.582
ENSG00000119523	ALG2	690.856	0.656926	1.29775e-05	0.000154728	Up	534.638	584.11	459.259	782.207	822.605	962.318
ENSG00000112096	SOD2	4804.49	0.468399	1.3064e-05	0.000155664	Up	4171.77	3979.74	3836.85	5262.21	5395.29	6181.08
ENSG00000163285	GABRG1	451.767	1.02514	1.31354e-05	0.000156417	Up	390.544	212.227	249.976	570.961	736.854	550.042
ENSG00000162981	LRATD1	288.081	-0.85383	1.31623e-05	0.000156639	Down	417.376	324.181	391.436	166.406	240.3	188.79
ENSG00000143434	SEMA6C	606.098	-0.931298	1.32912e-05	0.000158075	Down	625.07	806.072	1002.81	477.295	314.085	411.256
ENSG00000068697	LAPTM4A	2762.42	0.446401	1.33781e-05	0.000158911	Up	2369.1	2334.49	2257.54	2975.37	3187.72	3450.26
ENSG00000147573	TRIM55	47.1759	2.54328	1.33707e-05	0.000158911	Up	4.96876	18.4968	10.6579	142.491	73.7852	32.6555
ENSG00000198168	SVIP	309.684	0.865176	1.38478e-05	0.000164389	Up	226.575	236.565	173.433	337.794	478.606	405.133
ENSG00000127125	PPCS	609.388	0.597794	1.39201e-05	0.000165145	Up	528.676	475.076	428.254	723.416	705.944	794.958
ENSG00000066583	ISOC1	613.839	0.495194	1.39674e-05	0.000165604	Up	517.745	493.573	501.891	705.481	741.84	722.504
ENSG00000134954	ETS1	26.6868	2.52558	1.4017e-05	0.000166089	Up	5.96251	3.89407	9.68901	71.7438	23.9303	44.9014
ENSG00000165985	C1QL3	119.997	-1.40165	1.40494e-05	0.00016637	Down	199.744	185.942	152.117	63.7723	85.7503	32.6555
ENSG00000168522	FNTA	1407.85	0.516801	1.41328e-05	0.000167254	Up	1074.25	1201.32	1160.74	1838.43	1624.27	1548.08
ENSG00000115756	HPCAL1	2047.78	1.00139	1.42042e-05	0.000167892	Up	1029.53	1875.97	1010.56	3183.63	2790.87	2396.1
ENSG00000232599	ENSG00000232599	25.7331	-2.16369	1.42034e-05	0.000167892	Down	51.6751	36.9936	41.6627	4.98221	12.9623	6.12291
ENSG00000204248	COL11A2	199.664	-0.896813	1.42187e-05	0.00016796	Down	274.275	220.988	299.39	153.452	136.602	113.274
ENSG00000175868	CALCB	204.372	4.27491	1.42717e-05	0.000168481	Up	13.9125	23.3644	3.8756	919.715	172.498	92.8642
ENSG00000092871	RFFL	691.364	-0.546136	1.4404e-05	0.000169938	Down	747.301	858.642	877.824	538.078	577.319	549.021
ENSG00000081059	TCF7	168.62	1.57365	1.49002e-05	0.000175685	Up	118.256	63.2786	49.4139	156.441	356.961	267.367
ENSG00000122574	WIPF3	157.827	-1.61519	1.49247e-05	0.000175865	Down	301.107	136.292	299.39	90.6762	82.759	36.7375
ENSG00000166750	SLFN5	463.522	1.02339	1.49433e-05	0.000175977	Up	383.588	240.459	250.945	466.335	743.834	695.971
ENSG00000205981	DNAJC19	742.167	0.641144	1.49607e-05	0.000176073	Up	534.638	601.633	572.62	1030.32	940.262	773.528
ENSG00000186907	RTN4RL2	274.097	-0.883326	1.49773e-05	0.000176161	Down	404.457	319.314	363.338	211.246	205.402	140.827
ENSG00000021645	NRXN3	1003.21	0.674879	1.50708e-05	0.000177151	Up	703.576	918.026	649.164	1187.76	1246.37	1314.39
ENSG00000189367	KIAA0408	1454.13	-0.605464	1.5119e-05	0.000177605	Down	1610.87	2091.11	1626.78	1118.01	1075.87	1202.13
ENSG00000197208	SLC22A4	94.2496	1.07252	1.51372e-05	0.000177605	Up	54.6563	63.2786	55.2274	155.445	124.637	112.253
ENSG00000205269	TMEM170B	1670.96	-0.461974	1.51344e-05	0.000177605	Down	2112.72	1816.58	1916.49	1372.1	1413.88	1393.98
ENSG00000049323	LTBP1	1404.6	-0.822501	1.52281e-05	0.000178562	Down	1769.87	1669.58	2038.57	702.491	1132.7	1114.37
ENSG00000066185	ZMYND12	83.3217	1.14657	1.53419e-05	0.000179787	Up	52.6688	45.7553	48.445	140.498	117.657	94.9052
ENSG00000131016	AKAP12	9160.84	0.676276	1.5394e-05	0.000180287	Up	5874.07	8581.55	6263.94	12212.4	11189.4	10843.7
ENSG00000129187	DCTD	1144.11	0.422476	1.54138e-05	0.000180298	Up	966.92	967.676	978.59	1354.16	1297.22	1300.1
ENSG00000162734	PEA15	46738.5	-0.660353	1.54081e-05	0.000180298	Down	47359.2	55505.1	71118.3	35355.7	34201.4	36891.6
ENSG00000128285	MCHR1	711.593	1.13394	1.56859e-05	0.000183369	Up	467.063	488.705	307.142	1269.47	1117.75	619.435
ENSG00000267396	ENSG00000267396	105.875	-0.950342	1.57488e-05	0.000183992	Down	136.144	144.081	147.273	77.7224	68.7997	61.2291
ENSG00000155660	PDIA4	2086.06	0.446832	1.58101e-05	0.000184568	Up	1832.48	1790.3	1632.6	2378.51	2545.59	2336.91
ENSG00000161647	MPP3	236.777	-0.928014	1.58174e-05	0.000184568	Down	297.132	249.22	404.032	155.445	151.559	163.278
ENSG00000258405	ZNF578	149.338	-0.916924	1.59359e-05	0.000185838	Down	184.838	226.829	186.029	114.591	84.7532	98.9871
ENSG00000072041	SLC6A15	1456.64	0.613373	1.62782e-05	0.000189714	Up	1078.22	1156.54	1161.71	2094.52	1538.52	1710.33
ENSG00000146842	TMEM209	628.853	0.520955	1.63056e-05	0.000189918	Up	518.738	509.149	503.828	740.356	699.962	801.081
ENSG00000114480	GBE1	1007.76	0.727319	1.6323e-05	0.000190006	Up	697.614	881.033	643.35	1484.7	1222.44	1117.43
ENSG00000242110	AMACR	673.311	0.505832	1.64847e-05	0.000191771	Up	559.482	561.719	529.989	756.299	843.544	788.835
ENSG00000055118	KCNH2	1162.86	0.95938	1.65829e-05	0.000192797	Up	715.501	1039.72	516.424	1669.04	1412.89	1623.59
ENSG00000103260	METRN	2258.62	0.591435	1.66242e-05	0.000193042	Up	2012.35	1729.94	1580.28	2712.31	2476.79	3040.03
ENSG00000142149	HUNK	386.426	-1.07126	1.6617e-05	0.000193042	Down	397.501	732.085	479.606	216.228	294.144	198.995
ENSG00000146648	EGFR	5549.52	-0.567518	1.67487e-05	0.000194371	Down	5863.13	6837.01	7365.58	3912.03	4555.73	4763.63
ENSG00000259976	ENSG00000259976	2595.36	-0.735131	1.67748e-05	0.000194556	Down	2539.04	3245.71	4089.73	1823.49	1982.23	1891.98
ENSG00000170802	FOXN2	555.402	-0.742366	1.67861e-05	0.000194568	Down	630.038	682.435	805.157	426.477	457.667	330.637
ENSG00000145734	BDP1	1166.06	-0.483195	1.68186e-05	0.000194827	Down	1346.53	1278.23	1482.42	932.669	990.117	966.4
ENSG00000143190	POU2F1	1296.11	-0.63535	1.68347e-05	0.000194896	Down	1412.12	1485.59	1889.36	1048.26	1028.01	913.335
ENSG00000164509	IL31RA	16.14	3.28941	1.68963e-05	0.000195491	Up	0.993752	2.92055	2.9067	35.8719	40.881	13.2663
ENSG00000008300	CELSR3	1430.3	-0.811791	1.69311e-05	0.000195775	Down	1416.1	2399.72	1746.93	1086.12	952.227	980.687
ENSG00000167775	CD320	562.007	0.780614	1.69555e-05	0.00019594	Up	408.432	466.315	331.364	854.947	667.058	643.926
ENSG00000223959	AFG3L1P	350.119	-0.676306	1.70275e-05	0.000196652	Down	439.238	381.619	488.326	253.096	277.193	261.244
ENSG00000089248	ERP29	2240.36	0.532726	1.71353e-05	0.00019754	Up	1914.96	1840.92	1671.35	2960.43	2391.04	2663.47
ENSG00000197568	HHLA3	364.47	0.636339	1.71254e-05	0.00019754	Up	273.282	286.214	280.981	503.203	425.76	417.379
ENSG00000280594	BTG3-AS1	51.1043	-1.49187	1.71196e-05	0.00019754	Down	96.3939	54.5169	82.3566	21.9217	25.9245	25.5121
ENSG00000174482	LINGO2	263.711	1.03956	1.71482e-05	0.000197571	Up	200.738	130.451	161.806	275.018	351.975	462.28
ENSG00000008853	RHOBTB2	1528.18	-0.624275	1.71771e-05	0.000197784	Down	2064.02	1619.93	1941.68	1133.95	1342.09	1067.43
ENSG00000213347	MXD3	176.948	-1.22637	1.72987e-05	0.000199065	Down	172.913	282.32	309.079	125.552	70.7939	101.028
ENSG00000161010	MRNIP	2577.27	0.512733	1.74722e-05	0.000200941	Up	2057.07	2105.72	2138.36	3473.59	2840.73	2848.18
ENSG00000136999	CCN3	488.355	-1.30709	1.75507e-05	0.000201722	Down	998.72	356.307	792.561	222.206	257.251	303.084
ENSG00000176788	BASP1	15410.2	-0.415874	1.76799e-05	0.000203086	Down	17531.8	18767.5	16819.2	13767.8	12342.1	13232.6
ENSG00000174804	FZD4	274.516	-1.03175	1.77255e-05	0.000203487	Down	326.944	411.798	393.374	111.601	205.402	197.974
ENSG00000204388	HSPA1B	3257.99	0.47593	1.77949e-05	0.000204162	Up	2882.87	2793.99	2425.16	3817.37	3984.4	3644.15
ENSG00000145147	SLIT2	2537.39	1.39791	1.7825e-05	0.000204385	Up	2120.67	1179.9	561.963	3810.39	3878.71	3672.73
ENSG00000172057	ORMDL3	1611.72	0.496267	1.78952e-05	0.000205067	Up	1381.31	1260.7	1329.33	1785.62	2097.89	1815.44
ENSG00000082898	XPO1	6036.54	-0.431535	1.80179e-05	0.000206349	Down	7192.77	6468.05	7253.19	4796.87	5202.85	5305.5
ENSG00000124491	F13A1	38.1594	2.75548	1.81286e-05	0.000207494	Up	12.9188	7.78814	2.9067	31.8861	131.617	41.8399
ENSG00000196935	SRGAP1	1249.83	-0.493948	1.81606e-05	0.000207735	Down	1478.7	1570.28	1369.06	997.438	1101.79	981.707
ENSG00000026508	CD44	2315.05	1.1806	1.8385e-05	0.000210177	Up	1904.03	711.641	1380.68	3062.06	3927.56	2904.3
ENSG00000097046	CDC7	259.263	-0.863196	1.84393e-05	0.000210672	Down	320.982	339.757	362.369	220.214	174.492	137.766
ENSG00000164023	SGMS2	276.671	1.43746	1.84613e-05	0.000210798	Up	164.963	97.3517	148.242	249.11	336.022	664.336
ENSG00000140319	SRP14	5250.39	0.508632	1.84747e-05	0.000210825	Up	4793.86	4273.74	3792.28	6356.3	6372.44	5913.71
ENSG00000246695	RASSF8-AS1	628.314	0.669821	1.87011e-05	0.000213281	Up	572.401	439.056	413.721	797.153	761.782	785.774
ENSG00000136040	PLXNC1	1736.76	-0.65146	1.88032e-05	0.000214319	Down	1896.08	2236.17	2315.67	1101.07	1352.06	1519.5
ENSG00000142449	FBN3	153.042	-1.32562	1.9039e-05	0.000216877	Down	203.719	270.638	201.531	121.566	70.7939	50.0038
ENSG00000141040	ZNF287	555.768	0.890571	1.91223e-05	0.000217697	Up	327.938	462.421	335.24	596.868	923.312	688.828
ENSG00000122378	PRXL2A	5351.84	0.405045	1.91821e-05	0.000218248	Up	4442.07	4768.29	4517.98	6478.86	5791.14	6112.71
ENSG00000187955	COL14A1	34.2744	2.73157	1.92032e-05	0.000218358	Up	5.96251	6.81462	8.72011	18.9324	47.8606	117.356
ENSG00000137478	FCHSD2	1599.91	-0.491408	1.9286e-05	0.000219118	Down	1870.24	1795.17	1985.28	1210.68	1300.21	1437.86
ENSG00000151474	FRMD4A	2298.35	-0.611087	1.92929e-05	0.000219118	Down	2943.49	2684.96	2800.12	2017.79	1886.51	1457.25
ENSG00000164741	DLC1	309.184	0.877264	1.94483e-05	0.000220621	Up	216.638	243.379	170.527	345.765	384.879	493.915
ENSG00000215146	ENSG00000215146	388.113	-0.800571	1.94422e-05	0.000220621	Down	515.757	431.268	558.087	217.224	297.135	309.207
ENSG00000251664	PCDHA12	503.142	-0.988055	1.94824e-05	0.000220878	Down	638.982	474.103	939.834	335.801	327.048	303.084
ENSG00000185158	LRRC37B	486.928	-0.775237	1.95248e-05	0.000221097	Down	605.195	645.442	623.972	297.936	305.112	443.911
ENSG00000273749	CYFIP1	1991.16	-0.44346	1.95214e-05	0.000221097	Down	2404.88	2144.66	2375.74	1627.19	1638.23	1756.26
ENSG00000106341	PPP1R17	172.439	1.14993	1.95528e-05	0.000221282	Up	68.5689	126.557	107.548	266.05	280.184	185.728
ENSG00000259964	THSD4-AS1	33.5419	-2.60116	1.95857e-05	0.000221525	Down	69.5626	42.8347	65.8853	16.9395	3.98839	2.04097
ENSG00000093144	ECHDC1	1227.73	0.439623	1.96966e-05	0.000222647	Up	1020.58	1075.74	1005.72	1479.72	1360.04	1424.6
ENSG00000128606	LRRC17	300.611	-0.75277	1.99716e-05	0.000225623	Down	347.813	369.936	432.13	195.303	205.402	253.08
ENSG00000139926	FRMD6	308.126	0.845716	2.00385e-05	0.000226245	Up	245.457	236.565	156.962	378.648	415.789	415.338
ENSG00000196458	ZNF605	1024.94	-0.628933	2.00558e-05	0.000226307	Down	1186.54	1197.43	1395.22	714.449	923.312	732.709
ENSG00000174943	KCTD13	859.725	-0.544387	2.01135e-05	0.000226825	Down	986.795	1046.53	1054.16	773.239	671.046	626.578
ENSG00000116857	TMEM9	2724.18	0.460484	2.01916e-05	0.000227571	Up	2256.81	2287.76	2274.01	3504.48	3084.02	2937.98
ENSG00000144642	RBMS3	310.147	1.2038	2.02175e-05	0.000227729	Up	144.094	223.909	159.869	596.868	462.653	273.49
ENSG00000115541	HSPE1	1898.36	0.437362	2.03819e-05	0.000229446	Up	1545.28	1685.16	1570.59	2318.72	2188.63	2081.79
ENSG00000128510	CPA4	205.665	3.41259	2.044e-05	0.00022983	Up	17.8875	50.6229	9.68901	501.21	546.409	108.171
ENSG00000163362	INAVA	82.6655	-1.33717	2.04286e-05	0.00022983	Down	122.231	108.06	135.646	30.8897	35.8955	63.2701
ENSG00000125772	GPCPD1	1473.26	-0.727094	2.06099e-05	0.000231605	Down	1733.1	1677.37	2183.9	974.52	952.227	1318.47
ENSG00000019144	PHLDB1	1833.29	-0.792352	2.07912e-05	0.000233504	Down	2452.58	1757.2	2885.39	1127.97	1398.93	1377.66
ENSG00000134107	BHLHE40	2475.9	0.621283	2.08033e-05	0.000233504	Up	2224.02	1679.32	1845.76	3428.76	2888.59	2788.99
ENSG00000138381	ASNSD1	1220.04	0.424741	2.09378e-05	0.000234756	Up	1011.64	1046.53	1044.48	1466.76	1366.02	1384.8
ENSG00000152969	JAKMIP1	964.18	-0.628545	2.09394e-05	0.000234756	Down	1173.62	1172.11	1209.19	885.836	638.142	706.176
ENSG00000006576	PHTF2	557.838	-0.553246	2.09517e-05	0.000234757	Down	636.995	662.965	710.204	444.413	411.801	480.649
ENSG00000143850	PLEKHA6	1968.49	0.513518	2.09673e-05	0.000234795	Up	1739.07	1459.3	1611.28	2123.42	2438.9	2438.96
ENSG00000035664	DAPK2	206.447	-1.09126	2.10269e-05	0.000235324	Down	238.5	232.671	393.374	141.495	131.617	101.028
ENSG00000126432	PRDX5	4482.76	0.56832	2.10994e-05	0.000235998	Up	3644.09	3969.03	3062.7	5710.61	4865.83	5644.31
ENSG00000271533	ENSG00000271533	149.902	-0.974526	2.11204e-05	0.000236095	Down	190.8	221.962	196.687	81.7082	83.7561	124.499
ENSG00000128849	CGNL1	653.143	1.35519	2.118e-05	0.000236624	Up	476.007	241.432	299.39	544.057	929.294	1428.68
ENSG00000181291	TMEM132E	592.085	1.25828	2.12076e-05	0.000236793	Up	308.063	487.732	180.216	930.676	662.072	983.748
ENSG00000198589	LRBA	1358.72	0.740949	2.12675e-05	0.000237324	Up	1075.24	1130.25	767.37	1561.42	1636.24	1981.78
ENSG00000103381	CPPED1	260.554	0.875415	2.12987e-05	0.000237502	Up	182.85	210.28	138.553	340.783	391.859	299.002
ENSG00000163902	RPN1	3638.39	0.518828	2.13083e-05	0.000237502	Up	3108.45	3185.35	2575.34	4410.25	4034.25	4516.67
ENSG00000197982	C1orf122	1564.05	0.586215	2.14189e-05	0.000238458	Up	1315.73	1189.64	1187.87	2139.36	1941.35	1610.33
ENSG00000272742	ENSG00000272742	416.672	0.918429	2.14138e-05	0.000238458	Up	225.582	377.725	227.692	578.932	512.508	577.595
ENSG00000213976	ENSG00000213976	40.8211	-1.49678	2.1433e-05	0.000238477	Down	51.6751	60.358	74.6054	16.9395	20.939	20.4097
ENSG00000180155	LYNX1	4925.67	0.829478	2.1527e-05	0.000239383	Up	3392.67	4475.26	2384.47	6528.68	6546.94	6225.98
ENSG00000172264	MACROD2	649.318	-0.698517	2.15689e-05	0.00023971	Down	978.845	683.409	782.872	450.392	508.519	491.874
ENSG00000167378	IRGQ	1292.22	-0.495245	2.16791e-05	0.000240795	Down	1570.13	1393.1	1606.44	988.47	1083.84	1111.31
ENSG00000043591	ADRB1	72.9991	-1.36892	2.18465e-05	0.00024238	Down	131.175	107.087	87.2011	48.8256	24.9274	38.7785
ENSG00000137563	GGH	854.185	0.719718	2.18471e-05	0.00024238	Up	677.739	660.044	551.305	1282.42	1070.88	882.72
ENSG00000157107	FCHO2	428.789	-0.758481	2.19734e-05	0.000243641	Down	611.157	487.732	544.522	282.989	375.905	270.429
ENSG00000114670	NEK11	460.035	1.38844	2.22721e-05	0.000246809	Up	371.663	133.372	196.687	491.246	662.072	905.171
ENSG00000185800	DMWD	1639.4	-0.507157	2.23265e-05	0.000247269	Down	2033.22	1699.76	2087.01	1344.2	1324.14	1348.06
ENSG00000159167	STC1	484.815	1.02879	2.23581e-05	0.000247476	Up	298.125	333.916	279.043	921.708	631.162	444.932
ENSG00000166348	USP54	1562.15	0.487371	2.25603e-05	0.00024957	Up	1193.5	1324.96	1343.87	1792.6	1724.98	1993.01
ENSG00000127870	RNF6	991.85	0.490222	2.27307e-05	0.00025131	Up	886.426	805.098	757.68	1127.97	1206.49	1167.44
ENSG00000241935	HOGA1	303.262	0.748997	2.2836e-05	0.000252329	Up	231.544	186.915	242.225	350.747	438.723	369.416
ENSG00000091664	SLC17A6	1785.74	2.04787	2.29488e-05	0.000253428	Up	458.119	990.067	349.773	3853.24	3104.96	1958.31
ENSG00000066084	DIP2B	3358.01	-0.454382	2.30773e-05	0.000254622	Down	3921.34	3547.5	4253.47	2809.96	2868.65	2747.15
ENSG00000258844	ENSG00000258844	59.4734	-1.72866	2.30834e-05	0.000254622	Down	93.4126	49.6494	140.491	22.9182	27.9187	22.4507
ENSG00000163507	CIP2A	88.2312	-1.71216	2.32389e-05	0.000256189	Down	128.194	132.398	158.9	42.847	12.9623	54.0857
ENSG00000122359	ANXA11	838.98	0.973708	2.33543e-05	0.000257313	Up	700.595	438.083	484.45	838.007	1126.72	1446.03
ENSG00000268894	PLCE1-AS1	44.0397	-1.70149	2.34403e-05	0.000258113	Down	55.6501	57.4375	95.9212	12.9537	24.9274	17.3483
ENSG00000166562	SEC11C	2224.02	0.73974	2.34732e-05	0.000258327	Up	1711.24	1813.66	1342.9	3478.58	2549.58	2448.14
ENSG00000097096	SYDE2	69.4261	1.4342	2.35114e-05	0.000258599	Up	41.7376	38.9407	22.2847	75.7296	126.631	111.233
ENSG00000138678	GPAT3	174.068	1.62887	2.35347e-05	0.000258706	Up	58.6313	134.345	35.8493	325.836	221.355	268.388
ENSG00000100003	SEC14L2	864.808	0.72374	2.35528e-05	0.000258757	Up	736.37	534.461	637.537	961.566	1289.25	1029.67
ENSG00000108001	EBF3	193.916	1.1541	2.37992e-05	0.000261165	Up	136.144	103.193	99.7968	190.32	377.9	256.142
ENSG00000197296	FITM2	918.324	0.693438	2.37963e-05	0.000261165	Up	637.988	822.622	596.843	1258.51	1003.08	1190.91
ENSG00000001460	STPG1	354.393	0.987451	2.38917e-05	0.000262029	Up	270.3	253.114	156.962	453.381	405.818	586.779
ENSG00000164683	HEY1	972.958	0.999549	2.39431e-05	0.000262443	Up	843.695	527.646	484.45	1431.89	1571.42	978.646
ENSG00000167705	RILP	105.869	0.880812	2.39997e-05	0.000262913	Up	71.5501	72.0403	71.6987	138.505	140.591	140.827
ENSG00000106351	AGFG2	523.098	0.861966	2.41122e-05	0.000263994	Up	344.832	421.533	308.11	650.676	867.474	545.96
ENSG00000072071	ADGRL1	5141.34	-0.505925	2.42618e-05	0.000265408	Down	6743.6	5407.89	6097.29	3957.87	4482.95	4158.48
ENSG00000113580	NR3C1	1104.52	0.503343	2.4269e-05	0.000265408	Up	995.739	862.536	852.633	1311.32	1367.02	1237.85
ENSG00000172766	NAA16	359.125	-0.68414	2.4369e-05	0.000266349	Down	407.438	500.388	438.912	235.16	289.158	283.695
ENSG00000117155	SSX2IP	982.642	-0.485924	2.44209e-05	0.000266764	Down	1165.67	1102.99	1196.59	763.274	789.701	877.618
ENSG00000111843	TMEM14C	1554.4	0.691776	2.45602e-05	0.000268133	Up	1285.91	1145.83	1053.2	1630.18	1838.65	2372.63
ENSG00000007545	CRAMP1	884.345	-0.650126	2.45889e-05	0.000268293	Down	1136.85	984.226	1161.71	555.018	748.82	719.442
ENSG00000177640	CASC2	278.131	1.00599	2.47946e-05	0.000270384	Up	217.632	172.312	138.553	285.979	471.627	382.682
ENSG00000075618	FSCN1	5151.5	-0.424571	2.48799e-05	0.000271036	Down	6339.14	5838.18	5635.13	4597.58	4117.01	4381.96
ENSG00000261553	ENSG00000261553	54.9752	-1.75699	2.48827e-05	0.000271036	Down	100.369	49.6494	113.361	22.9182	13.9594	29.5941
ENSG00000088543	C3orf18	759.763	0.561416	2.50683e-05	0.000272903	Up	671.776	577.296	565.838	979.502	924.309	839.86
ENSG00000168676	KCTD19	24.016	2.08297	2.51232e-05	0.00027319	Up	6.95626	11.6822	4.8445	31.8861	45.8664	42.8604
ENSG00000177733	HNRNPA0	3877.5	-0.43517	2.51172e-05	0.00027319	Down	4134.01	4756.6	4562.55	3099.93	3385.14	3326.78
ENSG00000144834	TAGLN3	2748.41	0.86209	2.5225e-05	0.000274142	Up	1784.78	2194.31	1664.57	4841.71	3239.57	2765.52
ENSG00000050767	COL23A1	358.763	1.29809	2.54801e-05	0.000276757	Up	142.106	295.949	138.553	705.481	390.862	479.628
ENSG00000119596	YLPM1	2470.85	-0.44659	2.55874e-05	0.000277765	Down	2875.92	2722.93	3005.53	1907.19	2176.66	2136.9
ENSG00000188783	PRELP	755.49	0.849751	2.58078e-05	0.000279998	Up	643.951	394.274	523.206	825.054	1158.63	987.83
ENSG00000125285	SOX21	817.276	-0.636493	2.58625e-05	0.000280433	Down	901.333	1080.6	1039.63	548.043	727.881	606.168
ENSG00000100557	CCDC198	86.4535	1.16571	2.61324e-05	0.000283199	Up	66.5814	46.7288	36.8182	119.573	129.623	119.397
ENSG00000102753	KPNA3	1904.89	-0.422795	2.61827e-05	0.000283584	Down	2133.58	2355.91	2092.83	1633.17	1596.35	1617.47
ENSG00000151414	NEK7	1122.03	0.713488	2.62215e-05	0.000283844	Up	868.539	988.12	630.754	1389.04	1462.74	1392.96
ENSG00000204469	PRRC2A	7113.65	-0.518738	2.62456e-05	0.000283944	Down	8840.41	7929.3	8583.49	4965.27	6254.79	6108.63
ENSG00000088367	EPB41L1	5575.21	0.511798	2.62651e-05	0.000283995	Up	4556.35	4989.27	4082.95	6417.08	6155.08	7250.55
ENSG00000151617	EDNRA	151.337	1.26096	2.62866e-05	0.000284067	Up	127.2	64.2521	57.1652	232.171	232.324	194.913
ENSG00000119514	GALNT12	138.645	1.25255	2.63036e-05	0.000284091	Up	111.3	72.0403	45.5383	202.278	188.451	212.261
ENSG00000169862	CTNND2	8652.43	-0.56418	2.64525e-05	0.000285538	Down	10747.4	8786.96	11743.1	6496.8	7420.39	6719.9
ENSG00000196843	ARID5A	333.684	-0.769556	2.65959e-05	0.000286925	Down	465.076	350.466	467.979	271.032	236.312	211.241
ENSG00000143067	ZNF697	346.81	-0.67127	2.66226e-05	0.000286964	Down	445.201	405.957	444.726	303.915	243.292	237.773
ENSG00000236824	BCYRN1	5656.7	1.09689	2.66296e-05	0.000286964	Up	3065.72	5150.88	1936.83	8207.69	7772.37	7806.71
ENSG00000127947	PTPN12	1399.54	-0.549981	2.67162e-05	0.000287736	Down	1738.07	1454.43	1844.79	1162.85	1044.96	1152.13
ENSG00000076003	MCM6	691.624	-0.649026	2.68502e-05	0.000289016	Down	738.357	855.721	972.776	583.915	525.47	473.505
ENSG00000180304	OAZ2	3877.96	0.500221	2.6879e-05	0.000289164	Up	3471.17	3296.33	2764.27	4719.15	4402.18	4614.64
ENSG00000162543	UBXN10	321.226	1.8203	2.70642e-05	0.000290993	Up	201.732	97.3517	74.6054	218.221	450.688	884.761
ENSG00000127824	TUBA4A	2740.23	0.729479	2.71073e-05	0.000291293	Up	1813.6	2536.99	1677.17	3674.88	3024.19	3714.57
ENSG00000178467	P4HTM	1917.47	0.689684	2.7254e-05	0.000292705	Up	1479.7	1602.41	1219.85	2540.93	1943.34	2718.57
ENSG00000184983	NDUFA6	1431.9	0.421405	2.7389e-05	0.00029399	Up	1220.33	1207.16	1218.88	1742.78	1567.44	1634.82
ENSG00000154518	ATP5MC3	2783.34	0.535734	2.74643e-05	0.000294633	Up	2186.25	2557.43	1984.31	3487.55	3118.92	3365.56
ENSG00000140718	FTO	3097.06	0.378205	2.7513e-05	0.000294832	Up	2731.82	2704.43	2599.56	3457.65	3671.31	3417.61
ENSG00000258738	BAZ1A-AS1	46.6822	-1.70036	2.75136e-05	0.000294832	Down	49.6876	91.5106	80.4188	15.9431	13.9594	28.5736
ENSG00000161642	ZNF385A	714.202	0.693163	2.77817e-05	0.000297539	Up	583.332	545.169	470.886	748.328	887.416	1050.08
ENSG00000117122	MFAP2	103.574	1.52986	2.7804e-05	0.000297611	Up	78.5064	33.0996	32.9426	115.587	171.501	189.81
ENSG00000151929	BAG3	1348.32	0.509044	2.79078e-05	0.000298555	Up	1155.73	1044.58	1100.67	1611.25	1744.92	1432.76
ENSG00000119698	PPP4R4	423.89	0.880205	2.80313e-05	0.00029971	Up	293.157	364.095	204.438	556.014	607.232	518.407
ENSG00000108375	RNF43	117.477	2.41845	2.82725e-05	0.00030212	Up	71.5501	9.73517	9.68901	264.057	182.469	167.36
ENSG00000253767	PCDHGA8	39.4424	-2.25902	2.83263e-05	0.000302526	Down	75.5251	55.4905	71.6987	11.9573	19.9419	2.04097
ENSG00000168246	UBTD2	829.718	-0.474792	2.83979e-05	0.000303122	Down	958.97	1002.72	954.367	726.406	694.976	640.865
ENSG00000005249	PRKAR2B	1963.49	-0.542527	2.86048e-05	0.00030516	Down	2330.35	2473.71	2246.88	1695.94	1342.09	1691.97
ENSG00000152578	GRIA4	1793.39	0.611919	2.86445e-05	0.000305414	Up	1421.06	1564.44	1194.65	2466.19	2156.72	1957.29
ENSG00000283453	ENSG00000283453	46.2411	-2.04271	2.87046e-05	0.000305885	Down	98.3814	38.9407	93.9834	8.96797	24.9274	12.2458
ENSG00000080189	SLC35C2	1386.22	0.47476	2.87548e-05	0.000306129	Up	1192.5	1211.06	1042.54	1653.1	1543.51	1674.62
ENSG00000243620	ENSG00000243620	105.96	1.89351	2.87595e-05	0.000306129	Up	71.5501	24.3379	21.3158	213.238	209.39	95.9256
ENSG00000268941	LINC01711	23.9517	2.3395	2.87898e-05	0.000306281	Up	7.95001	7.78814	3.8756	52.8114	49.8548	21.4302
ENSG00000182934	SRPRA	1523.58	0.547079	2.88209e-05	0.000306442	Up	1355.48	1270.44	1037.69	1862.35	1786.8	1828.71
ENSG00000123358	NR4A1	341.608	-0.935427	2.88472e-05	0.000306552	Down	608.176	335.863	432.13	215.231	215.373	242.876
ENSG00000075568	TMEM131	2675.67	-0.470307	2.91921e-05	0.000310045	Down	3051.81	2879.66	3458.98	2328.68	2180.65	2154.24
ENSG00000167011	NAT16	125.426	-0.961679	2.92139e-05	0.000310105	Down	170.925	157.71	180.216	99.6441	79.7677	64.2906
ENSG00000258757	ENSG00000258757	40.7278	-1.37699	2.92611e-05	0.000310434	Down	63.6001	55.4905	62.9786	20.9253	19.9419	21.4302
ENSG00000156564	LRFN2	267.055	-0.754736	2.94569e-05	0.000312338	Down	366.694	286.214	370.12	216.228	183.466	179.605
ENSG00000177432	NAP1L5	5693.98	0.776523	2.96707e-05	0.000314431	Up	3731.54	4981.49	3505.48	9165.27	6587.82	6192.31
ENSG00000250156	LINC02060	27.0878	-2.61647	2.97116e-05	0.00031469	Down	29.8125	42.8347	71.6987	0.996441	6.97968	10.2049
ENSG00000197928	ZNF677	559.687	-0.519594	2.98395e-05	0.00031587	Down	670.782	629.865	694.702	429.466	453.679	479.628
ENSG00000108389	MTMR4	2328.17	-0.377127	3.02833e-05	0.000320193	Down	2544	2700.54	2681.92	1994.88	1983.23	2064.44
ENSG00000115020	PIKFYVE	1888.08	-0.481164	3.02659e-05	0.000320193	Down	2306.5	2110.58	2232.35	1427.9	1528.55	1722.58
ENSG00000186174	BCL9L	1325.37	-0.808177	3.0298e-05	0.000320193	Down	1875.21	1755.25	1523.11	687.545	1187.54	923.539
ENSG00000112232	KHDRBS2	144.776	-0.943156	3.03214e-05	0.000320264	Down	214.65	149.922	219.941	101.637	93.7271	88.7822
ENSG00000038210	PI4K2B	165.265	-0.834199	3.04241e-05	0.000321171	Down	207.694	201.518	238.35	102.633	106.689	134.704
ENSG00000243989	ACY1	229.214	0.828007	3.07098e-05	0.000324009	Up	176.888	121.69	180.216	293.95	285.17	317.371
ENSG00000198719	DLL1	786.228	-0.818596	3.07633e-05	0.000324394	Down	791.026	994.934	1281.86	558.007	625.18	466.362
ENSG00000121766	ZCCHC17	1634.4	0.588901	3.08599e-05	0.000325179	Up	1230.26	1397	1223.72	2286.83	1961.29	1707.27
ENSG00000176973	FAM89B	552.8	-0.615797	3.08886e-05	0.000325179	Down	674.757	635.707	720.862	485.267	428.752	371.457
ENSG00000212719	LINC02693	623.818	-0.596244	3.08823e-05	0.000325179	Down	743.326	821.648	714.08	453.381	557.377	453.096
ENSG00000123975	CKS2	150.323	-0.946708	3.09762e-05	0.000325922	Down	187.819	225.856	193.78	115.587	73.7852	105.11
ENSG00000101236	RNF24	1378.88	-0.435292	3.10162e-05	0.000326164	Down	1659.57	1593.65	1531.83	1215.66	1177.57	1094.98
ENSG00000152291	TGOLN2	4818.51	0.369582	3.12098e-05	0.00032802	Up	4126.06	4398.35	4022.88	5346.9	5449.13	5567.77
ENSG00000175287	PHYHD1	52.2683	1.99333	3.13119e-05	0.000328913	Up	21.8625	18.4968	13.5646	44.8399	63.8142	151.032
ENSG00000128283	CDC42EP1	500.713	-0.801352	3.13569e-05	0.000329024	Down	533.645	585.084	825.504	388.612	349.981	321.453
ENSG00000196937	FAM3C	2899.88	-0.389382	3.13439e-05	0.000329024	Down	3332.05	3320.67	3261.32	2654.52	2404	2426.71
ENSG00000077684	JADE1	861.469	-0.558895	3.1379e-05	0.000329076	Down	930.151	995.908	1184	687.545	666.061	705.156
ENSG00000164111	ANXA5	4619.04	0.48468	3.15826e-05	0.00033103	Up	4078.36	3344.03	4007.37	5460.5	5668.49	5155.49
ENSG00000153250	RBMS1	308.597	1.32378	3.17644e-05	0.000332665	Up	187.819	219.041	80.4188	395.587	379.894	588.82
ENSG00000172687	ZNF738	261.198	-0.716891	3.17733e-05	0.000332665	Down	290.175	371.883	327.489	207.26	176.486	193.892
ENSG00000101439	CST3	31737.6	0.54794	3.17908e-05	0.000332666	Up	29620.8	23050.9	23392.2	40934.8	38423.1	35003.7
ENSG00000283154	IQCJ-SCHIP1	429.354	-1.46409	3.19431e-05	0.000334077	Down	841.708	367.016	746.054	336.797	137.599	146.95
ENSG00000146918	NCAPG2	269.486	-0.77388	3.21554e-05	0.000336114	Down	292.163	402.062	343.96	170.391	211.384	196.954
ENSG00000174827	PDZK1	51.339	1.59614	3.24826e-05	0.00033935	Up	22.8563	33.0996	12.5957	73.7367	68.7997	96.9461
ENSG00000175087	PDIK1L	498.059	-0.81019	3.25514e-05	0.000339882	Down	579.357	700.932	658.853	316.868	450.688	281.654
ENSG00000088881	EBF4	251.007	-0.781322	3.29871e-05	0.00034387	Down	295.144	322.234	351.711	191.317	143.582	202.056
ENSG00000129116	PALLD	2575.13	-0.557637	3.29522e-05	0.00034387	Down	3123.36	2637.26	3539.39	1931.1	2132.79	2086.89
ENSG00000167515	TRAPPC2L	926.961	0.449375	3.29766e-05	0.00034387	Up	795.001	780.761	754.774	1097.08	1117.75	1016.4
ENSG00000166794	PPIB	3443.65	0.41518	3.31224e-05	0.000345092	Up	2977.28	2960.46	2853.41	4220.93	3992.38	3657.42
ENSG00000188729	OSTN	550.37	-0.301391	3.31782e-05	0.000345486	Down	1239.21	283.293	1719.8	1.99288	53.8432	4.08194
ENSG00000167524	RSKR	269.093	-0.854434	3.33017e-05	0.000346584	Down	407.438	291.082	362.369	216.228	188.451	148.991
ENSG00000142396	ERVK3-1	821.5	0.508203	3.34385e-05	0.000347818	Up	624.076	724.297	664.666	968.541	1030	917.416
ENSG00000135127	BICDL1	589.049	-0.817234	3.35109e-05	0.000348382	Down	810.901	592.872	894.296	491.246	346.99	397.989
ENSG00000111269	CREBL2	1385.31	0.654137	3.35569e-05	0.000348671	Up	1087.16	1223.71	850.695	1669.04	1594.36	1886.88
ENSG00000281453	TGFB2-OT1	328.722	0.88932	3.3596e-05	0.000348889	Up	204.713	276.479	183.122	436.441	518.49	353.088
ENSG00000186648	CARMIL3	791.56	-0.687247	3.36649e-05	0.000349414	Down	897.358	1058.21	1017.35	473.31	610.223	692.91
ENSG00000047648	ARHGAP6	128.224	1.0709	3.37374e-05	0.000349977	Up	105.338	64.2521	64.9164	186.335	195.431	153.073
ENSG00000079432	CIC	2463.42	-0.47466	3.38039e-05	0.000350478	Down	2926.6	2849.48	2882.48	2288.83	1863.57	1969.54
ENSG00000030582	GRN	1866.57	0.569651	3.38794e-05	0.000350744	Up	1433.98	1420.36	1584.15	2590.75	1938.36	2231.8
ENSG00000087191	PSMC5	1889.43	0.456701	3.39029e-05	0.000350744	Up	1557.21	1713.39	1477.57	2302.78	2105.87	2179.76
ENSG00000196975	ANXA4	589.539	1.27813	3.38909e-05	0.000350744	Up	392.532	269.664	293.577	597.865	575.325	1408.27
ENSG00000254681	PKD1P5	325.813	-0.849042	3.38504e-05	0.000350744	Down	492.901	383.566	405.969	182.349	206.399	283.695
ENSG00000167548	KMT2D	2004.83	-0.816242	3.39992e-05	0.000351552	Down	2862	2160.23	2797.22	1020.36	1734.95	1454.19
ENSG00000157106	SMG1	3528.81	-0.600985	3.40222e-05	0.0003516	Down	4583.18	3738.3	4588.71	2315.73	2935.45	3011.45
ENSG00000148358	GPR107	4012.41	0.386992	3.41878e-05	0.00035312	Up	3536.76	3501.74	3331.08	4345.48	4544.77	4814.65
ENSG00000197444	OGDHL	1756.75	0.796586	3.42106e-05	0.000353165	Up	1466.78	1145.83	1116.17	1739.79	2214.55	2857.36
ENSG00000197586	ENTPD6	3373.13	0.504502	3.42656e-05	0.000353543	Up	2731.82	3112.33	2424.19	4109.32	3858.76	4002.34
ENSG00000065485	PDIA5	197.677	0.911083	3.43075e-05	0.000353785	Up	149.063	135.319	110.455	281.993	304.114	205.118
ENSG00000113845	TIMMDC1	1304.9	0.571915	3.43991e-05	0.000354539	Up	1010.65	1047.5	1040.6	1798.58	1600.34	1331.73
ENSG00000137959	IFI44L	878.872	-0.609123	3.45602e-05	0.000355883	Down	1144.8	884.927	1193.69	674.591	669.052	706.176
ENSG00000213719	CLIC1	1372.32	0.678878	3.45668e-05	0.000355883	Up	984.808	1071.84	1036.72	2134.38	1573.42	1432.76
ENSG00000146376	ARHGAP18	339.614	0.864927	3.46307e-05	0.00035635	Up	240.488	262.85	191.842	352.74	439.72	550.042
ENSG00000126267	COX6B1	2178.98	0.45169	3.50011e-05	0.000359969	Up	1749	1867.21	1859.32	2741.21	2322.24	2534.89
ENSG00000104738	MCM4	1301.26	-0.455868	3.52466e-05	0.000362299	Down	1627.77	1448.59	1469.82	1146.9	1041.97	1072.53
ENSG00000088356	PDRG1	1308.35	0.548206	3.56066e-05	0.000365803	Up	1114	987.146	1042.54	1623.2	1726.97	1356.23
ENSG00000103353	UBFD1	3268.92	0.420321	3.57074e-05	0.000366445	Up	2756.67	2991.62	2577.28	3798.43	3645.39	3844.17
ENSG00000118473	SGIP1	1819.07	0.5206	3.57021e-05	0.000366445	Up	1313.74	1685.16	1428.16	2234.02	2133.79	2119.55
ENSG00000179277	MEIS3P1	52.6235	1.65213	3.60227e-05	0.000369483	Up	30.8063	26.285	10.6579	68.7545	102.701	76.5364
ENSG00000100219	XBP1	1674.22	0.652411	3.63244e-05	0.000372379	Up	1322.68	1363.9	1142.33	2445.27	2069.97	1701.15
ENSG00000172037	LAMB2	3687.09	0.600642	3.63575e-05	0.000372518	Up	2770.58	2405.56	3460.91	4591.6	4508.87	4385.03
ENSG00000153071	DAB2	200.132	1.86646	3.65323e-05	0.000374094	Up	121.238	61.3316	41.6627	162.42	226.341	587.8
ENSG00000205268	PDE7A	501.723	-0.719456	3.65503e-05	0.000374094	Down	578.363	605.528	718.924	302.918	371.917	432.686
ENSG00000181195	PENK	42.2469	2.50679	3.67377e-05	0.000375812	Up	15.9	11.6822	2.9067	129.537	61.82	31.6351
ENSG00000183196	CHST6	517.552	0.978484	3.72497e-05	0.000380707	Up	481.969	260.903	252.883	674.591	688.994	745.975
ENSG00000197608	ZNF841	387.34	-0.74949	3.7256e-05	0.000380707	Down	451.163	440.03	591.03	251.103	267.222	323.494
ENSG00000064218	DMRT3	321.346	1.31128	3.72853e-05	0.000380803	Up	276.263	121.69	112.393	500.214	561.365	356.149
ENSG00000071894	CPSF1	1745.22	-0.525409	3.73604e-05	0.000381164	Down	1957.69	2001.55	2275.95	1364.13	1291.24	1580.73
ENSG00000242852	ZNF709	232.553	-0.700458	3.73418e-05	0.000381164	Down	263.344	294.976	318.768	162.42	188.451	167.36
ENSG00000164326	CARTPT	6545.76	3.76982	3.74127e-05	0.000381494	Up	899.345	754.476	194.749	28389.6	5917.77	3118.6
ENSG00000141570	CBX8	380.833	-0.762446	3.78374e-05	0.00038562	Down	410.419	455.606	596.843	301.922	271.21	248.998
ENSG00000164649	CDCA7L	261.523	-1.04081	3.79432e-05	0.000386492	Down	349.801	307.631	426.316	228.185	128.625	128.581
ENSG00000125675	GRIA3	1111.26	-0.670036	3.80893e-05	0.000387773	Down	1563.17	1323.01	1267.32	764.271	1015.04	734.75
ENSG00000153094	BCL2L11	266.041	-0.850387	3.81095e-05	0.000387773	Down	392.532	286.214	369.151	149.466	179.477	219.404
ENSG00000087077	TRIP6	802.035	0.619385	3.81835e-05	0.000388115	Up	683.701	504.282	673.386	943.63	1004.08	1003.14
ENSG00000118596	SLC16A7	169.65	-0.844024	3.81761e-05	0.000388115	Down	253.407	189.836	223.816	100.641	122.643	127.561
ENSG00000164172	MOCS2	1648.29	0.487534	3.84701e-05	0.000390821	Up	1350.51	1472.93	1248.91	2091.53	1911.43	1814.42
ENSG00000088256	GNA11	2127.12	-0.381347	3.8504e-05	0.000390958	Down	2479.41	2394.85	2378.65	1775.66	1819.7	1914.43
ENSG00000184232	OAF	327.872	-0.832413	3.86133e-05	0.00039186	Down	456.132	315.419	513.517	232.171	219.361	230.63
ENSG00000088305	DNMT3B	107.867	-1.03255	3.87586e-05	0.000393126	Down	137.138	165.498	143.397	73.7367	48.8577	78.5774
ENSG00000196118	CCDC189	185.448	0.953733	3.87909e-05	0.000393245	Up	141.113	108.06	112.393	282.989	185.46	282.674
ENSG00000122257	RBBP6	1754.38	-0.426766	3.88889e-05	0.000394031	Down	2173.33	1895.44	2003.69	1463.77	1520.57	1469.5
ENSG00000169118	CSNK1G1	673.351	-0.610106	3.89489e-05	0.00039443	Down	861.583	852.801	758.649	437.438	567.348	562.288
ENSG00000135999	EPC2	724.696	-0.55768	3.9066e-05	0.000395407	Down	830.776	907.318	877.824	649.68	572.333	510.243
ENSG00000176490	DIRAS1	1766.44	-0.469912	3.91052e-05	0.000395595	Down	2023.28	2028.81	2148.05	1629.18	1402.92	1366.43
ENSG00000145817	YIPF5	1176.26	0.645546	3.91333e-05	0.00039567	Up	924.189	1005.64	764.463	1297.37	1376.99	1688.9
ENSG00000116237	ICMT	1480.86	0.599593	3.91662e-05	0.000395794	Up	1127.91	1319.12	1023.16	1755.73	1619.29	2039.95
ENSG00000100336	APOL4	42.0187	1.52044	3.93255e-05	0.000397193	Up	17.8875	17.5233	23.2536	67.758	79.7677	45.9218
ENSG00000111262	KCNA1	257.537	1.40422	3.95065e-05	0.000398638	Up	101.363	212.227	72.6676	485.267	383.882	289.818
ENSG00000112787	FBRSL1	924.097	-0.641705	3.95101e-05	0.000398638	Down	1139.83	1193.53	1090.98	560.997	785.712	773.528
ENSG00000184640	SEPTIN9	4093.33	-0.446467	3.95787e-05	0.00039912	Down	4618.96	5182.03	4450.16	3267.33	3388.13	3653.34
ENSG00000288473	ENSG00000288473	105.784	-1.05183	3.96876e-05	0.000400008	Down	159	119.743	160.838	69.7509	49.8548	75.5159
ENSG00000178187	ZNF454	65.2643	-1.07805	3.97517e-05	0.000400233	Down	89.4376	86.643	96.8901	37.8648	37.8897	42.8604
ENSG00000198517	MAFK	487.087	0.623398	3.9735e-05	0.000400233	Up	402.469	391.354	334.271	611.815	527.464	655.152
ENSG00000196405	EVL	3610.97	-0.65626	3.99035e-05	0.00040155	Down	4585.17	3563.07	5291.17	3046.12	2596.44	2583.87
ENSG00000103168	TAF1C	706.739	-0.561573	4.00094e-05	0.000402404	Down	884.439	826.516	842.944	505.196	538.432	642.906
ENSG00000141384	TAF4B	183.466	1.28418	4.02641e-05	0.000404754	Up	100.369	142.133	53.2895	236.157	242.294	326.555
ENSG00000010072	SPRTN	317.989	0.600501	4.03177e-05	0.00040508	Up	242.475	272.585	229.63	392.598	383.882	386.764
ENSG00000048544	MRPS10	832.484	0.501678	4.04044e-05	0.000405738	Up	655.876	748.635	639.475	1009.4	933.282	1008.24
ENSG00000184916	JAG2	657.886	-0.489878	4.04678e-05	0.000406161	Down	775.126	723.323	825.504	552.029	529.458	541.878
ENSG00000162836	ACP6	718.362	0.614669	4.05324e-05	0.000406597	Up	578.363	490.653	601.687	770.249	883.428	985.789
ENSG00000054654	SYNE2	2828.89	-0.812315	4.07764e-05	0.000408831	Down	2965.35	3732.46	4330.99	1596.3	1786.8	2561.42
ENSG00000106348	IMPDH1	676.919	-0.465732	4.08414e-05	0.000409268	Down	772.145	804.125	796.437	583.915	534.444	570.451
ENSG00000118496	FBXO30	1289.13	-0.488833	4.08642e-05	0.000409283	Down	1405.16	1451.51	1696.55	1033.31	1081.85	1066.41
ENSG00000169020	ATP5ME	984.382	0.603804	4.09112e-05	0.000409539	Up	752.27	852.801	696.64	1360.14	1201.5	1042.94
ENSG00000196418	ZNF124	60.1575	-1.38038	4.13197e-05	0.000413413	Down	66.5814	100.272	102.703	39.8577	21.9361	29.5941
ENSG00000178980	SELENOW	6006.67	0.458565	4.13819e-05	0.000413819	Up	5077.08	5327.08	4632.32	7481.28	6360.48	7161.77
ENSG00000100926	TM9SF1	840.982	0.580693	4.14399e-05	0.000414183	Up	733.389	620.13	641.412	935.659	964.192	1151.11
ENSG00000101460	MAP1LC3A	1235.1	0.838959	4.15069e-05	0.000414637	Up	670.782	1022.19	868.135	2057.65	1487.67	1304.18
ENSG00000186231	KLHL32	425.624	0.588715	4.16181e-05	0.000415531	Up	299.119	369.936	333.302	536.086	525.47	489.833
ENSG00000214736	TOMM6	942.575	0.466514	4.18592e-05	0.00041772	Up	846.676	732.085	772.214	1089.11	1135.69	1079.67
ENSG00000169760	NLGN1	1266.64	-0.521108	4.21425e-05	0.000420328	Down	1585.03	1381.42	1553.15	916.726	1039.97	1123.55
ENSG00000114315	HES1	545.408	-0.770002	4.22582e-05	0.000421263	Down	721.464	644.468	734.427	504.199	327.048	340.842
ENSG00000121022	COPS5	1602.79	0.501363	4.2529e-05	0.000423742	Up	1334.61	1430.1	1169.46	2030.75	1848.62	1803.2
ENSG00000144736	SHQ1	254.065	0.843765	4.29293e-05	0.000427508	Up	212.663	155.763	156.962	284.982	318.074	395.948
ENSG00000136717	BIN1	1933.38	0.45773	4.31103e-05	0.000429088	Up	1682.42	1647.19	1511.49	2452.24	2110.85	2196.08
ENSG00000105717	PBX4	85.0352	-0.973721	4.32231e-05	0.000429987	Down	114.281	128.504	103.672	55.8007	52.8461	55.1062
ENSG00000137337	MDC1	1086.17	-0.437053	4.33467e-05	0.000430993	Down	1200.45	1273.36	1298.33	888.826	966.187	889.863
ENSG00000117600	PLPPR4	2947.34	-0.533402	4.34729e-05	0.000432023	Down	3891.53	3349.87	3317.52	2126.41	2680.2	2318.54
ENSG00000163041	H3-3A	4955.72	-0.412673	4.35169e-05	0.000432236	Down	5300.67	5597.72	6176.74	4114.31	4204.76	4340.12
ENSG00000178440	TIMM23B-AGAP6	193.248	-0.999228	4.36892e-05	0.000433561	Down	297.132	299.843	195.718	144.484	93.7271	128.581
ENSG00000225828	FAM229A	135.99	-0.889572	4.36955e-05	0.000433561	Down	167.944	155.763	218.003	88.6833	94.7242	90.8232
ENSG00000109501	WFS1	2165.96	0.437148	4.37456e-05	0.000433834	Up	1955.7	1707.55	1811.84	2441.28	2418.96	2660.41
ENSG00000114439	BBX	2483.09	0.479182	4.43892e-05	0.000439908	Up	2167.37	1867.21	2122.86	2750.18	3189.71	2801.23
ENSG00000196628	TCF4	3474.38	-0.874628	4.44041e-05	0.000439908	Down	4728.27	3498.82	5558.58	1921.14	3119.92	2019.54
ENSG00000017797	RALBP1	1796.94	0.413822	4.44395e-05	0.000440032	Up	1436.96	1625.77	1526.02	2120.43	2057.01	2015.46
ENSG00000095261	PSMD5	344.218	0.781375	4.45451e-05	0.000440812	Up	234.525	232.671	268.386	461.352	524.473	343.904
ENSG00000171517	LPAR3	28.4047	-2.7346	4.45643e-05	0.000440812	Down	28.8188	71.0667	53.2895	1.99288	1.99419	13.2663
ENSG00000110108	TMEM109	394.702	0.992041	4.50359e-05	0.000445247	Up	333.901	220.015	198.625	412.527	522.479	680.664
ENSG00000100242	SUN2	1582.97	-0.429287	4.53814e-05	0.000448249	Down	1731.12	1911.01	1841.88	1420.93	1313.18	1279.69
ENSG00000269937	ENSG00000269937	141.193	-1.002	4.53864e-05	0.000448249	Down	168.938	166.471	244.163	73.7367	88.7416	105.11
ENSG00000111348	ARHGDIB	86.5872	2.21388	4.54624e-05	0.000448769	Up	11.925	53.5434	10.6579	215.231	148.567	79.5979
ENSG00000271425	NBPF10	706.026	-0.869746	4.57602e-05	0.000451476	Down	919.22	764.211	1114.24	340.783	536.438	561.267
ENSG00000102038	SMARCA1	2605.54	0.56229	4.58131e-05	0.000451765	Up	2227	2191.39	1795.37	2924.56	2934.46	3560.47
ENSG00000103876	FAH	565.999	0.735758	4.5921e-05	0.000452405	Up	422.344	466.315	349.773	834.021	740.843	582.697
ENSG00000111602	TIMELESS	365.261	-0.645553	4.59253e-05	0.000452405	Down	455.138	465.341	435.037	325.836	262.236	247.978
ENSG00000227617	CERS6-AS1	796.628	-0.584272	4.5988e-05	0.00045279	Down	897.358	904.397	1098.73	613.808	692.982	572.492
ENSG00000165548	TMEM63C	1268.67	0.616015	4.63956e-05	0.000456569	Up	907.295	1193.53	846.819	1537.51	1519.58	1607.26
ENSG00000184459	BPIFC	26.8772	-2.23881	4.64375e-05	0.000456746	Down	46.7063	57.4375	33.9115	8.96797	1.99419	12.2458
ENSG00000112981	NME5	322.525	0.907544	4.64722e-05	0.000456854	Up	262.35	223.909	157.931	367.687	402.827	520.448
ENSG00000142168	SOD1	4809.91	0.573492	4.6625e-05	0.00045812	Up	3667.94	4402.24	3338.83	6454.95	5229.77	5765.74
ENSG00000075426	FOSL2	1241.52	-1.28711	4.68327e-05	0.000459925	Down	2324.38	750.582	2383.5	635.73	620.194	734.75
ENSG00000163624	CDS1	822.391	0.880836	4.68792e-05	0.000459961	Up	760.22	476.05	430.192	973.523	1031	1263.36
ENSG00000260578	ENSG00000260578	35.1893	-1.98154	4.68843e-05	0.000459961	Down	44.7188	81.7754	48.445	4.98221	17.9477	13.2663
ENSG00000135750	KCNK1	259.247	1.8746	4.69684e-05	0.00046055	Up	152.044	50.6229	84.2944	194.306	276.196	798.02
ENSG00000164919	COX6C	2682.04	0.508129	4.7145e-05	0.000462046	Up	2094.83	2287.76	2179.06	3633.03	2863.66	3033.9
ENSG00000078699	CBFA2T2	1384.49	-0.460126	4.73064e-05	0.00046339	Down	1495.6	1626.75	1722.71	1079.15	1179.57	1203.15
ENSG00000140694	PARN	780.127	0.496513	4.74606e-05	0.000464663	Up	627.057	674.647	617.19	981.495	842.547	937.826
ENSG00000204961	PCDHA9	43.5008	-1.86836	4.75585e-05	0.000465383	Down	53.6626	40.8877	118.206	14.9466	15.9535	17.3483
ENSG00000008283	CYB561	3563.44	1.0458	4.78989e-05	0.000468475	Up	2128.62	3200.92	1260.54	5063.92	4332.39	5394.29
ENSG00000134330	IAH1	92.1189	2.02152	4.7996e-05	0.000469185	Up	42.7313	27.2585	22.2847	53.8078	284.173	122.458
ENSG00000267855	NDUFA7	722.764	0.528019	4.8041e-05	0.000469386	Up	621.095	615.263	515.455	896.797	822.605	865.372
ENSG00000122126	OCRL	2413.61	0.656986	4.81147e-05	0.000469686	Up	1878.19	2092.09	1525.05	2682.42	2768.94	3534.96
ENSG00000128011	LRFN1	533	-0.584729	4.81207e-05	0.000469686	Down	652.895	693.144	594.905	453.381	367.929	435.747
ENSG00000059915	PSD	1979.02	-0.532921	4.83256e-05	0.000471258	Down	2532.08	2216.7	2340.86	1836.44	1484.68	1463.38
ENSG00000177363	LRRN4CL	58.7234	1.48752	4.8331e-05	0.000471258	Up	40.7438	18.4968	24.2225	78.7189	115.663	74.4954
ENSG00000101203	COL20A1	58.8477	-1.14786	4.83724e-05	0.000471422	Down	85.4626	75.9343	89.1389	28.8968	35.8955	37.758
ENSG00000171551	ECEL1	1238.51	2.31483	4.9209e-05	0.000479331	Up	321.975	530.567	160.838	2730.25	938.268	2749.19
ENSG00000228528	ENSG00000228528	144.836	-0.849257	4.92638e-05	0.000479622	Down	160.988	186.915	222.847	104.626	97.7155	95.9256
ENSG00000119421	NDUFA8	973.543	0.473901	4.9525e-05	0.000481919	Up	810.901	863.509	745.085	1205.69	1105.78	1110.29
ENSG00000109466	KLHL2	911.626	-0.701241	4.97771e-05	0.000484127	Down	1181.57	927.762	1332.24	688.541	576.322	763.323
ENSG00000135617	PRADC1	265.687	0.605438	4.98711e-05	0.000484794	Up	201.732	213.2	205.407	325.836	307.106	340.842
ENSG00000071564	TCF3	1372.52	-0.757764	5.00189e-05	0.000485985	Down	1762.92	1544	1962.02	1110.04	1136.69	719.442
ENSG00000104147	OIP5	25.1594	-2.02475	5.01638e-05	0.000487145	Down	23.85	55.4905	46.5072	8.96797	7.97677	8.16388
ENSG00000138193	PLCE1	1691.63	-0.748079	5.03785e-05	0.000488983	Down	1964.65	1855.52	2656.73	1029.32	1152.64	1490.93
ENSG00000287373	ENSG00000287373	18.0941	-2.60477	5.06385e-05	0.000491257	Down	18.8813	34.0731	43.6005	2.98932	6.97968	2.04097
ENSG00000074842	MYDGF	989.757	0.768741	5.07158e-05	0.000491708	Up	665.814	781.734	680.168	1607.26	1247.37	956.195
ENSG00000104140	RHOV	25.9007	-1.79646	5.07362e-05	0.000491708	Down	42.7313	46.7288	35.8493	7.97153	13.9594	8.16388
ENSG00000179133	C10orf67	34.6086	2.35082	5.08724e-05	0.000492778	Up	18.8813	1.94703	6.78231	44.8399	65.8084	69.393
ENSG00000182050	MGAT4C	614.823	-0.79906	5.09775e-05	0.000493547	Down	653.889	729.164	1005.72	495.231	444.705	360.231
ENSG00000136003	ISCU	1538.35	0.457143	5.14076e-05	0.000497208	Up	1262.06	1251.94	1338.05	1925.12	1626.26	1826.67
ENSG00000152926	ZNF117	1158.44	-0.566213	5.13865e-05	0.000497208	Down	1222.31	1347.35	1624.85	883.844	969.178	903.13
ENSG00000168779	SHOX2	18.8604	2.29408	5.14741e-05	0.0004976	Up	4.96876	7.78814	2.9067	22.9182	39.8839	34.6965
ENSG00000149972	CNTN5	43.3794	1.72397	5.15855e-05	0.000498426	Up	21.8625	15.5763	15.5024	105.623	57.8316	43.8809
ENSG00000058866	DGKG	963.72	1.10416	5.16244e-05	0.00049855	Up	733.389	671.727	317.799	1513.59	1535.53	1010.28
ENSG00000138778	CENPE	131.236	-1.4337	5.23051e-05	0.000504869	Down	115.275	270.638	209.283	74.7331	37.8897	79.5979
ENSG00000152894	PTPRK	1981.59	-0.728475	5.24321e-05	0.00050584	Down	2374.07	2189.44	2978.4	1141.92	1462.74	1742.99
ENSG00000051009	FHIP1B	865.193	-0.569856	5.25039e-05	0.000506278	Down	1022.57	934.576	1179.15	672.598	630.165	752.098
ENSG00000152078	TLCD4	380.01	0.752474	5.28482e-05	0.000509342	Up	298.125	304.711	220.909	419.502	478.606	558.206
ENSG00000114948	ADAM23	1964.89	0.651075	5.30236e-05	0.000510518	Up	1461.81	1766.93	1257.63	2531.96	2077.95	2693.06
ENSG00000251022	THAP9-AS1	724.833	-0.474513	5.30109e-05	0.000510518	Down	866.551	802.178	879.762	563.986	622.188	614.332
ENSG00000133687	TMTC1	1756.67	0.584381	5.32138e-05	0.000512093	Up	1394.23	1584.89	1164.62	1999.86	2341.18	2055.26
ENSG00000184828	ZBTB7C	310.033	0.65134	5.32495e-05	0.000512179	Up	233.532	265.77	208.314	409.537	385.876	357.17
ENSG00000157916	RER1	2102.46	0.37764	5.36132e-05	0.000515419	Up	1820.55	1841.89	1791.5	2487.12	2397.02	2276.7
ENSG00000187837	H1-2	97.5717	1.87237	5.37887e-05	0.000516846	Up	42.7313	35.0466	30.0359	80.7118	89.7387	307.166
ENSG00000148337	CIZ1	1753.84	-0.485236	5.3904e-05	0.000517695	Down	2071.97	1892.52	2222.66	1355.16	1397.93	1582.77
ENSG00000197728	RPS26	1374.89	0.491775	5.41101e-05	0.000519414	Up	1135.86	1229.55	1023.16	1747.76	1543.51	1569.51
ENSG00000139970	RTN1	12557.4	-0.426308	5.44205e-05	0.000522131	Down	14418.3	14705.9	14339.7	11377.4	9466.44	11036.6
ENSG00000135919	SERPINE2	6586.97	0.802557	5.4582e-05	0.000523419	Up	5868.1	4462.6	3554.9	8375.09	10370.8	6890.32
ENSG00000138036	DYNC2LI1	770.34	0.617793	5.47877e-05	0.000525019	Up	659.851	563.666	563.9	835.018	893.399	1106.21
[truncated: 17,161 more rows]

## Sheet: Table 3B
change	source	term_id	term_name	adjusted_pvalue	term_size	query_size	intersection_size	intersection
Down	GO:BP	GO:0098813	nuclear chromosome segregation	8.38787e-27	318	301	44	TOP2A,ASPM,KIFC1,MYBL2,NUSAP1,CENPF,BIRC5,ZWINT,NUF2,CDK1,UBE2C,AURKB,BRIP1,TPX2,NDC80,CCNB2,TTK,ESPL1,TACC3,SPC24,KIF11,SKA3,FAM83D,KNTC1,CDCA5,NCAPH,DLGAP5,BUB1,PTTG1,PLK1,KIF2C,CDCA8,CDC20,KIF14,NCAPG,CENPK,SGO1,CCNE2,SPC25,KNL1,NEK2,DMC1,KIF18A,HASPIN
Down	GO:BP	GO:0007059	chromosome segregation	9.29403e-27	425	301	49	TOP2A,ASPM,KIFC1,MYBL2,NUSAP1,CENPF,MKI67,BIRC5,ZWINT,NUF2,CDK1,UBE2C,AURKB,BRIP1,TPX2,NDC80,CENPU,HJURP,CCNB2,TTK,ESPL1,TACC3,SPC24,KIF11,SKA3,FAM83D,KNTC1,CDCA5,NCAPH,DLGAP5,BUB1,PTTG1,PLK1,ESCO2,KIF2C,CDCA8,CDC20,KIF14,NCAPG,CENPK,SGO1,CCNE2,OIP5,SPC25,KNL1,NEK2,DMC1,KIF18A,HASPIN
Down	GO:BP	GO:0000070	mitotic sister chromatid segregation	2.03367e-24	189	301	34	KIFC1,MYBL2,NUSAP1,CENPF,BIRC5,ZWINT,NUF2,CDK1,UBE2C,AURKB,TPX2,NDC80,TTK,ESPL1,SPC24,KIF11,SKA3,KNTC1,CDCA5,NCAPH,DLGAP5,BUB1,PLK1,KIF2C,CDCA8,CDC20,KIF14,NCAPG,CENPK,SPC25,KNL1,NEK2,KIF18A,HASPIN
Down	GO:BP	GO:0000819	sister chromatid segregation	5.32922e-24	230	301	36	TOP2A,KIFC1,MYBL2,NUSAP1,CENPF,BIRC5,ZWINT,NUF2,CDK1,UBE2C,AURKB,TPX2,NDC80,TTK,ESPL1,TACC3,SPC24,KIF11,SKA3,KNTC1,CDCA5,NCAPH,DLGAP5,BUB1,PLK1,KIF2C,CDCA8,CDC20,KIF14,NCAPG,CENPK,SPC25,KNL1,NEK2,KIF18A,HASPIN
Up	GO:CC	GO:0030312	external encapsulating structure	1.09807e-23	556	243	45	LUM,SPARCL1,SERPINA3,MATN2,MGP,SPOCK2,HMCN1,SERPINE1,SMOC2,SMOC1,CTSH,ADAMTS12,LGALS3,WNT11,CCN2,S100A10,GDF10,MMP10,OLFML2A,ANXA1,SRPX2,CTSZ,ECM2,LAMB3,COL6A3,COL3A1,ADAMTS18,EFEMP1,COL1A1,ADAMTS15,TGFBI,COL4A3,F13A1,COL14A1,MFAP2,WNT5A,OGN,ANXA2,USH2A,MMP1,COL13A1,POSTN,COL8A1,COLEC12,DMBT1
Up	GO:CC	GO:0031012	extracellular matrix	1.09807e-23	555	243	45	LUM,SPARCL1,SERPINA3,MATN2,MGP,SPOCK2,HMCN1,SERPINE1,SMOC2,SMOC1,CTSH,ADAMTS12,LGALS3,WNT11,CCN2,S100A10,GDF10,MMP10,OLFML2A,ANXA1,SRPX2,CTSZ,ECM2,LAMB3,COL6A3,COL3A1,ADAMTS18,EFEMP1,COL1A1,ADAMTS15,TGFBI,COL4A3,F13A1,COL14A1,MFAP2,WNT5A,OGN,ANXA2,USH2A,MMP1,COL13A1,POSTN,COL8A1,COLEC12,DMBT1
Down	GO:BP	GO:0000280	nuclear division	2.02274e-21	447	301	44	TOP2A,ASPM,KIFC1,MYBL2,NUSAP1,CENPF,MKI67,BIRC5,ZWINT,NUF2,CDK1,UBE2C,AURKB,BRIP1,TPX2,NDC80,CCNB2,TTK,ESPL1,SPC24,KIF11,SKA3,KNTC1,CDCA5,NCAPH,RAD51AP1,DLGAP5,BUB1,PTTG1,PLK1,KIF2C,CDCA8,CDC20,KIF14,NCAPG,CENPK,SGO1,CCNE2,SPC25,KNL1,NEK2,DMC1,KIF18A,HASPIN
Down	GO:BP	GO:0000278	mitotic cell cycle	2.81544e-21	895	301	60	DACT1,HGF,RRM2,NDP,KIFC1,MYBL2,NUSAP1,IQGAP2,GAS1,EZH2,CENPF,PBK,MKI67,BIRC5,ZWINT,NUF2,CDK1,UBE2C,CDKN2C,IQGAP3,CLSPN,AURKB,TPX2,NDC80,CCNB2,TTK,ESPL1,TACC3,SPC24,KIF11,SKA3,E2F7,KNTC1,CDCA5,NCAPH,DLGAP5,BUB1,PLK1,FOXG1,KIF15,FOXM1,KIF2C,CDCA8,CDC20,KIF14,MELK,ORC1,NCAPG,CENPK,CCNE2,TK1,KIF20A,SPC25,KNL1,NEK2,KIF18A,CENPA,HASPIN,CDC45,SIK1
Up	GO:CC	GO:0062023	collagen-containing extracellular matrix	1.65736e-20	425	243	37	LUM,SPARCL1,SERPINA3,MATN2,MGP,HMCN1,SERPINE1,SMOC2,SMOC1,CTSH,LGALS3,CCN2,S100A10,GDF10,ANXA1,SRPX2,CTSZ,ECM2,LAMB3,COL6A3,COL3A1,EFEMP1,COL1A1,ADAMTS15,TGFBI,COL4A3,F13A1,COL14A1,MFAP2,WNT5A,OGN,ANXA2,USH2A,COL13A1,POSTN,COL8A1,COLEC12
Down	GO:BP	GO:0051276	chromosome organization	2.22337e-20	635	301	50	TOP2A,KIFC1,MYBL2,NUSAP1,EZH2,CENPF,BIRC5,ZWINT,NUF2,CDK1,UBE2C,AURKB,BRIP1,TPX2,NDC80,HJURP,TTK,ESPL1,TACC3,SPC24,KIF11,SKA3,POLQ,KNTC1,CDCA5,PIF1,NCAPH,DLGAP5,BUB1,PTTG1,PLK1,ESCO2,KIF2C,CDCA8,CDC20,KIF14,NCAPG,CENPK,SGO1,CCNE2,EXO1,OIP5,SPC25,KNL1,NEK2,DMC1,KIF18A,CENPA,HASPIN,CDC45
Down	GO:BP	GO:0140014	mitotic nuclear division	2.93715e-20	279	301	35	KIFC1,MYBL2,NUSAP1,CENPF,MKI67,BIRC5,ZWINT,NUF2,CDK1,UBE2C,AURKB,TPX2,NDC80,TTK,ESPL1,SPC24,KIF11,SKA3,KNTC1,CDCA5,NCAPH,DLGAP5,BUB1,PLK1,KIF2C,CDCA8,CDC20,KIF14,NCAPG,CENPK,SPC25,KNL1,NEK2,KIF18A,HASPIN
Down	GO:BP	GO:0048285	organelle fission	7.91263e-20	495	301	44	TOP2A,ASPM,KIFC1,MYBL2,NUSAP1,CENPF,MKI67,BIRC5,ZWINT,NUF2,CDK1,UBE2C,AURKB,BRIP1,TPX2,NDC80,CCNB2,TTK,ESPL1,SPC24,KIF11,SKA3,KNTC1,CDCA5,NCAPH,RAD51AP1,DLGAP5,BUB1,PTTG1,PLK1,KIF2C,CDCA8,CDC20,KIF14,NCAPG,CENPK,SGO1,CCNE2,SPC25,KNL1,NEK2,DMC1,KIF18A,HASPIN
Down	GO:BP	GO:1903047	mitotic cell cycle process	7.95342e-20	745	301	53	DACT1,RRM2,KIFC1,MYBL2,NUSAP1,IQGAP2,EZH2,CENPF,MKI67,BIRC5,ZWINT,NUF2,CDK1,UBE2C,CDKN2C,IQGAP3,CLSPN,AURKB,TPX2,NDC80,CCNB2,TTK,ESPL1,TACC3,SPC24,KIF11,SKA3,E2F7,KNTC1,CDCA5,NCAPH,DLGAP5,BUB1,PLK1,FOXM1,KIF2C,CDCA8,CDC20,KIF14,MELK,ORC1,NCAPG,CENPK,CCNE2,TK1,KIF20A,SPC25,KNL1,NEK2,KIF18A,CENPA,HASPIN,CDC45
Down	GO:CC	GO:0000775	chromosome, centromeric region	1.42009e-19	259	313	33	TOP2A,EZH2,CENPF,BIRC5,ZWINT,NUF2,AURKB,NDC80,CENPU,HJURP,TTK,MIS18BP1,HELLS,SPC24,SKA3,KNTC1,CDCA5,BUB1,PLK1,ESCO2,KIF2C,CDCA8,CDC20,NCAPG,CENPK,SGO1,OIP5,SPC25,KNL1,NEK2,ERCC6L,KIF18A,CENPA
Down	GO:BP	GO:1905818	regulation of chromosome separation	2.18236e-19	74	301	21	CENPF,BIRC5,ZWINT,NUF2,UBE2C,AURKB,NDC80,TTK,ESPL1,SPC24,KNTC1,NCAPH,DLGAP5,BUB1,PLK1,CDCA8,CDC20,NCAPG,SPC25,KNL1,HASPIN
Down	GO:BP	GO:0051983	regulation of chromosome segregation	6.74939e-19	129	301	25	CENPF,MKI67,BIRC5,ZWINT,NUF2,CDK1,UBE2C,AURKB,NDC80,TTK,ESPL1,TACC3,SPC24,KNTC1,NCAPH,DLGAP5,BUB1,PLK1,KIF2C,CDCA8,CDC20,NCAPG,SPC25,KNL1,HASPIN
Down	GO:BP	GO:0010965	regulation of mitotic sister chromatid separation	1.14711e-18	59	301	19	CENPF,BIRC5,ZWINT,NUF2,UBE2C,AURKB,NDC80,TTK,ESPL1,SPC24,KNTC1,DLGAP5,BUB1,PLK1,CDCA8,CDC20,SPC25,KNL1,HASPIN
Down	GO:BP	GO:0051304	chromosome separation	1.45949e-18	81	301	21	CENPF,BIRC5,ZWINT,NUF2,UBE2C,AURKB,NDC80,TTK,ESPL1,SPC24,KNTC1,NCAPH,DLGAP5,BUB1,PLK1,CDCA8,CDC20,NCAPG,SPC25,KNL1,HASPIN
Down	GO:BP	GO:0051301	cell division	2.10943e-18	656	301	48	TOP2A,ASPM,KIFC1,NUSAP1,IQGAP2,PRKCE,PIMREG,CENPF,BIRC5,ZWINT,NUF2,CDK1,UBE2C,IQGAP3,AURKB,BRIP1,TPX2,NDC80,CCNB2,MIS18BP1,HELLS,ESPL1,TACC3,SPC24,KIF11,SKA3,E2F7,FAM83D,KNTC1,CDCA5,NCAPH,BUB1,PTTG1,PLK1,KIF2C,CDCA8,CDC20,KIF14,NCAPG,SGO1,CCNE2,OIP5,KIF20A,SPC25,KNL1,NEK2,ERCC6L,CENPA
Down	GO:CC	GO:0098687	chromosomal region	2.73579e-18	402	313	38	TOP2A,EZH2,CENPF,BIRC5,ZWINT,NUF2,CDK1,AURKB,NDC80,CENPU,HJURP,TTK,MIS18BP1,HELLS,SPC24,SKA3,KNTC1,CDCA5,PIF1,RAD51AP1,BUB1,PLK1,ESCO2,KIF2C,CDCA8,CDC20,ORC1,NCAPG,CENPK,SGO1,OIP5,SPC25,KNL1,NEK2,DMC1,ERCC6L,KIF18A,CENPA
Down	GO:BP	GO:0051306	mitotic sister chromatid separation	2.81881e-18	62	301	19	CENPF,BIRC5,ZWINT,NUF2,UBE2C,AURKB,NDC80,TTK,ESPL1,SPC24,KNTC1,DLGAP5,BUB1,PLK1,CDCA8,CDC20,SPC25,KNL1,HASPIN
Down	GO:BP	GO:0010564	regulation of cell cycle process	1.92089e-17	724	301	49	DACT1,RRM2,NUSAP1,PRKCE,EZH2,CENPF,MKI67,BIRC5,TCIM,ZWINT,NUF2,CDK1,UBE2C,CDKN2C,CLSPN,AURKB,BRIP1,TPX2,NDC80,TTK,ESPL1,TACC3,SPC24,KIF11,E2F7,FAM83D,WDR76,KNTC1,CDCA5,NCAPH,RAD51AP1,DLGAP5,BUB1,PLK1,KIF2C,CDCA8,CDC20,KIF14,ORC1,NCAPG,INSM1,KIF20A,SPC25,KNL1,NEK2,TBX1,GLI1,HASPIN,CDC45
Down	GO:BP	GO:0044770	cell cycle phase transition	4.99656e-17	537	301	42	DACT1,RRM2,EZH2,CENPF,BIRC5,TCIM,ZWINT,NUF2,CDK1,UBE2C,CDKN2C,IQGAP3,CLSPN,AURKB,BRIP1,NDC80,CCNB2,TTK,ESPL1,TACC3,SPC24,E2F7,FAM83D,WDR76,KNTC1,CDCA5,DLGAP5,BUB1,PLK1,FOXM1,CDCA8,CDC20,KIF14,MELK,ORC1,CCNE2,SPC25,KNL1,TBX1,GLI1,HASPIN,CDC45
Down	GO:BP	GO:0033047	regulation of mitotic sister chromatid segregation	1.50633e-16	54	301	17	CENPF,BIRC5,ZWINT,NUF2,CDK1,AURKB,NDC80,TTK,SPC24,KNTC1,BUB1,PLK1,CDCA8,CDC20,SPC25,KNL1,HASPIN
Down	GO:BP	GO:0071174	mitotic spindle checkpoint signaling	2.24871e-16	46	301	16	CENPF,BIRC5,ZWINT,NUF2,AURKB,NDC80,TTK,SPC24,KNTC1,BUB1,PLK1,CDCA8,CDC20,SPC25,KNL1,HASPIN
Down	GO:BP	GO:0007094	mitotic spindle assembly checkpoint signaling	2.24871e-16	46	301	16	CENPF,BIRC5,ZWINT,NUF2,AURKB,NDC80,TTK,SPC24,KNTC1,BUB1,PLK1,CDCA8,CDC20,SPC25,KNL1,HASPIN
Down	GO:BP	GO:0071173	spindle assembly checkpoint signaling	2.24871e-16	46	301	16	CENPF,BIRC5,ZWINT,NUF2,AURKB,NDC80,TTK,SPC24,KNTC1,BUB1,PLK1,CDCA8,CDC20,SPC25,KNL1,HASPIN
Down	GO:BP	GO:0007088	regulation of mitotic nuclear division	2.32912e-16	118	301	22	NUSAP1,CENPF,MKI67,BIRC5,ZWINT,NUF2,UBE2C,AURKB,NDC80,TTK,ESPL1,SPC24,KNTC1,DLGAP5,BUB1,PLK1,CDCA8,CDC20,SPC25,KNL1,NEK2,HASPIN
Down	GO:BP	GO:0033045	regulation of sister chromatid segregation	2.41303e-16	104	301	21	CENPF,BIRC5,ZWINT,NUF2,CDK1,UBE2C,AURKB,NDC80,TTK,ESPL1,TACC3,SPC24,KNTC1,DLGAP5,BUB1,PLK1,CDCA8,CDC20,SPC25,KNL1,HASPIN
Down	GO:BP	GO:0031577	spindle checkpoint signaling	3.0052e-16	47	301	16	CENPF,BIRC5,ZWINT,NUF2,AURKB,NDC80,TTK,SPC24,KNTC1,BUB1,PLK1,CDCA8,CDC20,SPC25,KNL1,HASPIN
Down	GO:BP	GO:0045841	negative regulation of mitotic metaphase/anaphase transition	3.89398e-16	48	301	16	CENPF,BIRC5,ZWINT,NUF2,AURKB,NDC80,TTK,SPC24,KNTC1,BUB1,PLK1,CDCA8,CDC20,SPC25,KNL1,HASPIN
Down	GO:BP	GO:0033048	negative regulation of mitotic sister chromatid segregation	3.89398e-16	48	301	16	CENPF,BIRC5,ZWINT,NUF2,AURKB,NDC80,TTK,SPC24,KNTC1,BUB1,PLK1,CDCA8,CDC20,SPC25,KNL1,HASPIN
Down	GO:BP	GO:0033046	negative regulation of sister chromatid segregation	3.89398e-16	48	301	16	CENPF,BIRC5,ZWINT,NUF2,AURKB,NDC80,TTK,SPC24,KNTC1,BUB1,PLK1,CDCA8,CDC20,SPC25,KNL1,HASPIN
Down	GO:BP	GO:2000816	negative regulation of mitotic sister chromatid separation	3.89398e-16	48	301	16	CENPF,BIRC5,ZWINT,NUF2,AURKB,NDC80,TTK,SPC24,KNTC1,BUB1,PLK1,CDCA8,CDC20,SPC25,KNL1,HASPIN
Down	GO:BP	GO:0007091	metaphase/anaphase transition of mitotic cell cycle	4.37667e-16	94	301	20	CENPF,BIRC5,ZWINT,NUF2,UBE2C,AURKB,NDC80,TTK,ESPL1,TACC3,SPC24,KNTC1,DLGAP5,BUB1,PLK1,CDCA8,CDC20,SPC25,KNL1,HASPIN
Down	GO:BP	GO:1905819	negative regulation of chromosome separation	7.16734e-16	50	301	16	CENPF,BIRC5,ZWINT,NUF2,AURKB,NDC80,TTK,SPC24,KNTC1,BUB1,PLK1,CDCA8,CDC20,SPC25,KNL1,HASPIN
Down	GO:BP	GO:1902100	negative regulation of metaphase/anaphase transition of cell cycle	7.16734e-16	50	301	16	CENPF,BIRC5,ZWINT,NUF2,AURKB,NDC80,TTK,SPC24,KNTC1,BUB1,PLK1,CDCA8,CDC20,SPC25,KNL1,HASPIN
Down	GO:BP	GO:0051985	negative regulation of chromosome segregation	7.16734e-16	50	301	16	CENPF,BIRC5,ZWINT,NUF2,AURKB,NDC80,TTK,SPC24,KNTC1,BUB1,PLK1,CDCA8,CDC20,SPC25,KNL1,HASPIN
Down	GO:BP	GO:0044784	metaphase/anaphase transition of cell cycle	7.37148e-16	97	301	20	CENPF,BIRC5,ZWINT,NUF2,UBE2C,AURKB,NDC80,TTK,ESPL1,TACC3,SPC24,KNTC1,DLGAP5,BUB1,PLK1,CDCA8,CDC20,SPC25,KNL1,HASPIN
Down	GO:CC	GO:0000779	condensed chromosome, centromeric region	1.29679e-15	182	313	25	CENPF,BIRC5,ZWINT,NUF2,AURKB,NDC80,CENPU,HJURP,TTK,SPC24,SKA3,KNTC1,BUB1,PLK1,KIF2C,CDC20,NCAPG,CENPK,SGO1,SPC25,KNL1,NEK2,ERCC6L,KIF18A,CENPA
Down	GO:BP	GO:0051783	regulation of nuclear division	1.52412e-15	147	301	23	NUSAP1,CENPF,MKI67,BIRC5,ZWINT,NUF2,UBE2C,AURKB,NDC80,TTK,ESPL1,SPC24,KNTC1,RAD51AP1,DLGAP5,BUB1,PLK1,CDCA8,CDC20,SPC25,KNL1,NEK2,HASPIN
Down	GO:BP	GO:1901987	regulation of cell cycle phase transition	1.65887e-15	433	301	36	DACT1,RRM2,EZH2,CENPF,BIRC5,TCIM,ZWINT,NUF2,CDK1,UBE2C,CDKN2C,CLSPN,AURKB,BRIP1,NDC80,TTK,ESPL1,SPC24,E2F7,FAM83D,WDR76,KNTC1,CDCA5,DLGAP5,BUB1,PLK1,CDCA8,CDC20,KIF14,ORC1,SPC25,KNL1,TBX1,GLI1,HASPIN,CDC45
Down	GO:BP	GO:0051310	metaphase chromosome alignment	1.95595e-15	102	301	20	KIFC1,CENPF,BIRC5,ZWINT,NUF2,AURKB,NDC80,SPC24,SKA3,FAM83D,KNTC1,CDCA5,KIF2C,CDCA8,KIF14,SGO1,SPC25,KNL1,NEK2,KIF18A
Down	GO:BP	GO:0030071	regulation of mitotic metaphase/anaphase transition	2.82794e-15	90	301	19	CENPF,BIRC5,ZWINT,NUF2,UBE2C,AURKB,NDC80,TTK,ESPL1,SPC24,KNTC1,DLGAP5,BUB1,PLK1,CDCA8,CDC20,SPC25,KNL1,HASPIN
Down	GO:BP	GO:0045839	negative regulation of mitotic nuclear division	4.82983e-15	56	301	16	CENPF,BIRC5,ZWINT,NUF2,AURKB,NDC80,TTK,SPC24,KNTC1,BUB1,PLK1,CDCA8,CDC20,SPC25,KNL1,HASPIN
Down	GO:BP	GO:1902099	regulation of metaphase/anaphase transition of cell cycle	5.19947e-15	93	301	19	CENPF,BIRC5,ZWINT,NUF2,UBE2C,AURKB,NDC80,TTK,ESPL1,SPC24,KNTC1,DLGAP5,BUB1,PLK1,CDCA8,CDC20,SPC25,KNL1,HASPIN
Down	GO:BP	GO:0050000	chromosome localization	6.52744e-15	124	301	21	KIFC1,CENPF,BIRC5,ZWINT,NUF2,AURKB,NDC80,SPC24,SKA3,FAM83D,KNTC1,CDCA5,DLGAP5,KIF2C,CDCA8,KIF14,SGO1,SPC25,KNL1,NEK2,KIF18A
Down	GO:CC	GO:0000793	condensed chromosome	7.13854e-15	282	313	29	TOP2A,CENPF,MKI67,BIRC5,ZWINT,NUF2,AURKB,NDC80,CENPU,HJURP,TTK,SPC24,SKA3,KNTC1,NCAPH,BUB1,PLK1,KIF2C,CDC20,NCAPG,CENPK,SGO1,SPC25,KNL1,NEK2,DMC1,ERCC6L,KIF18A,CENPA
Down	GO:BP	GO:2001251	negative regulation of chromosome organization	7.59409e-15	95	301	19	TOP2A,CENPF,BIRC5,ZWINT,NUF2,AURKB,NDC80,TTK,ESPL1,SPC24,KNTC1,PIF1,BUB1,PLK1,CDCA8,CDC20,SPC25,KNL1,HASPIN
Down	GO:BP	GO:0044772	mitotic cell cycle phase transition	8.94573e-15	432	301	35	DACT1,RRM2,EZH2,CENPF,BIRC5,ZWINT,NUF2,CDK1,UBE2C,CDKN2C,IQGAP3,CLSPN,AURKB,NDC80,CCNB2,TTK,ESPL1,TACC3,SPC24,E2F7,KNTC1,CDCA5,DLGAP5,BUB1,PLK1,FOXM1,CDCA8,CDC20,KIF14,MELK,ORC1,CCNE2,SPC25,KNL1,HASPIN
Down	GO:BP	GO:0051303	establishment of chromosome localization	2.26704e-14	116	301	20	KIFC1,CENPF,BIRC5,ZWINT,NUF2,AURKB,NDC80,SPC24,SKA3,FAM83D,KNTC1,CDCA5,KIF2C,CDCA8,KIF14,SGO1,SPC25,KNL1,NEK2,KIF18A
Down	GO:CC	GO:0000776	kinetochore	2.89062e-14	171	313	23	CENPF,BIRC5,ZWINT,NUF2,AURKB,NDC80,CENPU,HJURP,TTK,SPC24,SKA3,KNTC1,BUB1,PLK1,KIF2C,CDC20,CENPK,SGO1,SPC25,KNL1,NEK2,ERCC6L,KIF18A
Down	GO:BP	GO:0051784	negative regulation of nuclear division	3.27435e-14	63	301	16	CENPF,BIRC5,ZWINT,NUF2,AURKB,NDC80,TTK,SPC24,KNTC1,BUB1,PLK1,CDCA8,CDC20,SPC25,KNL1,HASPIN
Down	GO:BP	GO:0033044	regulation of chromosome organization	1.85704e-13	248	301	26	TOP2A,CENPF,BIRC5,ZWINT,NUF2,CDK1,UBE2C,AURKB,NDC80,TTK,ESPL1,TACC3,SPC24,KNTC1,PIF1,NCAPH,DLGAP5,BUB1,PLK1,CDCA8,CDC20,NCAPG,SPC25,KNL1,NEK2,HASPIN
Down	GO:BP	GO:0007346	regulation of mitotic cell cycle	5.16459e-13	496	301	35	DACT1,RRM2,NUSAP1,GAS1,EZH2,CENPF,MKI67,BIRC5,ZWINT,NUF2,CDK1,UBE2C,CDKN2C,CLSPN,AURKB,NDC80,TTK,ESPL1,SPC24,E2F7,KNTC1,CDCA5,DLGAP5,BUB1,PLK1,FOXG1,CDCA8,CDC20,KIF14,ORC1,SPC25,KNL1,NEK2,HASPIN,SIK1
Down	GO:BP	GO:1901990	regulation of mitotic cell cycle phase transition	5.16459e-13	332	301	29	DACT1,RRM2,EZH2,CENPF,BIRC5,ZWINT,NUF2,CDK1,UBE2C,CDKN2C,CLSPN,AURKB,NDC80,TTK,ESPL1,SPC24,E2F7,KNTC1,CDCA5,DLGAP5,BUB1,PLK1,CDCA8,CDC20,KIF14,ORC1,SPC25,KNL1,HASPIN
Down	GO:BP	GO:0000075	cell cycle checkpoint signaling	7.09338e-13	197	301	23	CENPF,BIRC5,ZWINT,NUF2,CDK1,CLSPN,AURKB,BRIP1,NDC80,TTK,SPC24,E2F7,WDR76,KNTC1,BUB1,PLK1,CDCA8,CDC20,ORC1,SPC25,KNL1,HASPIN,CDC45
Down	GO:BP	GO:1901991	negative regulation of mitotic cell cycle phase transition	1.13801e-12	181	301	22	DACT1,EZH2,CENPF,BIRC5,ZWINT,NUF2,CDK1,CLSPN,AURKB,NDC80,TTK,SPC24,E2F7,KNTC1,BUB1,PLK1,CDCA8,CDC20,ORC1,SPC25,KNL1,HASPIN
Down	GO:BP	GO:0007093	mitotic cell cycle checkpoint signaling	1.77205e-12	146	301	20	CENPF,BIRC5,ZWINT,NUF2,CDK1,CLSPN,AURKB,NDC80,TTK,SPC24,E2F7,KNTC1,BUB1,PLK1,CDCA8,CDC20,ORC1,SPC25,KNL1,HASPIN
Down	GO:BP	GO:0010948	negative regulation of cell cycle process	2.35363e-12	302	301	27	DACT1,EZH2,CENPF,BIRC5,ZWINT,NUF2,CDK1,CLSPN,AURKB,BRIP1,NDC80,TTK,ESPL1,SPC24,E2F7,WDR76,KNTC1,BUB1,PLK1,CDCA8,CDC20,ORC1,SPC25,KNL1,NEK2,HASPIN,CDC45
Down	GO:BP	GO:1901988	negative regulation of cell cycle phase transition	4.06241e-12	260	301	25	DACT1,EZH2,CENPF,BIRC5,ZWINT,NUF2,CDK1,CLSPN,AURKB,BRIP1,NDC80,TTK,SPC24,E2F7,WDR76,KNTC1,BUB1,PLK1,CDCA8,CDC20,ORC1,SPC25,KNL1,HASPIN,CDC45
Down	GO:BP	GO:0045930	negative regulation of mitotic cell cycle	2.11738e-11	232	301	23	DACT1,GAS1,EZH2,CENPF,BIRC5,ZWINT,NUF2,CDK1,CLSPN,AURKB,NDC80,TTK,SPC24,E2F7,KNTC1,BUB1,PLK1,CDCA8,CDC20,ORC1,SPC25,KNL1,HASPIN
Down	GO:BP	GO:0090068	positive regulation of cell cycle process	2.34366e-11	257	301	24	RRM2,NUSAP1,PRKCE,EZH2,BIRC5,CDK1,UBE2C,AURKB,NDC80,ESPL1,E2F7,FAM83D,CDCA5,NCAPH,RAD51AP1,DLGAP5,BUB1,CDCA8,CDC20,KIF14,NCAPG,KNL1,TBX1,GLI1
Down	GO:BP	GO:0008608	attachment of spindle microtubules to kinetochore	2.35816e-11	53	301	13	BIRC5,NUF2,AURKB,NDC80,SPC24,SKA3,KNTC1,KIF2C,CDCA8,SGO1,SPC25,KNL1,NEK2
Down	GO:BP	GO:1902850	microtubule cytoskeleton organization involved in mitosis	2.36479e-11	168	301	20	KIFC1,MYBL2,NUSAP1,BIRC5,NUF2,CDK1,AURKB,TPX2,NDC80,TTK,ESPL1,TACC3,KIF11,DLGAP5,PLK1,CDCA8,CDC20,SPC25,NEK2,CENPA
Up	GO:BP	GO:0030198	extracellular matrix organization	1.06881e-10	324	233	24	LUM,MATN2,SPOCK2,HMCN1,SMOC2,SMOC1,ADAMTS12,TGFBR3,MMP10,OLFML2A,ECM2,COL3A1,ADAMTS18,COL1A1,ADAMTS15,TGFBI,COL4A3,COL14A1,ANXA2,GFAP,MMP1,COL13A1,POSTN,COL8A1
Up	GO:BP	GO:0045229	external encapsulating structure organization	1.06881e-10	326	233	24	LUM,MATN2,SPOCK2,HMCN1,SMOC2,SMOC1,ADAMTS12,TGFBR3,MMP10,OLFML2A,ECM2,COL3A1,ADAMTS18,COL1A1,ADAMTS15,TGFBI,COL4A3,COL14A1,ANXA2,GFAP,MMP1,COL13A1,POSTN,COL8A1
Up	GO:BP	GO:0043062	extracellular structure organization	1.06881e-10	325	233	24	LUM,MATN2,SPOCK2,HMCN1,SMOC2,SMOC1,ADAMTS12,TGFBR3,MMP10,OLFML2A,ECM2,COL3A1,ADAMTS18,COL1A1,ADAMTS15,TGFBI,COL4A3,COL14A1,ANXA2,GFAP,MMP1,COL13A1,POSTN,COL8A1
Down	GO:BP	GO:0045786	negative regulation of cell cycle	1.3293e-10	388	301	28	DACT1,GAS1,EZH2,CENPF,BIRC5,ZWINT,NUF2,CDK1,CLSPN,AURKB,BRIP1,NDC80,TTK,ESPL1,SPC24,E2F7,WDR76,KNTC1,BUB1,PLK1,CDCA8,CDC20,ORC1,SPC25,KNL1,NEK2,HASPIN,CDC45
Up	GO:BP	GO:0040017	positive regulation of locomotion	1.42744e-10	583	233	31	CEMIP,SPOCK2,SERPINE1,SMOC2,CTSH,ATOH8,LGALS3,CMKLR1,TGFBR3,SCG2,ANXA1,SRPX2,TGFBR2,GPNMB,MYLK,CAVIN1,ITGAX,DOCK5,IL16,VEGFC,IGF1,COL1A1,ETS1,DAB2,WNT5A,GRB7,S100A11,IL1R1,POSTN,C5AR1,AQP1
Down	GO:BP	GO:0045132	meiotic chromosome segregation	2.28326e-10	93	301	15	ASPM,ZWINT,NUF2,BRIP1,NDC80,CCNB2,TTK,ESPL1,NCAPH,PTTG1,PLK1,SGO1,CCNE2,KNL1,DMC1
Down	GO:BP	GO:0045787	positive regulation of cell cycle	3.83593e-10	349	301	26	NR2E1,RRM2,NUSAP1,PRKCE,EZH2,BIRC5,CDK1,UBE2C,AURKB,NDC80,ESPL1,E2F7,FAM83D,CDCA5,NCAPH,RAD51AP1,DLGAP5,BUB1,FOXG1,CDCA8,CDC20,KIF14,NCAPG,KNL1,TBX1,GLI1
Down	GO:BP	GO:0140013	meiotic nuclear division	4.18077e-10	197	301	20	TOP2A,ASPM,BIRC5,ZWINT,NUF2,BRIP1,NDC80,CCNB2,TTK,ESPL1,NCAPH,RAD51AP1,PTTG1,PLK1,CDC20,SGO1,CCNE2,KNL1,DMC1,KIF18A
Up	GO:MF	GO:0005201	extracellular matrix structural constituent	1.07626e-09	167	240	18	LUM,MATN2,MGP,HMCN1,SRPX2,LAMB3,COL6A3,COL3A1,EFEMP1,COL1A1,TGFBI,COL4A3,COL14A1,MFAP2,OGN,COL13A1,POSTN,COL8A1
Up	GO:BP	GO:2000147	positive regulation of cell motility	1.58224e-09	568	233	29	CEMIP,SPOCK2,SERPINE1,SMOC2,CTSH,ATOH8,LGALS3,CMKLR1,TGFBR3,ANXA1,SRPX2,TGFBR2,GPNMB,MYLK,CAVIN1,ITGAX,DOCK5,VEGFC,IGF1,COL1A1,ETS1,DAB2,WNT5A,GRB7,S100A11,IL1R1,POSTN,C5AR1,AQP1
Down	GO:CC	GO:0005819	spindle	1.80723e-09	436	313	28	ASPM,KIFC1,NUSAP1,CKAP2L,CENPF,BIRC5,CDK1,AURKB,TPX2,TTK,ESPL1,TACC3,KIF11,SKA3,FAM83D,KNTC1,DLGAP5,PLK1,KIF15,KIF2C,CDCA8,CDC20,KIF14,SGO1,KIF20A,NEK2,KIF18A,HASPIN
Down	GO:BP	GO:1903046	meiotic cell cycle process	2.76551e-09	219	301	20	TOP2A,ASPM,BIRC5,ZWINT,NUF2,BRIP1,NDC80,CCNB2,TTK,ESPL1,NCAPH,RAD51AP1,PTTG1,PLK1,CDC20,SGO1,CCNE2,KNL1,DMC1,KIF18A
Down	GO:BP	GO:0051129	negative regulation of cellular component organization	3.23131e-09	719	301	36	TOP2A,NRXN1,DACT1,HGF,ROBO2,CENPF,DAB1,BIRC5,GRIN2B,SEMA7A,ZWINT,NUF2,RTN4RL1,AURKB,TPX2,NDC80,TTK,ESPL1,SPC24,KNTC1,PIF1,NEUROD2,BUB1,PLK1,TMSB15A,SEMA3C,CDCA8,CDC20,KIF14,BCL11A,CD38,THBS1,SPC25,KNL1,HASPIN,NEU4
Down	GO:BP	GO:0007052	mitotic spindle organization	3.77409e-09	133	301	16	KIFC1,MYBL2,BIRC5,NUF2,AURKB,TPX2,NDC80,TTK,TACC3,KIF11,DLGAP5,PLK1,CDCA8,CDC20,SPC25,NEK2
Down	GO:BP	GO:0021537	telencephalon development	4.9635e-09	279	301	22	DCX,NR2E1,EMX1,ASPM,TBR1,ROBO2,DMRTA2,BCL11B,FEZF2,EZH2,DAB1,SEMA7A,GLI3,RTN4RL1,NEUROD6,TACC3,MAS1,LHX2,GSX2,ARX,FOXG1,KIF14
Down	GO:BP	GO:0007051	spindle organization	6.04442e-09	205	301	19	ASPM,KIFC1,MYBL2,BIRC5,NUF2,AURKB,TPX2,NDC80,CCNB2,TTK,ESPL1,TACC3,KIF11,DLGAP5,PLK1,CDCA8,CDC20,SPC25,NEK2
Down	GO:BP	GO:0061564	axon development	6.34461e-09	527	301	30	DCX,NR2E1,BHLHE22,NRXN1,ETV1,EFNB1,SLITRK4,TBR1,NDP,NREP,ROBO2,BCL11B,FEZF2,DAB1,NEUROG2,SEMA7A,OLIG2,GLI3,FLRT2,RTN4RL1,VASH2,NEUROD6,LHX2,NEUROD2,ARX,OLIG1,SEMA3C,FOXG1,BCL11A,LPAR3
Down	GO:BP	GO:0051321	meiotic cell cycle	9.98107e-09	290	301	22	TOP2A,ASPM,BIRC5,ZWINT,NUF2,BRIP1,NDC80,CCNB2,TTK,ESPL1,NCAPH,RAD51AP1,PTTG1,PLK1,CDC20,SGO1,CCNE2,EXO1,KNL1,NEK2,DMC1,KIF18A
Up	GO:BP	GO:0001503	ossification	1.04619e-08	423	233	24	MGP,TENT5A,SMOC1,ADAMTS12,TFAP2A,WNT11,CCN2,GDF10,SCUBE2,WWTR1,GDF5,VEGFC,IGF1,COL1A1,PENK,SHOX2,WNT5A,ITGA11,DNAI3,ERFE,COL13A1,CALCR,DKK1,ID3
Down	GO:BP	GO:1905820	positive regulation of chromosome separation	1.0491e-08	30	301	9	BIRC5,UBE2C,AURKB,ESPL1,NCAPH,DLGAP5,CDCA8,CDC20,NCAPG
Up	GO:BP	GO:0030335	positive regulation of cell migration	1.06976e-08	540	233	27	CEMIP,SERPINE1,SMOC2,CTSH,ATOH8,LGALS3,CMKLR1,TGFBR3,ANXA1,SRPX2,TGFBR2,GPNMB,MYLK,ITGAX,DOCK5,VEGFC,IGF1,COL1A1,ETS1,DAB2,WNT5A,GRB7,S100A11,IL1R1,POSTN,C5AR1,AQP1
Down	GO:BP	GO:0030900	forebrain development	1.60276e-08	417	301	26	DCX,NR2E1,EMX1,ASPM,SOX3,TBR1,ROBO2,DMRTA2,BCL11B,FEZF2,EZH2,DAB1,NEUROG2,SEMA7A,OLIG2,GLI3,RTN4RL1,NEUROD6,TACC3,MAS1,LHX2,GSX2,ARX,FOXG1,KIF14,GLI1
Down	GO:BP	GO:0048663	neuron fate commitment	2.09373e-08	73	301	12	BHLHE22,TBR1,DMRTA2,BCL11B,FEZF2,OLIG2,GLI3,GSX2,OLIG1,FOXG1,FOXN4,ESRP1
Up	GO:BP	GO:0035239	tube morphogenesis	2.51003e-08	872	233	34	LRP2,SERPINE1,SMOC2,CTSH,ADAMTS12,IRX3,ATOH8,PRRX1,TGFBR3,SCG2,WNT11,CCN2,ANXA1,SRPX2,TGFBR2,GPNMB,CTSZ,MYLK,GREB1L,ITGAX,PAX2,COL3A1,VEGFC,TGFBI,COL4A3,ETS1,SHOX2,WNT5A,ANXA2,APOD,SLC39A12,C5AR1,AQP1,COL8A1
Down	GO:MF	GO:0008017	microtubule binding	3.76122e-08	278	308	23	DCX,KIF26B,KIF21B,KIFC1,NUSAP1,GAS2L3,CENPF,BIRC5,NUF2,VASH2,NDC80,SPC24,KIF11,SKA3,FAM83D,DLGAP5,PLK1,KIF15,KIF2C,KIF14,KIF20A,KIF18A,GLI1
Down	GO:BP	GO:0007080	mitotic metaphase chromosome alignment	3.89925e-08	61	301	11	KIFC1,BIRC5,NUF2,AURKB,NDC80,SKA3,CDCA5,KIF2C,CDCA8,KIF14,KIF18A
Up	GO:BP	GO:0001501	skeletal system development	4.04727e-08	535	233	26	MGP,GHR,ATG9B,ADAMTS12,TFAP2A,PRRX1,CMKLR1,WNT11,CCN2,GDF10,EN1,SCUBE2,TGFBR2,ALX4,GDF5,COL3A1,EFEMP1,IGF1,COL1A1,TGFBI,SHOX2,WNT5A,OGN,PAPPA2,ANXA2,COL13A1
Up	GO:BP	GO:0045597	positive regulation of cell differentiation	6.77271e-08	864	233	33	LRP2,TENT5A,GHR,SERPINE1,IRX3,ATOH8,CMKLR1,POU4F1,CCN2,GDF10,ANXA1,SCUBE2,RAG1,TGFBR2,WWTR1,GDF5,PAX2,VEGFC,IGF1,HSPA1A,CRABP2,COL1A1,IL4R,ETS1,DAB2,SHOX2,NLRP3,RHOH,MME,GFAP,OPRM1,DNAI3,DKK1
Down	GO:BP	GO:0021543	pallium development	1.24091e-07	194	301	17	DCX,NR2E1,EMX1,ASPM,TBR1,DMRTA2,FEZF2,EZH2,DAB1,GLI3,NEUROD6,TACC3,MAS1,LHX2,ARX,FOXG1,KIF14
Up	GO:BP	GO:2000145	regulation of cell motility	1.60299e-07	996	233	35	CEMIP,SPOCK2,SERPINE1,SMOC2,CTSH,ATOH8,LGALS3,CMKLR1,TGFBR3,WNT11,SST,ANXA1,SRPX2,TGFBR2,GPNMB,MYLK,CAVIN1,ITGAX,DOCK5,COL3A1,VEGFC,IGF1,COL1A1,ETS1,DAB2,ARHGDIB,WNT5A,GRB7,S100A11,IL1R1,DNAI3,APOD,POSTN,C5AR1,AQP1
Up	GO:BP	GO:0048514	blood vessel morphogenesis	1.88682e-07	625	233	27	LRP2,SERPINE1,SMOC2,CTSH,PRRX1,TGFBR3,SCG2,WNT11,CCN2,ANXA1,SRPX2,TGFBR2,GPNMB,MYLK,ITGAX,COL3A1,VEGFC,TGFBI,COL4A3,ETS1,WNT5A,ANXA2,APOD,SLC39A12,C5AR1,AQP1,COL8A1
Up	GO:BP	GO:0001568	blood vessel development	2.19663e-07	721	233	29	LRP2,SERPINE1,SMOC2,CTSH,ALDH1A2,PRRX1,TGFBR3,SCG2,WNT11,CCN2,ANXA1,SRPX2,TGFBR2,GPNMB,MYLK,ITGAX,COL3A1,VEGFC,COL1A1,TGFBI,COL4A3,ETS1,WNT5A,ANXA2,APOD,SLC39A12,C5AR1,AQP1,COL8A1
Up	GO:BP	GO:0051216	cartilage development	2.19663e-07	213	233	16	MGP,GHR,ADAMTS12,PRRX1,WNT11,CCN2,SCUBE2,TGFBR2,GDF5,COL3A1,EFEMP1,COL1A1,TGFBI,SHOX2,WNT5A,OGN
Down	GO:BP	GO:0051640	organelle localization	2.55009e-07	620	301	30	NRXN1,ASPM,KIFC1,NUSAP1,LMNB1,CENPF,DAB1,BIRC5,ZWINT,NUF2,AURKB,NDC80,ESPL1,SPC24,SKA3,FAM83D,KNTC1,CDCA5,DLGAP5,PLK1,KIF2C,CDCA8,KIF14,SGO1,SPC25,KNL1,NEK2,KIF18A,CENPA,KHDC3L
Down	GO:BP	GO:0000226	microtubule cytoskeleton organization	2.69494e-07	659	301	31	DCX,ASPM,KIFC1,MYBL2,NUSAP1,GAS2L3,BIRC5,NUF2,CDK1,PCLAF,AURKB,FRMPD2,TPX2,NDC80,CCNB2,TTK,ESPL1,TACC3,KIF11,SKA3,DLGAP5,PLK1,KIF2C,CDCA8,CDC20,SGO1,KIF20A,SPC25,NEK2,KIF18A,CENPA
Down	GO:BP	GO:0051656	establishment of organelle localization	3.56555e-07	486	301	26	KIFC1,NUSAP1,LMNB1,CENPF,BIRC5,ZWINT,NUF2,AURKB,NDC80,ESPL1,SPC24,SKA3,FAM83D,KNTC1,CDCA5,PLK1,KIF2C,CDCA8,KIF14,SGO1,SPC25,KNL1,NEK2,KIF18A,CENPA,KHDC3L
Up	GO:BP	GO:0030334	regulation of cell migration	3.71431e-07	934	233	33	CEMIP,SERPINE1,SMOC2,CTSH,ATOH8,LGALS3,CMKLR1,TGFBR3,WNT11,SST,ANXA1,SRPX2,TGFBR2,GPNMB,MYLK,ITGAX,DOCK5,COL3A1,VEGFC,IGF1,COL1A1,ETS1,DAB2,ARHGDIB,WNT5A,GRB7,S100A11,IL1R1,DNAI3,APOD,POSTN,C5AR1,AQP1
Down	GO:BP	GO:0010639	negative regulation of organelle organization	5.03153e-07	361	301	22	TOP2A,HGF,CENPF,BIRC5,ZWINT,NUF2,AURKB,TPX2,NDC80,TTK,ESPL1,SPC24,KNTC1,PIF1,BUB1,PLK1,TMSB15A,CDCA8,CDC20,SPC25,KNL1,HASPIN
Up	GO:BP	GO:0001944	vasculature development	5.04806e-07	752	233	29	LRP2,SERPINE1,SMOC2,CTSH,ALDH1A2,PRRX1,TGFBR3,SCG2,WNT11,CCN2,ANXA1,SRPX2,TGFBR2,GPNMB,MYLK,ITGAX,COL3A1,VEGFC,COL1A1,TGFBI,COL4A3,ETS1,WNT5A,ANXA2,APOD,SLC39A12,C5AR1,AQP1,COL8A1
Down	GO:BP	GO:0061982	meiosis I cell cycle process	5.33082e-07	140	301	14	TOP2A,BIRC5,ZWINT,BRIP1,NDC80,CCNB2,ESPL1,RAD51AP1,PTTG1,PLK1,CDC20,CCNE2,KNL1,DMC1
Down	GO:BP	GO:0051960	regulation of nervous system development	5.58408e-07	463	301	25	NR2E1,NRXN1,SLITRK4,ASPM,ROBO2,DMRTA2,FEZF2,EZH2,DAB1,SEMA7A,OLIG2,GLI3,FLRT2,RNF112,HAPLN1,SOX11,LHX2,GSX2,GRM5,SEMA3C,FOXG1,KIF14,BCL11A,LPAR3,KHDC3L
Down	GO:BP	GO:0045664	regulation of neuron differentiation	1.10469e-06	199	301	16	MEF2C,NR2E1,ASPM,SOX3,NREP,BCL11B,FEZF2,DAB1,OLIG2,GLI3,RNF112,SOX11,NEUROD2,FOXG1,BCL11A,ESRP1
Down	GO:BP	GO:0098916	anterograde trans-synaptic signaling	1.37104e-06	750	301	32	MEF2C,NR2E1,CHRM1,SLC17A7,NRXN1,LZTS1,CAMKV,NTSR1,GJC1,PRKCE,EZH2,GABRB2,ARC,CHRDL1,GRIN2B,NPAS4,CHRM5,GABRA4,GRM3,GRM5,NEUROD2,AKAP5,PDYN,EGR3,NPTX2,PRKCG,CDC20,GRM2,CD38,GABRD,LPAR3,CORT
Down	GO:BP	GO:0007268	chemical synaptic transmission	1.37104e-06	750	301	32	MEF2C,NR2E1,CHRM1,SLC17A7,NRXN1,LZTS1,CAMKV,NTSR1,GJC1,PRKCE,EZH2,GABRB2,ARC,CHRDL1,GRIN2B,NPAS4,CHRM5,GABRA4,GRM3,GRM5,NEUROD2,AKAP5,PDYN,EGR3,NPTX2,PRKCG,CDC20,GRM2,CD38,GABRD,LPAR3,CORT
Down	GO:BP	GO:0021987	cerebral cortex development	1.61224e-06	130	301	13	DCX,NR2E1,EMX1,ASPM,TBR1,DMRTA2,DAB1,GLI3,TACC3,LHX2,ARX,FOXG1,KIF14
Down	GO:BP	GO:0099537	trans-synaptic signaling	1.61224e-06	756	301	32	MEF2C,NR2E1,CHRM1,SLC17A7,NRXN1,LZTS1,CAMKV,NTSR1,GJC1,PRKCE,EZH2,GABRB2,ARC,CHRDL1,GRIN2B,NPAS4,CHRM5,GABRA4,GRM3,GRM5,NEUROD2,AKAP5,PDYN,EGR3,NPTX2,PRKCG,CDC20,GRM2,CD38,GABRD,LPAR3,CORT
Down	GO:BP	GO:0051962	positive regulation of nervous system development	1.61545e-06	292	301	19	NR2E1,NRXN1,SLITRK4,ASPM,ROBO2,DMRTA2,SEMA7A,OLIG2,GLI3,FLRT2,RNF112,HAPLN1,SOX11,GSX2,GRM5,FOXG1,BCL11A,LPAR3,KHDC3L
Down	GO:BP	GO:0007127	meiosis I	1.73795e-06	131	301	13	TOP2A,BIRC5,ZWINT,BRIP1,NDC80,CCNB2,ESPL1,RAD51AP1,PTTG1,PLK1,CCNE2,KNL1,DMC1
Down	GO:CC	GO:0072686	mitotic spindle	2.009e-06	185	313	15	ASPM,KIFC1,NUSAP1,CKAP2L,CDK1,AURKB,TPX2,ESPL1,TACC3,KIF11,SKA3,FAM83D,DLGAP5,PLK1,KIF18A
Down	GO:BP	GO:0051225	spindle assembly	2.04895e-06	133	301	13	ASPM,KIFC1,MYBL2,BIRC5,AURKB,TPX2,NDC80,CCNB2,KIF11,PLK1,CDCA8,CDC20,NEK2
Up	GO:BP	GO:0048598	embryonic morphogenesis	2.19688e-06	617	233	25	LRP2,IRX3,ALDH1A2,ATOH8,TFAP2A,PRRX1,WNT11,EN1,TGFBR2,LAMB3,ALX4,GDF5,PAX2,VEGFC,EFEMP1,CRABP2,MFAP2,SHOX2,WNT5A,CHRNA9,KCNQ1,ALDH1A3,DKK1,SLC39A12,COL8A1
Down	GO:MF	GO:0015631	tubulin binding	2.68969e-06	389	308	24	DCX,KIF26B,KIF21B,KIFC1,NUSAP1,GAS2L3,CENPF,BIRC5,NUF2,VASH2,NDC80,SPC24,KIF11,SKA3,FAM83D,DLGAP5,PLK1,KIF15,KIF2C,KIF14,WIPF3,KIF20A,KIF18A,GLI1
Down	GO:BP	GO:0090307	mitotic spindle assembly	2.81737e-06	73	301	10	KIFC1,MYBL2,BIRC5,AURKB,TPX2,KIF11,PLK1,CDCA8,CDC20,NEK2
Down	GO:BP	GO:0099536	synaptic signaling	3.07325e-06	780	301	32	MEF2C,NR2E1,CHRM1,SLC17A7,NRXN1,LZTS1,CAMKV,NTSR1,GJC1,PRKCE,EZH2,GABRB2,ARC,CHRDL1,GRIN2B,NPAS4,CHRM5,GABRA4,GRM3,GRM5,NEUROD2,AKAP5,PDYN,EGR3,NPTX2,PRKCG,CDC20,GRM2,CD38,GABRD,LPAR3,CORT
Up	GO:CC	GO:0005581	collagen trimer	3.33617e-06	91	243	10	LUM,C1QTNF5,COL6A3,COL3A1,COL1A1,COL4A3,COL14A1,COL13A1,COL8A1,COLEC12
Up	GO:CC	GO:0005604	basement membrane	3.33653e-06	92	243	10	MATN2,HMCN1,SMOC2,SMOC1,LAMB3,TGFBI,COL4A3,ANXA2,USH2A,COL8A1
Down	GO:BP	GO:0007017	microtubule-based process	3.51245e-06	953	301	36	DCX,KIF26B,KIF21B,CELF3,ASPM,KIFC1,MYBL2,NUSAP1,GAS2L3,BIRC5,NUF2,CDK1,PCLAF,AURKB,FRMPD2,TPX2,NDC80,CCNB2,TTK,ESPL1,TACC3,KIF11,SKA3,DLGAP5,PLK1,KIF15,KIF2C,CDCA8,CDC20,KIF14,SGO1,KIF20A,SPC25,NEK2,KIF18A,CENPA
Up	GO:BP	GO:0001649	osteoblast differentiation	4.09378e-06	231	233	15	TENT5A,SMOC1,WNT11,GDF10,SCUBE2,WWTR1,VEGFC,IGF1,COL1A1,PENK,SHOX2,ITGA11,DNAI3,ERFE,ID3
Down	GO:BP	GO:0050767	regulation of neurogenesis	6.48775e-06	388	301	21	NR2E1,ASPM,ROBO2,DMRTA2,FEZF2,EZH2,DAB1,SEMA7A,OLIG2,GLI3,RNF112,HAPLN1,SOX11,LHX2,GSX2,GRM5,SEMA3C,FOXG1,BCL11A,LPAR3,KHDC3L
Down	GO:BP	GO:0045165	cell fate commitment	6.58972e-06	290	301	18	MEF2C,NR2E1,BHLHE22,TBR1,DMRTA2,GAS1,BCL11B,FEZF2,OLIG2,GLI3,GSX2,ARX,OLIG1,FOXG1,IL7,FOXN4,ESRP1,TBX1
Down	GO:CC	GO:0000922	spindle pole	7.04251e-06	177	313	14	ASPM,CKAP2L,CENPF,AURKB,TPX2,TACC3,KIF11,FAM83D,KNTC1,DLGAP5,PLK1,CDC20,SGO1,NEK2
Down	GO:BP	GO:0048812	neuron projection morphogenesis	8.29684e-06	655	301	28	DCX,NR2E1,EMX1,NRXN1,ETV1,LZTS1,EFNB1,SLITRK4,TBR1,NDP,ROBO2,BCL11B,FEZF2,ARC,DAB1,SEMA7A,GLI3,FLRT2,CPNE6,ARHGAP33,LHX2,PAK6,ARX,HECW1,SEMA3C,FOXG1,BCL11A,LPAR3
Down	GO:BP	GO:0007420	brain development	8.37358e-06	736	301	30	DCX,NR2E1,EMX1,NRXN1,ASPM,SOX3,TBR1,ROBO2,DMRTA2,BCL11B,FEZF2,EZH2,CENPF,DAB1,NEUROG2,GRIN2B,SEMA7A,OLIG2,GLI3,RTN4RL1,NEUROD6,TACC3,MAS1,LHX2,GSX2,NEUROD2,ARX,FOXG1,KIF14,GLI1
Down	GO:CC	GO:0005871	kinesin complex	8.6402e-06	48	313	8	KIF21B,KIFC1,KIF11,KIF15,KIF2C,KIF14,KIF20A,KIF18A
Down	GO:CC	GO:0005874	microtubule	8.99006e-06	477	313	23	DCX,KIF26B,KIF21B,ASPM,KIFC1,NUSAP1,IQGAP2,GAS2L3,BIRC5,CDK1,AURKB,TPX2,KIF11,SKA3,KNTC1,PLK1,KIF15,KIF2C,KIF14,CASP1,KIF20A,NEK2,KIF18A
Up	GO:MF	GO:0005539	glycosaminoglycan binding	9.63505e-06	247	240	16	CEMIP,SPOCK2,SMOC2,SMOC1,TGFBR3,CCN2,TGFBR2,GPNMB,ECM2,ALK,ADAMTS15,CFH,LAYN,LIPH,COL13A1,POSTN
Up	GO:MF	GO:0030546	signaling receptor activator activity	9.63505e-06	519	240	23	LGALS3,SPX,SCG2,WNT11,GDF10,SST,GPNMB,GAL,GDF5,IL16,VEGFC,EFEMP1,IGF1,F2RL2,HSPA1A,CALCB,PENK,CARTPT,WNT5A,OGN,UTS2,ERFE,DKK1
Up	GO:MF	GO:0048018	receptor ligand activity	9.63505e-06	513	240	23	LGALS3,SPX,SCG2,WNT11,GDF10,SST,GPNMB,GAL,GDF5,IL16,VEGFC,EFEMP1,IGF1,F2RL2,HSPA1A,CALCB,PENK,CARTPT,WNT5A,OGN,UTS2,ERFE,DKK1
Down	GO:BP	GO:0060322	head development	1.0854e-05	787	301	31	DCX,NR2E1,EMX1,NRXN1,ASPM,SOX3,TBR1,ROBO2,DMRTA2,BCL11B,FEZF2,EZH2,CENPF,DAB1,NEUROG2,GRIN2B,SEMA7A,OLIG2,GLI3,RTN4RL1,NEUROD6,TACC3,MAS1,LHX2,GSX2,NEUROD2,ARX,FOXG1,KIF14,TBX1,GLI1
Up	GO:BP	GO:0001525	angiogenesis	1.25711e-05	538	233	22	SERPINE1,SMOC2,CTSH,TGFBR3,SCG2,CCN2,ANXA1,SRPX2,TGFBR2,GPNMB,ITGAX,VEGFC,TGFBI,COL4A3,ETS1,WNT5A,ANXA2,APOD,SLC39A12,C5AR1,AQP1,COL8A1
Up	GO:BP	GO:0060348	bone development	1.30421e-05	219	233	14	GHR,ATG9B,ADAMTS12,TFAP2A,SCUBE2,TGFBR2,COL3A1,IGF1,COL1A1,SHOX2,OGN,PAPPA2,ANXA2,COL13A1
Down	GO:BP	GO:0120039	plasma membrane bounded cell projection morphogenesis	1.30875e-05	671	301	28	DCX,NR2E1,EMX1,NRXN1,ETV1,LZTS1,EFNB1,SLITRK4,TBR1,NDP,ROBO2,BCL11B,FEZF2,ARC,DAB1,SEMA7A,GLI3,FLRT2,CPNE6,ARHGAP33,LHX2,PAK6,ARX,HECW1,SEMA3C,FOXG1,BCL11A,LPAR3
Up	GO:BP	GO:0061448	connective tissue development	1.32335e-05	291	233	16	MGP,GHR,ADAMTS12,PRRX1,WNT11,CCN2,SCUBE2,TGFBR2,GDF5,COL3A1,EFEMP1,COL1A1,TGFBI,SHOX2,WNT5A,OGN
Down	GO:BP	GO:0050769	positive regulation of neurogenesis	1.4248e-05	244	301	16	NR2E1,ASPM,ROBO2,DMRTA2,SEMA7A,OLIG2,GLI3,RNF112,HAPLN1,SOX11,GSX2,GRM5,FOXG1,BCL11A,LPAR3,KHDC3L
Down	GO:BP	GO:0048858	cell projection morphogenesis	1.48585e-05	676	301	28	DCX,NR2E1,EMX1,NRXN1,ETV1,LZTS1,EFNB1,SLITRK4,TBR1,NDP,ROBO2,BCL11B,FEZF2,ARC,DAB1,SEMA7A,GLI3,FLRT2,CPNE6,ARHGAP33,LHX2,PAK6,ARX,HECW1,SEMA3C,FOXG1,BCL11A,LPAR3
Down	GO:BP	GO:0048667	cell morphogenesis involved in neuron differentiation	1.49879e-05	597	301	26	MEF2C,DCX,NR2E1,NRXN1,ETV1,LZTS1,EFNB1,SLITRK4,TBR1,NDP,ROBO2,BCL11B,FEZF2,ARC,DAB1,SEMA7A,GLI3,FLRT2,ARHGAP33,LHX2,ARX,HECW1,SEMA3C,FOXG1,BCL11A,LPAR3
Down	GO:BP	GO:1901989	positive regulation of cell cycle phase transition	1.70928e-05	112	301	11	RRM2,EZH2,CDK1,UBE2C,ESPL1,FAM83D,CDCA5,DLGAP5,CDC20,TBX1,GLI1
Down	GO:BP	GO:0042063	gliogenesis	1.73105e-05	345	301	19	DCX,NR2E1,EMX1,CHRM1,SOX4,NDP,ADGRG6,EZH2,DAB1,OLIG2,GLI3,CDK1,RNF112,HAPLN1,CDKN2C,SOX11,GSX2,OLIG1,FOXG1
Down	GO:BP	GO:0000281	mitotic cytokinesis	1.7425e-05	90	301	10	NUSAP1,IQGAP2,BIRC5,IQGAP3,AURKB,ESPL1,PLK1,CDCA8,KIF20A,CENPA
Up	GO:BP	GO:0060349	bone morphogenesis	1.78724e-05	104	233	10	GHR,ATG9B,TFAP2A,SCUBE2,TGFBR2,COL3A1,COL1A1,SHOX2,PAPPA2,COL13A1
Up	GO:BP	GO:0035136	forelimb morphogenesis	2.1889e-05	41	233	7	ALDH1A2,TFAP2A,EN1,ALX4,GDF5,CRABP2,SHOX2
Down	GO:BP	GO:0021988	olfactory lobe development	2.57878e-05	38	301	7	NR2E1,ROBO2,SEMA7A,LHX2,GSX2,ARX,KIF14
Up	GO:BP	GO:0048705	skeletal system morphogenesis	2.608e-05	234	233	14	MGP,GHR,ATG9B,TFAP2A,PRRX1,CCN2,SCUBE2,TGFBR2,ALX4,COL3A1,COL1A1,SHOX2,PAPPA2,COL13A1
Up	GO:MF	GO:0030545	signaling receptor regulator activity	2.65926e-05	555	240	23	LGALS3,SPX,SCG2,WNT11,GDF10,SST,GPNMB,GAL,GDF5,IL16,VEGFC,EFEMP1,IGF1,F2RL2,HSPA1A,CALCB,PENK,CARTPT,WNT5A,OGN,UTS2,ERFE,DKK1
Down	GO:BP	GO:0032989	cellular anatomical entity morphogenesis	2.81984e-05	785	301	30	DCX,NR2E1,EMX1,NRXN1,ETV1,LZTS1,EFNB1,SLITRK4,TBR1,NDP,ROBO2,BCL11B,FEZF2,ARC,DAB1,SEMA7A,GLI3,FLRT2,CPNE6,ARHGAP33,LHX2,CASQ1,PAK6,ARX,HECW1,SEMA3C,FOXG1,BCL11A,LPAR3,KNL1
Down	GO:BP	GO:0061351	neural precursor cell proliferation	2.92225e-05	171	301	13	NR2E1,TAFA1,EMX1,ASPM,DMRTA2,GLI3,HAPLN1,LHX2,ARX,FOXG1,KIF14,MELK,INSM1
Down	GO:BP	GO:0021872	forebrain generation of neurons	3.12848e-05	56	301	8	DCX,NR2E1,ASPM,TBR1,BCL11B,FEZF2,GLI3,FOXG1
Down	GO:BP	GO:0007062	sister chromatid cohesion	3.5073e-05	57	301	8	ESPL1,CDCA5,BUB1,PLK1,ESCO2,CDC20,SGO1,HASPIN
Down	GO:BP	GO:0071459	protein localization to chromosome, centromeric region	3.5073e-05	40	301	7	CDK1,AURKB,TTK,KNTC1,KNL1,CENPA,HASPIN
Up	GO:BP	GO:0061061	muscle structure development	3.83504e-05	678	233	24	PAX3,LRP2,FLNC,IRX3,CSRP1,TGFBR3,POU4F1,PDLIM4,MYLK,ALX4,DOCK5,COL6A3,COL3A1,IGF1,PGM5,ADAMTS15,IL4R,COL14A1,SHOX2,WNT5A,ITGA11,DKK1,ID3,NOS1
Up	GO:BP	GO:0071363	cellular response to growth factor stimulus	4.02979e-05	681	233	24	LRP2,SMOC2,ADAMTS12,TGFBR3,CCN2,GDF10,ANXA1,EHD4,TGFBR2,GDF5,PAX2,COL3A1,VEGFC,HSPA1A,COL1A1,FAM83G,DAB2,PENK,WNT5A,TAC1,POSTN,DKK1,SKOR2,NOS1
Down	GO:BP	GO:0060284	regulation of cell development	4.48124e-05	849	301	31	MEF2C,NR2E1,SOX4,ASPM,ROBO2,DMRTA2,FEZF2,EZH2,DAB1,SEMA7A,OLIG2,GLI3,TCIM,RNF112,HAPLN1,SOX11,LHX2,GSX2,GRM5,TMEM131L,EGR3,SEMA3C,FOXG1,KIF14,BCL11A,TMEM176B,IL7,LPAR3,CD101,LAG3,KHDC3L
Down	GO:BP	GO:0021761	limbic system development	4.82166e-05	126	301	11	DCX,NR2E1,SOX3,TBR1,FEZF2,EZH2,DAB1,GLI3,NEUROD6,MAS1,KIF14
Down	GO:BP	GO:0021953	central nervous system neuron differentiation	5.17467e-05	181	301	13	DCX,NR2E1,EMX1,NRXN1,TBR1,BCL11B,FEZF2,OLIG2,GLI3,GSX2,ARX,FOXG1,FOXN4
Up	GO:MF	GO:0050840	extracellular matrix binding	5.44365e-05	60	240	8	SPARCL1,SPOCK2,SMOC2,SMOC1,LGALS3,OLFML2A,ADAMTS15,TGFBI
Down	GO:BP	GO:2000177	regulation of neural precursor cell proliferation	5.74124e-05	104	301	10	NR2E1,TAFA1,EMX1,ASPM,DMRTA2,GLI3,HAPLN1,LHX2,FOXG1,INSM1
Up	GO:BP	GO:0010634	positive regulation of epithelial cell migration	5.88293e-05	150	233	11	SMOC2,CTSH,ATOH8,TGFBR3,ANXA1,SRPX2,TGFBR2,DOCK5,VEGFC,ETS1,WNT5A
Down	GO:CC	GO:0005875	microtubule associated complex	6.37825e-05	159	313	12	DCX,KIF21B,KIFC1,BIRC5,AURKB,KIF11,KIF15,KIF2C,CDCA8,KIF14,KIF20A,KIF18A
Down	GO:BP	GO:0030261	chromosome condensation	6.43938e-05	44	301	7	TOP2A,NUSAP1,CDK1,CDCA5,NCAPH,PLK1,NCAPG
Down	GO:BP	GO:0048167	regulation of synaptic plasticity	6.52778e-05	215	301	14	MEF2C,NR2E1,LZTS1,ARC,CHRDL1,GRIN2B,NPAS4,GRM5,NEUROD2,AKAP5,PRKCG,CDC20,GRM2,CD38
Down	GO:BP	GO:0010975	regulation of neuron projection development	6.76779e-05	457	301	21	NR2E1,NRXN1,LZTS1,TBR1,ROBO2,FEZF2,EZH2,ARC,DAB1,SEMA7A,GPC2,RTN4RL1,ARHGAP33,HECW1,SEMA3C,BCL11A,CD38,LPAR3,ALKAL2,KHDC3L,NEU4
Up	GO:BP	GO:0035107	appendage morphogenesis	6.77718e-05	153	233	11	ALDH1A2,TFAP2A,PRRX1,EN1,ALX4,GDF5,COL3A1,CRABP2,SHOX2,WNT5A,DKK1
Up	GO:BP	GO:0007167	enzyme-linked receptor protein signaling pathway	6.77718e-05	967	233	29	LRP2,GHR,SMOC2,ADAMTS12,ATOH8,TGFBR3,CCN2,GDF10,TGFBR2,ALK,WWTR1,GDF5,COL3A1,VEGFC,EFEMP1,IGF1,HSPA1A,COL1A1,COL4A3,FAM83G,IL31RA,DAB2,WNT5A,GRB7,ERFE,APOD,DKK1,SKOR2,SH3TC2
Up	GO:BP	GO:0009611	response to wounding	6.77718e-05	557	233	21	MATN2,MYOF,SERPINE1,SMOC2,CSRP1,CCN2,S100A10,MYL12A,ANXA1,MYLK,COL3A1,ADAMTS18,IGF1,F2RL2,F13A1,WNT5A,PLEK,OCLN,ANXA2,APOD,AQP1
Up	GO:BP	GO:0035108	limb morphogenesis	6.77718e-05	153	233	11	ALDH1A2,TFAP2A,PRRX1,EN1,ALX4,GDF5,COL3A1,CRABP2,SHOX2,WNT5A,DKK1
Down	GO:MF	GO:0003777	microtubule motor activity	6.79351e-05	68	308	9	KIF26B,KIF21B,KIFC1,KIF11,KIF15,KIF2C,KIF14,KIF20A,KIF18A
Down	GO:MF	GO:0004674	protein serine/threonine kinase activity	6.79351e-05	434	308	22	CAMKV,PAK5,PRKCE,PBK,SBK1,CAMKK2,CDK1,LTBP4,STK31,AURKB,TTK,PAK6,ACVR1C,BUB1,PLK1,DCLK3,PRKCG,MELK,NEK2,PKN3,HASPIN,SIK1
Down	GO:BP	GO:0006260	DNA replication	7.13552e-05	281	301	16	RRM2,MCM10,CDK1,PCLAF,FAM111B,MAS1,E2F7,POLQ,PIF1,ESCO2,ORC1,CCNE2,TK1,GLI1,CDC45,KHDC3L
Down	GO:BP	GO:0097485	neuron projection guidance	7.1896e-05	249	301	15	NRXN1,ETV1,EFNB1,TBR1,NDP,ROBO2,BCL11B,FEZF2,SEMA7A,GLI3,FLRT2,LHX2,ARX,SEMA3C,FOXG1
Down	GO:BP	GO:0050803	regulation of synapse structure or activity	7.1896e-05	249	301	15	MEF2C,SLC17A7,NRXN1,LZTS1,SLITRK4,CAMKV,ROBO2,ARC,GRIN2B,FLRT2,CTTNBP2,ARHGAP33,NEUROD2,ICAM5,CDC20
Down	GO:BP	GO:0007411	axon guidance	7.1896e-05	249	301	15	NRXN1,ETV1,EFNB1,TBR1,NDP,ROBO2,BCL11B,FEZF2,SEMA7A,GLI3,FLRT2,LHX2,ARX,SEMA3C,FOXG1
Up	GO:BP	GO:0033993	response to lipid	7.35084e-05	920	233	28	GHR,SERPINE1,CTSH,CD55,ALDH1A2,TGFBR3,WNT11,POU4F1,CD68,SST,ANXA1,TGFBR2,PAX2,GPR83,HSPA1A,PTGFR,COL1A1,DAB2,PENK,NLRP3,WNT5A,POSTN,CALCR,DKK1,AQP1,ID3,FZD10,NOS1
Up	GO:BP	GO:0035113	embryonic appendage morphogenesis	7.35084e-05	125	233	10	ALDH1A2,TFAP2A,PRRX1,EN1,ALX4,GDF5,CRABP2,SHOX2,WNT5A,DKK1
Up	GO:BP	GO:0030326	embryonic limb morphogenesis	7.35084e-05	125	233	10	ALDH1A2,TFAP2A,PRRX1,EN1,ALX4,GDF5,CRABP2,SHOX2,WNT5A,DKK1
Up	GO:BP	GO:0042060	wound healing	7.35084e-05	425	233	18	MYOF,SERPINE1,SMOC2,CSRP1,S100A10,MYL12A,ANXA1,MYLK,COL3A1,ADAMTS18,IGF1,F2RL2,F13A1,WNT5A,PLEK,OCLN,ANXA2,AQP1
Up	GO:BP	GO:0048729	tissue morphogenesis	7.35084e-05	611	233	22	LRP2,CTSH,ADAMTS12,IRX3,ALDH1A2,TFAP2A,TGFBR3,WNT11,POU4F1,TGFBR2,CTSZ,MYLK,GREB1L,ITGAX,PAX2,COL3A1,VEGFC,SHOX2,WNT5A,ALDH1A3,DKK1,SLC39A12
Up	GO:BP	GO:0070848	response to growth factor	7.35084e-05	711	233	24	LRP2,SMOC2,ADAMTS12,TGFBR3,CCN2,GDF10,ANXA1,EHD4,TGFBR2,GDF5,PAX2,COL3A1,VEGFC,HSPA1A,COL1A1,FAM83G,DAB2,PENK,WNT5A,TAC1,POSTN,DKK1,SKOR2,NOS1
Down	GO:BP	GO:2000179	positive regulation of neural precursor cell proliferation	7.64189e-05	64	301	8	NR2E1,ASPM,DMRTA2,GLI3,HAPLN1,LHX2,FOXG1,INSM1
Down	GO:BP	GO:0000910	cytokinesis	7.6432e-05	189	301	13	NUSAP1,IQGAP2,PRKCE,BIRC5,IQGAP3,AURKB,ESPL1,E2F7,PLK1,CDCA8,KIF14,KIF20A,CENPA
Down	GO:BP	GO:0007610	behavior	7.77902e-05	662	301	26	MEF2C,NR2E1,NRXN1,ETV1,PAK5,TBR1,NDP,NTSR1,PRKCE,FEZF2,ARC,DAB1,GRIN2B,NPAS4,GLI3,PAK6,GRM5,NEUROD2,NPY1R,NPTX2,PRKCG,GRM2,THBS1,HCN1,GPR52,TBX1
Up	GO:BP	GO:0048736	appendage development	7.79248e-05	190	233	12	SMOC1,ALDH1A2,TFAP2A,PRRX1,EN1,ALX4,GDF5,COL3A1,CRABP2,SHOX2,WNT5A,DKK1
Up	GO:BP	GO:0060173	limb development	7.79248e-05	190	233	12	SMOC1,ALDH1A2,TFAP2A,PRRX1,EN1,ALX4,GDF5,COL3A1,CRABP2,SHOX2,WNT5A,DKK1
Up	GO:BP	GO:0035115	embryonic forelimb morphogenesis	7.81509e-05	33	233	6	ALDH1A2,TFAP2A,EN1,ALX4,CRABP2,SHOX2
Up	GO:MF	GO:0030020	extracellular matrix structural constituent conferring tensile strength	8.49245e-05	45	240	7	COL6A3,COL3A1,COL1A1,COL4A3,COL14A1,COL13A1,COL8A1
Down	GO:BP	GO:0007409	axonogenesis	8.67779e-05	466	301	21	DCX,NR2E1,NRXN1,ETV1,EFNB1,SLITRK4,TBR1,NDP,ROBO2,BCL11B,FEZF2,DAB1,SEMA7A,GLI3,FLRT2,LHX2,ARX,SEMA3C,FOXG1,BCL11A,LPAR3
Down	GO:BP	GO:0007064	mitotic sister chromatid cohesion	9.40591e-05	31	301	6	CDCA5,BUB1,ESCO2,CDC20,SGO1,HASPIN
Up	GO:BP	GO:0006869	lipid transport	9.71083e-05	435	233	18	LCAT,ATG9B,SPX,FABP3,ANXA1,GAL,PLA2R1,ABCA8,STAR,CRABP1,CRABP2,DAB2,APOL4,ANXA2,KCNQ1,SLC27A6,ERFE,APOD
Up	GO:BP	GO:0045667	regulation of osteoblast differentiation	9.79023e-05	130	233	10	TENT5A,SMOC1,GDF10,SCUBE2,WWTR1,VEGFC,IGF1,DNAI3,ERFE,ID3
Up	GO:BP	GO:0031589	cell-substrate adhesion	0.000104736	351	233	16	SPOCK2,SERPINE1,ADAMTS12,CCN2,S100A10,ECM2,ITGAX,DOCK5,COL3A1,COL1A1,DAB2,ITGA11,APOD,COL13A1,POSTN,COL8A1
Down	GO:BP	GO:0045143	homologous chromosome segregation	0.000105115	67	301	8	ZWINT,BRIP1,ESPL1,PTTG1,PLK1,CCNE2,KNL1,DMC1
Down	GO:BP	GO:1901976	regulation of cell cycle checkpoint	0.000106219	48	301	7	BIRC5,ZWINT,AURKB,NDC80,WDR76,CDCA8,KNL1
Up	GO:BP	GO:0048048	embryonic eye morphogenesis	0.000107378	35	233	6	TFAP2A,PAX2,EFEMP1,MFAP2,WNT5A,ALDH1A3
Up	GO:MF	GO:0008201	heparin binding	0.000108048	176	240	12	SMOC2,SMOC1,TGFBR3,CCN2,GPNMB,ECM2,ALK,ADAMTS15,CFH,LIPH,COL13A1,POSTN
Down	GO:BP	GO:0010001	glial cell differentiation	0.000110425	259	301	15	NR2E1,EMX1,SOX4,NDP,ADGRG6,DAB1,OLIG2,GLI3,CDK1,RNF112,HAPLN1,CDKN2C,SOX11,GSX2,OLIG1
Down	GO:BP	GO:0040007	growth	0.000110425	939	301	32	MEF2C,DCX,KIF26B,EMX1,ASPM,PAK5,GAS1,EZH2,SEMA7A,GLI3,DUSP6,CDK1,LTBP4,CPNE6,CDKN2C,CCNB2,LHX2,PAK6,ACVR1C,NPY1R,ARX,SEMA3C,BST2,FOXM1,KIF14,BCL11A,IL7,EYS,CD38,LPAR3,TBX1,GLI1
Up	GO:BP	GO:0098609	cell-cell adhesion	0.00011162	946	233	28	SPARCL1,HMCN1,CD55,LGALS3,CSRP1,IL1RAP,MYL12A,ANXA1,RAG1,SRPX2,TGFBR2,GPNMB,ITGAX,ADAMTS18,IGF1,IL4R,ETS1,COL14A1,CNTN5,NLRP3,WNT5A,PLEK,RHOH,KRT18,ANXA2,ITGA11,S100A11,COL13A1
Down	GO:CC	GO:0005813	centrosome	0.000112451	726	313	27	LRRC7,ASPM,KIFC1,CKAP2L,CENPF,CDK1,PCLAF,AURKB,NDC80,CENPU,CCNB2,ESPL1,TACC3,SKA3,DLGAP5,PLK1,KIF15,KIF2C,CDC20,SGO1,CCNE2,EYS,NEK2,KIF18A,HASPIN,CDC45,KHDC3L
Up	GO:BP	GO:0045766	positive regulation of angiogenesis	0.000116002	165	233	11	SERPINE1,SMOC2,CTSH,TGFBR2,ITGAX,VEGFC,ETS1,WNT5A,SLC39A12,C5AR1,AQP1
Down	GO:MF	GO:0003682	chromatin binding	0.000118309	602	308	26	TOP2A,SATB2,TBR1,TOX3,FEZF2,EZH2,CENPF,GLI3,CDK1,PCLAF,BRIP1,HELLS,LHX2,POLQ,CBX2,CDCA5,NCAPH,ARX,L3MBTL4,ORC1,INSM1,EXO1,FOXN4,CENPA,GLI1,CDC45
Up	GO:BP	GO:0051050	positive regulation of transport	0.000123173	844	233	26	CEMIP,SLC18A3,SERPINE1,LGALS3,FABP3,S100A10,ANXA1,MYLK,GAL,PLA2R1,ABCA8,VEGFC,IGF1,CADPS2,F2RL2,IL4R,PDZK1,DAB2,CARTPT,WNT5A,OCLN,ANXA2,KCNQ1,ERFE,AQP1,NOS1
Up	GO:BP	GO:1904018	positive regulation of vasculature development	0.000126325	167	233	11	SERPINE1,SMOC2,CTSH,TGFBR2,ITGAX,VEGFC,ETS1,WNT5A,SLC39A12,C5AR1,AQP1
Down	GO:MF	GO:0106310	protein serine kinase activity	0.000144957	359	308	19	PAK5,PRKCE,PBK,SBK1,CAMKK2,CDK1,STK31,AURKB,TTK,PAK6,BUB1,PLK1,DCLK3,PRKCG,MELK,NEK2,PKN3,HASPIN,SIK1
Down	GO:BP	GO:0045597	positive regulation of cell differentiation	0.000150143	864	301	30	MEF2C,NR2E1,SOX4,ASPM,HGF,ROBO2,DMRTA2,FEZF2,EZH2,DAB1,SEMA7A,OLIG2,GLI3,NID1,RNF112,HAPLN1,PIEZO1,SOX11,GSX2,GRM5,NEUROD2,EGR3,FOXG1,BCL11A,INSM1,IL7,LPAR3,CD101,TBX1,KHDC3L
Down	GO:BP	GO:0140694	non-membrane-bounded organelle assembly	0.000153139	409	301	19	ASPM,KIFC1,MYBL2,CENPF,BIRC5,AURKB,TPX2,NDC80,CCNB2,KIF11,CASQ1,KNTC1,DLGAP5,PLK1,CDCA8,CDC20,CENPK,NEK2,CENPA
Up	GO:BP	GO:0008285	negative regulation of cell population proliferation	0.000162432	701	233	23	ALDH1A2,ATOH8,TFAP2A,RERG,TGFBR3,SCG2,WNT11,FABP3,SST,GPNMB,GAL,GDF5,VIPR2,HSPA1A,COL4A3,ETS1,DAB2,WNT5A,OGN,DHRS2,S100A11,OPRM1,APOD
Down	GO:BP	GO:0061640	cytoskeleton-dependent cytokinesis	0.000164364	119	301	10	NUSAP1,IQGAP2,BIRC5,IQGAP3,AURKB,ESPL1,PLK1,CDCA8,KIF20A,CENPA
Up	GO:BP	GO:0007218	neuropeptide signaling pathway	0.000165111	110	233	9	GAL,GPR83,PENK,CARTPT,ECEL1,TAC1,OPRM1,NXPH2,PROKR1
Up	GO:BP	GO:0032526	response to retinoic acid	0.000165111	110	233	9	CTSH,ALDH1A2,WNT11,PAX2,COL1A1,WNT5A,DKK1,AQP1,FZD10
Down	GO:BP	GO:0007423	sensory organ development	0.000165978	610	301	24	DCX,NR2E1,BHLHE22,SLC17A7,SOX3,NDP,BCL11B,GABRB2,CHRDL1,NEUROG2,OLIG2,GLI3,HPCA,RORB,NEUROD6,SOX11,LHX2,NEUROD2,OLIG1,FOXG1,FOXN4,HCN1,ESRP1,TBX1
Down	GO:BP	GO:0010720	positive regulation of cell development	0.00016607	450	301	20	NR2E1,SOX4,ASPM,ROBO2,DMRTA2,SEMA7A,OLIG2,GLI3,RNF112,HAPLN1,SOX11,GSX2,GRM5,EGR3,FOXG1,BCL11A,IL7,LPAR3,CD101,KHDC3L
Down	GO:MF	GO:0001228	DNA-binding transcription activator activity, RNA polymerase II-specific	0.000172773	473	308	22	MEF2C,NR2E1,ETV1,SATB2,SOX4,ZNF597,MYBL2,BCL11B,FEZF2,NPAS4,RORB,TFAP2C,NEUROD6,SOX11,E2F2,LHX2,MYCN,NEUROD2,ARX,EGR3,ZNF229,GLI1
Down	GO:BP	GO:0021766	hippocampus development	0.000173418	95	301	9	DCX,NR2E1,FEZF2,EZH2,DAB1,GLI3,NEUROD6,MAS1,KIF14
Down	GO:BP	GO:0060078	regulation of postsynaptic membrane potential	0.000186051	148	301	11	MEF2C,CHRM1,NRXN1,NTSR1,GABRB2,GRIN2B,NPAS4,GABRA4,GRM5,GABRD,HCN1
Down	GO:BP	GO:0034502	protein localization to chromosome	0.000186051	121	301	10	EZH2,CDK1,AURKB,TTK,KNTC1,PLK1,ESCO2,KNL1,CENPA,HASPIN
Down	GO:BP	GO:1902692	regulation of neuroblast proliferation	0.000190438	53	301	7	NR2E1,TAFA1,ASPM,DMRTA2,GLI3,HAPLN1,FOXG1
Down	GO:MF	GO:0001216	DNA-binding transcription activator activity	0.000198873	479	308	22	MEF2C,NR2E1,ETV1,SATB2,SOX4,ZNF597,MYBL2,BCL11B,FEZF2,NPAS4,RORB,TFAP2C,NEUROD6,SOX11,E2F2,LHX2,MYCN,NEUROD2,ARX,EGR3,ZNF229,GLI1
Down	GO:BP	GO:0021772	olfactory bulb development	0.000208029	36	301	6	NR2E1,ROBO2,LHX2,GSX2,ARX,KIF14
Down	GO:BP	GO:0050807	regulation of synapse organization	0.00020838	242	301	14	MEF2C,NRXN1,LZTS1,SLITRK4,CAMKV,ROBO2,ARC,GRIN2B,FLRT2,CTTNBP2,ARHGAP33,NEUROD2,ICAM5,CDC20
Up	GO:CC	GO:0030141	secretory granule	0.000216284	896	243	26	SERPINA3,SERPINE1,CTSH,CD55,LGALS3,SPX,SCG2,CD68,SST,MORN2,CTSZ,GAL,ITGAX,VEGFC,IGF1,HSPA1A,COL1A1,F13A1,PENK,CARTPT,MME,ANXA2,S100A11,CALCR,C5AR1,DMBT1
Up	GO:BP	GO:0060350	endochondral bone morphogenesis	0.000227736	62	233	7	GHR,SCUBE2,TGFBR2,COL3A1,COL1A1,SHOX2,COL13A1
Down	GO:BP	GO:0002052	positive regulation of neuroblast proliferation	0.000240825	37	301	6	NR2E1,ASPM,DMRTA2,GLI3,HAPLN1,FOXG1
Up	GO:BP	GO:0030155	regulation of cell adhesion	0.000255849	778	233	24	SPOCK2,SERPINE1,CD55,LGALS3,S100A10,ANXA1,RAG1,TGFBR2,GPNMB,ECM2,DOCK5,ADAMTS18,IGF1,COL1A1,IL4R,TGFBI,ETS1,DAB2,NLRP3,WNT5A,RHOH,APOD,POSTN,COL8A1
Down	GO:BP	GO:0044839	cell cycle G2/M phase transition	0.000258219	154	301	11	CENPF,CDK1,CLSPN,AURKB,NDC80,CCNB2,PLK1,FOXM1,KIF14,MELK,ORC1
Down	GO:BP	GO:0007193	adenylate cyclase-inhibiting G protein-coupled receptor signaling pathway	0.00031634	79	301	8	CHRM1,CHRM5,GRM3,GRM5,NPY1R,AKAP5,GRM2,CORT
Up	GO:BP	GO:0010876	lipid localization	0.000318026	483	233	18	LCAT,ATG9B,SPX,FABP3,ANXA1,GAL,PLA2R1,ABCA8,STAR,CRABP1,CRABP2,DAB2,APOL4,ANXA2,KCNQ1,SLC27A6,ERFE,APOD
Up	GO:BP	GO:0002062	chondrocyte differentiation	0.000323502	121	233	9	ADAMTS12,CCN2,SCUBE2,TGFBR2,GDF5,COL3A1,EFEMP1,TGFBI,SHOX2
Down	GO:BP	GO:0007143	female meiotic nuclear division	0.000325472	39	301	6	TOP2A,NDC80,CCNB2,TTK,NCAPH,PLK1
Down	GO:CC	GO:0098794	postsynapse	0.000360753	650	313	24	MEF2C,CHRM1,LZTS1,NTSR1,GABRB2,ARC,IGSF21,GRIN2B,NPAS4,HPCA,CHRM5,CTTNBP2,GABRA4,RNF112,GRM3,ARHGAP33,PAK6,GRM5,LRRTM4,AKAP5,PRKCG,BCL11A,GABRD,HCN1
Down	GO:BP	GO:0007389	pattern specification process	0.000376639	479	301	20	MEF2C,EMX1,SATB2,EFNB1,TBR1,ROBO2,DMRTA2,FEZF2,ARC,CHRDL1,GLI3,LHX2,GSX2,GREM2,SEMA3C,FOXG1,FOXN4,MFNG,TBX1,GLI1
Down	GO:CC	GO:0000792	heterochromatin	0.000392003	83	313	8	ZBTB18,EZH2,UHRF1,HELLS,WDR76,CBX2,ESCO2,CENPA
Down	GO:BP	GO:0008284	positive regulation of cell population proliferation	0.00040298	962	301	31	MEF2C,NR2E1,EFNB1,SOX4,ASPM,DMRTA2,EZH2,BIRC5,GLI3,PELI1,CDK1,HAPLN1,VASH2,IQGAP3,SOX11,TTK,MAS1,RTKN2,LHX2,EGR3,FOXG1,BST2,FOXM1,KIF14,PDCD1LG2,INSM1,IL7,CD38,THBS1,TBX1,GLI1
Down	GO:BP	GO:0051932	synaptic transmission, GABAergic	0.000410918	60	301	7	NRXN1,PRKCE,EZH2,GABRB2,NPAS4,GABRA4,GABRD
Down	GO:BP	GO:0050808	synapse organization	0.000443586	485	301	20	MEF2C,NRXN1,LZTS1,SLITRK4,CAMKV,ROBO2,GABRB2,ARC,CHRDL1,IGSF21,GRIN2B,NPAS4,FLRT2,CTTNBP2,CPNE6,ARHGAP33,GRM5,NEUROD2,ICAM5,CDC20
Up	GO:BP	GO:0071300	cellular response to retinoic acid	0.000470948	70	233	7	ALDH1A2,WNT11,PAX2,COL1A1,WNT5A,AQP1,FZD10
Down	GO:BP	GO:0022029	telencephalon cell migration	0.000499596	62	301	7	DCX,NR2E1,FEZF2,DAB1,GLI3,ARX,FOXG1
Up	GO:BP	GO:0001822	kidney development	0.000503777	318	233	14	LRP2,CTSH,IRX3,ALDH1A2,TFAP2A,WNT11,GREB1L,WWTR1,PAX2,COL4A3,WNT5A,MME,AQP1,ID3
Up	GO:BP	GO:0060415	muscle tissue morphogenesis	0.000504641	71	233	7	LRP2,TGFBR3,POU4F1,MYLK,COL3A1,SHOX2,WNT5A
Up	GO:CC	GO:0009986	cell surface	0.000541509	903	243	25	LRP2,GHR,CD55,LGALS3,TGFBR3,S100A10,ANXA1,SCUBE2,SRPX2,TGFBR2,PLA2R1,ITGAX,ADAMTS15,IL4R,IL31RA,WNT5A,ACKR2,LAYN,MME,ANXA2,ITGA11,KLRD1,CD163L1,IL1R1,FZD10
Up	GO:BP	GO:0061035	regulation of cartilage development	0.000544966	72	233	7	ADAMTS12,WNT11,CCN2,GDF5,EFEMP1,SHOX2,WNT5A
Up	GO:BP	GO:0007605	sensory perception of sound	0.000569908	165	233	10	CEMIP,PAX3,LRP2,TFAP2A,COL1A1,COL4A3,CNTN5,CHRNA9,USH2A,KCNQ1
Up	GO:BP	GO:0043066	negative regulation of apoptotic process	0.000590644	881	233	25	LRP2,SERPINE1,CTSH,TFAP2A,LGALS3,SCG2,POU4F1,EN1,ANXA1,RAG1,ARHGAP10,GDF5,PAX2,IGF1,HSPA1A,PTGFR,EN2,IL31RA,DAB2,WNT5A,DHRS2,KRT18,ERFE,DKK1,AQP1
Up	GO:BP	GO:0048568	embryonic organ development	0.000609169	463	233	17	ALDH1A2,TFAP2A,PRRX1,WNT11,EN1,TGFBR2,ALX4,PAX2,EFEMP1,EN2,MFAP2,SHOX2,WNT5A,CHRNA9,KCNQ1,ALDH1A3,ID3
Down	GO:BP	GO:0000902	cell morphogenesis	0.000619995	986	301	31	MEF2C,DCX,NR2E1,EMX1,NRXN1,ETV1,LZTS1,EFNB1,SLITRK4,HGF,TBR1,NDP,ROBO2,BCL11B,FEZF2,ARC,DAB1,SEMA7A,GLI3,FLRT2,CPNE6,ARHGAP33,LHX2,PAK6,FBLIM1,ARX,HECW1,SEMA3C,FOXG1,BCL11A,LPAR3
Down	GO:BP	GO:0048589	developmental growth	0.000619995	667	301	24	MEF2C,DCX,KIF26B,EMX1,ASPM,GAS1,EZH2,SEMA7A,GLI3,DUSP6,CDK1,CPNE6,LHX2,PAK6,ACVR1C,NPY1R,ARX,SEMA3C,BCL11A,IL7,EYS,LPAR3,TBX1,GLI1
Up	GO:BP	GO:0072001	renal system development	0.000661309	328	233	14	LRP2,CTSH,IRX3,ALDH1A2,TFAP2A,WNT11,GREB1L,WWTR1,PAX2,COL4A3,WNT5A,MME,AQP1,ID3
Down	GO:BP	GO:0021885	forebrain cell migration	0.000664564	65	301	7	DCX,NR2E1,FEZF2,DAB1,GLI3,ARX,FOXG1
Up	GO:MF	GO:0140375	immune receptor activity	0.00067687	145	240	10	GHR,CTSH,CMKLR1,IL1RAP,IL4R,IL31RA,ACKR2,KLRD1,IL1R1,C5AR1
Down	GO:CC	GO:0005815	microtubule organizing center	0.000684315	865	313	28	TOP2A,LRRC7,ASPM,KIFC1,CKAP2L,CENPF,CDK1,PCLAF,AURKB,NDC80,CENPU,CCNB2,ESPL1,TACC3,SKA3,DLGAP5,PLK1,KIF15,KIF2C,CDC20,SGO1,CCNE2,EYS,NEK2,KIF18A,HASPIN,CDC45,KHDC3L
Down	GO:BP	GO:0046622	positive regulation of organ growth	0.000701514	45	301	6	MEF2C,CDK1,ARX,IL7,TBX1,GLI1
Down	GO:BP	GO:0016358	dendrite development	0.000701514	238	301	13	MEF2C,DCX,NR2E1,LZTS1,NDP,FEZF2,EZH2,ARC,DAB1,ARHGAP33,HECW1,BCL11A,KHDC3L
Up	GO:BP	GO:0007204	positive regulation of cytosolic calcium ion concentration	0.000715341	170	233	10	CD55,CMKLR1,PTGFR,ACKR2,CHRNA9,TAC1,OPRM1,CALCR,C5AR1,NOS1
Up	GO:BP	GO:0045765	regulation of angiogenesis	0.000724001	288	233	13	SERPINE1,SMOC2,CTSH,TGFBR2,GPNMB,ITGAX,VEGFC,COL4A3,ETS1,WNT5A,SLC39A12,C5AR1,AQP1
Up	GO:BP	GO:0140352	export from cell	0.0007252	894	233	25	MYOF,SLC18A3,C1QTNF5,SCG2,S100A10,ANXA1,GAL,CAVIN1,SYTL5,SLC47A2,VEGFC,IGF1,CADPS2,F2RL2,IL4R,PDZK1,DAB2,CARTPT,PLEK,ANXA2,KCNQ1,OPRM1,SLC16A10,AQP1,CHRNA6
Up	GO:BP	GO:0010595	positive regulation of endothelial cell migration	0.000750173	105	233	8	SMOC2,ATOH8,TGFBR3,ANXA1,SRPX2,VEGFC,ETS1,WNT5A
Down	GO:BP	GO:0044843	cell cycle G1/S phase transition	0.000784945	241	301	13	DACT1,RRM2,EZH2,TCIM,CDK1,CDKN2C,IQGAP3,E2F7,FAM83D,KIF14,CCNE2,TBX1,GLI1
Up	GO:BP	GO:0048644	muscle organ morphogenesis	0.000828468	78	233	7	LRP2,TGFBR3,POU4F1,MYLK,COL3A1,SHOX2,WNT5A
Up	GO:BP	GO:1901342	regulation of vasculature development	0.000828468	293	233	13	SERPINE1,SMOC2,CTSH,TGFBR2,GPNMB,ITGAX,VEGFC,COL4A3,ETS1,WNT5A,SLC39A12,C5AR1,AQP1
Up	GO:BP	GO:0001667	ameboidal-type cell migration	0.000828468	428	233	16	SMOC2,CTSH,ATOH8,TGFBR3,SCG2,WNT11,ANXA1,SRPX2,TGFBR2,DOCK5,VEGFC,ETS1,ARHGDIB,WNT5A,AQP1,S100A2
Down	GO:MF	GO:0070888	E-box binding	0.000832807	59	308	7	BHLHE22,NEUROG2,OLIG2,NEUROD6,NEUROD2,OLIG1,SCRT2
Down	GO:BP	GO:0032465	regulation of cytokinesis	0.000856257	92	301	8	PRKCE,BIRC5,AURKB,E2F7,PLK1,CDCA8,KIF14,KIF20A
Up	GO:BP	GO:0043069	negative regulation of programmed cell death	0.000880382	907	233	25	LRP2,SERPINE1,CTSH,TFAP2A,LGALS3,SCG2,POU4F1,EN1,ANXA1,RAG1,ARHGAP10,GDF5,PAX2,IGF1,HSPA1A,PTGFR,EN2,IL31RA,DAB2,WNT5A,DHRS2,KRT18,ERFE,DKK1,AQP1
Down	GO:MF	GO:0004672	protein kinase activity	0.000943832	586	308	23	CAMKV,PAK5,PRKCE,PBK,SBK1,CAMKK2,CDK1,LTBP4,STK31,AURKB,TTK,PAK6,ACVR1C,BUB1,PLK1,DCLK3,PRKCG,MELK,EPHB6,NEK2,PKN3,HASPIN,SIK1
Up	GO:MF	GO:0008237	metallopeptidase activity	0.00100063	187	240	11	ADAMTS12,MMP10,ADAMTS18,ADAMTS15,CPB1,CPA4,ECEL1,PAPPA2,MME,CPQ,MMP1
Up	GO:CC	GO:0005788	endoplasmic reticulum lumen	0.00101026	313	243	13	SPARCL1,PRSS23,SCG2,CTSZ,COL6A3,COL3A1,COL1A1,COL4A3,COL14A1,PENK,WNT5A,COL13A1,COL8A1
Up	GO:MF	GO:0005518	collagen binding	0.00102397	69	240	7	LUM,SPARCL1,ECM2,TGFBI,COL14A1,ITGA11,USH2A
Up	GO:MF	GO:0005178	integrin binding	0.00102397	158	240	10	CCN2,GPNMB,ECM2,ITGAX,COL3A1,IGF1,TGFBI,COL4A3,ITGA11,GFAP
Up	GO:BP	GO:0010464	regulation of mesenchymal cell proliferation	0.00106352	34	233	5	PRRX1,WNT11,TGFBR2,SHOX2,WNT5A
Up	GO:BP	GO:0048871	multicellular organismal-level homeostasis	0.00106352	806	233	23	SERPINA3,CTSH,IRX3,CMKLR1,TGFBR3,CCN2,ANXA1,RAG1,ALK,WWTR1,COL3A1,HSPA1A,IL4R,ETS1,COL14A1,MFAP2,CARTPT,OCLN,USH2A,KCNQ1,AQP1,SLN,MAK
Down	GO:BP	GO:0021795	cerebral cortex cell migration	0.00107654	49	301	6	DCX,NR2E1,DAB1,GLI3,ARX,FOXG1
Down	GO:BP	GO:0120035	regulation of plasma membrane bounded cell projection organization	0.00111365	652	301	23	NR2E1,NRXN1,LZTS1,TBR1,ROBO2,FEZF2,EZH2,ARC,DAB1,GRIN2B,SEMA7A,GPC2,RTN4RL1,TENM1,ARHGAP33,HECW1,SEMA3C,BCL11A,CD38,LPAR3,ALKAL2,KHDC3L,NEU4
Down	GO:CC	GO:0036477	somatodendritic compartment	0.00112462	848	313	27	KIF21B,CHRM1,NRXN1,LZTS1,NTSR1,ARC,HPCA,CHRM5,ZWINT,CNGA3,CTTNBP2,GABRA4,RNF112,RTN4RL1,CPNE6,GRM3,TPX2,ARHGAP33,GRM5,AKAP5,PDYN,KLHL14,KCNB2,PRKCG,GRM2,GABRD,HCN1
Up	GO:BP	GO:0071560	cellular response to transforming growth factor beta stimulus	0.00113652	261	233	12	TGFBR3,GDF10,TGFBR2,GDF5,COL3A1,HSPA1A,COL1A1,DAB2,PENK,WNT5A,POSTN,SKOR2
Up	GO:BP	GO:0010631	epithelial cell migration	0.00113866	304	233	13	SMOC2,CTSH,ATOH8,TGFBR3,SCG2,ANXA1,SRPX2,TGFBR2,DOCK5,VEGFC,ETS1,WNT5A,S100A2
Down	GO:CC	GO:0030425	dendrite	0.00114852	622	313	22	KIF21B,CHRM1,LZTS1,NTSR1,ARC,HPCA,CHRM5,ZWINT,CNGA3,CTTNBP2,GABRA4,CPNE6,GRM3,ARHGAP33,GRM5,AKAP5,PDYN,KCNB2,PRKCG,GRM2,GABRD,HCN1
Up	GO:MF	GO:0005179	hormone activity	0.00115209	130	240	9	SPX,SST,GAL,IGF1,CALCB,PENK,CARTPT,UTS2,ERFE
Down	GO:CC	GO:0097447	dendritic tree	0.00116863	624	313	22	KIF21B,CHRM1,LZTS1,NTSR1,ARC,HPCA,CHRM5,ZWINT,CNGA3,CTTNBP2,GABRA4,CPNE6,GRM3,ARHGAP33,GRM5,AKAP5,PDYN,KCNB2,PRKCG,GRM2,GABRD,HCN1
Up	GO:BP	GO:0048562	embryonic organ morphogenesis	0.00116979	305	233	13	TFAP2A,PRRX1,WNT11,TGFBR2,ALX4,PAX2,EFEMP1,MFAP2,SHOX2,WNT5A,CHRNA9,KCNQ1,ALDH1A3
Up	GO:BP	GO:0060351	cartilage development involved in endochondral bone morphogenesis	0.00118574	35	233	5	GHR,SCUBE2,TGFBR2,COL1A1,SHOX2
Up	GO:BP	GO:0090132	epithelium migration	0.00121779	307	233	13	SMOC2,CTSH,ATOH8,TGFBR3,SCG2,ANXA1,SRPX2,TGFBR2,DOCK5,VEGFC,ETS1,WNT5A,S100A2
Up	GO:MF	GO:0019838	growth factor binding	0.00130236	134	240	9	LRP2,GHR,TGFBR3,CCN2,SRPX2,TGFBR2,COL3A1,COL1A1,IL1R1
Up	GO:BP	GO:0032370	positive regulation of lipid transport	0.00130544	85	233	7	FABP3,GAL,PLA2R1,ABCA8,DAB2,ANXA2,ERFE
Up	GO:BP	GO:0071559	response to transforming growth factor beta	0.0013335	267	233	12	TGFBR3,GDF10,TGFBR2,GDF5,COL3A1,HSPA1A,COL1A1,DAB2,PENK,WNT5A,POSTN,SKOR2
Down	GO:BP	GO:0007612	learning	0.00135103	156	301	10	NRXN1,PAK5,TBR1,NTSR1,ARC,NPAS4,PAK6,GRM5,NEUROD2,NPTX2
Down	GO:BP	GO:0050804	modulation of chemical synaptic transmission	0.00137214	489	301	19	MEF2C,NR2E1,CHRM1,NRXN1,LZTS1,CAMKV,PRKCE,ARC,CHRDL1,GRIN2B,NPAS4,GRM3,GRM5,NEUROD2,AKAP5,PRKCG,CDC20,GRM2,CD38
Down	GO:BP	GO:0045665	negative regulation of neuron differentiation	0.00140327	74	301	7	NR2E1,ASPM,SOX3,FEZF2,OLIG2,GLI3,FOXG1
Down	GO:BP	GO:0099177	regulation of trans-synaptic signaling	0.00140327	490	301	19	MEF2C,NR2E1,CHRM1,NRXN1,LZTS1,CAMKV,PRKCE,ARC,CHRDL1,GRIN2B,NPAS4,GRM3,GRM5,NEUROD2,AKAP5,PRKCG,CDC20,GRM2,CD38
Up	GO:BP	GO:0032355	response to estradiol	0.00140368	117	233	8	GHR,ALDH1A2,POU4F1,ANXA1,PTGFR,COL1A1,PENK,POSTN
Up	GO:BP	GO:0050954	sensory perception of mechanical stimulus	0.00140653	188	233	10	CEMIP,PAX3,LRP2,TFAP2A,COL1A1,COL4A3,CNTN5,CHRNA9,USH2A,KCNQ1
Up	GO:BP	GO:0032940	secretion by cell	0.0014194	827	233	23	MYOF,SLC18A3,C1QTNF5,SCG2,S100A10,ANXA1,GAL,CAVIN1,SYTL5,VEGFC,IGF1,CADPS2,F2RL2,IL4R,DAB2,CARTPT,PLEK,ANXA2,KCNQ1,OPRM1,SLC16A10,AQP1,CHRNA6
Up	GO:BP	GO:0010632	regulation of epithelial cell migration	0.0014194	228	233	11	SMOC2,CTSH,ATOH8,TGFBR3,ANXA1,SRPX2,TGFBR2,DOCK5,VEGFC,ETS1,WNT5A
Up	GO:BP	GO:0090130	tissue migration	0.0014194	313	233	13	SMOC2,CTSH,ATOH8,TGFBR3,SCG2,ANXA1,SRPX2,TGFBR2,DOCK5,VEGFC,ETS1,WNT5A,S100A2
Up	GO:BP	GO:0015908	fatty acid transport	0.00144468	118	233	8	SPX,FABP3,ANXA1,PLA2R1,CRABP1,CRABP2,SLC27A6,ERFE
Up	GO:BP	GO:0031076	embryonic camera-type eye development	0.00144929	37	233	5	ALDH1A2,TFAP2A,PAX2,WNT5A,ALDH1A3
Up	GO:BP	GO:0007423	sensory organ development	0.00147511	610	233	19	SMOC1,ALDH1A2,TFAP2A,PRRX1,C1QTNF5,TGFBR2,PAX2,ADAMTS18,EFEMP1,SLC17A6,MFAP2,WNT5A,CHRNA9,USH2A,KCNQ1,ALDH1A3,AQP1,BARHL2,COL8A1
Up	GO:BP	GO:0051047	positive regulation of secretion	0.00151543	316	233	13	SLC18A3,S100A10,GAL,PLA2R1,VEGFC,IGF1,CADPS2,F2RL2,IL4R,DAB2,CARTPT,ANXA2,AQP1
Down	GO:BP	GO:0031344	regulation of cell projection organization	0.00151585	667	301	23	NR2E1,NRXN1,LZTS1,TBR1,ROBO2,FEZF2,EZH2,ARC,DAB1,GRIN2B,SEMA7A,GPC2,RTN4RL1,TENM1,ARHGAP33,HECW1,SEMA3C,BCL11A,CD38,LPAR3,ALKAL2,KHDC3L,NEU4
Up	GO:BP	GO:0016331	morphogenesis of embryonic epithelium	0.00154589	154	233	9	LRP2,IRX3,ALDH1A2,TFAP2A,PAX2,VEGFC,WNT5A,ALDH1A3,SLC39A12
Up	GO:BP	GO:0010092	specification of animal organ identity	0.00160316	38	233	5	LRP2,WNT11,PAX2,WNT5A,DKK1
Up	GO:BP	GO:0048880	sensory system development	0.00160318	412	233	15	SMOC1,ALDH1A2,TFAP2A,POU4F1,TGFBR2,PAX2,ADAMTS18,EFEMP1,SLC17A6,MFAP2,WNT5A,ALDH1A3,AQP1,BARHL2,COL8A1
Up	GO:MF	GO:0048306	calcium-dependent protein binding	0.00162185	79	240	7	S100A10,ANXA1,ANXA2,S100A11,NOS1,S100A2,DMBT1
Up	GO:BP	GO:0022603	regulation of anatomical structure morphogenesis	0.00163095	838	233	23	SERPINE1,SMOC2,CTSH,ADAMTS12,MYL12A,ANXA1,TGFBR2,GPNMB,ITGAX,PAX2,VEGFC,CPNE9,CRABP2,COL4A3,ETS1,SHOX2,WNT5A,CDC42EP5,DKK1,SLC39A12,C5AR1,AQP1,SKOR2
Down	GO:MF	GO:0003774	cytoskeletal motor activity	0.00163337	115	308	9	KIF26B,KIF21B,KIFC1,KIF11,KIF15,KIF2C,KIF14,KIF20A,KIF18A
Up	GO:BP	GO:0051046	regulation of secretion	0.00169669	619	233	19	MYOF,SLC18A3,SPX,S100A10,ANXA1,GAL,PLA2R1,VEGFC,IGF1,CADPS2,F2RL2,IL4R,DAB2,CARTPT,ANXA2,KCNQ1,OPRM1,AQP1,CHRNA6
Up	GO:BP	GO:0030278	regulation of ossification	0.00170248	122	233	8	MGP,TENT5A,TFAP2A,GDF10,SCUBE2,WNT5A,CALCR,DKK1
Up	GO:BP	GO:0007160	cell-matrix adhesion	0.00171045	235	233	11	SERPINE1,ADAMTS12,CCN2,S100A10,ECM2,ITGAX,COL3A1,ITGA11,APOD,COL13A1,POSTN
Up	GO:MF	GO:0004222	metalloendopeptidase activity	0.00171742	109	240	8	ADAMTS12,MMP10,ADAMTS18,ADAMTS15,ECEL1,PAPPA2,MME,MMP1
Down	GO:BP	GO:0060074	synapse maturation	0.00173451	34	301	5	NRXN1,CHRDL1,IGSF21,NEUROD2,CDC20
Up	GO:BP	GO:0046903	secretion	0.00183515	963	233	25	MYOF,SLC18A3,SPX,C1QTNF5,SCG2,S100A10,ANXA1,GAL,CAVIN1,PLA2R1,SYTL5,VEGFC,IGF1,CADPS2,F2RL2,IL4R,DAB2,CARTPT,PLEK,ANXA2,KCNQ1,OPRM1,SLC16A10,AQP1,CHRNA6
Up	GO:BP	GO:0060021	roof of mouth development	0.00185131	92	233	7	TFAP2A,PRRX1,TGFBR3,WNT11,TGFBR2,ALX4,WNT5A
Up	GO:BP	GO:0060395	SMAD protein signal transduction	0.00185131	92	233	7	ATOH8,TGFBR3,TGFBR2,WWTR1,GDF5,DAB2,DKK1
Up	GO:BP	GO:0060284	regulation of cell development	0.00187302	849	233	23	LRP2,POU4F1,S100A10,ANXA1,RAG1,TGFBR2,VEGFC,IGF1,HSPA1A,CRABP2,IL4R,ETS1,TCF7,CARTPT,SHOX2,NLRP3,WNT5A,RHOH,MME,ANXA2,GFAP,OPRM1,ERFE
Up	GO:MF	GO:0005509	calcium ion binding	0.0019127	726	240	22	SPARCL1,MATN2,MGP,MYOF,SPOCK2,LRP2,HMCN1,SMOC2,SMOC1,S100A10,MYL12A,ANXA1,SCUBE2,EHD4,EFCC1,EFEMP1,PAMR1,RASGRP3,ANXA2,DLK1,S100A11,S100A2
Up	GO:BP	GO:0007178	transmembrane receptor protein serine/threonine kinase signaling pathway	0.00196509	374	233	14	LRP2,ATOH8,TGFBR3,GDF10,TGFBR2,WWTR1,GDF5,COL3A1,HSPA1A,FAM83G,DAB2,WNT5A,DKK1,SKOR2
Down	GO:BP	GO:0048639	positive regulation of developmental growth	0.00203159	165	301	10	MEF2C,SEMA7A,CDK1,CPNE6,ARX,BCL11A,IL7,LPAR3,TBX1,GLI1
Up	GO:BP	GO:0030199	collagen fibril organization	0.00204817	65	233	6	LUM,ADAMTS12,COL3A1,COL1A1,COL14A1,ANXA2
Up	GO:BP	GO:0001656	metanephros development	0.00207608	94	233	7	CTSH,IRX3,GREB1L,WWTR1,PAX2,AQP1,ID3
Down	GO:CC	GO:0051233	spindle midzone	0.00209783	37	313	5	AURKB,PLK1,CDCA8,KIF14,KIF18A
Up	GO:BP	GO:0042445	hormone metabolic process	0.00210134	242	233	11	GHR,ALDH1A2,CTSZ,GAL,CRABP2,DAB2,DHRS2,MME,CPQ,ALDH1A3,SLC16A10
Up	GO:BP	GO:0071542	dopaminergic neuron differentiation	0.00210138	41	233	5	LMX1B,EN1,EN2,WNT5A,DKK1
Up	GO:MF	GO:0008289	lipid binding	0.00214677	841	240	24	MYOF,GHR,CD55,ALDH1A2,FABP3,ANXA1,SCUBE2,SYTL5,STAR,CRABP1,CADPS2,CPNE9,CRABP2,APOL4,NLRP3,WNT5A,GRB7,MAP1LC3C,RASGRP3,MME,ANXA2,KCNQ1,APOD,ID3
Up	GO:BP	GO:0045785	positive regulation of cell adhesion	0.00217112	477	233	16	SPOCK2,CD55,S100A10,ANXA1,RAG1,TGFBR2,ECM2,DOCK5,IGF1,IL4R,ETS1,DAB2,NLRP3,WNT5A,RHOH,COL8A1
Down	GO:CC	GO:0005876	spindle microtubule	0.0021758	83	313	7	CDK1,AURKB,KIF11,SKA3,KNTC1,PLK1,KIF18A
Up	GO:BP	GO:0048706	embryonic skeletal system development	0.00220765	128	233	8	TFAP2A,PRRX1,WNT11,TGFBR2,ALX4,COL1A1,SHOX2,WNT5A
Down	GO:BP	GO:0043408	regulation of MAPK cascade	0.00229355	643	301	22	MEF2C,NRXN1,DACT1,HGF,PAK5,PRKCE,SLA,EZH2,PBK,SEMA7A,DUSP6,TENM1,IQGAP3,LPAR2,FAM83D,PAK6,GRM5,FOXM1,THBS1,LPAR3,ALKAL2,TBX1
Up	GO:BP	GO:2000516	positive regulation of CD4-positive, alpha-beta T cell activation	0.00232584	42	233	5	CD55,ANXA1,TGFBR2,IL4R,NLRP3
Down	GO:CC	GO:0097060	synaptic membrane	0.00233345	399	313	16	CHRM1,NRXN1,GABRB2,ARC,IGSF21,GRIN2B,CHRM5,GABRA4,GRM3,LPAR2,GRM5,LRRTM4,PRKCG,GRM2,GABRD,HCN1
Down	GO:BP	GO:0000086	G2/M transition of mitotic cell cycle	0.00244871	138	301	9	CENPF,CDK1,CLSPN,AURKB,PLK1,FOXM1,KIF14,MELK,ORC1
Up	GO:BP	GO:0014706	striated muscle tissue development	0.00245212	247	233	11	LRP2,IRX3,ALDH1A2,TGFBR3,POU4F1,IGF1,PGM5,COL14A1,SHOX2,WNT5A,DKK1
Up	GO:BP	GO:0051146	striated muscle cell differentiation	0.00246765	291	233	12	FLNC,IRX3,CSRP1,DOCK5,IGF1,PGM5,ADAMTS15,IL4R,COL14A1,SHOX2,DKK1,NOS1
Down	GO:BP	GO:0021799	cerebral cortex radially oriented cell migration	0.00247984	37	301	5	DCX,NR2E1,DAB1,GLI3,FOXG1
Down	GO:BP	GO:0007405	neuroblast proliferation	0.00247984	82	301	7	NR2E1,TAFA1,ASPM,DMRTA2,GLI3,HAPLN1,FOXG1
Down	GO:BP	GO:0006281	DNA repair	0.0025363	604	301	21	FANCI,CDK1,PCLAF,CLSPN,BRIP1,UHRF1,POLQ,CDCA5,PIF1,RAD51AP1,PTTG1,PLK1,ESCO2,PRKCG,FOXM1,EXO1,FANCB,NEIL3,DMC1,CDC45,KHDC3L
Down	GO:MF	GO:0098960	postsynaptic neurotransmitter receptor activity	0.00254773	72	308	7	CHRM1,GABRB2,GRIN2B,CHRM5,GABRA4,GRM5,GABRD
Down	GO:BP	GO:0042391	regulation of membrane potential	0.00258372	433	301	17	MEF2C,CHRM1,NRXN1,NDP,NTSR1,GJC1,GABRB2,GRIN2B,NPAS4,GABRA4,PIEZO1,GRM5,KCNH3,NTSR2,KCNH4,GABRD,HCN1
Up	GO:BP	GO:0045669	positive regulation of osteoblast differentiation	0.00272866	69	233	6	TENT5A,GDF10,SCUBE2,WWTR1,IGF1,DNAI3
Up	GO:MF	GO:1901681	sulfur compound binding	0.00276135	268	240	12	SMOC2,SMOC1,TGFBR3,CCN2,GPNMB,ECM2,ALK,ADAMTS15,CFH,LIPH,COL13A1,POSTN
Down	GO:BP	GO:0000165	MAPK cascade	0.0027722	745	301	24	MEF2C,NRXN1,DACT1,HGF,PAK5,PRKCE,SLA,EZH2,PBK,CAMKK2,SEMA7A,DUSP6,CDK1,TENM1,IQGAP3,LPAR2,FAM83D,PAK6,GRM5,FOXM1,THBS1,LPAR3,ALKAL2,TBX1
Down	GO:BP	GO:0007611	learning or memory	0.00281308	279	301	13	MEF2C,NRXN1,PAK5,TBR1,NTSR1,ARC,GRIN2B,NPAS4,PAK6,GRM5,NEUROD2,NPTX2,PRKCG
Up	GO:BP	GO:0048645	animal organ formation	0.00286615	70	233	6	LRP2,WNT11,TGFBR2,PAX2,WNT5A,DKK1
Up	GO:BP	GO:0007507	heart development	0.00299415	599	233	18	LRP2,IRX3,ALDH1A2,TGFBR3,WNT11,POU4F1,TGFBR2,PDLIM4,GREB1L,COL3A1,IGF1,COL14A1,SHOX2,WNT5A,KCNQ1,DAW1,DKK1,ID3
Up	GO:BP	GO:0048844	artery morphogenesis	0.00307056	71	233	6	LRP2,PRRX1,WNT11,TGFBR2,MYLK,COL3A1
Down	GO:BP	GO:0006974	DNA damage response	0.00312391	896	301	27	TOP2A,SOX4,FANCI,MCM10,CDK1,PCLAF,CLSPN,BRIP1,UHRF1,E2F7,WDR76,POLQ,CDCA5,PIF1,RAD51AP1,PTTG1,PLK1,ESCO2,PRKCG,FOXM1,DDIAS,EXO1,FANCB,NEIL3,DMC1,CDC45,KHDC3L
Up	GO:CC	GO:0042383	sarcolemma	0.00313164	141	243	8	FLNC,ANXA1,COL6A3,PGM5,ANXA2,SLC27A6,AQP1,NOS1
Down	GO:BP	GO:0007188	adenylate cyclase-modulating G protein-coupled receptor signaling pathway	0.00317878	246	301	12	CHRM1,ADGRG6,CHRM5,GRM3,GPR12,LPAR2,GRM5,NPY1R,AKAP5,GRM2,LPAR3,CORT
Down	GO:BP	GO:0050890	cognition	0.00323886	322	301	14	MEF2C,CHRM1,NRXN1,PAK5,TBR1,NTSR1,ARC,GRIN2B,NPAS4,PAK6,GRM5,NEUROD2,NPTX2,PRKCG
Up	GO:BP	GO:0006954	inflammatory response	0.00325401	829	233	22	SERPINA3,SERPINE1,ADAMTS12,CMKLR1,SCG2,IL1RAP,CD68,ANXA1,IL16,IGF1,PTGFR,IL4R,TRIM55,ETS1,IL31RA,NLRP3,WNT5A,ACKR2,TAC1,IL1R1,APOD,C5AR1
Up	GO:BP	GO:0050918	positive chemotaxis	0.00326925	72	233	6	LGALS3,SCG2,GPNMB,IL16,VEGFC,WNT5A
Up	GO:BP	GO:0010810	regulation of cell-substrate adhesion	0.00330408	215	233	10	SPOCK2,SERPINE1,S100A10,ECM2,DOCK5,COL1A1,DAB2,APOD,POSTN,COL8A1
Down	GO:BP	GO:0040008	regulation of growth	0.00339304	620	301	21	MEF2C,PAK5,SEMA7A,DUSP6,CDK1,LTBP4,CPNE6,CDKN2C,CCNB2,NPY1R,ARX,SEMA3C,BST2,FOXM1,KIF14,BCL11A,IL7,CD38,LPAR3,TBX1,GLI1
Down	GO:BP	GO:0051785	positive regulation of nuclear division	0.00340706	62	301	6	NUSAP1,UBE2C,ESPL1,RAD51AP1,DLGAP5,CDC20
Down	GO:BP	GO:0034330	cell junction organization	0.00342829	759	301	24	MEF2C,NRXN1,LZTS1,SLITRK4,CAMKV,ROBO2,GJC1,GABRB2,ARC,CHRDL1,IGSF21,GRIN2B,NPAS4,FLRT2,CTTNBP2,CPNE6,FRMPD2,ARHGAP33,GRM5,NEUROD2,ICAM5,CDC20,THBS1,CLDN6
Up	GO:BP	GO:0002009	morphogenesis of an epithelium	0.00347418	501	233	16	LRP2,CTSH,ADAMTS12,IRX3,ALDH1A2,TFAP2A,WNT11,TGFBR2,CTSZ,GREB1L,ITGAX,PAX2,VEGFC,WNT5A,ALDH1A3,SLC39A12
Up	GO:MF	GO:0042562	hormone binding	0.00350029	93	240	7	LRP2,GHR,CTSH,CMKLR1,VIPR2,ALDH1A3,CALCR
Up	GO:BP	GO:0071396	cellular response to lipid	0.00354683	609	233	18	SERPINE1,CD55,ALDH1A2,WNT11,POU4F1,CD68,ANXA1,PAX2,HSPA1A,PTGFR,COL1A1,DAB2,PENK,NLRP3,WNT5A,AQP1,ID3,FZD10
Up	GO:BP	GO:0010463	mesenchymal cell proliferation	0.00365312	47	233	5	PRRX1,WNT11,TGFBR2,SHOX2,WNT5A
Up	GO:BP	GO:0001654	eye development	0.00365312	402	233	14	SMOC1,ALDH1A2,TFAP2A,TGFBR2,PAX2,ADAMTS18,EFEMP1,SLC17A6,MFAP2,WNT5A,ALDH1A3,AQP1,BARHL2,COL8A1
Up	GO:BP	GO:0048589	developmental growth	0.00369156	667	233	19	GHR,TGFBR3,WNT11,EN1,ANXA1,TGFBR2,WWTR1,GDF5,COL3A1,IGF1,CPNE9,CRABP2,COL14A1,WNT5A,CPQ,APOD,POSTN,SLC39A12,BARHL2
Up	GO:MF	GO:0042056	chemoattractant activity	0.00369469	42	240	5	LGALS3,SCG2,GPNMB,VEGFC,WNT5A
Up	GO:MF	GO:0098631	cell adhesion mediator activity	0.00369469	67	240	6	ANXA1,CNTN5,KRT18,ANXA2,ITGA11,S100A11
Up	GO:MF	GO:0050839	cell adhesion molecule binding	0.00369469	561	240	18	CCN2,ANXA1,EHD4,GPNMB,ECM2,ITGAX,COL3A1,IGF1,HSPA1A,TGFBI,COL4A3,CNTN5,KRT18,ANXA2,ITGA11,GFAP,S100A11,POSTN
Up	GO:BP	GO:0043542	endothelial cell migration	0.00372727	219	233	10	SMOC2,ATOH8,TGFBR3,SCG2,ANXA1,SRPX2,VEGFC,ETS1,WNT5A,S100A2
Down	GO:BP	GO:0046620	regulation of organ growth	0.00380439	89	301	7	MEF2C,DUSP6,CDK1,ARX,IL7,TBX1,GLI1
Down	GO:BP	GO:1901992	positive regulation of mitotic cell cycle phase transition	0.00380439	89	301	7	RRM2,CDK1,UBE2C,ESPL1,CDCA5,DLGAP5,CDC20
Up	GO:BP	GO:0060541	respiratory system development	0.00381581	220	233	10	CTSH,ALDH1A2,WNT11,CCN2,TGFBR2,CTSZ,COL3A1,WNT5A,MME,ALDH1A3
Up	GO:BP	GO:0015718	monocarboxylic acid transport	0.00381581	179	233	9	SPX,FABP3,ANXA1,PLA2R1,CRABP1,CRABP2,SLC27A6,ERFE,SLC16A10
Down	GO:BP	GO:0001932	regulation of protein phosphorylation	0.00387223	910	301	27	NRXN1,HGF,PRKCE,EZH2,PBK,CAMKK2,BIRC5,SEMA7A,DUSP6,TCIM,TENM1,CDKN2C,IQGAP3,CLSPN,AURKB,TPX2,MAS1,GRM5,PLK1,CDCA8,KIF14,INSM1,IL7,CCNE2,HRC,THBS1,TBX1
Up	GO:BP	GO:0150063	visual system development	0.00389344	406	233	14	SMOC1,ALDH1A2,TFAP2A,TGFBR2,PAX2,ADAMTS18,EFEMP1,SLC17A6,MFAP2,WNT5A,ALDH1A3,AQP1,BARHL2,COL8A1
Up	GO:BP	GO:0007517	muscle organ development	0.00389344	357	233	13	PAX3,LRP2,TGFBR3,POU4F1,MYLK,ALX4,COL6A3,COL3A1,IGF1,SHOX2,WNT5A,ITGA11,ID3
Up	GO:BP	GO:0060322	head development	0.00395213	787	233	21	LRP2,ALDH1A2,POU4F1,GDF10,EN1,TGFBR2,ALK,PAX2,CA10,COL3A1,COL1A1,EN2,CNTN5,WNT5A,SHROOM4,LHX5,ALDH1A3,APOD,DKK1,AQP1,SKOR2
Up	GO:BP	GO:1905954	positive regulation of lipid localization	0.00395213	107	233	7	FABP3,GAL,PLA2R1,ABCA8,DAB2,ANXA2,ERFE
Down	GO:BP	GO:0001764	neuron migration	0.00397162	182	301	10	MEF2C,DCX,SATB2,ASPM,FEZF2,DAB1,FLRT2,ARX,FOXG1,SCRT2
Down	GO:BP	GO:0009953	dorsal/ventral pattern formation	0.00403591	90	301	7	GLI3,LHX2,GSX2,GREM2,FOXG1,FOXN4,GLI1
Up	GO:BP	GO:0050921	positive regulation of chemotaxis	0.00424357	144	233	8	SERPINE1,SMOC2,CMKLR1,SCG2,IL16,VEGFC,WNT5A,C5AR1
Down	GO:BP	GO:0051653	spindle localization	0.00424796	65	301	6	ASPM,NUSAP1,NDC80,ESPL1,PLK1,CENPA
Up	GO:BP	GO:0007420	brain development	0.00432242	736	233	20	LRP2,ALDH1A2,POU4F1,GDF10,EN1,TGFBR2,ALK,PAX2,CA10,COL3A1,EN2,CNTN5,WNT5A,SHROOM4,LHX5,ALDH1A3,APOD,DKK1,AQP1,SKOR2
Up	GO:BP	GO:0051960	regulation of nervous system development	0.00434671	463	233	15	LRP2,IL1RAP,POU4F1,S100A10,SRPX2,ITGAX,VEGFC,CRABP2,SHOX2,WNT5A,MME,ANXA2,GFAP,OPRM1,DKK1
Up	GO:BP	GO:0008217	regulation of blood pressure	0.0045222	185	233	9	SPX,CTSZ,VEGFC,CARTPT,UTS2,PTGS1,KCNQ1,POSTN,NOS1
Down	GO:BP	GO:0045666	positive regulation of neuron differentiation	0.0045309	92	301	7	MEF2C,FEZF2,DAB1,RNF112,SOX11,NEUROD2,FOXG1
Down	GO:BP	GO:0040001	establishment of mitotic spindle localization	0.00454701	43	301	5	NUSAP1,NDC80,ESPL1,PLK1,CENPA
Up	GO:BP	GO:0042472	inner ear morphogenesis	0.00470702	111	233	7	TFAP2A,PRRX1,PAX2,WNT5A,CHRNA9,KCNQ1,ALDH1A3
Up	GO:MF	GO:0004896	cytokine receptor activity	0.00473009	101	240	7	GHR,CMKLR1,IL1RAP,IL4R,IL31RA,ACKR2,IL1R1
Down	GO:BP	GO:1902806	regulation of cell cycle G1/S phase transition	0.0047867	187	301	10	DACT1,RRM2,EZH2,TCIM,CDKN2C,E2F7,FAM83D,KIF14,TBX1,GLI1
Up	GO:BP	GO:0048738	cardiac muscle tissue development	0.00504424	230	233	10	LRP2,IRX3,ALDH1A2,TGFBR3,POU4F1,IGF1,COL14A1,SHOX2,WNT5A,DKK1
Up	GO:BP	GO:0060537	muscle tissue development	0.00511923	420	233	14	LRP2,IRX3,ALDH1A2,CSRP1,TGFBR3,POU4F1,MYLK,COL3A1,IGF1,PGM5,COL14A1,SHOX2,WNT5A,DKK1
Down	GO:BP	GO:0045840	positive regulation of mitotic nuclear division	0.00543194	45	301	5	NUSAP1,UBE2C,ESPL1,DLGAP5,CDC20
Down	GO:BP	GO:0051445	regulation of meiotic cell cycle	0.0056099	69	301	6	ASPM,ZWINT,TTK,RAD51AP1,CDC20,KNL1
Up	GO:BP	GO:0032330	regulation of chondrocyte differentiation	0.00562544	53	233	5	ADAMTS12,CCN2,GDF5,EFEMP1,SHOX2
Up	GO:BP	GO:0060324	face development	0.00562544	53	233	5	ALDH1A2,COL1A1,WNT5A,ALDH1A3,DKK1
Up	GO:BP	GO:0019233	sensory perception of pain	0.00566428	82	233	6	SPX,PENK,MME,TAC1,OPRM1,AQP1
Up	GO:BP	GO:0007599	hemostasis	0.00573509	235	233	10	SERPINE1,CSRP1,MYL12A,COL3A1,ADAMTS18,F2RL2,F13A1,PLEK,ANXA2,NFE2
Up	GO:BP	GO:0030324	lung development	0.00584768	193	233	9	CTSH,ALDH1A2,WNT11,CCN2,TGFBR2,CTSZ,COL3A1,WNT5A,MME
Down	GO:CC	GO:0099513	polymeric cytoskeletal fiber	0.00589777	807	313	24	DCX,KIF26B,KIF21B,ASPM,KIFC1,NUSAP1,LMNB1,IQGAP2,GAS2L3,BIRC5,CDK1,AURKB,TPX2,KIF11,SKA3,KNTC1,PLK1,KIF15,KIF2C,KIF14,CASP1,KIF20A,NEK2,KIF18A
Down	GO:BP	GO:0032467	positive regulation of cytokinesis	0.00593333	46	301	5	PRKCE,BIRC5,AURKB,CDCA8,KIF14
Down	GO:BP	GO:0021879	forebrain neuron differentiation	0.00593333	46	301	5	DCX,TBR1,BCL11B,FEZF2,FOXG1
Up	GO:BP	GO:0043536	positive regulation of blood vessel endothelial cell migration	0.00596635	54	233	5	TGFBR3,ANXA1,SRPX2,VEGFC,ETS1
Up	GO:BP	GO:0099172	presynapse organization	0.00596635	54	233	5	IL1RAP,CNTN5,WNT5A,DKK1,C5AR1
Up	GO:BP	GO:0040007	growth	0.00596635	939	233	23	GHR,RERG,TGFBR3,WNT11,EN1,ANXA1,TGFBR2,WWTR1,GDF5,COL3A1,IGF1,CPNE9,HSPA1A,CRABP2,COL14A1,DAB2,WNT5A,PAPPA2,CPQ,APOD,POSTN,SLC39A12,BARHL2
Up	GO:BP	GO:0003013	circulatory system process	0.00628517	592	233	17	MYOF,LRP2,IRX3,SPX,CTSZ,WWTR1,DOCK5,VEGFC,COL4A3,CARTPT,SHOX2,OCLN,UTS2,PTGS1,KCNQ1,POSTN,NOS1
Down	GO:BP	GO:0021575	hindbrain morphogenesis	0.00652361	47	301	5	NRXN1,DAB1,GSX2,KIF14,GLI1
Up	GO:BP	GO:0061037	negative regulation of cartilage development	0.00656916	31	233	4	ADAMTS12,WNT11,GDF5,EFEMP1
Up	GO:BP	GO:0030323	respiratory tube development	0.00656916	197	233	9	CTSH,ALDH1A2,WNT11,CCN2,TGFBR2,CTSZ,COL3A1,WNT5A,MME
Up	GO:BP	GO:0015850	organic hydroxy compound transport	0.00657239	286	233	11	LCAT,SLC18A3,GAL,ABCA8,STAR,DAB2,ANXA2,KCNQ1,AQP1,NOS1,CHRNA6
Down	GO:CC	GO:0045211	postsynaptic membrane	0.00672928	278	313	12	CHRM1,GABRB2,ARC,IGSF21,GRIN2B,CHRM5,GABRA4,GRM3,GRM5,LRRTM4,GABRD,HCN1
Down	GO:BP	GO:0003002	regionalization	0.00686219	435	301	16	MEF2C,EMX1,TBR1,ROBO2,DMRTA2,FEZF2,ARC,GLI3,LHX2,GSX2,GREM2,SEMA3C,FOXG1,FOXN4,TBX1,GLI1
Up	GO:BP	GO:0014812	muscle cell migration	0.00692069	86	233	6	SERPINE1,ANXA1,DOCK5,IGF1,S100A11,POSTN
Up	GO:BP	GO:0090596	sensory organ morphogenesis	0.00692069	288	233	11	TFAP2A,PRRX1,PAX2,EFEMP1,MFAP2,WNT5A,CHRNA9,KCNQ1,ALDH1A3,AQP1,COL8A1
Up	GO:BP	GO:0031099	regeneration	0.00693889	199	233	9	MATN2,PRRX1,TGFBR3,ANXA1,IGF1,CPQ,GFAP,APOD,POSTN
Up	GO:BP	GO:0001819	positive regulation of cytokine production	0.00697711	490	233	15	LUM,SERPINE1,CD55,WNT11,IL1RAP,ANXA1,PLA2R1,IL16,HSPA1A,IL4R,NLRP3,WNT5A,IL1R1,POSTN,C5AR1
Up	GO:BP	GO:0007600	sensory perception	0.00701425	953	233	23	LUM,CEMIP,PAX3,LRP2,HMCN1,TFAP2A,SPX,POU4F1,PAX2,EFEMP1,COL1A1,TGFBI,COL4A3,PENK,CNTN5,CHRNA9,MME,TAC1,USH2A,KCNQ1,OPRM1,C5AR1,AQP1
Down	GO:BP	GO:0060041	retina development in camera-type eye	0.00712818	164	301	9	DCX,NR2E1,SLC17A7,NDP,HPCA,RORB,LHX2,FOXN4,HCN1
Up	GO:BP	GO:0060562	epithelial tube morphogenesis	0.007221	338	233	12	LRP2,CTSH,ADAMTS12,IRX3,WNT11,TGFBR2,CTSZ,GREB1L,ITGAX,PAX2,WNT5A,SLC39A12
Up	GO:BP	GO:0010817	regulation of hormone levels	0.00725566	547	233	16	GHR,ALDH1A2,ANXA1,CTSZ,GAL,F2RL2,CRABP2,DAB2,CARTPT,DHRS2,MME,CPQ,KCNQ1,ALDH1A3,SLC16A10,AQP1
Up	GO:BP	GO:0060390	regulation of SMAD protein signal transduction	0.00725566	57	233	5	TGFBR3,TGFBR2,GDF5,DAB2,DKK1
Up	GO:BP	GO:0031638	zymogen activation	0.00725566	57	233	5	SERPINE1,CTSH,S100A10,CTSZ,ANXA2
Down	GO:BP	GO:0021510	spinal cord development	0.00728283	101	301	7	SOX4,DAB1,OLIG2,GLI3,SOX11,GSX2,FOXN4
Up	GO:BP	GO:0072089	stem cell proliferation	0.00733935	122	233	7	PRRX1,WNT11,TGFBR2,VEGFC,RNF43,SHOX2,WNT5A
Down	GO:BP	GO:0043069	negative regulation of programmed cell death	0.00743068	907	301	26	MEF2C,NR2E1,HGF,PAK5,NTSR1,TOX3,BCL11B,BIRC5,GLI3,PELI1,TCIM,CDK1,AURKB,HELLS,RTKN2,PLK1,EGR3,PRKCG,KIF14,DDIAS,IL7,CD38,THBS1,SCRT2,TBX1,KHDC3L
Down	GO:CC	GO:0030496	midbody	0.00753776	206	313	10	ASPM,CENPF,BIRC5,CDK1,AURKB,PLK1,CDCA8,KIF14,KIF20A,NEK2
Up	GO:BP	GO:0001816	cytokine production	0.00757468	779	233	20	LUM,SERPINE1,CD55,CMKLR1,WNT11,IL1RAP,ANXA1,GPNMB,PLA2R1,COL3A1,IL16,IGF1,HSPA1A,IL4R,NLRP3,WNT5A,IL1R1,APOD,POSTN,C5AR1
Up	GO:BP	GO:0141091	transforming growth factor beta receptor superfamily signaling pathway	0.00757468	341	233	12	LRP2,TGFBR3,GDF10,TGFBR2,GDF5,COL3A1,HSPA1A,FAM83G,DAB2,WNT5A,DKK1,SKOR2
Up	GO:BP	GO:0008284	positive regulation of cell population proliferation	0.00768825	962	233	23	LRP2,CTSH,CD55,ALDH1A2,PRRX1,TGFBR3,SCG2,ANXA1,SCUBE2,TGFBR2,WWTR1,ITGAX,PAX2,VEGFC,IGF1,PTGFR,IL31RA,SHOX2,WNT5A,GFAP,LHX5,C5AR1,AQP1
Down	GO:BP	GO:0007292	female gamete generation	0.00770963	166	301	9	TOP2A,ASPM,NDC80,CCNB2,TTK,NCAPH,PLK1,YBX2,DMC1
Down	GO:BP	GO:0014855	striated muscle cell proliferation	0.00772184	74	301	6	MEF2C,HGF,CDK1,NDC80,TBX1,GLI1
Up	GO:BP	GO:0048762	mesenchymal cell differentiation	0.00780857	248	233	10	ALDH1A2,TGFBR3,WNT11,TGFBR2,WWTR1,PAX2,IGF1,COL1A1,DAB2,WNT5A
Up	GO:BP	GO:0048799	animal organ maturation	0.00780857	33	233	4	ADAMTS12,ALDH1A2,PAX2,IGF1
Up	GO:BP	GO:0097435	supramolecular fiber organization	0.00780857	842	233	21	LUM,FLNC,ADAMTS12,CSRP1,WNT11,CCN2,S100A10,COL3A1,HSPA1A,PGM5,COL1A1,COL14A1,PLEK,RHOH,OCLN,ANXA2,SHROOM4,GFAP,CDC42EP5,DNAI3,SLC39A12
Down	GO:MF	GO:0016301	kinase activity	0.00786145	787	308	25	CAMKV,PAK5,PRKCE,PBK,SBK1,CAMKK2,CDK1,LTBP4,STK31,CDKN2C,AURKB,TTK,PAK6,ACVR1C,BUB1,PLK1,DCLK3,PRKCG,MELK,EPHB6,TK1,NEK2,PKN3,HASPIN,SIK1
Down	GO:MF	GO:0016773	phosphotransferase activity, alcohol group as acceptor	0.00786145	697	308	23	CAMKV,PAK5,PRKCE,PBK,SBK1,CAMKK2,CDK1,LTBP4,STK31,AURKB,TTK,PAK6,ACVR1C,BUB1,PLK1,DCLK3,PRKCG,MELK,EPHB6,NEK2,PKN3,HASPIN,SIK1
Down	GO:CC	GO:0043197	dendritic spine	0.00792378	172	313	9	LZTS1,NTSR1,ARC,HPCA,CTTNBP2,GRM3,ARHGAP33,GRM5,AKAP5
Up	GO:BP	GO:0014070	response to organic cyclic compound	0.00805334	905	233	22	GHR,ALDH1A2,POU4F1,GDF10,EN1,SST,ANXA1,TGFBR2,ALK,GPR83,HSPA1A,PTGFR,COL1A1,DAB2,PENK,KCNQ1,OPRM1,POSTN,CALCR,AQP1,ID3,COLEC12
Down	GO:MF	GO:0019900	kinase binding	0.00809478	790	308	25	DCX,TOP2A,DACT1,TBR1,HPCA,CDKN2C,AURKB,TPX2,ARHGAP33,KIF11,FAM83D,MYCN,GRM5,PLK1,FOXM1,GRB14,KIF14,BCL11A,SGO1,CASP1,CCNE2,RHOV,KIF20A,ALKAL2,SIK1
Down	GO:BP	GO:0010389	regulation of G2/M transition of mitotic cell cycle	0.00809512	103	301	7	CENPF,CDK1,CLSPN,AURKB,PLK1,KIF14,ORC1
Up	GO:BP	GO:0003229	ventricular cardiac muscle tissue development	0.0081188	59	233	5	LRP2,IRX3,TGFBR3,POU4F1,COL14A1
Up	GO:BP	GO:0003206	cardiac chamber morphogenesis	0.0081188	125	233	7	LRP2,TGFBR3,WNT11,POU4F1,TGFBR2,SHOX2,WNT5A
Up	GO:BP	GO:0071773	cellular response to BMP stimulus	0.00815982	164	233	8	LRP2,ADAMTS12,TGFBR3,GDF5,FAM83G,WNT5A,DKK1,SKOR2
Up	GO:BP	GO:0071772	response to BMP	0.00815982	164	233	8	LRP2,ADAMTS12,TGFBR3,GDF5,FAM83G,WNT5A,DKK1,SKOR2
Up	GO:MF	GO:0098632	cell-cell adhesion mediator activity	0.00838943	52	240	5	ANXA1,CNTN5,KRT18,ANXA2,S100A11
Down	GO:BP	GO:0042325	regulation of phosphorylation	0.00840088	966	301	27	NRXN1,HGF,PRKCE,EZH2,PBK,CAMKK2,BIRC5,SEMA7A,DUSP6,TCIM,TENM1,CDKN2C,IQGAP3,CLSPN,AURKB,TPX2,MAS1,GRM5,PLK1,CDCA8,KIF14,INSM1,IL7,CCNE2,HRC,THBS1,TBX1
Up	GO:BP	GO:0060914	heart formation	0.00848933	34	233	4	LRP2,WNT11,WNT5A,DKK1
Up	GO:BP	GO:0072091	regulation of stem cell proliferation	0.00848933	91	233	6	PRRX1,WNT11,TGFBR2,VEGFC,SHOX2,WNT5A
Up	GO:BP	GO:0010720	positive regulation of cell development	0.00848933	450	233	14	LRP2,POU4F1,ANXA1,RAG1,TGFBR2,VEGFC,CRABP2,IL4R,SHOX2,NLRP3,RHOH,MME,GFAP,OPRM1
Up	GO:BP	GO:0048839	inner ear development	0.00848933	207	233	9	TFAP2A,PRRX1,C1QTNF5,PAX2,WNT5A,CHRNA9,USH2A,KCNQ1,ALDH1A3
Up	GO:BP	GO:0003231	cardiac ventricle development	0.00864195	127	233	7	LRP2,TGFBR3,WNT11,POU4F1,TGFBR2,GREB1L,WNT5A
Up	GO:BP	GO:0050865	regulation of cell activation	0.00864195	616	233	17	CD55,LGALS3,ANXA1,RAG1,TGFBR2,GPNMB,GAL,ADAMTS18,IGF1,IL4R,TCF7,IL31RA,NLRP3,WNT5A,PLEK,RHOH,KLRD1
Up	GO:BP	GO:0001837	epithelial to mesenchymal transition	0.00864195	166	233	8	TGFBR3,WNT11,TGFBR2,WWTR1,IGF1,COL1A1,DAB2,WNT5A
Up	GO:BP	GO:0008015	blood circulation	0.00878468	507	233	15	MYOF,IRX3,SPX,CTSZ,DOCK5,VEGFC,COL4A3,CARTPT,SHOX2,OCLN,UTS2,PTGS1,KCNQ1,POSTN,NOS1
Up	GO:BP	GO:0048592	eye morphogenesis	0.00878468	167	233	8	TFAP2A,PAX2,EFEMP1,MFAP2,WNT5A,ALDH1A3,AQP1,COL8A1
Up	GO:BP	GO:0010594	regulation of endothelial cell migration	0.00878468	167	233	8	SMOC2,ATOH8,TGFBR3,ANXA1,SRPX2,VEGFC,ETS1,WNT5A
Up	GO:BP	GO:0001704	formation of primary germ layer	0.00883553	128	233	7	ATOH8,WNT11,LAMB3,PAX2,WNT5A,DKK1,COL8A1
Down	GO:CC	GO:0005721	pericentric heterochromatin	0.00889552	31	313	4	EZH2,HELLS,ESCO2,CENPA
Down	GO:CC	GO:0044309	neuron spine	0.00893684	176	313	9	LZTS1,NTSR1,ARC,HPCA,CTTNBP2,GRM3,ARHGAP33,GRM5,AKAP5
Down	GO:BP	GO:0048638	regulation of developmental growth	0.00898094	322	301	13	MEF2C,SEMA7A,DUSP6,CDK1,CPNE6,NPY1R,ARX,SEMA3C,BCL11A,IL7,LPAR3,TBX1,GLI1
Down	GO:BP	GO:0043085	positive regulation of catalytic activity	0.00898094	773	301	23	MEF2C,NRXN1,EZH2,GRIN2B,TCIM,UBE2C,TENM1,CLSPN,AURKB,TPX2,LPAR2,UHRF1,GRM5,ACVR1C,AKAP5,PLK1,ARHGAP11A,CDC20,KIF14,CASP1,THBS1,NEK2,ST18
Down	GO:BP	GO:0045685	regulation of glial cell differentiation	0.00921828	77	301	6	NR2E1,DAB1,OLIG2,CDK1,RNF112,GSX2
Down	GO:BP	GO:0014013	regulation of gliogenesis	0.00925708	106	301	7	NR2E1,EZH2,DAB1,OLIG2,RNF112,SOX11,GSX2
Up	GO:CC	GO:0016324	apical plasma membrane	0.00933289	407	243	13	LRP2,C1QTNF5,ANXA1,SLC47A2,F2RL2,PDZK1,KCNK1,PAPPA2,OCLN,SHROOM4,USH2A,KCNQ1,AQP1
Up	GO:BP	GO:0046942	carboxylic acid transport	0.00938957	353	233	12	LRP2,SPX,FABP3,ANXA1,PLA2R1,CRABP1,CRABP2,SLC17A6,GFAP,SLC27A6,ERFE,SLC16A10
Up	GO:BP	GO:0003205	cardiac chamber development	0.00939764	169	233	8	LRP2,TGFBR3,WNT11,POU4F1,TGFBR2,GREB1L,SHOX2,WNT5A
Down	GO:BP	GO:0051347	positive regulation of transferase activity	0.00950235	366	301	14	NRXN1,EZH2,TCIM,UBE2C,TENM1,CLSPN,AURKB,TPX2,GRM5,PLK1,CDC20,KIF14,THBS1,NEK2
Down	GO:BP	GO:0045596	negative regulation of cell differentiation	0.00950235	681	301	21	NR2E1,ADAMTS7,SOX4,ASPM,SOX3,FEZF2,EZH2,DAB1,SEMA7A,OLIG2,GLI3,RORB,SOX11,LHX2,TMEM131L,SEMA3C,FOXG1,BCL11A,TMEM176B,TBX1,LAG3
Up	GO:BP	GO:0015849	organic acid transport	0.0095256	354	233	12	LRP2,SPX,FABP3,ANXA1,PLA2R1,CRABP1,CRABP2,SLC17A6,GFAP,SLC27A6,ERFE,SLC16A10
Up	GO:BP	GO:0061041	regulation of wound healing	0.0095256	130	233	7	SERPINE1,SMOC2,ANXA1,MYLK,ADAMTS18,OCLN,ANXA2
Up	GO:BP	GO:0098657	import into cell	0.00960498	923	233	22	LRP2,SLC18A3,GHR,SERPINE1,LGALS3,SPX,FABP3,ANXA1,EHD4,PLA2R1,PLPP4,DAB2,WNT5A,ACKR2,ANXA2,GFAP,KCNQ1,DKK1,SLC39A12,NOS1,COLEC12,DMBT1
Down	GO:BP	GO:0003151	outflow tract morphogenesis	0.00973319	78	301	6	MEF2C,ROBO2,SOX11,NPY1R,SEMA3C,TBX1
Down	GO:BP	GO:0051093	negative regulation of developmental process	0.00977425	928	301	26	NR2E1,ADAMTS7,SOX4,ASPM,SOX3,ROBO2,FEZF2,EZH2,DAB1,SEMA7A,OLIG2,GLI3,RTN4RL1,RORB,SOX11,E2F2,LHX2,NEUROD2,TMEM131L,SEMA3C,FOXG1,BCL11A,TMEM176B,THBS1,TBX1,LAG3
Up	GO:BP	GO:0060391	positive regulation of SMAD protein signal transduction	0.00986039	36	233	4	TGFBR3,TGFBR2,GDF5,DAB2
Up	GO:BP	GO:0090303	positive regulation of wound healing	0.0100011	63	233	5	SERPINE1,SMOC2,ANXA1,MYLK,OCLN
Down	GO:BP	GO:0031570	DNA integrity checkpoint signaling	0.0101365	140	301	8	CDK1,CLSPN,BRIP1,E2F7,WDR76,PLK1,ORC1,CDC45
Down	GO:BP	GO:0043066	negative regulation of apoptotic process	0.0101365	881	301	25	MEF2C,NR2E1,HGF,PAK5,NTSR1,TOX3,BCL11B,BIRC5,GLI3,TCIM,CDK1,AURKB,HELLS,RTKN2,PLK1,EGR3,PRKCG,KIF14,DDIAS,IL7,CD38,THBS1,SCRT2,TBX1,KHDC3L
Up	GO:BP	GO:0042471	ear morphogenesis	0.0101519	132	233	7	TFAP2A,PRRX1,PAX2,WNT5A,CHRNA9,KCNQ1,ALDH1A3
Down	GO:BP	GO:0051966	regulation of synaptic transmission, glutamatergic	0.0101854	79	301	6	MEF2C,NRXN1,GRIN2B,GRM3,GRM5,GRM2
Down	GO:BP	GO:0021695	cerebellar cortex development	0.0101947	53	301	5	NRXN1,EZH2,NEUROD2,KIF14,GLI1
Down	GO:CC	GO:0009986	cell surface	0.0105065	903	313	25	ADAMTS7,NRXN1,EFNB1,NDP,ROBO2,NTSR1,IQGAP2,LMO7,ADGRG6,IGSF21,GRIN2B,SEMA7A,GPC2,RTN4RL1,LPAR2,MAS1,ULBP1,BST2,PDCD1LG2,EPHB6,ULBP2,CD38,THBS1,ABCB11,LAG3
Down	GO:CC	GO:0098978	glutamatergic synapse	0.0105065	424	313	15	CHRM1,NRXN1,LZTS1,SLITRK4,CAMKV,ARC,HPCA,CTTNBP2,GRM3,LPAR2,GRM5,NPTX2,ICAM5,GRM2,HCN1
Up	GO:BP	GO:0048565	digestive tract development	0.010809	134	233	7	ALDH1A2,WNT11,ALX4,COL3A1,SHOX2,WNT5A,KCNQ1
Up	GO:BP	GO:0032368	regulation of lipid transport	0.010809	134	233	7	FABP3,GAL,PLA2R1,ABCA8,DAB2,ANXA2,ERFE
Down	GO:BP	GO:0031401	positive regulation of protein modification process	0.0108417	787	301	23	NRXN1,SOX4,HGF,FANCI,EZH2,CAMKK2,BIRC5,SEMA7A,PELI1,TCIM,UBE2C,TENM1,IQGAP3,CLSPN,AURKB,TPX2,GRM5,PLK1,CDCA8,CDC20,KIF14,THBS1,TBX1
Up	GO:BP	GO:0009725	response to hormone	0.0108948	874	233	21	LRP2,GHR,CTSH,RERG,TGFBR3,SST,ANXA1,GAL,COL3A1,GPR83,HSPA1A,PTGFR,COL1A1,DAB2,MME,LPIN3,KCNQ1,ERFE,CALCR,AQP1,NOS1
Up	GO:BP	GO:0014910	regulation of smooth muscle cell migration	0.0110228	65	233	5	SERPINE1,DOCK5,IGF1,S100A11,POSTN
Up	GO:BP	GO:0050678	regulation of epithelial cell proliferation	0.0110596	363	233	12	ALDH1A2,ATOH8,TGFBR3,SCG2,GDF5,PAX2,VEGFC,IGF1,COL4A3,DAB2,WNT5A,C5AR1
Up	GO:CC	GO:0045177	apical part of cell	0.0111604	473	243	14	LRP2,C1QTNF5,ANXA1,SLC47A2,F2RL2,PDZK1,KCNK1,PAPPA2,OCLN,SHROOM4,USH2A,KCNQ1,C5AR1,AQP1
Up	GO:CC	GO:0031093	platelet alpha granule lumen	0.0111604	66	243	5	SERPINA3,SERPINE1,VEGFC,IGF1,F13A1
Up	GO:CC	GO:0031045	dense core granule	0.0111604	38	243	4	SPX,SCG2,SST,PENK
Up	GO:BP	GO:0045880	positive regulation of smoothened signaling pathway	0.0114825	38	233	4	PRRX1,SCUBE2,SHOX2,SKOR2
Down	GO:CC	GO:0000228	nuclear chromosome	0.0115007	222	313	10	TOP2A,BIRC5,MCM10,NCAPH,PLK1,ORC1,NCAPG,NEK2,DMC1,CDC45
Up	GO:BP	GO:0050680	negative regulation of epithelial cell proliferation	0.0115712	136	233	7	ATOH8,TGFBR3,SCG2,GDF5,COL4A3,DAB2,WNT5A
Down	GO:BP	GO:0035249	synaptic transmission, glutamatergic	0.0116614	111	301	7	MEF2C,SLC17A7,NRXN1,GRIN2B,GRM3,GRM5,GRM2
Up	GO:BP	GO:0060485	mesenchyme development	0.0118764	316	233	11	ALDH1A2,TGFBR3,WNT11,TGFBR2,WWTR1,PAX2,IGF1,COL1A1,DAB2,WNT5A,DKK1
Up	GO:MF	GO:0038024	cargo receptor activity	0.012347	88	240	6	LRP2,DAB2,ACKR2,CD163L1,COLEC12,DMBT1
Down	GO:BP	GO:0098609	cell-cell adhesion	0.0124227	946	301	26	KIF26B,NRXN1,EFNB1,SOX4,ROBO2,DAB1,IGSF21,GLI3,PELI1,PIEZO1,TENM1,ADAM19,TMEM131L,PCDHB12,FBLIM1,EGR3,ICAM5,PDCD1LG2,EPHB6,IL7,PCDHGB5,PCDHGA8,PCDHA9,CLDN6,LAG3,PCDHGA11
Up	GO:BP	GO:0014911	positive regulation of smooth muscle cell migration	0.0125638	39	233	4	DOCK5,IGF1,S100A11,POSTN
Down	GO:BP	GO:0060421	positive regulation of heart growth	0.0125768	33	301	4	MEF2C,CDK1,TBX1,GLI1
Down	GO:BP	GO:0051963	regulation of synapse assembly	0.0125768	113	301	7	MEF2C,NRXN1,LZTS1,SLITRK4,ROBO2,FLRT2,ICAM5
Down	GO:BP	GO:1902808	positive regulation of cell cycle G1/S phase transition	0.0126001	56	301	5	RRM2,EZH2,FAM83D,TBX1,GLI1
Down	GO:MF	GO:0030594	neurotransmitter receptor activity	0.012715	100	308	7	CHRM1,GABRB2,GRIN2B,CHRM5,GABRA4,GRM5,GABRD
Up	GO:MF	GO:0008528	G protein-coupled peptide receptor activity	0.0127887	123	240	7	GAL,VIPR2,GPR83,F2RL2,OPRM1,PROKR1,CALCR
Up	GO:BP	GO:0060326	cell chemotaxis	0.0130297	320	233	11	SERPINE1,SMOC2,LGALS3,CMKLR1,SCG2,ANXA1,IL16,VEGFC,WNT5A,ACKR2,C5AR1
Down	GO:BP	GO:0001708	cell fate specification	0.0131709	114	301	7	TBR1,DMRTA2,OLIG2,GLI3,GSX2,ESRP1,TBX1
Up	GO:BP	GO:0015909	long-chain fatty acid transport	0.0132018	68	233	5	SPX,FABP3,ANXA1,PLA2R1,SLC27A6
Down	GO:BP	GO:0045927	positive regulation of growth	0.013265	258	301	11	MEF2C,SEMA7A,CDK1,CPNE6,ARX,BCL11A,IL7,CD38,LPAR3,TBX1,GLI1
Up	GO:BP	GO:0072080	nephron tubule development	0.0133746	102	233	6	IRX3,WNT11,GREB1L,WWTR1,PAX2,AQP1
Up	GO:BP	GO:0060840	artery development	0.0133746	102	233	6	LRP2,PRRX1,WNT11,TGFBR2,MYLK,COL3A1
Up	GO:BP	GO:1904019	epithelial cell apoptotic process	0.0133776	140	233	7	SERPINE1,SCG2,WNT11,TGFBR2,PLA2R1,COL4A3,KRT18
Down	GO:BP	GO:0010562	positive regulation of phosphorus metabolic process	0.0135132	705	301	21	MEF2C,NRXN1,HGF,NTSR1,EZH2,CAMKK2,BIRC5,SEMA7A,TCIM,TENM1,IQGAP3,CLSPN,AURKB,TPX2,MAS1,GRM5,PLK1,CDCA8,KIF14,THBS1,TBX1
Down	GO:BP	GO:0045937	positive regulation of phosphate metabolic process	0.0135132	705	301	21	MEF2C,NRXN1,HGF,NTSR1,EZH2,CAMKK2,BIRC5,SEMA7A,TCIM,TENM1,IQGAP3,CLSPN,AURKB,TPX2,MAS1,GRM5,PLK1,CDCA8,KIF14,THBS1,TBX1
Up	GO:CC	GO:0070161	anchoring junction	0.0136594	905	243	21	FLNC,HMCN1,CSRP1,C1QTNF5,ANXA1,PDLIM4,DOCK5,IL16,HSPA1A,PGM5,DAB2,GRB7,OCLN,LAYN,KRT18,MME,ANXA2,SHROOM4,ITGA11,S100A11,COL13A1
Up	GO:CC	GO:0030055	cell-substrate junction	0.0136594	432	243	13	FLNC,HMCN1,CSRP1,ANXA1,IL16,HSPA1A,PGM5,DAB2,GRB7,LAYN,MME,SHROOM4,ITGA11
Up	GO:CC	GO:0098552	side of membrane	0.0136594	721	243	18	LRP2,GHR,CD55,TGFBR3,TGFBR2,ITGAX,PGM5,IL4R,IL31RA,CNTN5,ACKR2,SHROOM4,ITGA11,KLRD1,GFAP,CD163L1,KCNQ1,IL1R1
Down	GO:BP	GO:0051054	positive regulation of DNA metabolic process	0.0138975	300	301	12	HGF,CDK1,AURKB,MAS1,E2F7,RAD51AP1,PRKCG,FOXM1,FANCB,NEK2,GLI1,KHDC3L
Up	GO:CC	GO:0009897	external side of plasma membrane	0.0140379	384	243	12	LRP2,GHR,TGFBR3,TGFBR2,ITGAX,IL4R,IL31RA,ACKR2,ITGA11,KLRD1,CD163L1,IL1R1
Up	GO:CC	GO:0005912	adherens junction	0.0140379	188	243	8	HMCN1,ANXA1,PDLIM4,PGM5,KRT18,ANXA2,SHROOM4,S100A11
Down	GO:BP	GO:1902749	regulation of cell cycle G2/M phase transition	0.0142406	116	301	7	CENPF,CDK1,CLSPN,AURKB,PLK1,KIF14,ORC1
Up	GO:BP	GO:0007596	blood coagulation	0.0142633	228	233	9	SERPINE1,CSRP1,MYL12A,COL3A1,ADAMTS18,F2RL2,F13A1,PLEK,ANXA2
Up	GO:BP	GO:0001817	regulation of cytokine production	0.0142633	773	233	19	LUM,SERPINE1,CD55,CMKLR1,WNT11,IL1RAP,ANXA1,GPNMB,PLA2R1,IL16,IGF1,HSPA1A,IL4R,NLRP3,WNT5A,IL1R1,APOD,POSTN,C5AR1
Down	GO:BP	GO:0051302	regulation of cell division	0.014354	185	301	9	ASPM,PRKCE,BIRC5,AURKB,E2F7,PLK1,CDCA8,KIF14,KIF20A
Up	GO:BP	GO:0035567	non-canonical Wnt signaling pathway	0.0146459	70	233	5	WNT11,DAB2,WNT5A,DKK1,FZD10
Up	GO:BP	GO:0060411	cardiac septum morphogenesis	0.0146459	70	233	5	LRP2,TGFBR3,WNT11,TGFBR2,WNT5A
Up	GO:BP	GO:0060412	ventricular septum morphogenesis	0.0146459	41	233	4	TGFBR3,WNT11,TGFBR2,WNT5A
Up	GO:BP	GO:0002685	regulation of leukocyte migration	0.0149302	230	233	9	SERPINE1,LGALS3,CMKLR1,ANXA1,VEGFC,WNT5A,IL1R1,APOD,C5AR1
Down	GO:BP	GO:0048665	neuron fate specification	0.0151507	35	301	4	DMRTA2,GLI3,GSX2,ESRP1
Up	GO:BP	GO:0046635	positive regulation of alpha-beta T cell activation	0.0153575	71	233	5	CD55,ANXA1,TGFBR2,IL4R,NLRP3
Up	GO:BP	GO:0099536	synaptic signaling	0.0153575	780	233	19	MYOF,SLC18A3,IL1RAP,SST,PDLIM4,CADPS2,SLC17A6,PENK,CARTPT,WNT5A,CHRNA9,UTS2,MME,TAC1,GFAP,OPRM1,DKK1,NOS1,CHRNA6
Up	GO:BP	GO:0061326	renal tubule development	0.0156509	106	233	6	IRX3,WNT11,GREB1L,WWTR1,PAX2,AQP1
Down	GO:BP	GO:0071824	protein-DNA complex organization	0.0156632	915	301	25	SATB2,TBR1,LMNB1,EZH2,CENPF,MKI67,CDK1,TFAP2C,HJURP,UHRF1,HELLS,LHX2,KNTC1,CBX2,DLGAP5,BUB1,L3MBTL4,CENPK,OIP5,DMC1,ERCC6L,CENPA,HASPIN,CDC45,TAF7L
Up	GO:BP	GO:0048588	developmental cell growth	0.0158104	233	233	9	TGFBR2,IGF1,CPNE9,CRABP2,COL14A1,WNT5A,POSTN,SLC39A12,BARHL2
Up	GO:BP	GO:0050817	coagulation	0.0158104	233	233	9	SERPINE1,CSRP1,MYL12A,COL3A1,ADAMTS18,F2RL2,F13A1,PLEK,ANXA2
Up	GO:BP	GO:0014909	smooth muscle cell migration	0.0159443	72	233	5	SERPINE1,DOCK5,IGF1,S100A11,POSTN
Up	GO:BP	GO:0055123	digestive system development	0.0160324	146	233	7	ALDH1A2,WNT11,ALX4,COL3A1,SHOX2,WNT5A,KCNQ1
Up	GO:BP	GO:0030099	myeloid cell differentiation	0.0160511	437	233	13	TGFBR3,POU4F1,TGFBR2,HSPA1A,ETS1,IL31RA,MFAP2,CARTPT,DHRS2,ANXA2,KCNQ1,ERFE,CALCR
Up	GO:BP	GO:0043583	ear development	0.0160511	234	233	9	TFAP2A,PRRX1,C1QTNF5,PAX2,WNT5A,CHRNA9,USH2A,KCNQ1,ALDH1A3
Up	GO:CC	GO:0045121	membrane raft	0.0160829	289	243	10	MYOF,CD55,S100A10,TGFBR2,CAVIN1,MME,ANXA2,KCNQ1,AQP1,NOS1
Up	GO:CC	GO:0098857	membrane microdomain	0.0161165	290	243	10	MYOF,CD55,S100A10,TGFBR2,CAVIN1,MME,ANXA2,KCNQ1,AQP1,NOS1
Down	GO:BP	GO:0051293	establishment of spindle localization	0.0164379	60	301	5	NUSAP1,NDC80,ESPL1,PLK1,CENPA
Down	GO:BP	GO:0060420	regulation of heart growth	0.0164379	60	301	5	MEF2C,DUSP6,CDK1,TBX1,GLI1
Down	GO:BP	GO:0040020	regulation of meiotic nuclear division	0.0166068	36	301	4	ZWINT,RAD51AP1,CDC20,KNL1
Down	GO:BP	GO:0031023	microtubule organizing center organization	0.0167674	154	301	8	CDK1,PCLAF,FRMPD2,NDC80,KIF11,PLK1,SGO1,NEK2
Down	GO:BP	GO:0051961	negative regulation of nervous system development	0.0167674	154	301	8	NR2E1,ROBO2,DAB1,SEMA7A,SOX11,LHX2,SEMA3C,BCL11A
Down	GO:BP	GO:0045931	positive regulation of mitotic cell cycle	0.0167674	120	301	7	RRM2,CDK1,UBE2C,ESPL1,CDCA5,DLGAP5,CDC20
Up	GO:BP	GO:0003281	ventricular septum development	0.0167678	73	233	5	LRP2,TGFBR3,WNT11,TGFBR2,WNT5A
Down	GO:CC	GO:0097386	glial cell projection	0.0168055	38	313	4	CNGA3,GRM3,GRM5,GRM2
Down	GO:CC	GO:0097431	mitotic spindle pole	0.0168055	38	313	4	ASPM,AURKB,FAM83D,PLK1
Down	GO:BP	GO:0006302	double-strand break repair	0.0169529	309	301	12	BRIP1,UHRF1,POLQ,CDCA5,RAD51AP1,PLK1,ESCO2,FOXM1,FANCB,DMC1,CDC45,KHDC3L
Up	GO:MF	GO:0001653	peptide receptor activity	0.0171643	130	240	7	GAL,VIPR2,GPR83,F2RL2,OPRM1,PROKR1,CALCR
Up	GO:MF	GO:0004175	endopeptidase activity	0.0171643	396	240	13	GZMB,CTSH,ADAMTS12,PRSS23,MMP10,CTSZ,ADAMTS18,PAMR1,ADAMTS15,ECEL1,PAPPA2,MME,MMP1
Up	GO:BP	GO:0030595	leukocyte chemotaxis	0.0172311	237	233	9	SERPINE1,LGALS3,CMKLR1,SCG2,ANXA1,IL16,VEGFC,WNT5A,C5AR1
Up	GO:BP	GO:0097529	myeloid leukocyte migration	0.0172311	237	233	9	SERPINE1,LGALS3,CMKLR1,SCG2,ANXA1,VEGFC,TRIM55,IL1R1,C5AR1
Up	GO:BP	GO:0050673	epithelial cell proliferation	0.0172311	441	233	13	ALDH1A2,ATOH8,TGFBR3,SCG2,GDF5,PAX2,VEGFC,IGF1,COL4A3,DAB2,WNT5A,C5AR1,COL8A1
Up	GO:BP	GO:0007162	negative regulation of cell adhesion	0.0172311	285	233	10	SERPINE1,LGALS3,ANXA1,GPNMB,ADAMTS18,COL1A1,IL4R,TGFBI,APOD,POSTN
Up	GO:BP	GO:0043009	chordate embryonic development	0.0172311	670	233	17	LRP2,ALDH1A2,TFAP2A,PRRX1,WNT11,EN1,TGFBR2,ALX4,PAX2,COL3A1,IGF1,PLPP4,COL1A1,SHOX2,WNT5A,DKK1,SLC39A12
Down	GO:BP	GO:0008347	glial cell migration	0.0173163	61	301	5	DCX,NR2E1,DAB1,GLI3,FOXG1
Down	GO:BP	GO:0031345	negative regulation of cell projection organization	0.0177733	192	301	9	NRXN1,DAB1,GRIN2B,SEMA7A,RTN4RL1,SEMA3C,BCL11A,CD38,NEU4
Up	GO:BP	GO:0016049	cell growth	0.0179384	499	233	14	RERG,WNT11,TGFBR2,IGF1,CPNE9,HSPA1A,CRABP2,COL14A1,DAB2,WNT5A,PAPPA2,POSTN,SLC39A12,BARHL2
Down	GO:BP	GO:0006270	DNA replication initiation	0.017972	37	301	4	MCM10,ORC1,CCNE2,CDC45
Up	GO:BP	GO:1903036	positive regulation of response to wounding	0.0183965	75	233	5	SERPINE1,SMOC2,ANXA1,MYLK,OCLN
Up	GO:BP	GO:0007169	transmembrane receptor protein tyrosine kinase signaling pathway	0.0183965	616	233	16	GHR,SMOC2,ADAMTS12,CCN2,ALK,VEGFC,EFEMP1,IGF1,COL1A1,COL4A3,IL31RA,WNT5A,GRB7,ERFE,APOD,SH3TC2
Up	GO:BP	GO:2000514	regulation of CD4-positive, alpha-beta T cell activation	0.0183965	75	233	5	CD55,ANXA1,TGFBR2,IL4R,NLRP3
Up	GO:BP	GO:0015711	organic anion transport	0.0183965	445	233	13	LRP2,SPX,FABP3,ANXA1,PLA2R1,CRABP1,CRABP2,SLC17A6,GFAP,SLC27A6,ERFE,SLC39A12,SLC16A10
Up	GO:BP	GO:0007369	gastrulation	0.0184967	194	233	8	ATOH8,WNT11,TGFBR2,LAMB3,PAX2,WNT5A,DKK1,COL8A1
Down	GO:CC	GO:0098984	neuron to neuron synapse	0.0187298	366	313	13	CHRM1,NRXN1,LZTS1,NTSR1,ARC,GRIN2B,RNF112,GRM3,PAK6,GRM5,AKAP5,PDYN,PRKCG
Up	GO:BP	GO:0002694	regulation of leukocyte activation	0.0191588	561	233	15	CD55,LGALS3,ANXA1,RAG1,TGFBR2,GPNMB,GAL,IGF1,IL4R,TCF7,IL31RA,NLRP3,WNT5A,RHOH,KLRD1
Down	GO:BP	GO:0010092	specification of animal organ identity	0.0192637	38	301	4	MEF2C,TBR1,ROBO2,GLI3
Down	GO:BP	GO:0060043	regulation of cardiac muscle cell proliferation	0.0192637	38	301	4	MEF2C,CDK1,TBX1,GLI1
Down	GO:BP	GO:0045740	positive regulation of DNA replication	0.0192637	38	301	4	CDK1,MAS1,E2F7,GLI1
Up	GO:BP	GO:1903532	positive regulation of secretion by cell	0.0194137	291	233	10	SLC18A3,S100A10,GAL,VEGFC,IGF1,CADPS2,F2RL2,IL4R,DAB2,ANXA2
Up	GO:BP	GO:0042692	muscle cell differentiation	0.0195296	395	233	12	FLNC,IRX3,CSRP1,DOCK5,IGF1,PGM5,ADAMTS15,IL4R,COL14A1,SHOX2,DKK1,NOS1
Up	GO:BP	GO:0030509	BMP signaling pathway	0.019726	153	233	7	LRP2,TGFBR3,GDF5,FAM83G,WNT5A,DKK1,SKOR2
Up	GO:BP	GO:0002687	positive regulation of leukocyte migration	0.019726	153	233	7	SERPINE1,LGALS3,CMKLR1,VEGFC,WNT5A,IL1R1,C5AR1
Up	GO:BP	GO:0050900	leukocyte migration	0.019783	396	233	12	SERPINE1,LGALS3,CMKLR1,SCG2,ANXA1,IL16,VEGFC,TRIM55,WNT5A,IL1R1,APOD,C5AR1
Up	GO:BP	GO:1903530	regulation of secretion by cell	0.0198479	564	233	15	MYOF,SLC18A3,S100A10,ANXA1,GAL,VEGFC,IGF1,CADPS2,F2RL2,IL4R,DAB2,CARTPT,ANXA2,OPRM1,CHRNA6
Down	GO:BP	GO:0003206	cardiac chamber morphogenesis	0.0201805	125	301	7	MEF2C,SOX4,ROBO2,ADGRG6,SOX11,SEMA3C,TBX1
Up	GO:BP	GO:0034097	response to cytokine	0.0202881	932	233	21	SPOCK2,GHR,ADAMTS12,ALDH1A2,CMKLR1,IL1RAP,POU4F1,ANXA1,COL3A1,VEGFC,HSPA1A,COL1A1,IL4R,TCF7,IL31RA,WNT5A,ACKR2,KRT18,MME,IL1R1,POSTN
Up	GO:BP	GO:0003151	outflow tract morphogenesis	0.0210157	78	233	5	LRP2,TGFBR3,WNT11,TGFBR2,WNT5A
Down	GO:BP	GO:0030902	hindbrain development	0.0211266	161	301	8	NRXN1,TBR1,EZH2,DAB1,GSX2,NEUROD2,KIF14,GLI1
Down	GO:BP	GO:0065004	protein-DNA complex assembly	0.0216375	238	301	10	CENPF,HJURP,KNTC1,DLGAP5,CENPK,OIP5,DMC1,CENPA,CDC45,TAF7L
Down	GO:BP	GO:0006261	DNA-templated DNA replication	0.0216375	162	301	8	MCM10,E2F7,POLQ,ORC1,CCNE2,TK1,CDC45,KHDC3L
Down	GO:BP	GO:0016049	cell growth	0.0216375	499	301	16	DCX,EMX1,PAK5,SEMA7A,LTBP4,CPNE6,CDKN2C,LHX2,PAK6,SEMA3C,BST2,FOXM1,KIF14,BCL11A,CD38,LPAR3
Down	GO:BP	GO:0010972	negative regulation of G2/M transition of mitotic cell cycle	0.0216528	65	301	5	CDK1,CLSPN,AURKB,PLK1,ORC1
Up	GO:CC	GO:0043235	receptor complex	0.021664	523	243	14	LRP2,GHR,TGFBR3,TGFBR2,PLA2R1,ALK,ITGAX,IL4R,IL31RA,CHRNA9,ITGA11,KLRD1,CALCR,CHRNA6
Down	GO:BP	GO:0010721	negative regulation of cell development	0.0216705	279	301	11	NR2E1,DAB1,SEMA7A,GLI3,SOX11,LHX2,TMEM131L,SEMA3C,BCL11A,TMEM176B,LAG3
Down	GO:BP	GO:0051338	regulation of transferase activity	0.0216705	594	301	18	NRXN1,EZH2,CAMKK2,TCIM,UBE2C,TENM1,CDKN2C,CLSPN,AURKB,TPX2,PIF1,GRM5,PLK1,CDC20,KIF14,CCNE2,THBS1,NEK2
Down	GO:MF	GO:0140657	ATP-dependent activity	0.0220758	580	308	19	KIF26B,KIF21B,TOP2A,KIFC1,BRIP1,HELLS,KIF11,POLQ,PIF1,KIF15,KIF2C,KIF14,ORC1,KIF20A,ABCB11,DMC1,ERCC6L,KIF18A,DDX60L
Down	GO:BP	GO:0033555	multicellular organismal response to stress	0.0220782	95	301	6	MEF2C,NR2E1,NEUROD2,PRKCG,THBS1,HCN1
Up	GO:BP	GO:0009792	embryo development ending in birth or egg hatching	0.0220908	691	233	17	LRP2,ALDH1A2,TFAP2A,PRRX1,WNT11,EN1,TGFBR2,ALX4,PAX2,COL3A1,IGF1,PLPP4,COL1A1,SHOX2,WNT5A,DKK1,SLC39A12
Down	GO:BP	GO:0098742	cell-cell adhesion via plasma-membrane adhesion molecules	0.0221107	280	301	11	NRXN1,ROBO2,DAB1,IGSF21,TENM1,PCDHB12,PCDHGB5,PCDHGA8,PCDHA9,CLDN6,PCDHGA11
Up	GO:BP	GO:0043010	camera-type eye development	0.0222949	350	233	11	ALDH1A2,TFAP2A,TGFBR2,PAX2,EFEMP1,SLC17A6,WNT5A,ALDH1A3,AQP1,BARHL2,COL8A1
Down	GO:BP	GO:0036297	interstrand cross-link repair	0.0224879	40	301	4	FANCI,RAD51AP1,FANCB,NEIL3
Down	GO:BP	GO:0007416	synapse assembly	0.0225586	201	301	9	MEF2C,NRXN1,LZTS1,SLITRK4,ROBO2,GABRB2,NPAS4,FLRT2,ICAM5
Up	GO:BP	GO:0045582	positive regulation of T cell differentiation	0.0227518	117	233	6	ANXA1,RAG1,TGFBR2,IL4R,NLRP3,RHOH
Up	GO:BP	GO:0072006	nephron development	0.0227518	158	233	7	IRX3,WNT11,GREB1L,WWTR1,PAX2,COL4A3,AQP1
Up	GO:BP	GO:0007229	integrin-mediated signaling pathway	0.0227518	117	233	6	CCN2,ITGAX,COL3A1,ADAMTS18,PLEK,ITGA11
Up	GO:BP	GO:0042246	tissue regeneration	0.0227699	80	233	5	ANXA1,IGF1,CPQ,APOD,POSTN
Up	GO:MF	GO:0008238	exopeptidase activity	0.0229367	101	240	6	CTSH,CTSZ,CPB1,CPA4,MME,CPQ
Up	GO:BP	GO:0099537	trans-synaptic signaling	0.02302	756	233	18	MYOF,SLC18A3,IL1RAP,SST,PDLIM4,CADPS2,SLC17A6,PENK,CARTPT,WNT5A,CHRNA9,UTS2,MME,TAC1,GFAP,DKK1,NOS1,CHRNA6
Up	GO:BP	GO:0001935	endothelial cell proliferation	0.0239921	160	233	7	ALDH1A2,ATOH8,SCG2,VEGFC,COL4A3,WNT5A,COL8A1
Up	GO:BP	GO:0001763	morphogenesis of a branching structure	0.02404	205	233	8	CTSH,TGFBR2,CTSZ,GREB1L,PAX2,SHOX2,WNT5A,COL13A1
Up	GO:BP	GO:0007520	myoblast fusion	0.02404	49	233	4	DOCK5,ADAMTS15,IL4R,NOS1
Up	GO:BP	GO:0099054	presynapse assembly	0.02404	49	233	4	IL1RAP,CNTN5,WNT5A,DKK1
Down	GO:BP	GO:0035825	homologous recombination	0.0241895	67	301	5	TOP2A,BRIP1,UHRF1,RAD51AP1,DMC1
Up	GO:BP	GO:0007179	transforming growth factor beta receptor signaling pathway	0.0245737	206	233	8	TGFBR3,GDF10,TGFBR2,GDF5,COL3A1,HSPA1A,DAB2,SKOR2
Up	GO:BP	GO:0030902	hindbrain development	0.0245737	161	233	7	ALDH1A2,POU4F1,GDF10,EN1,EN2,LHX5,SKOR2
Down	GO:BP	GO:0001934	positive regulation of protein phosphorylation	0.0247558	603	301	18	NRXN1,HGF,EZH2,CAMKK2,BIRC5,SEMA7A,TCIM,TENM1,IQGAP3,CLSPN,AURKB,TPX2,GRM5,PLK1,CDCA8,KIF14,THBS1,TBX1
Down	GO:BP	GO:1902750	negative regulation of cell cycle G2/M phase transition	0.0252743	68	301	5	CDK1,CLSPN,AURKB,PLK1,ORC1
Up	GO:BP	GO:1905952	regulation of lipid localization	0.0252967	162	233	7	FABP3,GAL,PLA2R1,ABCA8,DAB2,ANXA2,ERFE
Up	GO:BP	GO:0060071	Wnt signaling pathway, planar cell polarity pathway	0.0255775	50	233	4	WNT11,DAB2,WNT5A,DKK1
Down	GO:BP	GO:0060563	neuroepithelial cell differentiation	0.0256701	42	301	4	EMX1,SOX4,SOX11,INSM1
Down	GO:BP	GO:0050773	regulation of dendrite development	0.0257051	99	301	6	NR2E1,LZTS1,EZH2,HECW1,BCL11A,KHDC3L
Up	GO:CC	GO:0097517	contractile actin filament bundle	0.0257495	86	243	5	MYL12A,PDLIM4,MYLK,PGM5,SHROOM4
Up	GO:CC	GO:0001725	stress fiber	0.0257495	86	243	5	MYL12A,PDLIM4,MYLK,PGM5,SHROOM4
Up	GO:CC	GO:0005925	focal adhesion	0.0257495	422	243	12	FLNC,CSRP1,ANXA1,IL16,HSPA1A,PGM5,DAB2,GRB7,LAYN,MME,SHROOM4,ITGA11
Down	GO:BP	GO:0060560	developmental growth involved in morphogenesis	0.0269243	248	301	10	DCX,KIF26B,EMX1,SEMA7A,CPNE6,LHX2,PAK6,SEMA3C,BCL11A,LPAR3
Up	GO:BP	GO:0046638	positive regulation of alpha-beta T cell differentiation	0.0271427	51	233	4	ANXA1,TGFBR2,IL4R,NLRP3
Up	GO:BP	GO:0034764	positive regulation of transmembrane transport	0.0271427	210	233	8	CEMIP,GAL,IGF1,PDZK1,OCLN,KCNQ1,ERFE,NOS1
Up	GO:BP	GO:0010243	response to organonitrogen compound	0.0273205	964	233	21	GHR,TGFBR3,GDF10,EN1,CD68,SST,ANXA1,GAL,ALK,COL3A1,IGF1,COL1A1,PENK,NLRP3,LPIN3,KCNQ1,OPRM1,ERFE,CALCR,C5AR1,AQP1
Up	GO:BP	GO:0072009	nephron epithelium development	0.0273205	123	233	6	IRX3,WNT11,GREB1L,WWTR1,PAX2,AQP1
Up	GO:BP	GO:0071675	regulation of mononuclear cell migration	0.0273205	123	233	6	SERPINE1,LGALS3,CMKLR1,WNT5A,APOD,C5AR1
Up	GO:BP	GO:1903706	regulation of hemopoiesis	0.0275133	418	233	12	POU4F1,ANXA1,RAG1,TGFBR2,HSPA1A,IL4R,ETS1,TCF7,CARTPT,NLRP3,RHOH,ERFE
Up	GO:BP	GO:0030097	hemopoiesis	0.0275217	965	233	21	TGFBR3,POU4F1,ANXA1,RAG1,TGFBR2,HSPA1A,IL4R,ETS1,TCF7,IL31RA,MFAP2,CARTPT,NLRP3,WNT5A,PLEK,RHOH,DHRS2,ANXA2,KCNQ1,ERFE,CALCR
Up	GO:CC	GO:0031983	vesicle lumen	0.0276404	324	243	10	SERPINA3,SERPINE1,CTSH,CTSZ,VEGFC,IGF1,F13A1,PENK,ANXA2,S100A11
Up	GO:CC	GO:0031091	platelet alpha granule	0.0276404	90	243	5	SERPINA3,SERPINE1,VEGFC,IGF1,F13A1
Up	GO:CC	GO:0034774	secretory granule lumen	0.0276404	320	243	10	SERPINA3,SERPINE1,CTSH,CTSZ,VEGFC,IGF1,F13A1,PENK,ANXA2,S100A11
Up	GO:CC	GO:0060205	cytoplasmic vesicle lumen	0.0276404	323	243	10	SERPINA3,SERPINE1,CTSH,CTSZ,VEGFC,IGF1,F13A1,PENK,ANXA2,S100A11
Down	GO:BP	GO:0060411	cardiac septum morphogenesis	0.0278019	70	301	5	SOX4,ROBO2,SOX11,SEMA3C,TBX1
Down	GO:BP	GO:0006310	DNA recombination	0.0278652	334	301	12	TOP2A,BCL11B,BRIP1,UHRF1,POLQ,PIF1,RAD51AP1,EXO1,FANCB,DMC1,CDC45,KHDC3L
Up	GO:BP	GO:1903037	regulation of leukocyte cell-cell adhesion	0.0281621	365	233	11	CD55,LGALS3,ANXA1,RAG1,TGFBR2,GPNMB,IGF1,IL4R,ETS1,NLRP3,RHOH
Up	GO:BP	GO:0051346	negative regulation of hydrolase activity	0.0283859	167	233	7	SPOCK2,SERPINE1,LGALS3,PLA2R1,PAX2,AQP1,NOS1
Up	GO:BP	GO:0022407	regulation of cell-cell adhesion	0.0285513	477	233	13	CD55,LGALS3,ANXA1,RAG1,TGFBR2,GPNMB,ADAMTS18,IGF1,IL4R,ETS1,NLRP3,WNT5A,RHOH
Up	GO:BP	GO:0009306	protein secretion	0.0285513	366	233	11	C1QTNF5,SCG2,ANXA1,GAL,CAVIN1,VEGFC,IGF1,F2RL2,CARTPT,PLEK,OPRM1
Up	GO:MF	GO:0019955	cytokine binding	0.0288304	145	240	7	GHR,TGFBR3,TGFBR2,GDF5,IL31RA,ACKR2,IL1R1
Up	GO:BP	GO:0010811	positive regulation of cell-substrate adhesion	0.0289159	125	233	6	SPOCK2,S100A10,ECM2,DOCK5,DAB2,COL8A1
Up	GO:BP	GO:1903034	regulation of response to wounding	0.028998	168	233	7	SERPINE1,SMOC2,ANXA1,MYLK,ADAMTS18,OCLN,ANXA2
Up	GO:BP	GO:0035592	establishment of protein localization to extracellular region	0.028998	367	233	11	C1QTNF5,SCG2,ANXA1,GAL,CAVIN1,VEGFC,IGF1,F2RL2,CARTPT,PLEK,OPRM1
Up	GO:BP	GO:0090092	regulation of transmembrane receptor protein serine/threonine kinase signaling pathway	0.0290304	263	233	9	LRP2,TGFBR3,TGFBR2,GDF5,HSPA1A,DAB2,WNT5A,DKK1,SKOR2
Up	GO:BP	GO:0001894	tissue homeostasis	0.0296318	264	233	9	SERPINA3,CCN2,WWTR1,COL3A1,COL14A1,CARTPT,OCLN,USH2A,MAK
Up	GO:BP	GO:0060249	anatomical structure homeostasis	0.0296318	264	233	9	SERPINA3,CCN2,WWTR1,COL3A1,COL14A1,CARTPT,OCLN,USH2A,MAK
Down	GO:BP	GO:0021587	cerebellum morphogenesis	0.0296864	44	301	4	NRXN1,DAB1,KIF14,GLI1
Down	GO:BP	GO:0032506	cytokinetic process	0.0296864	44	301	4	IQGAP2,IQGAP3,AURKB,KIF20A
Down	GO:CC	GO:0099572	postsynaptic specialization	0.0301981	346	313	12	CHRM1,LZTS1,GABRB2,ARC,GRIN2B,GABRA4,RNF112,GRM3,PAK6,GRM5,AKAP5,PRKCG
Up	GO:BP	GO:0007009	plasma membrane organization	0.0303931	170	233	7	MYOF,ATG9B,S100A10,ANXA2,A4GALT,SH3TC2,COLEC12
Up	GO:CC	GO:0042641	actomyosin	0.0304184	93	243	5	MYL12A,PDLIM4,MYLK,PGM5,SHROOM4
Down	GO:BP	GO:0000082	G1/S transition of mitotic cell cycle	0.030553	213	301	9	DACT1,RRM2,EZH2,CDK1,CDKN2C,IQGAP3,E2F7,KIF14,CCNE2
Up	GO:BP	GO:0003007	heart morphogenesis	0.0307072	266	233	9	LRP2,ALDH1A2,TGFBR3,WNT11,POU4F1,TGFBR2,SHOX2,WNT5A,DKK1
Up	GO:BP	GO:0050878	regulation of body fluid levels	0.0307072	371	233	11	SERPINE1,CSRP1,MYL12A,COL3A1,ADAMTS18,F2RL2,F13A1,PLEK,ANXA2,NFE2,AQP1
Up	GO:BP	GO:0090287	regulation of cellular response to growth factor stimulus	0.0308782	318	233	10	LRP2,SMOC2,ADAMTS12,TGFBR3,GDF5,VEGFC,HSPA1A,WNT5A,DKK1,SKOR2
Up	GO:BP	GO:0045778	positive regulation of ossification	0.0308782	54	233	4	TENT5A,TFAP2A,SCUBE2,WNT5A
Up	GO:BP	GO:0022409	positive regulation of cell-cell adhesion	0.0308782	318	233	10	CD55,ANXA1,RAG1,TGFBR2,IGF1,IL4R,ETS1,NLRP3,WNT5A,RHOH
Down	GO:BP	GO:0007098	centrosome cycle	0.0311086	138	301	7	CDK1,PCLAF,NDC80,KIF11,PLK1,SGO1,NEK2
Down	GO:BP	GO:0007626	locomotory behavior	0.031376	214	301	9	PAK5,NTSR1,PRKCE,FEZF2,DAB1,PAK6,GRM5,NPY1R,GPR52
Up	GO:BP	GO:0014902	myotube differentiation	0.0321907	129	233	6	DOCK5,IGF1,ADAMTS15,IL4R,SHOX2,NOS1
Up	GO:BP	GO:0050863	regulation of T cell activation	0.0321907	374	233	11	CD55,LGALS3,ANXA1,RAG1,TGFBR2,GPNMB,IGF1,IL4R,TCF7,NLRP3,RHOH
Up	GO:BP	GO:0071692	protein localization to extracellular region	0.0321907	374	233	11	C1QTNF5,SCG2,ANXA1,GAL,CAVIN1,VEGFC,IGF1,F2RL2,CARTPT,PLEK,OPRM1
Up	GO:BP	GO:1903039	positive regulation of leukocyte cell-cell adhesion	0.0321907	270	233	9	CD55,ANXA1,RAG1,TGFBR2,IGF1,IL4R,ETS1,NLRP3,RHOH
Up	GO:BP	GO:0010718	positive regulation of epithelial to mesenchymal transition	0.0321907	55	233	4	TGFBR2,WWTR1,COL1A1,DAB2
Down	GO:BP	GO:0022412	cellular process involved in reproduction in multicellular organism	0.0326113	479	301	15	TOP2A,ASPM,ROBO2,DMRTA2,BRIP1,NDC80,CCNB2,TTK,NCAPH,PLK1,YBX2,KNL1,DMC1,KIF18A,GLI1
Up	GO:CC	GO:0032432	actin filament bundle	0.0327445	95	243	5	MYL12A,PDLIM4,MYLK,PGM5,SHROOM4
Up	GO:BP	GO:1902105	regulation of leukocyte differentiation	0.0328952	323	233	10	POU4F1,ANXA1,RAG1,TGFBR2,IL4R,TCF7,CARTPT,NLRP3,RHOH,ERFE
Down	GO:BP	GO:0030890	positive regulation of B cell proliferation	0.0330438	46	301	4	MEF2C,PELI1,IL7,CD38
Down	GO:BP	GO:0021517	ventral spinal cord development	0.0330438	46	301	4	DAB1,OLIG2,GLI3,FOXN4
Down	GO:BP	GO:0048483	autonomic nervous system development	0.0330438	46	301	4	SOX4,SOX11,INSM1,TBX1
Down	GO:BP	GO:0000122	negative regulation of transcription by RNA polymerase II	0.0331883	986	301	25	MEF2C,NR2E1,ZBTB18,DACT1,SATB2,SOX4,SOX3,FEZF2,EZH2,OLIG2,BACH2,GLI3,AURKB,TFAP2C,SOX11,UHRF1,E2F7,CBX2,ARX,PLK1,FOXG1,FOXM1,BCL11A,INSM1,SCRT2
Down	GO:BP	GO:0021549	cerebellum development	0.0332018	106	301	6	NRXN1,EZH2,DAB1,NEUROD2,KIF14,GLI1
Up	GO:BP	GO:0043535	regulation of blood vessel endothelial cell migration	0.0334875	91	233	5	TGFBR3,ANXA1,SRPX2,VEGFC,ETS1
Up	GO:BP	GO:2000648	positive regulation of stem cell proliferation	0.0334875	56	233	4	PRRX1,VEGFC,SHOX2,WNT5A
Up	GO:BP	GO:1902905	positive regulation of supramolecular fiber organization	0.0334875	175	233	7	WNT11,CCN2,S100A10,HSPA1A,PLEK,OCLN,CDC42EP5
Up	GO:BP	GO:0023061	signal release	0.0338058	492	233	13	MYOF,SLC18A3,ANXA1,GAL,CADPS2,F2RL2,DAB2,CARTPT,KCNQ1,OPRM1,SLC16A10,AQP1,CHRNA6
Up	GO:BP	GO:0003002	regionalization	0.033963	435	233	12	LRP2,IRX3,ALDH1A2,WNT11,LMX1B,EN1,TGFBR2,ALX4,PAX2,WNT5A,DAW1,DKK1
Up	GO:BP	GO:0048593	camera-type eye morphogenesis	0.0343217	132	233	6	TFAP2A,PAX2,WNT5A,ALDH1A3,AQP1,COL8A1
Up	GO:BP	GO:0045621	positive regulation of lymphocyte differentiation	0.0343217	132	233	6	ANXA1,RAG1,TGFBR2,IL4R,NLRP3,RHOH
Up	GO:BP	GO:0050886	endocrine process	0.0343888	92	233	5	CTSZ,GAL,DAB2,KCNQ1,AQP1
Up	GO:BP	GO:0050920	regulation of chemotaxis	0.0344362	224	233	8	SERPINE1,SMOC2,CMKLR1,SCG2,IL16,VEGFC,WNT5A,C5AR1
Down	GO:BP	GO:0048709	oligodendrocyte differentiation	0.0346935	107	301	6	OLIG2,GLI3,CDKN2C,SOX11,GSX2,OLIG1
Up	GO:BP	GO:0060986	endocrine hormone secretion	0.0347012	57	233	4	GAL,DAB2,KCNQ1,AQP1
Up	GO:BP	GO:0031102	neuron projection regeneration	0.0347012	57	233	4	MATN2,PRRX1,GFAP,APOD
Up	GO:BP	GO:0002683	negative regulation of immune system process	0.0347012	495	233	13	CD55,LGALS3,CD68,ANXA1,GPNMB,GAL,COL3A1,IL4R,IL31RA,CARTPT,KLRD1,ERFE,APOD
Down	GO:BP	GO:0042327	positive regulation of phosphorylation	0.0347626	630	301	18	NRXN1,HGF,EZH2,CAMKK2,BIRC5,SEMA7A,TCIM,TENM1,IQGAP3,CLSPN,AURKB,TPX2,GRM5,PLK1,CDCA8,KIF14,THBS1,TBX1
Up	GO:BP	GO:0031667	response to nutrient levels	0.0351839	496	233	13	GHR,UPP1,ALDH1A2,SPX,WNT11,CD68,SST,PAX2,COL1A1,PENK,CARTPT,MAP1LC3C,POSTN
Down	GO:BP	GO:1990138	neuron projection extension	0.0352021	180	301	8	DCX,EMX1,SEMA7A,CPNE6,LHX2,PAK6,SEMA3C,BCL11A
Down	GO:BP	GO:0050919	negative chemotaxis	0.0353006	47	301	4	ROBO2,SEMA7A,FLRT2,SEMA3C
Down	GO:BP	GO:0046649	lymphocyte activation	0.0354351	783	301	21	MEF2C,EFNB1,SOX4,BCL11B,EZH2,GLI3,PELI1,SOX11,HELLS,TMEM131L,ULBP1,EGR3,BST2,PDCD1LG2,EPHB6,IL7,ULBP2,EXO1,CD38,MFNG,LAG3
Up	GO:MF	GO:0008188	neuropeptide receptor activity	0.0355047	47	240	4	GAL,GPR83,OPRM1,PROKR1
Up	GO:MF	GO:0004180	carboxypeptidase activity	0.0355047	47	240	4	CTSZ,CPB1,CPA4,CPQ
Up	GO:MF	GO:0046332	SMAD binding	0.0355047	78	240	5	TGFBR3,TGFBR2,COL3A1,DAB2,SKOR2
Down	GO:MF	GO:0008094	ATP-dependent activity, acting on DNA	0.0355185	123	308	7	TOP2A,BRIP1,HELLS,POLQ,PIF1,DMC1,ERCC6L
Up	GO:BP	GO:0048704	embryonic skeletal system morphogenesis	0.0355624	93	233	5	TFAP2A,PRRX1,TGFBR2,ALX4,SHOX2
Up	GO:BP	GO:0051249	regulation of lymphocyte activation	0.0356307	497	233	13	CD55,LGALS3,ANXA1,RAG1,TGFBR2,GPNMB,GAL,IGF1,IL4R,TCF7,NLRP3,RHOH,KLRD1
Down	GO:BP	GO:0010977	negative regulation of neuron projection development	0.0356682	143	301	7	DAB1,SEMA7A,RTN4RL1,SEMA3C,BCL11A,CD38,NEU4
Down	GO:BP	GO:0044344	cellular response to fibroblast growth factor stimulus	0.0358822	108	301	6	NRXN1,FGFBP3,FLRT2,EGR3,THBS1,TBX1
Down	GO:BP	GO:0050673	epithelial cell proliferation	0.0365193	441	301	14	FABP7,MEF2C,HGF,BCL11B,BIRC5,VASH2,IQGAP3,SOX11,UHRF1,ARX,EGR3,THBS1,TBX1,GLI1
Up	GO:BP	GO:0030514	negative regulation of BMP signaling pathway	0.0365631	58	233	4	LRP2,WNT5A,DKK1,SKOR2
Up	GO:CC	GO:0031526	brush border membrane	0.0366269	61	243	4	LRP2,PDZK1,KCNK1,AQP1
Down	GO:BP	GO:0043010	camera-type eye development	0.0368053	350	301	12	DCX,NR2E1,SLC17A7,NDP,BCL11B,GLI3,HPCA,RORB,SOX11,LHX2,FOXN4,HCN1
Up	GO:MF	GO:0005504	fatty acid binding	0.0368556	48	240	4	FABP3,CRABP1,CRABP2,ID3
Up	GO:BP	GO:0030168	platelet activation	0.037209	135	233	6	CSRP1,MYL12A,COL3A1,ADAMTS18,F2RL2,PLEK
Up	GO:MF	GO:0140678	molecular function inhibitor activity	0.0372203	497	240	14	SERPINA3,SPOCK2,SERPINE1,LGALS3,ITIH5,ANXA1,COL6A3,HSPA1A,COL4A3,RHOH,ANXA2,DKK1,SLN,ID3
Down	GO:BP	GO:0070661	leukocyte proliferation	0.037491	351	301	12	MEF2C,EFNB1,NDP,PELI1,SOX11,HELLS,TMEM131L,BST2,PDCD1LG2,EPHB6,IL7,CD38
Down	GO:BP	GO:0051259	protein complex oligomerization	0.0375531	264	301	10	RRM2,ARC,GRIN2B,RNF112,POLQ,KCNV1,KCNB2,BCL11A,TK1,HCN1
Up	GO:BP	GO:0000165	MAPK cascade	0.0376696	745	233	17	GHR,CTSH,SCG2,CCN2,GPNMB,IGF1,IL31RA,DAB2,CARTPT,WNT5A,RASGRP3,CDC42EP5,OPRM1,CALCR,DKK1,C5AR1,FZD10
Up	GO:BP	GO:0002690	positive regulation of leukocyte chemotaxis	0.0376696	95	233	5	SERPINE1,CMKLR1,VEGFC,WNT5A,C5AR1
Up	GO:BP	GO:0045580	regulation of T cell differentiation	0.0376696	181	233	7	ANXA1,RAG1,TGFBR2,IL4R,TCF7,NLRP3,RHOH
Up	GO:BP	GO:0010812	negative regulation of cell-substrate adhesion	0.0376696	59	233	4	SERPINE1,COL1A1,APOD,POSTN
Up	GO:BP	GO:0050767	regulation of neurogenesis	0.0376696	388	233	11	LRP2,POU4F1,S100A10,VEGFC,CRABP2,SHOX2,WNT5A,MME,ANXA2,GFAP,OPRM1
Up	GO:BP	GO:0001936	regulation of endothelial cell proliferation	0.0376696	136	233	6	ALDH1A2,ATOH8,SCG2,VEGFC,COL4A3,WNT5A
Down	GO:BP	GO:2001252	positive regulation of chromosome organization	0.0385558	110	301	6	CDK1,AURKB,NCAPH,BUB1,NCAPG,NEK2
Down	GO:MF	GO:0000217	DNA secondary structure binding	0.038643	40	308	4	MEF2C,CLSPN,RAD51AP1,NEIL3
Up	GO:BP	GO:0043171	peptide catabolic process	0.0389925	30	233	3	CTSH,MME,CPQ
Up	GO:BP	GO:0072207	metanephric epithelium development	0.0389925	30	233	3	WWTR1,PAX2,AQP1
Up	GO:BP	GO:0008299	isoprenoid biosynthetic process	0.0389925	30	233	3	ALDH1A2,CRPPA,ALDH1A3
Up	GO:BP	GO:0001778	plasma membrane repair	0.0389925	30	233	3	MYOF,S100A10,ANXA2
Up	GO:BP	GO:1905517	macrophage migration	0.0391604	60	233	4	LGALS3,CMKLR1,TRIM55,C5AR1
Up	GO:BP	GO:0055008	cardiac muscle tissue morphogenesis	0.0391604	60	233	4	LRP2,TGFBR3,POU4F1,WNT5A
Up	GO:BP	GO:0007498	mesoderm development	0.0392666	138	233	6	IRX3,WNT11,POU4F1,PAX2,WNT5A,DKK1
Down	GO:BP	GO:0003007	heart morphogenesis	0.0394103	266	301	10	MEF2C,SOX4,ROBO2,ADGRG6,FLRT2,SOX11,NPY1R,SEMA3C,FOXN4,TBX1
Up	GO:MF	GO:0005044	scavenger receptor activity	0.0395915	50	240	4	ACKR2,CD163L1,COLEC12,DMBT1
Up	GO:BP	GO:0034329	cell junction assembly	0.0398091	449	233	12	SPOCK2,IRX3,WNT11,IL1RAP,POU4F1,S100A10,SRPX2,CNTN5,WNT5A,OCLN,APOD,DKK1
Down	GO:BP	GO:0048546	digestive tract morphogenesis	0.039922	49	301	4	DACT1,GLI3,SOX11,GLI1
Up	GO:BP	GO:0051495	positive regulation of cytoskeleton organization	0.0399275	184	233	7	WNT11,CCN2,S100A10,HSPA1A,PLEK,OCLN,CDC42EP5
Down	GO:MF	GO:0042826	histone deacetylase binding	0.039969	127	308	7	MEF2C,NR2E1,DACT1,SATB2,GLI3,INSM1,SIK1
Down	GO:MF	GO:0016772	transferase activity, transferring phosphorus-containing groups	0.039969	959	308	26	CAMKV,PAK5,PRKCE,PBK,SBK1,CAMKK2,CDK1,LTBP4,STK31,CDKN2C,AURKB,TTK,PAK6,POLQ,ACVR1C,BUB1,PLK1,DCLK3,PRKCG,MELK,EPHB6,TK1,NEK2,PKN3,HASPIN,SIK1
Up	GO:BP	GO:1901615	organic hydroxy compound metabolic process	0.0401665	568	233	14	LCAT,LRP2,CYP27A1,ALDH1A2,PAH,STAR,IGF1,DAB2,WNT5A,PLEK,CPQ,ALDH1A3,TPH2,SLC16A10
Up	GO:BP	GO:0008544	epidermis development	0.0402712	393	233	11	CCN2,ANXA1,GAL,LAMB3,ALX4,CRABP2,WNT5A,EMP1,USH2A,KCNQ1,DKK1
Down	GO:BP	GO:0050768	negative regulation of neurogenesis	0.040393	147	301	7	NR2E1,DAB1,SEMA7A,SOX11,LHX2,SEMA3C,BCL11A
Up	GO:BP	GO:0035904	aorta development	0.0410578	61	233	4	LRP2,TGFBR2,MYLK,COL3A1
Down	GO:BP	GO:0001654	eye development	0.0411054	402	301	13	DCX,NR2E1,SLC17A7,NDP,BCL11B,CHRDL1,GLI3,HPCA,RORB,SOX11,LHX2,FOXN4,HCN1
Up	GO:BP	GO:2001237	negative regulation of extrinsic apoptotic signaling pathway	0.0412956	98	233	5	SERPINE1,LGALS3,SCG2,IGF1,HSPA1A
Up	GO:MF	GO:0017046	peptide hormone binding	0.0417782	51	240	4	GHR,CMKLR1,VIPR2,CALCR
Up	GO:BP	GO:1901889	negative regulation of cell junction assembly	0.0418958	31	233	3	WNT5A,APOD,DKK1
Up	GO:BP	GO:0071295	cellular response to vitamin	0.0418958	31	233	3	COL1A1,PENK,POSTN
Down	GO:BP	GO:0060038	cardiac muscle cell proliferation	0.0419598	50	301	4	MEF2C,CDK1,TBX1,GLI1
Down	GO:BP	GO:0021515	cell differentiation in spinal cord	0.0419598	50	301	4	OLIG2,GLI3,GSX2,FOXN4
Down	GO:BP	GO:0007215	glutamate receptor signaling pathway	0.0419598	50	301	4	GRIN2B,GRM3,GRM5,GRM2
Down	GO:CC	GO:0031012	extracellular matrix	0.042549	555	313	16	ADAMTS7,NDP,SEMA7A,FGFBP3,FLRT2,GPC2,NID1,LTBP4,RTN4RL1,HAPLN1,ADAM19,LRRTM4,IL7,EYS,THBS1,OTOGL
Down	GO:CC	GO:0030312	external encapsulating structure	0.0425975	556	313	16	ADAMTS7,NDP,SEMA7A,FGFBP3,FLRT2,GPC2,NID1,LTBP4,RTN4RL1,HAPLN1,ADAM19,LRRTM4,IL7,EYS,THBS1,OTOGL
Down	GO:BP	GO:0042752	regulation of circadian rhythm	0.0426841	113	301	6	TOP2A,EZH2,CDK1,RORB,PRKCG,SIK1
Down	GO:CC	GO:0000794	condensed nuclear chromosome	0.0427252	82	313	5	NCAPH,PLK1,NCAPG,NEK2,DMC1
Up	GO:BP	GO:0032233	positive regulation of actin filament bundle assembly	0.0427542	62	233	4	WNT11,CCN2,S100A10,PLEK
Up	GO:BP	GO:1903708	positive regulation of hemopoiesis	0.0427542	187	233	7	POU4F1,ANXA1,RAG1,TGFBR2,IL4R,NLRP3,RHOH
Up	GO:BP	GO:0140253	cell-cell fusion	0.0427542	62	233	4	DOCK5,ADAMTS15,IL4R,NOS1
Up	GO:BP	GO:1902107	positive regulation of leukocyte differentiation	0.0427542	187	233	7	POU4F1,ANXA1,RAG1,TGFBR2,IL4R,NLRP3,RHOH
Up	GO:BP	GO:0000768	syncytium formation by plasma membrane fusion	0.0427542	62	233	4	DOCK5,ADAMTS15,IL4R,NOS1
Up	GO:BP	GO:1900024	regulation of substrate adhesion-dependent cell spreading	0.0427542	62	233	4	S100A10,DOCK5,DAB2,POSTN
Up	GO:MF	GO:0008083	growth factor activity	0.0429993	162	240	7	GDF10,GDF5,VEGFC,EFEMP1,IGF1,OGN,DKK1
Down	GO:BP	GO:0032508	DNA duplex unwinding	0.0431262	80	301	5	TOP2A,BRIP1,POLQ,PIF1,CDC45
Up	GO:BP	GO:0002573	myeloid leukocyte differentiation	0.0435633	238	233	8	POU4F1,TGFBR2,IL31RA,CARTPT,DHRS2,ANXA2,ERFE,CALCR
Up	GO:BP	GO:0002274	myeloid leukocyte activation	0.0435633	238	233	8	ANXA1,TGFBR2,IL4R,IL31RA,WNT5A,RHOH,DHRS2,C5AR1
Up	GO:BP	GO:0060993	kidney morphogenesis	0.0435633	100	233	5	IRX3,WNT11,GREB1L,WWTR1,PAX2
Up	GO:MF	GO:0008233	peptidase activity	0.0435737	625	240	16	GZMB,CTSH,ADAMTS12,PRSS23,MMP10,CTSZ,ADAMTS18,PAMR1,ADAMTS15,CPB1,CPA4,ECEL1,PAPPA2,MME,CPQ,MMP1
Down	GO:BP	GO:0150063	visual system development	0.0438153	406	301	13	DCX,NR2E1,SLC17A7,NDP,BCL11B,CHRDL1,GLI3,HPCA,RORB,SOX11,LHX2,FOXN4,HCN1
Down	GO:BP	GO:0007507	heart development	0.0438629	599	301	17	MEF2C,SOX4,ROBO2,GJC1,ADGRG6,GLI3,DUSP6,FLRT2,CDK1,SOX11,NPY1R,SEMA3C,FOXN4,SGCG,TBX1,GLI1,SIK1
Up	GO:BP	GO:0002825	regulation of T-helper 1 type immune response	0.0438737	32	233	3	ANXA1,IL4R,IL1R1
Up	GO:BP	GO:0009072	aromatic amino acid metabolic process	0.0438737	32	233	3	PAH,HPD,TPH2
Up	GO:BP	GO:2000191	regulation of fatty acid transport	0.0438737	32	233	3	FABP3,PLA2R1,ERFE
Down	GO:CC	GO:0043204	perikaryon	0.043982	154	313	7	NTSR1,HPCA,CNGA3,RNF112,RTN4RL1,CPNE6,KCNB2
Up	GO:BP	GO:0042063	gliogenesis	0.0442474	345	233	10	MATN2,LRP2,ANXA1,PAX2,COL3A1,VEGFC,PENK,GFAP,C5AR1,SH3TC2
Down	GO:MF	GO:0016887	ATP hydrolysis activity	0.0445475	404	308	14	KIF21B,KIFC1,BRIP1,PIF1,KIF15,KIF2C,KIF14,ORC1,KIF20A,ABCB11,DMC1,ERCC6L,KIF18A,DDX60L
Down	GO:BP	GO:0008285	negative regulation of cell population proliferation	0.0446517	701	301	19	FABP7,MEF2C,NR2E1,SOX4,BCL11B,FEZF2,GLI3,PELI1,TENM1,CDKN2C,BRIP1,SOX11,E2F7,ACVR1C,TMEM131L,PDCD1LG2,INSM1,THBS1,ST18
Up	GO:BP	GO:0051962	positive regulation of nervous system development	0.0451754	292	233	9	LRP2,IL1RAP,SRPX2,VEGFC,CRABP2,SHOX2,MME,GFAP,OPRM1
Up	GO:BP	GO:0007159	leukocyte cell-cell adhesion	0.0456296	403	233	11	CD55,LGALS3,ANXA1,RAG1,TGFBR2,GPNMB,IGF1,IL4R,ETS1,NLRP3,RHOH
Up	GO:BP	GO:0035924	cellular response to vascular endothelial growth factor stimulus	0.04574	64	233	4	SMOC2,ADAMTS12,ANXA1,VEGFC
Down	GO:BP	GO:0050678	regulation of epithelial cell proliferation	0.0463157	363	301	12	MEF2C,BCL11B,BIRC5,VASH2,IQGAP3,SOX11,UHRF1,ARX,EGR3,THBS1,TBX1,GLI1
Down	GO:BP	GO:0010638	positive regulation of organelle organization	0.0467082	505	301	15	NUSAP1,PRKCE,CAMKK2,CDK1,UBE2C,TENM1,AURKB,ESPL1,NCAPH,RAD51AP1,DLGAP5,BUB1,CDC20,NCAPG,NEK2
Up	GO:BP	GO:0006935	chemotaxis	0.0469857	463	233	12	SERPINE1,SMOC2,LGALS3,CMKLR1,SCG2,ANXA1,GPNMB,IL16,VEGFC,WNT5A,ACKR2,C5AR1
Up	GO:BP	GO:0043372	positive regulation of CD4-positive, alpha-beta T cell differentiation	0.046988	33	233	3	ANXA1,IL4R,NLRP3
Up	GO:BP	GO:0042573	retinoic acid metabolic process	0.046988	33	233	3	ALDH1A2,CRABP2,ALDH1A3
Down	GO:MF	GO:0004712	protein serine/threonine/tyrosine kinase activity	0.0470524	43	308	4	PBK,AURKB,TTK,PRKCG
Down	GO:BP	GO:0071774	response to fibroblast growth factor	0.0472533	116	301	6	NRXN1,FGFBP3,FLRT2,EGR3,THBS1,TBX1
Down	GO:BP	GO:0022037	metencephalon development	0.0472533	116	301	6	NRXN1,EZH2,DAB1,NEUROD2,KIF14,GLI1
Down	GO:BP	GO:0032412	regulation of monoatomic ion transmembrane transporter activity	0.0474043	192	301	8	MEF2C,NRXN1,PRKCE,ARC,HPCA,CASQ1,GRM5,HRC
Down	GO:BP	GO:0048588	developmental cell growth	0.0474043	233	301	9	DCX,EMX1,SEMA7A,CPNE6,LHX2,PAK6,SEMA3C,BCL11A,LPAR3
Down	GO:BP	GO:0071897	DNA biosynthetic process	0.0474043	192	301	8	HGF,CENPF,PCLAF,AURKB,POLQ,PIF1,TK1,NEK2
Up	GO:CC	GO:0098797	plasma membrane protein complex	0.0475446	718	243	16	SLC18A3,TGFBR3,S100A10,TGFBR2,ITGAX,IGF1,PGM5,KCNK1,CHRNA9,ANXA2,HLA-DQB1,ITGA11,KCNQ1,COL13A1,CALCR,CHRNA6
Up	GO:BP	GO:0090288	negative regulation of cellular response to growth factor stimulus	0.0475485	103	233	5	LRP2,ADAMTS12,WNT5A,DKK1,SKOR2
Up	GO:BP	GO:0070613	regulation of protein processing	0.0477279	65	233	4	SERPINE1,S100A10,CTSZ,ANXA2
Up	GO:BP	GO:0044087	regulation of cellular component biogenesis	0.0477279	971	233	20	LCAT,IRX3,LGALS3,TGFBR3,WNT11,IL1RAP,CCN2,S100A10,SRPX2,HSPA1A,WNT5A,PLEK,OCLN,GFAP,CDC42EP5,MMP1,APOD,DKK1,SLC39A12,MAK
Up	GO:BP	GO:1905330	regulation of morphogenesis of an epithelium	0.0477279	65	233	4	ADAMTS12,ITGAX,PAX2,WNT5A
Up	GO:BP	GO:0071345	cellular response to cytokine stimulus	0.047742	839	233	18	SPOCK2,GHR,ADAMTS12,CMKLR1,IL1RAP,POU4F1,VEGFC,HSPA1A,COL1A1,IL4R,TCF7,IL31RA,WNT5A,ACKR2,KRT18,MME,IL1R1,POSTN
Up	GO:BP	GO:0042330	taxis	0.0478617	465	233	12	SERPINE1,SMOC2,LGALS3,CMKLR1,SCG2,ANXA1,GPNMB,IL16,VEGFC,WNT5A,ACKR2,C5AR1
Up	GO:BP	GO:0009991	response to extracellular stimulus	0.0481084	525	233	13	GHR,UPP1,ALDH1A2,SPX,WNT11,CD68,SST,PAX2,COL1A1,PENK,CARTPT,MAP1LC3C,POSTN
Down	GO:BP	GO:0048880	sensory system development	0.048171	412	301	13	DCX,NR2E1,SLC17A7,NDP,BCL11B,CHRDL1,GLI3,HPCA,RORB,SOX11,LHX2,FOXN4,HCN1
Up	GO:BP	GO:0090101	negative regulation of transmembrane receptor protein serine/threonine kinase signaling pathway	0.0484899	147	233	6	LRP2,TGFBR3,HSPA1A,WNT5A,DKK1,SKOR2
Down	GO:BP	GO:0060419	heart growth	0.0485793	83	301	5	MEF2C,DUSP6,CDK1,TBX1,GLI1
Down	GO:BP	GO:0003407	neural retina development	0.0485793	83	301	5	SLC17A7,NDP,RORB,FOXN4,HCN1
Up	GO:BP	GO:2000177	regulation of neural precursor cell proliferation	0.0487907	104	233	5	LRP2,VEGFC,WNT5A,LHX5,SKOR2
Down	GO:BP	GO:0035176	social behavior	0.0488006	53	301	4	NR2E1,NRXN1,NPAS4,TBX1
Down	GO:BP	GO:0044818	mitotic G2/M transition checkpoint	0.0488006	53	301	4	CDK1,CLSPN,PLK1,ORC1
Down	GO:BP	GO:0043410	positive regulation of MAPK cascade	0.0488006	461	301	14	MEF2C,NRXN1,HGF,PRKCE,EZH2,SEMA7A,TENM1,IQGAP3,LPAR2,GRM5,THBS1,LPAR3,ALKAL2,TBX1
Up	GO:BP	GO:0070528	protein kinase C signaling	0.0494329	34	233	3	WNT11,WNT5A,PLEK
Up	GO:BP	GO:0007631	feeding behavior	0.0494329	105	233	5	POU4F1,EN1,GAL,GPR83,CARTPT
Up	GO:BP	GO:0035909	aorta morphogenesis	0.0494329	34	233	3	TGFBR2,MYLK,COL3A1
Up	GO:BP	GO:0002828	regulation of type 2 immune response	0.0494329	34	233	3	ANXA1,IL4R,NLRP3
Up	GO:BP	GO:0006949	syncytium formation	0.0494329	66	233	4	DOCK5,ADAMTS15,IL4R,NOS1
Down	GO:BP	GO:0070848	response to growth factor	0.0495495	711	301	19	MEF2C,ADAMTS7,NRXN1,HGF,NDP,NREP,GAS1,CHRDL1,DUSP6,FGFBP3,FLRT2,LTBP4,SOX11,ACVR1C,EGR3,GREM2,RASL11B,THBS1,TBX1
Up	GO:MF	GO:0004866	endopeptidase inhibitor activity	0.049797	168	240	7	SERPINA3,SPOCK2,SERPINE1,ITIH5,COL6A3,COL4A3,ANXA2

## Sheet: Table 3C
pathway	pval	adjusted_pvalue	ES	NES	size	leadingEdge
FAN_EMBRYONIC_CTX_NSC_2	1.67864e-05	0.000114797	-0.809795	-3.17575	230	PIMREG,PIF1,HJURP,TOP2A,AURKB,UBE2C,PBK,CKAP2L,KIFC1,BIRC5,NUF2,CDK1,CDC20,ASPM,CENPF,MKI67,RRM2,NDC80,NUSAP1,DLGAP5,DEPDC1B,GAS2L3,SGO1,MIS18BP1,ESPL1,FAM83D,ESCO2,NEURL1B,TROAP,TTK,KIF20A,FOXM1,TK1,CDKN2C,TMSB15A,MELK,KIF11,NEIL3,SKA3,SPC25,CCNB2,LMNB1,DEPDC1,NCAPH,KIF14,OIP5,NEK2,EZH2,CDCA8,KIF18A,ZWINT,RTKN2,BUB1,LMO7,CENPA,KIF15, CIP2A,ARHGAP11A,TACC3,PTTG1,TPX2,PLK1,NCAPG,CENPK,KIF2C,KNL1,C…
FAN_EMBRYONIC_CTX_MICROGLIA_1	1.74183e-05	0.000114797	-0.83712	-3.10895	148	PIMREG,HJURP,TOP2A,AURKB,UBE2C,POLQ,PBK,CKAP2L,BIRC5,NUF2,CDK1,CDC20,ASPM,CENPF,MKI67,RRM2,NDC80,IQGAP3,NUSAP1,DLGAP5,DEPDC1B,SGO1,ESPL1,FAM83D,ESCO2,PCLAF,CLSPN,TROAP,TTK,KIF20A,FOXM1,TK1,CDKN2C,CENPU,MELK,KIF11,SPC25,CCNB2,DEPDC1,RAD51AP1,NCAPH,KIF14,EZH2,CDCA8,ZWINT,BUB1,KIF15,ARHGAP11A,TACC3,PTTG1,TPX2,PLK1,NCAPG,KIF2C,KNL1,CEP55, SMC4,CDC25C,GTSE1,PLK4,AURKA,CENPE,KIF4A,FANCD2,ATAD5,MXD3,PRR…
GAO_LARGE_INTESTINE_ADULT_CH_MKI67HIGH_CELLS	1.7953e-05	0.000114797	-0.886786	-3.0973	97	PIMREG,PIF1,MYBL2,HJURP,TOP2A,AURKB,PBK,CKAP2L,KIFC1,BIRC5,FAM111B,NUF2,CENPF,MKI67,NDC80,IQGAP3,DEPDC1B,MCM10,ESPL1,ESCO2,TROAP,KIF20A,FOXM1,KIF11,NEIL3,SKA3,EXO1,DEPDC1,RAD51AP1,NCAPH,OIP5,CDCA8,FANCB,ERCC6L,BUB1,DDIAS,CENPA,KIF15,CIP2A,ARHGAP11A,TACC3,TPX2,NCAPG,KIF2C,CDC45,CDCA5,CEP55,DTL,CDC25C,GTSE1,TRIP13,PLK4,LYPD5,E2F8,KIF4A, FANCD2,RAD54L,EME1
ZHONG_PFC_C1_OPC	1.67878e-05	0.000114797	-0.78923	-3.09612	231	PIMREG,PIF1,HJURP,TOP2A,AURKB,UBE2C,POLQ,PBK,CKAP2L,KIFC1,BIRC5,NUF2,CDK1,CDC20,ASPM,CENPF,MKI67,RRM2,NDC80,IQGAP3,NUSAP1,DLGAP5,DEPDC1B,GAS2L3,SGO1,MIS18BP1,ESPL1,FAM83D,ESCO2,PCLAF,TROAP,TTK,KIF20A,FOXM1,TK1,CDKN2C,CENPU,MELK,KIF11,SKA3,SPC25,CCNB2,DEPDC1,RAD51AP1,NCAPH,UHRF1,KIF14,OIP5,NEK2,CDCA8,KIF18A,ZWINT,RTKN2,BUB1,DDIAS,CENPA, KIF15,CIP2A,ARHGAP11A,TACC3,PTTG1,TPX2,PLK1,NCAPG,CENPK,KIF2C…
ZHONG_PFC_MAJOR_TYPES_NPCS	1.74724e-05	0.000114797	-0.795727	-2.92985	138	EMX1,PIMREG,HJURP,TOP2A,AURKB,UBE2C,PBK,CKAP2L,SOX3,BIRC5,NUF2,CDK1,CDC20,ASPM,CENPF,MKI67,RRM2,NDC80,NUSAP1,DLGAP5,DEPDC1B,SGO1,MIS18BP1,PCLAF,CLSPN,CENPU,MELK,KIF11,SPC25,CCNB2,UHRF1,OIP5,HELLS,ZWINT,BUB1,KIF15,TACC3,PTTG1,TPX2,EFNB1,CENPK,KIF2C,GLI3,CDCA5,SMC4,GTSE1,MCM5,APOLD1,PRR11,GINS2,ATAD2,SGO2,SPAG5,CREB5,MCM2,HMGB2,NOTCH1, CKS2,FBXO5,TMPO,CDCA3,MCM7,MAD2L1,HES1,CENPM,H2AX,CDON,MCM6,ORC…
MANNO_MIDBRAIN_NEUROTYPES_HPROGBP	1.65473e-05	0.000114797	-0.701043	-2.80633	280	PIMREG,PIF1,MYBL2,HJURP,TOP2A,DMRTA2,AURKB,UBE2C,PBK,CKAP2L,BIRC5,NUF2,CDK1,ASPM,CENPF,MKI67,RRM2,NUSAP1,DLGAP5,DEPDC1B,SGO1,MIS18BP1,FAM83D,ESCO2,CLSPN,TROAP,TTK,FOXM1,TK1,CENPU,TMSB15A,MELK,KIF11,SKA3,SPC25,CCNB2,LMNB1,DEPDC1,NPTX2,RAD51AP1,NCAPH,UHRF1,KIF14,NEK2,CDCA8,KIF18A,FANCB,HELLS,ZWINT,RTKN2,FANCI,BUB1,KIF15,CIP2A,ARHGAP11A, TACC3,PTTG1,TPX2,PLK1,NCAPG,CENPK,KIF2C,KNL1,CDCA5,SMC4,CDC25C…
HAY_BONE_MARROW_PRO_B	1.65297e-05	0.000114797	-0.694354	-2.78356	284	PIMREG,PIF1,HJURP,TOP2A,AURKB,UBE2C,CKAP2L,KIFC1,BIRC5,E2F2,FAM111B,NUF2,ASPM,CENPF,MKI67,RPRML,NDC80,NUSAP1,SGO1,MIS18BP1,CLSPN,FOXM1,CDKN2C,TMSB15A,KIF11,SKA3,SPC25,LMNB1,RAD51AP1,KIF14,WDR76,EZH2,CDCA8,HELLS,ZWINT,RTKN2,CENPA,KIF15,CIP2A,TACC3,DLEU2,TPX2,KNL1,E2F7,HASPIN,CCNE2,ARHGAP33,CDCA5,CEP55,SMC4,CDC25C,GTSE1,TLCD3B,E2F8,WDR62, APOLD1,MXD3,PRR11,ATAD2,SGO2,TCF19,CDCA7L,CCNF,STMN1,HMGB2,M…
MANNO_MIDBRAIN_NEUROTYPES_HNPROG	1.69082e-05	0.000114797	-0.713876	-2.77698	214	TMEM132B,PIMREG,BHLHE22,PIF1,HJURP,TOP2A,DMRTA2,UBE2C,NEUROG2,PBK,CKAP2L,BIRC5,NUF2,CDK1,ASPM,CENPF,MKI67,GPRIN3,DCX,NUSAP1,DLGAP5,DEPDC1B,SGO1,FAM83D,TMSB15A,KIF11,GPC2,CCNB2,DEPDC1,NPTX2,NCAPH,KIF14,ST18,NEK2,CDCA8,SOX11,RTKN2,ZBTB18,KIF15,ARHGAP11A,TACC3,TPX2,MFNG,PLK1,KIF2C,MIR17HG,KNL1,INSM1,CELF3,GTSE1,SEMA3A,CHN2,RCOR2,DLL3,KIF4A, IGSF9,FBXW7,PDE1A,KLHDC8A,VXN,HUNK,SGO2,MIAT,ANKRD13B,CCND2…
ZHONG_PFC_C2_UNKNOWN_NPC	1.82682e-05	0.000114797	-0.816463	-2.72573	73	PIF1,HJURP,TOP2A,AURKB,UBE2C,CKAP2L,CDC20,ASPM,CENPF,MKI67,NDC80,NUSAP1,DLGAP5,MIS18BP1,FAM83D,TROAP,TTK,KIF20A,NEIL3,CCNB2,DEPDC1,OIP5,NEK2,CDCA8,ARHGAP11A,TACC3,PTTG1,TPX2,PLK1,KIF2C,GTSE1,AURKA,CENPE,KIF4A,NDE1,PRR11,SGO2,SPAG5,RACGAP1,CKS2,CDCA3
ZHONG_PFC_C1_MICROGLIA	1.66867e-05	0.000114797	-0.664238	-2.63021	251	PIMREG,HJURP,TOP2A,AURKB,UBE2C,PBK,CKAP2L,BIRC5,NUF2,CDK1,ASPM,CENPF,RRM2,NDC80,IQGAP3,NUSAP1,SGO1,FAM83D,ESCO2,PCLAF,TROAP,TK1,KIF11,SKA3,SPC25,CCNB2,DEPDC1,UHRF1,CDCA8,HELLS,ZWINT,BUB1,TACC3,TPX2,PLK1,KIF2C,CDCA5,GTSE1,PLK4,AURKA,KIF4A,RCC1,GINS1,GINS2,ATAD2,SGO2,TCF19,SPAG5,CCNF,KIF20B,CREB5,HMGB2,CKS2,TMPO,CDCA3,C4orf46,MCM7, HMMR,STIL,DNAJA4,ASF1B,TAF4,H2AX,CENPH,ZNF595,NASP,BARD1,HMGB1,MCM6…
MANNO_MIDBRAIN_NEUROTYPES_HPROGFPL	1.64312e-05	0.000114797	-0.649296	-2.62001	303	PIMREG,PIF1,MYBL2,HJURP,TOP2A,DMRTA2,AURKB,UBE2C,PBK,CKAP2L,BIRC5,NUF2,CDK1,ASPM,CENPF,MKI67,RRM2,NUSAP1,DLGAP5,DEPDC1B,SGO1,MIS18BP1,FAM83D,ESCO2,CLSPN,TROAP,TTK,TOX3,FOXM1,TK1,CENPU,TMSB15A,MELK,KIF11,ARX,SKA3,SPC25,CCNB2,LMNB1,DEPDC1,RAD51AP1,NCAPH,UHRF1,KIF14,NEK2,EZH2,CDCA8,KIF18A,FANCB,HELLS,ZWINT,RTKN2,CHRDL1,FANCI,BUB1,KIF15, TACC3,PTTG1,TPX2,PLK1,NCAPG,KIF2C,KNL1,CDCA5,SMC4,CDC25C,GTSE1,…
MANNO_MIDBRAIN_NEUROTYPES_HPROGFPM	1.62933e-05	0.000114797	-0.64376	-2.61651	326	PIMREG,PIF1,HJURP,TOP2A,DMRTA2,AURKB,UBE2C,PBK,CKAP2L,BIRC5,NUF2,CDK1,ASPM,CENPF,MKI67,RRM2,NUSAP1,DLGAP5,DEPDC1B,SGO1,MIS18BP1,FAM83D,ESCO2,CLSPN,TROAP,TTK,TOX3,FOXM1,CENPU,TMSB15A,MELK,KIF11,ARX,SKA3,SPC25,CCNB2,LMNB1,DEPDC1,RAD51AP1,NCAPH,UHRF1,KIF14,NEK2,FLRT2,CDCA8,KIF18A,FANCB,HELLS,ZWINT,RTKN2,CHRDL1,FANCI,BUB1,KIF15,CIP2A,ARHGAP11A, TACC3,PTTG1,TPX2,PLK1,NCAPG,CENPK,KIF2C,KNL1,CDCA5,SMC4,…
FAN_EMBRYONIC_CTX_BIG_GROUPS_EXCITATORY_NEURON	1.87522e-05	0.000114797	-0.833089	-2.56463	47	NEUROD6,LHX2,BHLHE22,NEUROD2,SLA,SATB2,LINC01102,ARPP21,R3HDM1,ZBTB18,SEMA3C,CAMKV,EPHB6,PANTR1,ENC1,FBXW7,ADCY1,PLXNA4,GRIA2,ACTN2,MIAT,DOCK9,POU3F2,CACNA2D1,LINC00342,CAMK2B,RBFOX1,MEIS2
ZHONG_PFC_C3_UNKNOWN_INP	1.90796e-05	0.000114797	-0.866299	-2.53029	36	HJURP,UBE2C,CKAP2L,BIRC5,NUF2,CDK1,CENPF,NDC80,DLGAP5,SGO1,FAM83D,CDKN2C,SPC25,CCNB2,NCAPH,CDCA8,BUB1,TPX2,INSM1,CENPE,SKA1,APOLD1,MXD3
ZHONG_PFC_C8_ORG_PROLIFERATING	1.85041e-05	0.000114797	-0.747084	-2.41673	61	BIRC5,CDC20,ASPM,CENPF,NUSAP1,DEPDC1B,GAS2L3,TROAP,KIF20A,CCNB2,OIP5,NEK2,CDCA8,KIF18A,BUB1,CENPA,TACC3,PTTG1,TPX2,PLK1,AURKA,CENPE,PRR11,SGO2,RACGAP1,CKS2,CDCA3
GAO_LARGE_INTESTINE_24W_C2_MKI67POS_PROGENITOR	1.81025e-05	0.000114797	-0.676869	-2.31715	85	PIMREG,TOP2A,AURKB,UBE2C,BIRC5,NUF2,CDK1,CDC20,ASPM,CENPF,MKI67,RRM2,NDC80,IQGAP3,NUSAP1,DLGAP5,TROAP,TK1,CCNB2,TACC3,PTTG1,TPX2,CYYR1,APOLD1,MXD3,FZD4,KIF20B,LDB2,HIP1,ARAP3,TRAIP,PRC1,ANLN,KNSTRN,NRP1,PHF19,CCNB1
ZHONG_PFC_C7_ORG_UNDERGOING_NEURONAL_DIFFERENTIATION	1.83736e-05	0.000114797	-0.698435	-2.29232	66	ADGRG6,MEF2C,TMEM132B,NEUROD2,SLA,SATB2,ARPP21,IQGAP2,SEMA3C,ENC1,MYT1L,GRIA2,MAPT,MIAT,NIN,DLG2,MIR124-1HG,RBFOX1,FGF9,SH3PXD2A,CACNG8,LRRC8B,CHL1,ATAD2B,SRGAP1,MLLT3
ZHONG_PFC_C3_ASTROCYTE	1.60686e-05	0.000114797	-0.550904	-2.26923	378	MEF2C,PPEF1,SATB2,ARPP21,LRRC7,SLC26A4,NPY1R,PLPPR1,FLRT2,MYCN,SOX11,LMO7,VASH2,RNF112,SEMA3C,CAMKV,AFAP1,LPAR2,CDK5R1,FBN3,ENC1,CNTN3,SLC4A7,ADCY1,KCNT2,AGAP2,PLXNA4,CNKSR2,TRIM46,DOT1L,FAM131B,ANKRD36,ANKRD44,PGM2L1,ZEB2,PCDH19,AGO4,MIAT,ELAVL3,KDM4B,ACAP3,CELF2,UBE2Q2P1,ZNF445,SEMA6C,MIR124-1HG,NEXMIF,KIAA0895L,MCM7,IRF7,CELF5,LINC00342,CXADR, BICDL1,CTTNBP2NL,MICAL1,NKAIN1,RBM33,ZBTB8A,DPYSL3…
ZHONG_PFC_C8_UNKNOWN_NEUROD2_POS_INTERNEURON	1.81235e-05	0.000114797	-0.647302	-2.21147	84	NEUROD6,LHX2,BHLHE22,NEUROD2,SLA,USP32P2,IGSF21,NPY1R,PLPPR1,R3HDM1,CALN1,SEMA3C,EPHB6,FOXP1,FBXW7,CNTN3,PLXNA4,ACTN2,ARHGAP23,DOCK9,POU3F2,HIVEP2
MANNO_MIDBRAIN_NEUROTYPES_HNBML5	1.57806e-05	0.000114797	-0.514229	-2.15058	450	TMEM132B,BHLHE22,BCL11A,NKAIN2,DCX,BCL11B,ARPP21,TOX3,KLHL14,GPC2,SOX4,GPR12,GABRB2,SLITRK4,ST18,PLPPR1,KIF21B,SOX11,PAK5,NREP,DACT1,VASH2,SCRT2,RNF112,TENM1,ROBO2,NRXN1,RAPGEF5,INSM1,SBK1,NOL4,CELF3,OPCML,LMO1,TRIM67,CDH4,TLCD3B,B3GALT2,FAM81A,CHN2,CDK5R1,RCOR2,ENC1,PTPRO,ASXL3,MYT1L,PLXNA4,USP49,GRIA2,TRHDE-AS1,NCAN,PHACTR3,DOT1L,CRMP1, RPH3A,BZW2,ANKRD44,PGM2L1,MIAT,ANKRD13B,SLITRK1,RYR2,ELAVL…
ZHONG_PFC_C3_MICROGLIA	1.56882e-05	0.000114797	-0.510521	-2.14463	475	NEUROD6,MPPED1,BHLHE22,FABP7,BCL11A,SATB2,USP32P2,NKAIN2,DCX,IGSF21,LINC01102,ARPP21,LRRC7,SOX4,GPR12,KIF21B,FLRT2,ZBTB18,RNF112,NRXN1,SEMA3C,CPNE6,CAMKV,CELF3,LPAR2,ARHGAP33,FOXP1,OPCML,TRIM67,LMO4,FAM81A,STUM,PPFIBP1,FBXW7,PTPRO,GPRIN1,ADCY1,ACTR3B,MYT1L,PLXNA4,WASF1,PIK3R2,NCAN,PHACTR3,CSMD2,ACTN2,EPHA5,CSMD1,CRMP1,PGM2L1,MAPT,ANKRD13B,ELAVL3, SNX32,KDM4B,ACAP3,MARCKSL1,SHISA7,FUT9,SYNGAP1,NFI…
HU_FETAL_RETINA_RPC	1.78993e-05	0.000114797	-0.605567	-2.12216	99	PIMREG,TOP2A,AURKB,UBE2C,CDK1,CENPF,NUSAP1,FOXN4,MIS18BP1,PCLAF,CENPU,TMSB15A,CCNB2,UHRF1,HELLS,ZWINT,PTTG1,CENPK,MCM5,TOX,GINS2,ATAD2,MCM2,HMGB2,CKS2,MCM7,MAD2L1,HES1,TYMS,CENPM,NASP,HNRNPA1P48
MANNO_MIDBRAIN_NEUROTYPES_HRN	1.62858e-05	0.000114797	-0.512789	-2.08522	328	TMEM132B,DMRTA2,BCL11A,NKAIN2,DCX,PEX5L,GPC2,SOX4,LZTS1,KIF21B,LRRTM4,SOX11,PAK5,NREP,VASH2,SCRT2,GREM2,RNF112,ROBO2,NRXN1,RAPGEF5,SEMA3C,SBK1,NOL4,CELF3,LPAR2,IQCJ-SCHIP1,TLCD3B,B3GALT2,ZNF124,CDK5R1,ENC1,PTPRO,GPRIN1,ASXL3,SHISA6,USP49,GRIA2,NCAN,PHACTR3,CRMP1,BZW2,ANKRD44,HUNK,PGM2L1,MIAT,ELAVL3,NEDD4L,ZBED4,STMN1,RBFOX2,SLC1A2,CHML,CELF5, NLGN4X,CERS6,CXADR,HIVEP3,FAM117B,CELSR3,NKAIN1,LMTK3,…
MANNO_MIDBRAIN_NEUROTYPES_HNBM	1.65297e-05	0.000114797	-0.517595	-2.07496	284	NEUROD6,BHLHE22,DMRTA2,NEUROG2,BCL11A,DCX,TOX3,PEX5L,TMSB15A,GPC2,SOX4,LZTS1,ST18,KIF21B,LRRTM4,SOX11,VASH2,SCRT2,GREM2,INSM1,SBK1,AFAP1,CELF3,LPAR2,SOX5,TLCD3B,CHN2,RCOR2,DLL3,PTPRO,SOGA3,CCSAP,ASXL3,LRRC55,NCAN,PHACTR3,DPYSL5,PRDM8,CRMP1,BZW2,ST8SIA2,MIAT,SLITRK1,ELAVL3,POU3F2,NEDD4L,JPT1,STMN1,INHBA-AS1,RBFOX2,SEMA6C,PCDH8,CHML,GDPD3, NAV1,CXADR,MICAL1,CELSR3,NKAIN1,DPYSL3,NNAT,DSCAML1,BRSK2,C…
FAN_EMBRYONIC_CTX_EX_4_EXCITATORY_NEURON	1.73943e-05	0.000114797	-0.535712	-1.99488	151	CCDC144B,USP32P2,IGSF21,ARPP21,SLC26A4,CELF2-AS1,NPY1R,R3HDM1,LMO7,GRB14,LTBP4,PPFIBP1,FBN3,FBXW7,CNTN3,CSMD2,ACTN2,SLC8A1-AS1,CSMD1,ANKRD36,FGF17,CACNA1I,MIAT,RYR2,SNX32,DOCK9,NIN,ACAP3,DLGAP2,HIC2,CELF2,KHDRBS2,RASGRP2,RAPGEFL1,LINC00342,BICDL1,STX1A,GOLGA8A,PKD1,MMP17,PTPRK,LGI4,CACNA1E,EPHA7,CSGALNACT1,TNK2,DGKH,UACA,ANKRD36B,SEC31B,SLC2A13, EEF2K,DMWD,JAG2,ADAM11,EXD3,SCN2A,POU2F2,PLXNA3,SHI…
MANNO_MIDBRAIN_NEUROTYPES_HNBML1	1.6361e-05	0.000114797	-0.486581	-1.97082	315	TMEM132B,BCL11A,NKAIN2,GPRIN3,DCX,ARPP21,TOX3,PEX5L,TMSB15A,GPC2,SOX4,GPR12,PLPPR1,KIF21B,LRRTM4,SOX11,PAK5,NREP,VASH2,RNF112,TENM1,ROBO2,RAPGEF5,INSM1,SBK1,CELF3,LPAR2,TRIM67,SEMA3A,TLCD3B,CDK5R1,IGSF9,ASXL3,PDE1A,SHISA6,GRIA2,LRRC55,PHACTR3,CRMP1,BZW2,PGM2L1,MIAT,ELAVL3,POU3F2,STMN1,SEZ6L,RBFOX2,MPP3,CELF5,NAV1,CXADR,MICAL1,CELSR3,DPYSL3, NNAT,BRSK2,TUBB2B,TTC9B,FGF9,MAP2,RNF165,POU3F1,LCOR,SH3…
MANNO_MIDBRAIN_NEUROTYPES_HOPC	1.6219e-05	0.000114797	-0.476286	-1.94623	345	PIF1,PBK,BIRC5,FABP7,OLIG2,SGO1,TTK,GRM5,SKA3,ARC,SLITRK4,NCAPH,UHRF1,KIF14,PLPPR1,LRRTM4,RTKN2,ETV1,OLIG1,ARHGAP11A,SEL1L3,GRB14,NRXN1,DSEL,FGFBP3,SOX5,OPCML,GTSE1,TRIM67,ZGRF1,PTPRZ1,PDGFRA,MAP3K1,ADAMTS6,MMP16,SAPCD2,PHACTR3,PRDM8,VXN,ARHGAP23,ANKRD44,SGO2,CDCA7L,SLITRK1,CCND2,PID1,COL9A3,CREB5,SEZ6L,PLAT,SLC1A2,BCLAF3,INHBB,EGR1,LRRTM3, RNF144A,SOX8,NETO1,BCAN,KCNQ2,SALL3,TRAF4,SLC35F1,SSPOP,…
MANNO_MIDBRAIN_NEUROTYPES_HPROGM	1.65191e-05	0.000114797	-0.461781	-1.85303	287	HJURP,TOP2A,DMRTA2,AURKB,PBK,CKAP2L,BIRC5,NUF2,CDK1,CENPF,NUSAP1,DEPDC1B,TROAP,TTK,TOX3,FOXM1,CENPU,TMSB15A,MELK,KIF11,ARX,SKA3,SPC25,TCIM,CCNB2,NCAPH,UHRF1,CDCA8,IQGAP2,CHRDL1,FANCI,BUB1,KIF15,TACC3,PLK1,NCAPG,CDCA5,GTSE1,CENPE,MCM5,CHN2,RCOR2,CYYR1,PTPRO,ADGRV1,TOX,GINS2,LIPG,MCM2,HMGB2,FZD2,CDCA3,HMMR,MAD2L1,MND1,TRIM59,PPP1R3C, PDE3A,NCAPG2,HES1,RFC3,CHEK1
MANNO_MIDBRAIN_NEUROTYPES_HGABA	1.41573e-05	0.000114797	-0.41628	-1.84679	1061	TMEM132B,CHRM5,BCL11A,NKAIN2,GPRIN3,DCX,BCL11B,ARPP21,IGFN1,TOX3,KLHL14,PEX5L,LRRC7,GRM5,GPC2,GPR12,GABRB2,SLITRK4,DCLK3,PLPPR1,KIF21B,GRM3,SOX11,ERAP2,R3HDM1,PAK5,CHSY3,NREP,DACT1,VASH2,CALN1,RNF112,TENM1,MPPED2,ROBO2,NRXN1,RAPGEF5,SEMA3C,BACH2,SBK1,NOL4,CELF3,LPAR2,PDE4D,OPCML,TRIM67,CDH4,DYRK2,SEMA3A,TLCD3B,B3GALT2,FAM81A,CHD3,LRRC3B, CHN2,CDK5R1,RCOR2,COL11A1,PPFIBP1,ENC1,PTPRO,CCSER1,ADCY1,A…
MANNO_MIDBRAIN_NEUROTYPES_HRGL2B	1.59319e-05	0.000114797	-0.432246	-1.79715	421	PIF1,MYBL2,AURKB,PBK,BIRC5,NUF2,CDK1,MKI67,NUSAP1,SGO1,ESCO2,KIF11,DEPDC1,KIF14,CDCA8,GRM3,IQGAP2,RTKN2,FANCI,NDP,ETV1,KIF15,TACC3,SEL1L3,TPX2,NCAPG,KIF2C,DSEL,FGFBP3,SOX5,CDC25C,CENPE,COL11A1,DBX2,IFI44,PTPRZ1,ADAMTS6,EEPD1,NCAN,CSMD2,GINS1,SGO2,LIPG,POU3F2,FOS,FGFR3,NRARP,CREB5,TNRC18,SEZ6L,RACGAP1,FZD2,NOTCH1,NFIB,SLC1A2,BCLAF3, INHBB,NLGN4X,EGR1,RASSF2,TCF4,SOX8,KIRREL3,BCAN,KCNQ2,TNC,LTBP1,S…
MANNO_MIDBRAIN_NEUROTYPES_HNBGABA	1.50229e-05	0.000114797	-0.409867	-1.7693	679	TAFA1,TMEM132B,NPAS4,NKAIN2,DCX,BCL11B,ARPP21,PEX5L,LRRC7,GRM5,GPR12,GABRB2,SLITRK4,NPY1R,KIF21B,LRRTM4,ERAP2,PAK5,DACT1,VASH2,CALN1,RNF112,TENM1,ROBO2,NRXN1,SEMA3C,CTTNBP2,BACH2,SBK1,NOL4,CELF3,PDE4D,OPCML,TRIM67,CDH4,LRRC3B,CDKL5,CDK5R1,ENC1,CCSER1,SOGA3,ADCY1,ASXL3,MYT1L,PLXNA4,GRIA2,PHACTR3,CSMD2,TRIM46,EPHA5,CSMD1,FAM131B,CRMP1,ANKRD44, SLC8A1,PGM2L1,PCDH19,MIAT,SLITRK1,RYR2,ELAVL3,GNPTAB,MT…
MANNO_MIDBRAIN_NEUROTYPES_HDA1	1.53924e-05	0.000114797	-0.408646	-1.74069	566	TMEM132B,NPAS4,BCL11A,NKAIN2,DCX,NTSR1,TOX3,LRRC7,GPC2,GPR12,SLITRK4,KIF21B,LRRTM4,SOX11,PAK5,CHSY3,NREP,VASH2,RNF112,TENM1,ROBO2,NRXN1,RAPGEF5,INSM1,SBK1,NOL4,CELF3,PDE4D,IQCJ-SCHIP1,TRIM67,CDH4,TLCD3B,B3GALT2,LMO4,CHD3,LRRC3B,CHN2,CDK5R1,RCOR2,NR4A2,ENC1,CCSER1,ADCY1,ASXL3,PDE1A,MYT1L,PLXNA4,SHISA6,WASF1,LRRC55,FAT4,PHACTR3,CSMD2,EPHA5, PRDM8,CSMD1,ARHGAP23,CRMP1,ANKRD44,SLC8A1,ST8SIA2,PGM2L1,M…
MANNO_MIDBRAIN_NEUROTYPES_HDA	1.56539e-05	0.000114797	-0.395108	-1.66084	478	TAFA1,TMEM132B,BCL11A,GPRIN3,DCX,NTSR1,KLHL14,LRRC7,GPC2,SLITRK4,NPY1R,KIF21B,SOX11,PAK5,NREP,DACT1,PAK6,RNF112,TENM1,ROBO2,NRXN1,RAPGEF5,CTTNBP2,INSM1,SBK1,CELF3,TRIM67,CDH4,LRRC3B,CDK5R1,NR4A2,IGSF9,ENC1,PTPRO,CCSER1,MYT1L,PLXNA4,EEPD1,LRRC55,PHACTR3,TRIM46,EPHA5,PRDM8,CSMD1,ARHGAP23,CRMP1,PGM2L1,MIAT,ANKRD13B,SLITRK1,ELAVL3,PID1,NEDD4L, STMN1,DLG2,SEZ6L,INHBA-AS1,RBFOX2,FUT9,CELF5,NLGN4X,PCDHG…
MANNO_MIDBRAIN_NEUROTYPES_HDA2	1.56284e-05	0.000114797	-0.38265	-1.6106	487	TMEM132B,NPAS4,NKAIN2,GPRIN3,DCX,NTSR1,PEX5L,LRRC7,GRM5,GPC2,GPR12,SLITRK4,NPY1R,KIF21B,LRRTM4,SOX11,PAK5,NREP,CALN1,RNF112,MPPED2,ROBO2,INSM1,SBK1,NOL4,CELF3,PDE4D,TRIM67,CDH4,TLCD3B,LMO4,LRRC3B,CDK5R1,NR4A2,COL11A1,ASXL3,PDE1A,MYT1L,PLXNA4,USP49,GRIA2,LRRC55,PHACTR3,CSMD2,TRIM46,EPHA5,CSMD1,CRMP1,ANKRD44,PCDHB4,ST8SIA2,PGM2L1,PDE2A,MIAT, SLITRK1,PID1,POU3F2,NEDD4L,GNPTAB,JPT1,STMN1,DLG2,SEZ6L,F…
MURARO_PANCREAS_ACINAR_CELL	2.92886e-05	0.000114797	0.323948	1.4582	628	CPA4,SERPINA3,S100A11,LGALS3,LAMB3,RASGRP3,MYL12A,HSPB8,KRT18,KCNQ1,CPB1,OCLN,EHD4,CGNL1,TNFRSF12A,PTGR1,ANXA4,ATF3,TJP2,SP100,TPD52L1,GBP2,CD44,TUBA1C,LSR,CPM,PLTP,GALNT3,MGST1,GATM,IFITM3,SLFN5,STAT6,HTATIP2,SCN9A,ANXA11,HLA-B,NET1,HLA-F,BACE2,CTSD,NEAT1,ARHGAP18,EPB41L4B,MYO5C,HLA-C,RBPMS,MAP3K20,ASS1,ETS2,HEYL,TRIM47,LGR4,SYTL2,TMBIM1, HLA-DMA,PPIC,LIMK2,SLC39A8,PRDX6,TMED9,MCFD2,NDRG1,FOXC1,…
FAN_EMBRYONIC_CTX_OLIG	3.02097e-05	0.000114797	0.322366	1.4648	715	ADAMTS18,CSRP1,RASGRP3,H1-2,MYLK,PIP5K1B,APOD,PTGDS,SH3TC2,S100B,PLAAT3,GSN,ITPKB,APLN,TMCC3,PRIMA1,ELOVL7,TSPAN19,LDLRAP1,TJP2,PADI2,ZNF536,SCG5,COLGALT2,SLCO3A1,ARHGEF37,MCAM,AOPEP,CPM,TMEM144,SYT9,RXRG,SLC4A2,SLC7A14,PLPP2,UBE2E2,CRYAB,APCDD1,MBP,LMNA,ENDOD1,MITF,HTATIP2,DOCK10,GALNT15,RASGEF1B,RALY-AS1,ERMN,AMPD3,BACE2,DNAJC12,ENPP4,FAIM, GPR37,SLCO1A2,PLEKHB1,RHOU,SVIP,TMEM64,NIPAL3,GALC,HEY…
MANNO_MIDBRAIN_NEUROTYPES_HRGL2A	2.84422e-05	0.000114797	0.340601	1.52135	564	CCN2,EFEMP1,LRP2,EMP1,FLNC,CFAP47,MORN2,KCNK1,H1-2,COL8A1,HSPB8,GFAP,SLC39A12,SPARCL1,MORN5,SMOC1,STOM,WLS,EFHC2,NEK11,CIBAR2,PIFO,H2AC6,PI15,RSPH1,KIF9,LRRIQ1,C5orf49,CD44,ZNF474,DNAAF3,RPGR,STK33,SPEF1,CDHR1,PLTP,PRCP,MGST1,GATM,CRYAB,NPC2,CRISPLD1,CAST,IRX2,IQCG,CETN2,TMEM47,KCNMB1,CHST6,SFRP4,DCDC1,HYDIN,MAMDC2,NME5,RASSF4,TGFB2-OT1, PLCD3,PACRG,GDPD2,TMEM231,EPB41L4B,C8orf48,DLEC1,GALC,IFI27…
MURARO_PANCREAS_ALPHA_CELL	2.81207e-05	0.000114797	0.363023	1.61314	530	TENT5A,H1-2,PDZK1,PAPPA2,APOL4,SCG2,SMOC1,LGI2,SLC7A8,VGF,RCAN2,PAM,CHGB,ENPP1,CRTAC1,PARM1,LDLRAP1,STXBP6,PLP2,SCG5,KCNA5,ZBED5-AS1,SLC7A14,EMB,FAM47E,IRX2,BEX1,PAPSS2,DEPP1,SDK1,HSD17B12,KCNK3,P4HA2,ALPK3,SDC2,COX17,DNAJC12,AP1S2,PTPRN,PCBD1,SLC22A17,TMED3,TTC8,TMEM17,MAN1A1,CACNA2D2,PIGT,IFI27L2,TSPAN2,FKBP2,SPINT2,SERF2,CNTN1,RADX, PPP1R1A,SERPINE2,G6PC3,PRPS1,RHBDD2,GCH1,TMEM59,NENF,SDF2L1,C…
HAY_BONE_MARROW_NEUTROPHIL	2.62688e-05	0.000114797	0.376509	1.61856	362	CTSZ,ANXA2,ANXA1,CYP27A1,CD55,CTSH,GPAT3,S100A10,SGMS2,WLS,PLXDC2,SMCO4,LCP1,ALOX5,PADI2,CD44,EMILIN2,PRNP,KLF4,MGST1,STAB1,EMB,PRRG4,SCPEP1,AP1S2,CTSD,RASSF4,RHOU,CYBA,UBXN11,DYSF,IFI27L2,ETS2,SERF2,SULT1A1,HEXB,ATP6V0B,AGTRAP,MFSD1,CD302,TMEM205,SKAP2,ATP6V0E1,HEBP2,QSOX1,DPYD,COX7B,PRR13,KCTD12,NDUFB1,POLR2L,SLC24A4,KIF13A,SULF2,ATP5ME, TLR4,CKAP4,SNX10,TYMP,GASK1B,GNS,GRN,RAB11FIP1,TMBIM4,UQC…
LAKE_ADULT_KIDNEY_C12_THICK_ASCENDING_LIMB	2.62798e-05	0.000114797	0.381769	1.63937	359	KCNQ1,S100A10,WLS,CGNL1,CPVL,PTPN3,MYO3B,CHCHD10,CD59,ARHGAP24,TSPAN33,SLC12A1,COL18A1,NPC2,GSTM3,FREM1,HIBADH,ANXA11,BACE2,KIAA1217,ACSS3,WNK4,FKBP2,SERF2,PPP1R1A,ATP6V0B,CD81,TMEM59,PRDX6,SSR4,EPHX2,CLDN10,SULT1C2,COX7B,ITGB5,CD63,NDUFA1,DNAJC19,COX7C,ATP5ME,NR2F2-AS1,ATP1B1,MTATP6P1,SOD1,BEX3,PRDX5,CST3,UQCRB,PSAP,MDH1,ALDH1A1,UBB,ATP5MC3, SGIP1,ACSS1,SRP14,COX6C,THY1,UQCRQ,B2M,COX7A2,COX5B,AT…
MANNO_MIDBRAIN_NEUROTYPES_HMGL	2.71422e-05	0.000114797	0.390011	1.70666	441	CMKLR1,CD68,PLEK,IL16,TENT5A,IGF1,TGFBR2,NLRP3,ARHGDIB,IL4R,GPNMB,DAB2,IL1R1,CTSH,FABP3,STOM,MGST2,GSN,PLXDC2,CPVL,GYPC,ANXA4,TRIM38,ATF3,IGFBP3,LCP1,ALOX5,A2M,IL13RA1,CD44,INPP5D,STAT5A,APOBEC3C,FCGRT,SPP1,TMEM144,STAB1,GATM,NPC2,MBP,LRRC8C,STAT6,RASGEF1B,ITPRIPL2,ANXA11,KCNK3,SCPEP1,RNF125,SLC7A7,OLFML3,CTSD,NEAT1,RASSF4,TMEM35B,CTSC, TNFSF9,CYBA,PROCR,CTSL,FKBP5,CD83,RAB32,RUNX1,ETS2,SPINT2,PI…
FAN_EMBRYONIC_CTX_BRAIN_ENDOTHELIAL_1	2.65569e-05	0.000114797	0.395619	1.70826	381	HMCN1,MATN2,CSRP1,ANXA1,SPOCK2,RASGRP3,CAVIN1,WWTR1,ID3,S100A10,OCLN,SPARCL1,MFAP2,APOL4,FZD6,SLC7A8,MGST2,PLAAT3,CGNL1,IFI27,S100A13,LXN,PAM,CAV1,ITGA5,LSR,ECM1,PRCP,KLF4,MT1F,TIMP1,APCDD1,IFITM3,GNG11,HPCAL1,HEY1,AFAP1L1,OCIAD2,MSRB3,PCBD1,LAMB1,SLCO1A2,DLC1,SVIP,ARHGAP18,PLCB4,PROCR,AXIN2,COL5A2,CD320,ZIC2,PPIC,IFIT1,LAMA4,SLC39A8, PGRMC1,TUBB6,FOXC1,PPM1H,CEP112,TTYH2,ARL2,CLIC1,ABLIM3,IGF2BP…
AIZARANI_LIVER_C10_MVECS_1	2.47439e-05	0.000114797	0.426733	1.74931	232	MGP,CCN2,ANXA2,TGFBR2,PGM5,AQP1,EMP1,SHROOM4,CAVIN1,WWTR1,PTGDS,ID3,TGFBR3,SPARCL1,PRSS23,STOM,GSN,WARS1,IFI27,TMCC3,RAMP3,CD59,CAV1,ITGA5,A2M,RBMS3,RPGR,PRCP,KLF4,LMNA,IFITM3,GNG11,SMAD6,GALNT15,DLC1,XIST,DYSF,CD320,SRPX,EDNRB,TUBB6,NDRG1,FOXC1,MMRN1,C7,PLPP1,THBD,SERPINB6,YBX3,CNTNAP3B,BHLHE40,EMP2,LAMB2,ARHGAP29,SPARC,TMTC1,GASK1B, TIMP3,TAGLN2
AIZARANI_LIVER_C6_KUPFFER_CELLS_2	2.3686e-05	0.000114797	0.459596	1.80822	165	ITGAX,PLEK,F13A1,S100A11,TGFBI,GPNMB,DAB2,C5AR1,HLA-DPA1,HLA-DPB1,RNF144B,PLXDC2,CPVL,ALOX5,CPM,FCGRT,PLTP,KLF4,NPC2,SLC7A7,CTSD,RASSF4,CTSC,CYBA,CD83,HLA-DMA,MFSD1,SKAP2,FCGBP,BCAT1,KCTD12,VCAM1,ATP6V1B2,SNX10,TYMP,GRN,CD4,CST3,PSAP,PLD3,BLVRB,HMOX1,PPT1,LIPA,ADA2,ZFHX3,ARPC1B,GRINA,UNC93B1,SAMHD1,FGL2,RNASET2,CREG1,NAGK,FILIP1L,RGS2, LYVE1,RBM47,MERTK,ASAH1,ATP6AP1,ATP2B1-AS1,CXCL16,SLCO2B1,MGA…
AIZARANI_LIVER_C2_KUPFFER_CELLS_1	2.3265e-05	0.000114797	0.481932	1.84458	134	ITGAX,PLEK,F13A1,S100A11,NLRP3,TGFBI,ANXA1,HLA-DQB1,CTSH,C5AR1,HLA-DPA1,HLA-DPB1,RNF144B,PLXDC2,CPVL,ALOX5,IL13RA1,EMILIN2,CPM,KLF4,NPC2,AP1S2,CD83,HLA-DMA,MFSD1,FCGBP,BCAT1,KCTD12,ATP6V1B2,FABP5,GRN,CST3,PSAP,MAP3K8,PPT1,LIPA,ADA2
FAN_EMBRYONIC_CTX_BRAIN_NAIVE_LIKE_T_CELL	2.30144e-05	0.000114797	0.496812	1.86014	116	IL16,ETS1,ANXA1,ARHGDIB,RHOH,MYL12A,ID3,TCF7,TSTD1,LDLRAP1,GBP2,CD44,CHI3L2,OCIAD2,TXK,HLA-B,HLA-F,HLA-C,RCAN3,GPSM3,TUBA4A,EPHX2,CXCR4,TES,RIPOR2,FCMR,TAGLN2,GSTK1,CIB1,TC2N,PIM2,TSC22D3,LDHB
FAN_EMBRYONIC_CTX_ASTROCYTE_2	2.35327e-05	0.000114797	0.477999	1.86125	152	EFEMP1,SPOCK2,SLC39A12,WLS,PLXDC2,RAMP1,GRAMD2B,CD44,TPPP3,PLTP,MGST1,MYBPC1,MT1F,NPC2,GABRG1,PRODH,TMEM47,AK1,C1orf194,LINC00844,SDC2,BBOX1,GDPD2,SERPINE2,LGR4,EDNRB,LAMA4,SPATS2L,B4GAT1,ALCAM,VCAM1,ID4,PLSCR4,ITPR2,PBXIP1,GASK1B,DTNA,PDLIM5,HACD3,TIMP3,SEMA6D,GABBR2,ACSL6,AHCYL1,FAM189A2,CACHD1,C1orf198,ITM2C,HTRA1,AIFM3,LAPTM4A
MENON_FETAL_KIDNEY_8_CONNECTING_TUBULE_CELLS	2.48781e-05	0.000114797	0.460522	1.90214	247	DCDC2,S100A13,CHCHD10,TSTD1,PTGR1,LHX1,IGFBP3,ARHGAP24,CCDC198,HOXD8,GATA3,WFDC2,COL18A1,NPC2,GSTM3,MITF,ANXA11,LAMB1,QPRT,NEAT1,ERBB4,FKBP2,SERF2,ATP6V0B,TMEM59,LRPAP1,PLEKHA5,NDRG1,ATP6V0E1,SULT1C2,GALNT11,PTH1R,COX7B,MICOS10,NDUFB1,RGL3,POLR2L,ATP6V1F,NDUFA1,MRPS6,NDUFA2,COX7C,CISD1,NDUFC1,COPS9,ATP5ME,ATP1B1,SOD1,GPRC5B,NPNT,SNRPN,AHCYL1, UQCRB,PSAP,DECR1,ATP5MC3,UQCR11,GSTK1,LAMTOR5,COX6C,UQ…
MURARO_PANCREAS_MESENCHYMAL_STROMAL_CELL	2.95534e-05	0.000114797	0.423887	1.91387	654	LUM,COL3A1,COL1A1,COL6A3,MGP,HMCN1,SERPINE1,MMP1,OLFML2A,CARMN,ETS1,MIR4435-2HG,S100A11,CCN2,ANXA2,PRRX1,TGFBI,ANXA1,CYTOR,EMP1,SRPX2,IL4R,CEMIP,GPNMB,DAB2,PTGS1,MYOF,MYL12A,IL1R1,MYLK,COL8A1,CAVIN1,WWTR1,POSTN,ITGA11,ID3,WNT5A,F2RL2,VSTM4,CCN4,GALNT10,WLS,COL5A1,WARS1,AEBP1,MSC-AS1,RBMS1,TNFRSF12A,GYPC,LXN,CD59,CCDC80,EDNRA,CAV1,CYGB, IGFBP3,VASN,ITGA5,A2M,ADGRA2,TUBA1C,LHFPL6,CRLF1,PTGES,MGST1,…
MANNO_MIDBRAIN_NEUROTYPES_HPERIC	2.99383e-05	0.000114797	0.423035	1.91814	695	LUM,COL3A1,CMKLR1,MGP,CD163L1,ALX4,OLFML2A,CARMN,ETS1,TENT5A,MIR4435-2HG,ADAMTS18,ITIH5,ANXA2,TGFBR2,TGFBI,CFH,ARHGDIB,PAMR1,GPNMB,ECM2,PLA2R1,MYOF,MYL12A,CDC42EP5,IL1R1,MYLK,HSPB8,LAYN,WWTR1,PIP5K1B,ITGA11,ID3,ZIC4,F2RL2,CPQ,SPARCL1,COLEC12,NKX3-2,SERPING1,VSTM4,STOM,CCN4,GSN,ITPKB,OLFML1,RBMS1,PTGR1,ANXA4,TRIM38,EDNRA,ATF3,TWIST1,LDLRAP1, A2M,RBMS3,ADGRA2,ARHGAP24,CD44,LHFPL6,MCAM,PCDH18,APOBEC…
HAY_BONE_MARROW_PLATELET	2.41879e-05	0.000114797	0.477816	1.92396	197	SLC18A3,F13A1,NFE2,DAB2,PTGS1,MYLK,LIPH,LINC01088,LANCL3,GMPR,CALHM5,H2AC6,ELOVL7,DNAAF3,CYB5R1,ARHGAP6,ENDOD1,GNG11,RSPH9,SMIM5,PTPRN,EHD3,ARHGAP18,DENND2C,SH3BGRL2,TMEM91,TMBIM1,PGRMC1,MAOB,PROS1,PIP4P2,TUBA4A,GSTO1,EMC3,ICAM2,RGS6,ABLIM3,CNST,LURAP1L,MFAP3L,ENKUR,LYPLAL1,SPARC,ZCCHC17,C2orf88,BEX3,VCL,TAGLN2,FSTL4,H2BC21,GET1,CERS2,MEIS1, OST4,RAB27B,GRHL1,SWI5,RAB11A,PLAAT1,BAMBI,MOB3C,LAMTOR…
FAN_EMBRYONIC_CTX_BIG_GROUPS_BRAIN_IMMUNE	2.27371e-05	0.000114797	0.528274	1.93999	102	IL16,ETS1,S100A11,ANXA1,ARHGDIB,RHOH,MYL12A,S100A10,LCP1,SP100,CD44,IFITM3,ANXA11,HLA-B,HLA-F,NEAT1,HLA-C,SERF2,GADD45B,GPSM3,IRF1,PRR13,CLIC1,RIPOR2,FCMR,TAGLN2,CIB1,B2M,TSC22D3,SYTL1,ARPC1B,HLA-A
HAY_BONE_MARROW_STROMAL	2.95369e-05	0.000114797	0.433793	1.95884	655	LUM,COL3A1,SMOC2,COL1A1,COL6A3,CRABP1,MGP,ALX4,COL14A1,OLFML2A,TRIM55,CCN2,EFEMP1,ITIH5,PRRX1,CFH,IRX3,EMP1,GHR,PDLIM4,SRPX2,VEGFC,ALDH1A3,ECM2,PLA2R1,CDC42EP5,IL1R1,CAVIN1,WWTR1,APOD,PTGDS,ID3,SPARCL1,PTGFR,LPIN3,ABCA8,SMOC1,NR2F1-AS1,SERPING1,GSN,SLIT2,COL5A1,SELENOM,OLFML1,GFRA1,S100A13,MSC-AS1,RBMS1,CYP39A1,TNFRSF12A,GALNT17,CCDC80,EDNRA, CAV1,ATF3,CHRNA3,IGFBP3,VASN,TWIST1,LOXL1,C5orf49,EYA1…
ZHONG_PFC_MAJOR_TYPES_MICROGLIA	2.60403e-05	0.000114797	0.467412	1.99512	337	ITGAX,CD68,PLEK,IL16,S100A11,IGF1,ARHGDIB,H1-2,DAB2,PTGS1,MYL12A,C5AR1,HSPA1A,SLC7A8,STOM,MGST2,GSN,PLXDC2,CPVL,RBMS1,GYPC,ANXA4,LCP1,ALOX5,A2M,IL13RA1,SP100,INPP5D,FCGRT,SPP1,PLTP,STAB1,GATM,NPC2,CCND1,ANXA11,HLA-B,SLC7A7,OLFML3,CTSD,LINC01094,NEAT1,RASSF4,TMEM35B,RPS6KA1,CTSC,CYBA,CTSL,HLA-C,CD83,RAB32,RUNX1,APOC1,GADD45B,HEXB,RNF13, CD81,TMBIM1,HEXA,MFSD1,GPSM3,ATP6V0E1,TNFRSF1A,PRR13,P3H2,KCT…
FAN_EMBRYONIC_CTX_BRAIN_MYELOID	2.25729e-05	0.000114797	0.554807	2.02196	97	ITGAX,TENT5A,S100A11,ANXA2,TGFBI,ANXA1,HLA-DQB1,C5AR1,S100A10,HLA-DPA1,HLA-DPB1,WARS1,CHCHD10,ATF3,CD44,KLF4,NLRP1,TIMP1,IFITM3,HLA-B,AP1S2,NEAT1,CPPED1,HLA-DMA,CXCR4,IRF1,IFI30,RIPOR2,TYMP
CUI_DEVELOPING_HEART_5TH_WEEK_VENTRICULAR_CARDIOMYOCYTE	2.19771e-05	0.000114797	0.590374	2.0261	68	PDLIM4,STAR,EHD4,NR2F1-AS1,CALB2,PIFO,PAM,SMCO4,GATM,HEY1,LINC00842,SVIP,TESC,TUBB6,MARCHF3,DKK3,NR2F2-AS1,CREB3L2,CLIC5,H2BC21,VSNL1
AIZARANI_LIVER_C11_HEPATOCYTES_1	2.38709e-05	0.000114797	0.510071	2.02957	179	SERPINA3,SERPINE1,HPD,CFH,CYP27A1,GHR,PAH,IL1RAP,SERPING1,PTGR1,ENPP1,CYP2C8,MGST1,GATM,MT1F,KLKB1,MLXIPL,LINC00844,SDC2,RBP4,PCBD1,SLC27A2,ACAA2,ASS1,CPS1,APOC1,PPP1R1A,AR,PRDX6,PGRMC1,TLCD4,MAOB,GGH,ADI1,INSIG1,EPHX1,C1S,MTHFS,SOD1,FN1,AKR1C1,DECR1,ALDH1A1,HULC,MYO1B,UQCRQ,GOT1,SERPINF1,ATP5PF,SLC39A14,SDC4,PIPOX,ANG,MT1E,ECHS1,PHYH, PRDX3,SLC13A5,CBR1,C2,RETREG1,SCP2,AOX1,BCHE
AIZARANI_LIVER_C24_EPCAM_POS_BILE_DUCT_CELLS_3	2.34522e-05	0.000114797	0.525981	2.03064	143	TENT5A,S100A11,ANXA2,LGALS3,AQP1,LAMB3,CTSH,KRT18,S100A10,OCLN,SGMS2,PERP,DCDC2,TNFRSF12A,CD59,ANXA4,ATF3,TPPP3,CPM,WFDC2,SPP1,PHLDA2,CRYAB,LMNA,CCND1,ANXA11,BACE2,SPINT2,SPATS2L,TUBB4B,BMP2,CLDN10,CLIC1,CD63,ATP1B1,MYL12B,BEX3,PRDX5,TAGLN2,RAB11FIP1,TNFRSF21,NECTIN2,CYSTM1,ANXA5,NQO1,AKR1C2,TST,GSTP1,VTCN1,SDC4,CDH1,CDKN1C,CLDN3,LRP10, KIAA1522,MYADM,ABHD2,HSPB1,FAM102A,DSTN,S100A6,RBM47
FAN_EMBRYONIC_CTX_BIG_GROUPS_BRAIN_ENDOTHELIAL	2.56502e-05	0.000114797	0.479757	2.03199	310	COL3A1,ETS1,ITIH5,TGFBR2,ANXA1,CYTOR,RASGRP3,MYL12A,CAVIN1,WWTR1,ID3,S100A10,MFAP2,COLEC12,SERPING1,SLC7A8,STOM,MGST2,CGNL1,IFI27,SELENOM,AEBP1,S100A13,LXN,EDNRA,CAV1,ITGA5,RBMS3,LHFPL6,MCAM,ECM1,PCDH18,PRCP,NDUFA4L2,KLF4,COL18A1,TIMP1,SLC20A2,APCDD1,LMNA,IFITM3,GNG11,CAST,PAPSS2,TMEM109,MSRB3,LAMB1,DLC1,ARHGAP18,PROCR,PRELP,ETS2,TESC,COL5A2, CD320,ZIC2,PPIC,LAMA4,SLC39A8,TUBB6,FOXC1,PLOD1,PLXDC1…
FAN_EMBRYONIC_CTX_BIG_GROUPS_MICROGLIA	2.52461e-05	0.000114797	0.486219	2.0371	278	ITGAX,CD68,PLEK,S100A11,IGF1,TGFBR2,ARHGDIB,H1-2,DAB2,PTGS1,CTSH,HSPA1A,SLC7A8,STOM,MGST2,GSN,PLXDC2,CPVL,GYPC,LCP1,A2M,IL13RA1,SP100,INPP5D,FCGRT,SPP1,STAB1,GATM,NPC2,CCND1,HLA-B,SLC7A7,OLFML3,CTSD,NEAT1,TMEM35B,CTSC,SERPINB9,CYBA,CTSL,HLA-C,CD83,SERF2,APOC1,GADD45B,ATP6V0B,CD81,HEXA,BCAP31,MFSD1,GPSM3,SKAP2,ATP6V0E1,TNFRSF1A,PRR13, KCTD12,SERPINB6,HSPA5,ST6GAL1,IFI30,XBP1,H2AJ,ITPR2,TLR4,MGAT4A…
HU_FETAL_RETINA_FIBROBLAST	2.61315e-05	0.000114797	0.478059	2.04646	347	LUM,COL3A1,COL1A1,COL6A3,HMCN1,ALX4,ALDH1A2,ETS1,S100A11,CCN2,ANXA2,PRRX1,OGN,TGFBI,DAB2,MYL12A,WWTR1,APOD,ID3,S100A10,PRSS23,MFAP2,STOM,WLS,COL5A1,AEBP1,OLFML1,S100A13,RBMS1,GYPC,CCDC80,EDNRA,TWIST1,ITGA5,RBMS3,MCAM,PCDH18,FCGRT,KLF4,TIMP1,GPX8,IFITM3,GNG11,CAST,FBN2,SDC2,OLFML3,LAMB1,CTSC,DLC1,NHS,CYBA,CTSK,FRMD6,DSE,PIEZO2,ETS2, LGI1,GADD45B,SYNPO2,SCARA5,COL5A2,CD81,ANGPT1,LAMA4,COL27A1,SPATS…
AIZARANI_LIVER_C18_NK_NKT_CELLS_5	2.22702e-05	0.000114797	0.577754	2.04894	82	ITGAX,PLEK,S100A11,TGFBI,ANXA1,HLA-DQB1,C5AR1,HSPA1A,HLA-DPA1,HLA-DPB1,RNF144B,CPVL,ALOX5,KLF4,NPC2,SLC7A7,CD83,GADD45B,HLA-DMA,KCTD12,ATP6V1B2,CST3,PSAP,BAG3,ADA2,HSPA1B
CUI_DEVELOPING_HEART_VASCULAR_ENDOTHELIAL_CELL	2.37501e-05	0.000114797	0.52462	2.07168	169	COL1A1,MGP,SERPINE1,TENT5A,EFEMP1,CFH,ECM2,PTGS1,PTGDS,HSPA1A,MFAP2,SLC7A8,COL5A1,KAZALD1,IFI27,SELENOM,RAMP3,PI15,CRTAC1,LSR,KLF4,FBLN5,DEPP1,KCNMB1,HSD17B12,SFRP4,CTSD,CPAMD8,PROCR,CTSK,PIGT,TSPAN2,ASS1,SERPINE2,GADD45B,HEXB,COL5A2,CD320,PPIC,ICAM1,MMRN1,NUCB2,THBD,VCAM1,GABARAPL1,BHLHE40,SULF2,TCN2,EMP2,GABARAPL2,GASK1B,SLC41A3,GRN,CST3, ALDH1A1,BCAM,ELN,MMP2,MAP3K8,KLHL13,HSPA1B,TMEM120A,HTRA…
FAN_EMBRYONIC_CTX_BRAIN_ENDOTHELIAL_2	2.52755e-05	0.000114797	0.496591	2.08105	279	LUM,COL3A1,SMOC2,OLFML2A,ITIH5,ANXA2,CFH,CYTOR,ECM2,MYOF,MYLK,ARHGAP10,APOD,ITGA11,SPARCL1,COLEC12,SERPING1,VSTM4,SELENOM,AEBP1,CCDC80,EDNRA,RBMS3,LHFPL6,MCAM,ECM1,PCDH18,NDUFA4L2,COL18A1,TIMP1,SLC20A2,LMNA,CCR10,IFITM3,GNG11,PAPSS2,AK1,LAMB1,DLC1,CPPED1,PRELP,FRMD6,MAP1LC3A,MAP3K20,HEYL,TESC,COL5A2,SYTL2,ADAM33,LAMA4,GUCY1B1,PLEKHA5,PLOD1, PLXDC1,PTH1R,ZIC1,COX7B,AKAP12,COL6A2,LGALS3BP,LURAP1L,C…
CUI_DEVELOPING_HEART_C6_EPICARDIAL_CELL	2.35593e-05	0.000114797	0.537913	2.10537	158	SMOC2,CPA4,RERG,ALDH1A2,EFEMP1,CFH,AQP1,LRP2,SPOCK2,PTGS1,IL1R1,KRT18,S100A10,PRSS23,COLEC12,SERPING1,PLAAT3,CALB2,PPL,ANXA4,CCDC80,BCO2,SCG5,MGST1,ANXA3,TIMP1,ITGA3,GSTM3,PAPSS2,LINC00842,PROCR,HLA-C,FKBP2,ASS1,TOGARAM2,SLC39A8,PROS1,TNFRSF1A,PCOLCE2,ID4,LGALS3BP,SILC1,PLEKHA4,SULF2,PLLP,C1S,NPNT,GFPT2,CD200
HU_FETAL_RETINA_RPE	2.51263e-05	0.000114797	0.512917	2.14059	269	EFEMP1,PGM5,CYP27A1,ALDH1A3,GPNMB,COL8A1,WWTR1,CTSH,KRT18,PTGDS,SLC39A12,ID3,COLEC12,SLC7A8,PLAAT3,RPE65,GALNT10,WLS,DCDC2,ITPKB,CPVL,PLD5,CCDC80,ELOVL7,LOXL1,TPD52L1,VAT1L,PLTP,PRNP,MGST1,STRIP2,COL18A1,NPC2,CRISPLD1,GNG11,MITF,NET1,SDC2,BACE2,CTSD,MTCO1P12,QPRT,NEAT1,CTNNAL1,MYO5C,RAB38,NFE2L1,FAM174B,COL27A1,BMP2,TMEM205,SEC14L2,FBN1,PCOLCE2, TTLL4,CD63,IGFBP5,MFAP3L,BHLHE40,SERPINH1,EMP2,LAMB…
GAO_LARGE_INTESTINE_ADULT_CJ_IMMUNE_CELLS	2.7101e-05	0.000114797	0.491957	2.1497	434	LUM,COL3A1,COL1A1,COL6A3,MGP,PLEK,COL14A1,OLFML2A,LCAT,ETS1,EFEMP1,ITIH5,TGFBI,CFH,ANXA1,PDLIM4,ALDH1A3,A4GALT,PTGS1,IL1R1,CAVIN1,WWTR1,APOD,COL13A1,POSTN,ITGA11,SCUBE2,WNT5A,TGFBR3,SPARCL1,ABCA8,APOL4,COLEC12,TRPA1,NR2F1-AS1,SERPING1,STOM,RYR3,SYDE2,COL5A1,AEBP1,MSC-AS1,RBMS1,PAM,RAMP3,CCDC80,EDNRA,LCA5L,CAV1,SLFN11,CYGB,IGFBP3,ITGA5,A2M, RBMS3,ADGRA2,LHFPL6,MCAM,ECM1,PCDH18,IRAG1,NDUFA4L2,SYNM,…
MANNO_MIDBRAIN_NEUROTYPES_HRGL3	2.82861e-05	0.000114797	0.483458	2.15358	545	RERG,EFCC1,CCN2,EFEMP1,ITIH5,ANXA2,ANXA1,LRP2,FLNC,CFAP47,MORN2,COL8A1,WWTR1,ID3,WNT5A,CPQ,SPARCL1,MORN5,ABCA8,COLEC12,RMST,SLIT2,WLS,EFHC2,NEK11,DCDC2,ITPKB,PIFO,PAM,H2AC6,TSTD1,ANO2,RSPH1,ATF3,KIF9,LRRIQ1,BCO2,C5orf49,DLGAP1-AS1,FREM2,ARHGAP24,CD44,ZNF474,DNAAF3,RPGR,STK33,SPEF1,TPPP3,PLTP,PRCP,GALNT3,RXRG,MGST1,GATM,COL18A1,CRYAB, NPC2,MBP,FBLN5,STON1,C21orf62,CRISPLD1,STAT6,RSPH9,CAST,IQCG,CE…
DURANTE_ADULT_OLFACTORY_NEUROEPITHELIUM_FIBROBLASTS_STROMAL_CELLS	2.20887e-05	0.000114797	0.631563	2.18367	71	LUM,COL3A1,COL1A1,MGP,TFAP2A,PRRX1,TGFBI,APOD,POSTN,CRABP2,ABCA8,SERPING1,GSN,SELENOM,AEBP1,TWIST1,ECM1,TIMP1,IFITM3,SYNPO2,PGRMC1,AKAP12,COL6A2,IGFBP5,C1S,SPARC
AIZARANI_LIVER_C29_MVECS_2	2.53133e-05	0.000114797	0.52055	2.18594	284	COL3A1,MGP,SERPINE1,MATN2,CCN2,ANXA2,PGM5,CSRP1,ANXA1,AQP1,CD55,EMP1,PTGS1,MYOF,IL1R1,COL8A1,CAVIN1,WWTR1,POSTN,PTGDS,ID3,S100A10,UPP1,TGFBR3,EHD4,SPARCL1,PRSS23,STOM,GSN,WARS1,CGNL1,IFI27,TMCC3,RAMP3,CD59,CAV1,IGFBP3,ITGA5,A2M,RBMS3,PNP,RPGR,PLTP,KLF4,TIMP1,LMNA,STC1,IFITM3,GNG11,TMEM47,GALNT15,DLC1,SERPINB9,CTNNAL1,CD320,SRPX,TUBB6, NDRG1,FOXC1,TUBB4B,DKK3,AFF1,MMRN1,C1QTNF1,C7,PLPP1,AKAP12,THB…
CUI_DEVELOPING_HEART_C3_FIBROBLAST_LIKE_CELL	2.28634e-05	0.000114797	0.591668	2.18835	107	LUM,SMOC2,COL1A1,COL6A3,MGP,COL14A1,MATN2,CCN2,OGN,TGFBI,DLK1,CPQ,MFAP2,ABCA8,SERPING1,COL5A1,SELENOM,OLFML1,PCDH18,TIMP1,FBLN5,SDC2,OLFML3,LAMB1,SERPINE2,EBF2,COL5A2,SRPX,LAMA4,FBN1,C7,AKAP12,KCTD12,PRDX4,COL6A2,SERPINH1,SPARC,PLAC9,SGCE,CYBRD1,PEG3,ELN,THY1,MMP2
CUI_DEVELOPING_HEART_SMOOTH_MUSCLE_CELL	2.10398e-05	0.000114797	0.7275	2.23108	38	COL3A1,COL1A1,COL14A1,CFH,CRABP2,COLEC12,PI15,CCDC80,TSHZ2,CTSK,PPIC,EGFL6,NUCB2,C1S,SPARC,HEXIM1,ELN
GAO_LARGE_INTESTINE_24W_C1_DCLK1POS_PROGENITOR	2.23409e-05	0.000114797	0.635936	2.26874	85	LUM,COL3A1,COL1A1,MGP,RERG,COL14A1,MATN2,OGN,PAMR1,COL8A1,SCUBE2,COLEC12,SERPING1,COL5A1,OLFML1,CCDC80,VASN,PIEZO2,COL5A2,SRPX,ICAM1,TTYH2,MAPK10,C7,CSF1,VCAM1,C1S,SPARC,CYBRD1,TPST1,MX1,MMP2
GAO_ESOPHAGUS_25W_C1_CILIATED_EPITHELIAL_CELLS	2.63852e-05	0.000114797	0.532217	2.29483	374	C7orf57,CCN2,DNAH12,LRRC74B,CFAP47,RIBC2,MORN2,UBXN10,SPATA17,C5AR1,AKAP14,SGMS2,ENPP5,EFHC2,C4orf47,CIBAR2,WARS1,DCDC2,FBXO15,KIF19,RSPH1,NEK5,FHAD1,CFAP69,KIF9,SPA17,TSPAN19,LRRIQ1,C5orf49,STK33,ZMYND12,ZBED5-AS1,SPEF1,MDH1B,ASTN2,CFAP53,BTC,PRR29,APCDD1,PPP1R42,NWD1,RSPH9,TTC23L,CCDC13,TTC26,GLB1L,C1orf194,LRRC23,SPEF2,DCDC1,CCDC65,HYDIN, ENPP4,PSENEN,SLC27A2,CABCOCO1,CFAP54,ERBB4,NPHP1,CDS1,P…
AIZARANI_LIVER_C21_STELLATE_CELLS_1	2.39406e-05	0.000114797	0.575903	2.2961	182	LUM,COL3A1,COL1A1,COL6A3,MGP,SERPINE1,COL14A1,MATN2,CCN2,EFEMP1,CFH,CSRP1,EMP1,MYLK,CAVIN1,PTGDS,PRSS23,GSN,COL5A1,AEBP1,CCDC80,CAV1,IGFBP3,RBMS3,KLF4,TIMP1,CRYAB,LMNA,FBLN5,IFITM3,MITF,DEPP1,MXRA7,PLCXD3,OLFML3,LAMB1,PRELP,RBPMS,SYNPO2,CD81,SRPX,EDNRB,PROS1,BMP2,QSOX1,DKK3,FBN1,C1QTNF1,C7,ITGB5,COL6A2,ANTXR1,CD63,LGALS3BP,IGFBP5,C1S, SPARC,TIMP3,AGTR1,VCL,ITGA9,ALDH1A1,CYBRD1,THY1,MMP2,CRISPLD2
MENON_FETAL_KIDNEY_7_LOOPOF_HENLE_CELLS_DISTAL	2.50206e-05	0.000114797	0.554287	2.30687	262	PAPPA2,DCDC2,CHCHD10,TSTD1,ARHGAP24,HOXD8,CPM,SPP1,SLC12A1,COL18A1,NPC2,GSTM3,IRX2,PAPSS2,ANXA11,DMAC1,NEFL,LAMB1,NEAT1,ERBB4,CTSL,FKBP2,SPINT2,SERF2,ATP6V0B,TMEM59,EGFL6,ATP6V0E1,CLDN10,SULT1C2,SLC5A3,PTH1R,COX7B,MICOS10,NDUFB1,POLR2L,CD63,NDUFA1,MRPS6,NDUFA2,COX7C,CISD1,TSPAN12,NDUFC1,GABARAPL2,ATP5ME,ATP1B1,HINT2,UCHL1,MTATP6P1,MT-ATP8,BEX3, PRDX5,AHCYL1,UQCRB,MDH1,DECR1,ALDH1A1,ATP5MC3,NDUFB4…
CUI_DEVELOPING_HEART_COMPACT_VENTRICULAR_CARDIOMYOCYTE	2.14027e-05	0.000114797	0.739836	2.35403	46	LUM,COL3A1,COL1A1,COL6A3,MGP,OGN,LGALS3,DLK1,POSTN,SPARCL1,COL5A1,KLF4,CRYAB,HLA-B,NEFL,COL5A2,FBN1,C7,COL6A2,SPARC,NIBAN1,FN1,PLAC9,ELN,MMP2
DURANTE_ADULT_OLFACTORY_NEUROEPITHELIUM_RESPIRATORY_CILIATED_CELLS	2.30958e-05	0.000114797	0.645409	2.43492	122	MORN2,DYNLRB2,MORN5,AKAP14,CIBAR2,FANK1,CCDC153,PIFO,TSTD1,CD59,RSPH1,CCDC80,KIF9,SPA17,TSPAN19,LRRIQ1,C5orf49,DMKN,OMG,TPPP3,CFAP53,C9orf116,RSPH9,IQCG,CETN2,C1orf194,LRRC23,NME5,PSENEN,DRC3,CABCOCO1,CDS1,EFHC1,RRAD,MLF1,TUBB4B,PRDX1,SAXO2,PPIL6,ROPN1L,NUCB2,CRNDE,FAM229B,DNALI1,B9D1,CFAP298,DNAAF1,DPCD,PRDX5,CCDC74A,ALDH1A1,CCDC190,CYSTM1, CIB1,CCDC146,ATP5IF1,IFT57,NQO1,DPY30,POLR2I,DRC1,RSPH4…
FAN_EMBRYONIC_CTX_BIG_GROUPS_CAJAL_RETZIUS	2.75043e-05	0.000114797	0.557183	2.45113	470	SLC18A3,ECEL1,CPNE9,SLC17A6,SPOCK2,GDF5,HSPB8,ITGA11,CRABP2,SLC27A6,LINC01990,MFAP2,SCG2,MRAP2,VSTM4,CALB2,PERP,PCSK1,RCAN2,TMEM255B,FANK1,RBMS1,DMRT3,CHGB,TSTD1,PPL,CYGB,LHX1,FBXO2,HTR5A,CBLN4,TSPAN33,SCG5,EBF3,LHFPL6,VAT1L,CPM,GCHFR,COL18A1,PLPP2,UBE2E2,CRYAB,AGPAT2,CYB561,LINGO2,ACHE,GABRG1,TMEM47,HPCAL1,CCDC13,STPG1,MXRA7,EPDR1,TMEM130, HSD17B12,TMEM45A,CDH18,AIM2,DNAJC12,KIAA1217,PTPRN,NEFL,…
REACTIVE_ASTROCYTES	2.21048e-05	0.000114797	0.718709	2.50425	74	CCN2,ANXA2,LGALS3,EMP1,FLNC,GFAP,S100A10,C4B,S100B,SERPING1,VGF,TNFRSF12A,IGFBP3,A2M,GBP2,CD44,SLC22A4,ANXA3,TIMP1,FBLN5,IFITM3,GALNT15,RNF125,HLA-B,HLA-F,FKBP5,HLA-C,SPHK1,GADD45B,ICAM1,TUBB6,AKAP12,AMIGO2,SULF2,SRXN1,HLA-G,B2M,CRISPLD2,HMOX1,S1PR3,IFI16
MANNO_MIDBRAIN_NEUROTYPES_HENDO	3.07239e-05	0.000115309	0.364181	1.65945	749	SERPINE1,SPX,ETS1,CCN2,TGFBR2,CSRP1,ANXA1,CD55,EMP1,IL4R,SHROOM4,VEGFC,SPOCK2,RASGRP3,DAB2,MYL12A,LAYN,CAVIN1,WWTR1,ID3,EHD4,APOL4,FZD6,SLC7A8,STOM,MGST2,PLAAT3,RNF144B,FAM89A,TMEM255B,SP6,LRRC36,CGNL1,IFI27,ITPKB,APLN,RBMS1,LXN,PAM,CD59,ANXA4,TRIM38,CAV1,IGFBP3,TWIST1,LDLRAP1,SMCO4,ITGA5,A2M,ADGRA2,TPD52L1,PNP,LSR,MCAM,INPP5D,ECM1, FCGRT,PRCP,KLF4,STAB1,MT1F,ANXA3,TIMP1,NPC2,APCDD1,SLC16A4,IFITM…
MURARO_PANCREAS_DUCTAL_CELL	3.47234e-05	0.000128731	0.38163	1.78294	1128	SERPINA3,RERG,CD68,OLFML2A,MIR4435-2HG,S100A11,CCN2,ITIH5,ANXA2,TGFBR2,TGFBI,CFH,LGALS3,CSRP1,ANXA1,AQP1,HLA-DQB1,LAMB3,ARHGDIB,IL4R,PAH,ALDH1A3,GPNMB,DAB2,MYOF,MYL12A,IL1R1,HSPB8,WWTR1,CTSH,LIPH,KRT18,KCNQ1,C5AR1,ID3,S100A10,HSPA1A,OCLN,EHD4,PRSS23,SERPING1,HLA-DPA1,HLA-DPB1,STOM,PERP,GSN,WLS,CGNL1,DCDC2,S100A13,TNFRSF12A,GYPC,CD59,ANXA4, TRIM38,CAV1,ATF3,ELOVL7,VASN,TJP2,LCP1,ALOX5,A2M,SP100,TP…
ZHONG_PFC_MAJOR_TYPES_EXCITATORY_NEURON	4.03551e-05	0.000147807	-0.925308	-1.92448	8	NEUROD6,NEUROD2,SLA
AIZARANI_LIVER_C33_STELLATE_CELLS_2	4.6118e-05	0.000163131	0.477553	1.79682	120	COL3A1,COL1A1,MGP,MYLK,ID3,SPARCL1,RCAN2,COL5A1,CD59,CAV1,CYGB,A2M,RBMS3,LHFPL6,MCAM,CRYAB,MXRA7,LAMB1,DLC1,RBPMS,C7,PTH1R,ID4,COL6A2,ANTXR1,IGFBP5,SPARC,TIMP3,OAZ2,CRISPLD2,DBNDD2,ACTA2,EBF1,ZFHX3,CLMN,PLS3
AIZARANI_LIVER_C14_HEPATOCYTES_2	4.61489e-05	0.000163131	0.484301	1.83233	124	SERPINA3,HPD,CFH,CYP27A1,SERPING1,PTGR1,CYP2C8,MGST1,GATM,MT1F,IFITM3,MLXIPL,RBP4,PCBD1,QPRT,ACAA2,ASS1,CPS1,APOC1,PRDX6,TLCD4,FAH,ADI1,INSIG1,EPHX1,C1S,QDPR,MTHFS,SOD1,ALDH1A1,HULC,UQCRQ,TST,SERPINF1,ATP5PF,CRYL1,PIPOX,ANG,REEP6,MT1E,ECHS1,PHYH,LDHA
AIZARANI_LIVER_C25_KUPFFER_CELLS_4	4.61489e-05	0.000163131	0.487975	1.84624	124	GZMB,ITGAX,PLEK,S100A11,NLRP3,TGFBI,ANXA1,HLA-DQB1,CD55,C5AR1,GPAT3,HLA-DPA1,HLA-DPB1,RNF144B,CPVL,IL13RA1,EMILIN2,KLF4,NPC2,AP1S2,SERPINB9,CD83,HLA-DMA,CXCR4,THBD,KCTD12,RHOQ,ATP6V1B2,FLT3,GRN,CST3,PSAP
CUI_DEVELOPING_HEART_VALVAR_ENDOTHELIAL_CELL	6.9177e-05	0.000241722	0.47512	1.78766	120	TAC1,OLFML2A,PENK,AQP1,CD55,HSPB8,SLN,S100A10,S100B,IFI27,ATF3,PNP,CD44,AOPEP,PRNP,CRYAB,ENDOD1,STC1,BEX1,HLA-B,NET1,NEAT1,RHOU,CTSK,CTSL,TMBIM1,DKK3,C1QTNF1,C7,ITGB4,THBD,GABARAPL1,IGFBP5,PLLP
GAO_LARGE_INTESTINE_24W_C11_PANETH_LIKE_CELL	7.31475e-05	0.000252691	0.425013	1.72172	208	CMKLR1,ITGAX,CD163L1,CD68,CTSZ,PLEK,F13A1,NLRP3,HLA-DQB1,ARHGDIB,DAB2,C5AR1,HLA-DPA1,HLA-DPB1,RNF144B,CPVL,SLFN11,LCP1,TSPAN33,INPP5D,STAB1,GATM,IL1A,RASGEF1B,CTSC,CTSL,CD83,HLA-DMA,ICAM1,MFSD1,GPSM3,ABCG1,CXCR4,THBD,IFI30,ATP6V1B2,TLR4,SNX10,CD4,RASSF5,EYA2,HMOX1,LIPA,ADA2,NPL,SOD2,STK26
MANNO_MIDBRAIN_NEUROTYPES_HRGL2C	8.19659e-05	0.000279973	-0.410373	-1.65924	309	MYBL2,PBK,BIRC5,FABP7,CENPF,OLIG2,NUSAP1,FOXM1,GRM5,SKA3,ARC,UHRF1,GRM3,FANCB,ZWINT,FANCI,NDP,ETV1,CENPK,NRXN1,FGFBP3,CDCA5,OPCML,TRIM67,FAM81A,MCM5,PTPRZ1,MAP3K1,ADAMTS6,EEPD1,NCAN,CSMD2,CSMD1,VXN,GINS1,SGO2,COL9A3,FGFR3,CREB5,RACGAP1,NOTCH1,FUT9,PLAT,SLC1A2,EGR1,RASSF2,PCDHGC4,NAV1,SOX8,BCAN,KCNQ2,TNC,HES1,RFC3,ETV4,LRRC17,ANOS1, HAPLN3,PEA15,SLC25A18,ADGRG1,CSGALNACT1,NFIX,HES5,IFI44L,LIMA1,SO…
GAO_SMALL_INTESTINE_24W_C4_ENTEROCYTE_PROGENITOR_SUBTYPE_2	8.68546e-05	0.000293375	0.599574	1.99173	57	AQP1,ANXA4,FBXO2,PNP,RNF128,GCHFR,TMEM144,EMB,DOK7,OCIAD2,RBP4,SLC7A7,GOLT1A,SLC46A3,SEC11C,FAH,DDC,FAM110C,IFI30
DURANTE_ADULT_OLFACTORY_NEUROEPITHELIUM_RESPIRATORY_HORIZONTAL_BASAL_CELLS	0.000123163	0.000406973	0.723794	1.96631	22	S100A11,ANXA2,ANXA1,KRT18,S100A2,PERP,PHLDA2,PRDX1
CUI_DEVELOPING_HEART_LEFT_ATRIAL_CARDIOMYOCYTE	0.000122272	0.000406973	0.771282	1.99925	18	NR2F1-AS1,CALB2,PIFO,PAM,BCO2,TESC,CLIC5,VSNL1
MENON_FETAL_KIDNEY_0_CAP_MESENCHYME_CELLS	0.000126717	0.000411957	-0.550514	-1.88459	85	TOP2A,CENPF,MKI67,BST2,SOX4,SMC4,PTMS,PTMAP5,HMGB2,MCM7,KAT6B,CCDC88A,SYNE2,BRD3,TIA1,NNAT,CCDC14,MEIS2,DNMT1,NASP,HMGB1,HNRNPA1P48,TUBA1A,LUC7L3,NKTR,BDP1,HMGB1P6,ILF3,SPEN
MURARO_PANCREAS_ENDOTHELIAL_CELL	0.000128737	0.000411957	0.365928	1.55264	316	SERPINE1,MMP1,OLFML2A,ETS1,TGFBR2,ARHGDIB,EMP1,IL4R,RASGRP3,DAB2,MYLK,CAVIN1,WWTR1,COL13A1,ID3,UPP1,EHD4,SPARCL1,PRSS23,STOM,IFI27,S100A13,RBMS1,LXN,CD59,CAV1,CYGB,ITGA5,A2M,PNP,LHFPL6,MCAM,PRCP,SYNM,STC1,IFITM3,LRRC8C,GNG11,TMEM47,SMAD6,HPCAL1,HEY1,CCND1,AFAP1L1,ITPRIPL2,HLA-B,LAMB1,DLC1,ETS2,CD81,LAMA4,ICAM1,TUBB6,SKAP2,DKK3,CXCR4, THBD,BDKRB2,SULF2,SERPINH1,ARHGAP29,SPARC,MYL12B,SLC26A2,GASK1B…
LAKE_ADULT_KIDNEY_C19_COLLECTING_DUCT_INTERCALATED_CELLS_TYPE_A_MEDULLA	0.000127766	0.000411957	0.373262	1.57949	306	ANXA2,LGALS3,MYL12A,KRT18,S100A10,RCAN2,CHCHD10,PTGR1,CD59,WFDC2,CRYAB,HLA-B,ARHGAP18,HLA-C,SERF2,ATP6V0B,TMEM59,PRDX6,PRDX1,ATP6V0E1,DYNLT3,SNTB1,MPP7,HSPA5,ST6GAL1,GABARAPL1,CD63,INSIG1,COX7C,PDIA3,MAP1LC3B,ATP1B1,RBBP8,MYL12B,MTATP6P1,SOD1,AKR1C1,PSAP,MDH1,ALDH1A1,UBB,ATP5MC3,CYSTM1,LAMTOR5,SRP14,CIB1,HSP90B1,HINT1,PNPLA8,B2M,COX5B,TMEM117, LDHB,PTGER3,SOD2,GSTP1,SELENOW,ISCU,LAPTM4A,DHRS7,GHI…
HU_FETAL_RETINA_MICROGLIA	0.000152149	0.000481806	0.374289	1.57528	290	ITGAX,PLEK,S100A11,TGFBR2,ARHGDIB,MYL12A,HSPA1A,HLA-DPA1,MGST2,GSN,PLXDC2,CPVL,TRIM38,ATF3,LCP1,ALOX5,A2M,IL13RA1,SP100,INPP5D,FCGRT,SPP1,STAB1,GATM,NPC2,DOCK10,ANXA11,HLA-B,OLFML3,CTSD,NEAT1,RPS6KA1,CTSC,CYBA,HLA-C,CD83,RUNX1,ETS2,GADD45B,HLA-DMA,MFSD1,GPSM3,SKAP2,ATP6V0E1,TNFRSF1A,PRR13,KCTD12,ST6GAL1,ITPR2,TLR4,MGAT4A,TYMP,GRN,CD4,OSTF1, CST3,PSAP,BAG3,CIB1,B2M,ABHD12,HMOX1,PPT1,P2RX4,ANXA5,IF…
MANNO_MIDBRAIN_NEUROTYPES_HRGL1	0.00018232	0.000571395	0.35854	1.53379	344	CCN2,ECEL1,FLNC,MORN2,ID3,WNT5A,MORN5,RMST,FZD6,VSTM4,STOM,SLIT2,WLS,EFHC2,NEK11,ITPKB,PIFO,COL23A1,RSPH1,LRRIQ1,BCO2,TWIST1,C5orf49,FREM2,CBLN4,CD44,ZNF474,RPGR,LHFPL6,SPEF1,PLTP,MGST1,COL18A1,CRYAB,APCDD1,STON1,C21orf62,RSPH9,IQCG,TMEM47,HEY1,DCDC1,FLVCR2,ERMN,HYDIN,NXPH1,ERBB4,GDPD2,NEBL,TMEM231,NKD1,SERTM1,HK2,LGI1,TMEM132C,GRIK1, PLP1,C1orf226,MLF1,LRRN2,PLEKHA5,CFAP44,SPAG1,CRB2,AFF1,PPIL6,…
HAY_BONE_MARROW_MONOCYTE	0.000190114	0.000589742	0.428783	1.69759	172	ITGAX,CD68,TENT5A,S100A11,DOCK5,CD300C,C5AR1,RNF144B,WARS1,CHCHD10,RIN3,GBP2,PPP1R17,TPPP3,PTGES,TIMP1,IFITM3,MYD88,PAPSS2,SLC7A7,NAAA,CPPED1,CTSL,LYNX1,RNF13,GCH1,SLC2A6,FIBCD1,INSIG1,APH1B,MMP24OS,PDLIM5,UQCRB,PSAP,ARAP1,OAZ2,CSTB,SOD2,CDH23,ARPC1B,SFTPD,RNASET2,CDKN1C,DEDD2,MAPKAPK3
CUI_DEVELOPING_HEART_C8_MACROPHAGE	0.000193419	0.000593933	0.409456	1.6495	198	ITGAX,CD68,PLEK,IL16,F13A1,NLRP3,HLA-DQB1,ARHGDIB,C5AR1,HSPA1A,HLA-DPA1,HLA-DPB1,CPVL,RIN3,LCP1,ALOX5,A2M,IL13RA1,INPP5D,FCGRT,STAB1,NPC2,HLA-B,CTSD,NEAT1,CTSC,ARHGAP18,CYBA,HLA-C,CD83,RUNX1,GADD45B,ATP6V0B,HLA-DMA,MFSD1,GPSM3,SKAP2,CXCR4,PRR13,IFI30,ATP6V1B2,GRN,CD4,OSTF1,CST3,PSAP
AIZARANI_LIVER_C4_EPCAM_POS_BILE_DUCT_CELLS_1	0.000212319	0.00064545	0.431341	1.69211	161	CCN2,AQP1,PAH,MYLK,WWTR1,CTSH,KRT18,OCLN,PERP,DCDC2,TNFRSF12A,CD59,ANXA4,ATF3,CCDC198,CPM,SPP1,PLPP2,CRYAB,PRRG4,BACE2,FAIM,RBPMS,PWWP3B,SPINT2,TESC,COL27A1,SPATS2L,TMEM97,CLDN10,ALCAM,ITGB5,EMP2,ATP1B1,GLIS3,DHCR24,BEX3,SNRPN,AKR1C1,CRYZ,C1orf198,PKHD1,ANXA5,AKR1C2,TST,CLMN,SDC4,CDH1,BAMBI,COBL,CDKN1C,CLDN3,KIAA1522,MARVELD3,GDF15, TMEM245,CKB,DSTN,LAMP2,RAB3IP,TM7SF3
HAY_BONE_MARROW_NK_CELLS	0.000228044	0.000681419	0.366854	1.54221	287	GZMB,ARHGDIB,MYL12A,VIPR2,KLRD1,TGFBR3,PRSS23,PLAAT3,RAMP1,PTGER2,DMKN,APOBEC3C,GCHFR,ERICH6-AS1,MBP,STAT4,CFLAR,TXK,HLA-F,RPS6KA1,CTSC,HLA-C,TSPAN2,ZMAT4,SYTL2,CD320,HEXA,HDDC2,ZNF600,DTHD1,APMAP,TES,IRF1,CLIC1,G6PD,PRR5L,PYROXD2,PAFAH2,PDIA3,MYOM2,STX8,MYL12B,BPGM,SELENOT,PRDX5,HMOX2,RASSF5,OSTF1,CAPN12,EBP,RAB29,GRIK4,UBE2F,CIB1,B2M, CYB5B,IFI16,CCDC102A,ADRB2,SELENOW,SYTL1,DHRS7,PSMB10,GSAP,H…
MENON_FETAL_KIDNEY_5_PROXIMAL_TUBULE_CELLS	0.000228634	0.000681419	0.475294	1.75793	107	LRP2,DAB2,S100A10,PDZK1,DCDC2,PTGR1,ANXA4,CCDC198,SPP1,NPC2,GNG11,OCIAD2,SPEF2,MTCO1P12,SLC27A2,QPRT,ACAA2,CYBA,SPINT2,SPATS2L,TUBB4B,ATP6V1F,ID4,TSPAN12,NDUFC1,MDH1,LAMTOR5,ATP5IF1,ATP5PD,ATP5PF,LAPTM4A,HSPE1,RNF181,ATP6V1G1,ITM2B,DNPH1,MRPL32,CUBN,CD164,AIG1,DYNLRB1,PSMA2,SLC3A1,RAB3IP,AKR1A1,SELENOP
DURANTE_ADULT_OLFACTORY_NEUROEPITHELIUM_VASCULAR_SMOOTH_MUSCLE_CELLS	0.000289217	0.00085361	0.512458	1.81397	81	COL14A1,CARMN,CSRP1,MYLK,CAVIN1,HSPA1A,SPARCL1,RCAN2,CAV1,ATF3,LHFPL6,MCAM,IRAG1,NDUFA4L2,CRYAB,DEPP1,MAP3K20,GADD45B,SYNPO2,ID4,IGFBP5,SPARC,TIMP3,PLAC9,CRISPLD2,HSPA1B,ACTA2,EBF1
DURANTE_ADULT_OLFACTORY_NEUROEPITHELIUM_NK_CELLS	0.000297215	0.000860507	0.605143	1.90188	43	GZMB,PLEK,ARHGDIB,MYL12A,KLRD1,PTGDS,LCP1,HLA-B,CYBA,HLA-C,CXCR4,MYOM2
[truncated: 200 more rows]
