# Supplementary material for: Aberrant ERK signaling in astrocytes impairs learning and memory in RASopathy-associated BRAF mutant mouse models
Source: J Clin Invest. 2025 Feb 18;135(8):e176631. doi: 10.1172/JCI176631 (PMC11996877; doi:10.1172/JCI176631)
Supplement: Supporting data values [file jci-135-176631-s132.xlsx]

## Sheet: Fig. 1C
Control								αCaMKII;BRAFKE/+
		1	2	3	4	5	6			1	2	3	4	5	6
BRAF+/+	Female	60	55.8333	39.5	43	20.6667	13	αCK;BRAFKE/+	Male	60	44.3333	20.3333	17	19.3333	10.1667
BRAF+/+	Male	60	40.1667	27.1667	14.8333	17.5	17.6667	αCK;BRAFKE/+	Female	60	47.1667	27.1667	36.6667	31.8333	31.1667
BRAF+/+	Female	60	30.3333	41.3333	36.1667	15.5	11.5	αCK;BRAFKE/+	Male	60	45.5	51.1667	39.1667	26.3333	9.66667
BRAFKE/+	Female	52.3333	44.6667	27.8333	14.1667	17	17.3333	αCK;BRAFKE/+	Female	60	44.8333	28.1667	9.5	21	10.5
αCK-Cre	Male	51.8333	37.6667	34.1667	26.1667	47.1667	8.66667	αCK;BRAFKE/+	Female	60	26	32.6667	26.3333	15.6667	15.1667
αCK-Cre	Male	58.3333	39.6667	41.3333	18.5	25.1667	36.5	αCK;BRAFKE/+	Female	60	60	37.3333	30.8333	24.5	21
BRAFKE/+	Male	49.8333	36.3333	25	38.5247	32.3651	29.5885	αCK;BRAFKE/+	Male	16.3333	25.5	22.6667	21.7963	21.8875	25.7167
BRAF+/+	Male	48.1667	42.8333	39.1667	43.0802	38.4104	34.2466	αCK;BRAFKE/+	Male	50.8333	22.1667	12.6667	24.6543	17.2033	14.575
BRAFKE/+	Female	60	35.6667	28	35.0617	24.5825	19.3202	αCK;BRAFKE/+	Female	60	19.3333	25	32.642	21.0361	19.7288
BRAF+/+	Male	43.8333	32.3333	8.5	25.5802	18.8672	13.3314	αCK;BRAFKE/+	Female	50.6667	31.1667	18	33.142	23.5299	21.2842
BRAFKE/+	Male	60	42.5	43.3333	44.8457	36.7289	37.0707

## Sheet: Fig. 1E
Control						αCaMKII;BRAFKE/+
		T	R	L	O			T	R	L	O
BRAF+/+	Female	33.5559	22.7602	29.2154	14.4686	αCK;BRAFKE/+	Male	34.389	56.8889	3.61111	5.11111
BRAF+/+	Male	62.0555	15.2222	17.6111	5.11111	αCK;BRAFKE/+	Female	42.2777	19.2778	28.3889	10.0556
BRAF+/+	Female	61.1111	14.6111	18	6.27778	αCK;BRAFKE/+	Male	49.1666	29.3332	15.2778	6.22222
BRAFKE/+	Female	63.0555	11.1111	20.1111	5.72223	αCK;BRAFKE/+	Female	55.4999	6.33333	29.2778	8.88889
αCK-Cre	Male	57.611	10.0556	19.8334	12.5	αCK;BRAFKE/+	Female	58.1667	11.6667	22.1112	8.05556
αCK-Cre	Male	26.2223	13	28.0001	32.7777	αCK;BRAFKE/+	Female	63.1666	20.0555	9.38888	7.38889
BRAFKE/+	Male	35.2567	22.3552	22.8002	19.686	αCK;BRAFKE/+	Male	58.5017	22.9113	13.402	5.28295
BRAF+/+	Male	37.4255	23.0225	18.7962	20.8538	αCK;BRAFKE/+	Male	46.8237	13.0127	27.4713	12.7903
BRAFKE/+	Female	49.1592	6.45077	28.9172	15.5708	αCK;BRAFKE/+	Female	38.4265	11.6225	26.5815	23.4675
BRAF+/+	Male	32.0313	19.7415	30.4187	17.9065	αCK;BRAFKE/+	Female	40.5953	12.9015	23.8567	22.7445
BRAFKE/+	Male	13.6801	23.7455	5.61662	57.0558

## Sheet: Fig. 1F
Control			αCaMKII;BRAFKE/+
BRAF+/+	Female	22.9464	αCK;BRAFKE/+	Male	20.0821
BRAF+/+	Male	16.2641	αCK;BRAFKE/+	Female	21.7843
BRAF+/+	Female	17.7889	αCK;BRAFKE/+	Male	17.7628
BRAFKE/+	Female	14.3206	αCK;BRAFKE/+	Female	16.8387
αCK-Cre	Male	15.5794	αCK;BRAFKE/+	Female	17.4208
αCK-Cre	Male	34.3591	αCK;BRAFKE/+	Female	14.2612
BRAFKE/+	Male	28.1641	αCK;BRAFKE/+	Male	19.9438
BRAF+/+	Male	31.4164	αCK;BRAFKE/+	Male	26.5836
BRAFKE/+	Female	25.6227	αCK;BRAFKE/+	Female	26.0198
BRAF+/+	Male	32.2578	αCK;BRAFKE/+	Female	31.5592
BRAFKE/+	Male	48.3552

## Sheet: Fig. 1G
Control								vGAT;BRAFKE/+
		1	2	3	4	5	6			1	2	3	4	5	6
BRAF+/+	Female	40.5	50.5	51.25	43.25	27.5	56.75	vGAT;BRAFKE/+	Female	60	54	20	37.75	13.25	28.25
BRAF+/+	Female	54.25	51.25	39.75	29.25	38.75	26.25	vGAT;BRAFKE/+	Female	60	47	30	41.5	12.75	24.5
BRAF+/+	Female	60	17	34.5	43.75	12	19	vGAT;BRAFKE/+	Female	49.5	45.75	29.25	28.25	29.5	38.75
BRAF+/+	Male	48.25	37.5	23.75	23	29.25	21.25	vGAT;BRAFKE/+	Female	42.5	52.75	59	55.75	21.5	27.75
BRAF+/+	Male	44.25	24.5	39.5	37.5	44	27	vGAT;BRAFKE/+	Male	60	47.25	47.5	53	56.75	18.25
vGAT-Cre	Female	56.25	42.25	20	36.5	28	27.25
vGAT-Cre	Female	60	36.75	53.25	60	36.75	17
vGAT-Cre	Female	60	60	43	53.25	45	11.75
vGAT-Cre	Male	52.25	34.5	25.75	42	28	14
BRAFKE/+	Female	60	51.25	28.75	12.25	22.75	16.25
BRAFKE/+	Male	51.25	42.5	14.25	31.25	36.5	39
BRAFKE/+	Male	49.25	31.75	21.25	36	49.75	55.25
BRAFKE/+	Male	60	19.75	23	39.75	15.5	22.5
BRAFKE/+	Male	60	59.5	60	42.75	29.75	12.5
BRAFKE/+	Male	60	44	12.75	30	16.75	13.75

## Sheet: Fig. 1I
Control						vGAT;BRAFKE/+
		T	R	L	O			T	R	L	O
BRAF+/+	Female	43.3333	19.3334	21.4445	15.8889	vGAT;BRAFKE/+	Female	37.0555	11.9444	35.1111	15.8889
BRAF+/+	Female	23.7777	17.2223	36.4445	22.5556	vGAT;BRAFKE/+	Female	44.5555	22.7779	19.0555	13.6111
BRAF+/+	Female	15.2778	63.2222	4.27777	17.2223	vGAT;BRAFKE/+	Female	53.8334	21.9445	12.3333	11.8889
BRAF+/+	Male	37.0556	10.8889	26.3888	25.6667	vGAT;BRAFKE/+	Female	23.7222	31.1111	14.2222	30.9445
BRAF+/+	Male	51.3889	11.7778	23.2222	13.6111	vGAT;BRAFKE/+	Male	38.4445	24.6111	18.5555	18.3888
vGAT-Cre	Female	45.8888	20.3334	24.1666	9.61111
vGAT-Cre	Female	25.8333	27.2222	22.7778	24.1667
vGAT-Cre	Female	43.1111	18.4444	31.8889	6.55556
vGAT-Cre	Male	45.6112	17.5	21.6666	15.2222
BRAFKE/+	Female	47.6666	33.1667	5.38889	13.7778
BRAFKE/+	Male	24.4444	11.3889	32.5556	31.6112
BRAFKE/+	Male	54.6667	29.6666	11.5	4.16667
BRAFKE/+	Male	52.6667	21.9445	21.0555	4.33333
BRAFKE/+	Male	47.7778	24.7777	20.2778	7.16666
BRAFKE/+	Male	51.8889	6.00001	29.8333	12.2778

## Sheet: Fig. 1J
Control			vGAT;BRAFKE/+
BRAF+/+	Female	26.2929	vGAT;BRAFKE/+	Female	26.0217
BRAF+/+	Female	26.3393	vGAT;BRAFKE/+	Female	22.2685
BRAF+/+	Female	34.8383	vGAT;BRAFKE/+	Female	17.4049
BRAF+/+	Male	24.1883	vGAT;BRAFKE/+	Female	32.8786
BRAF+/+	Male	19.7798	vGAT;BRAFKE/+	Male	21.4075
vGAT-Cre	Female	19.8133
vGAT-Cre	Female	27.2463
vGAT-Cre	Female	21.8247
vGAT-Cre	Male	21.2225
BRAFKE/+	Female	18.5876
BRAFKE/+	Male	30.1993
BRAFKE/+	Male	26.3748
BRAFKE/+	Male	17.3325
BRAFKE/+	Male	21.0225
BRAFKE/+	Male	21.2759

## Sheet: Fig. 1L
Control			αCaMKII;BRAFKE/+
BRAF+/+	Male	67.0588	αCK;BRAFKE/+	Male	66.5037
BRAF+/+	Male	62.1122	αCK;BRAFKE/+	Male	51.2658
BRAF+/+	Male	76.6792	αCK;BRAFKE/+	Male	73.3766
BRAF+/+	Male	60.1206	αCK;BRAFKE/+	Male	80.207
BRAF+/+	Male	55.6189	αCK;BRAFKE/+	Male	79.4195
BRAF+/+	Male	61.9429	αCK;BRAFKE/+	Male	63.1533
BRAF+/+	Male	65.9531	αCK;BRAFKE/+	Male	53.6977
BRAF+/+	Male	65.2482	αCK;BRAFKE/+	Male	44.131
BRAF+/+	Male	100	αCK;BRAFKE/+	Male	40.709
BRAF+/+	Male	69.8276	αCK;BRAFKE/+	Male	74.0506
BRAF+/+	Female	78.4897	αCK;BRAFKE/+	Male	70.7778
BRAF+/+	Female	45.9559	αCK;BRAFKE/+	Female	89.3694
			αCK;BRAFKE/+	Female	81.5594

## Sheet: Fig. 1M
Control			vGAT;BRAFKE/+
BRAF+/+	Female	55.564	vGAT;BRAFKE/+	Female	59.0964
BRAF+/+	Female	54.6552	vGAT;BRAFKE/+	Female	42.1915
BRAF+/+	Female	64.1501	vGAT;BRAFKE/+	Female	75.451
BRAF+/+	Male	53.4747	vGAT;BRAFKE/+	Female	68.8351
BRAF+/+	Male	54.1147	vGAT;BRAFKE/+	Male	66.0917
BRAFKE/+	Female	45.1214
BRAFKE/+	Male	66.8846
BRAFKE/+	Male	51.2459
BRAFKE/+	Male	55.036
BRAFKE/+	Male	67.432
vGAT-Cre	Female	53.1594
vGAT-Cre	Female	47.1065
vGAT-Cre	Female	67.4895
vGAT-Cre	Male	56.9405

## Sheet: Fig. 1N
Control							Nestin;BRAFKE/+
		1	2	3	4	5			1	2	3	4	5
BRAF+/+	Male	60	32.3333	59.1667	23.5	28	Nes;BRAFKE/+	Male	60	60	60	58.3333	46.6667
BRAF+/+	Male	55.8333	49.8333	50.3333	39	40.5	Nes;BRAFKE/+	Male	60	60	45.5	54.8333	48.8333
BRAF+/+	Male	60	43.6667	26.3333	15.3333	31.3333	Nes;BRAFKE/+	Male	60	60	52.3333	48.5	44.6667
BRAF+/+	Female	60	52.6667	46.3333	38.5	31.8333	Nes;BRAFKE/+	Male	60	60	51.8333	51	50.8333
BRAF+/+	Female	41.6667	25.8333	24.6667	23.1667	48.5	Nes;BRAFKE/+	Male	52.3333	60	59.8333	40	58.5
BRAF+/+	Female	60	60	39.6667	30	23	Nes;BRAFKE/+	Female	60	60	52.3333	56.3333	45.6667
BRAF+/+	Female	60	45.8333	18.6667	32.5	10.6667	Nes;BRAFKE/+	Male	50.8333	46.8333	60	35.3333	30.5
BRAF+/+	Male	37.6667	37.1667	37.8333	37.3333	40.1667	Nes;BRAFKE/+	Female	60	56.8333	43.1667	38.5	39.3333
BRAF+/+	Male	45.3333	45.5	39.1667	25.5	18.3333
BRAF+/+	Male	47.8333	27	42.5	30.1667	12

## Sheet: Fig. 1P
Control						Nestin;BRAFKE/+
		T	R	L	O			T	R	L	O
BRAF+/+	Male	38.4445	2.38889	29.6111	29.5555	Nes;BRAFKE/+	Male	7.77778	34.0556	20.8334	37.3334
BRAF+/+	Male	39.3973	32.3661	8.31472	19.9219	Nes;BRAFKE/+	Male	56.9762	11.0617	13.8966	18.0657
BRAF+/+	Male	31.3333	23.1666	35.2778	10.2222	Nes;BRAFKE/+	Male	14.9444	32.611	21.7222	30.7222
BRAF+/+	Female	46.1111	14.4444	31.1666	8.27777	Nes;BRAFKE/+	Male	10.9444	5.83333	55.7778	27.4444
BRAF+/+	Female	16.6111	51.3334	3.55555	28.5001	Nes;BRAFKE/+	Male	35.7778	29.3332	24.111	10.7778
BRAF+/+	Female	50.9444	25.0556	14.1111	9.88889	Nes;BRAFKE/+	Female	14.8333	35.9444	23.2222	26
BRAF+/+	Female	75.3333	21.9445	0	2.72222	Nes;BRAFKE/+	Female	26.2223	7.55556	19.3334	46.8889
BRAF+/+	Male	31.8333	11.6111	38.4445	18.1111	Nes;BRAFKE/+	Male	37.3334	12.6111	28.2222	21.8333
BRAF+/+	Male	42.7223	9.77778	38.3333	9.16667
BRAF+/+	Male	47.6112	16.2222	23.2779	12.8889

[truncated: 104 more sheets: Fig. 1Q, Fig. 1R, Fig. 1T, Fig. 1U, Fig. 1V, Fig. 2B, Fig. 2C, Fig. 2E, Fig. 2F, Fig. 2H, Fig. 2I, Fig. 2K, Fig. 3C, Fig. 3E, Fig. 3F, Fig. 3H, Fig. 3L, Fig. 4B, Fig. 4D, Fig. 4E …]
